# Supplementary material for: Human brain region-specific variably methylated regions are enriched for heritability of distinct neuropsychiatric traits
Source: Genome Biol. 2021 Apr 22;22:116. doi: 10.1186/s13059-021-02335-w (PMC8061076; doi:10.1186/s13059-021-02335-w)
Supplement: Supplementary file 2 — Additional file 2: Table S1. Sample phenotype data. [file 13059_2021_2335_MOESM2_ESM.xlsx]

## Sheet: Additional_file_2
Table S1. Sample Phenotype Data
SUBJID	Sample_ID	Self_Reported_Sex	Participant_ID	Tissue	AGE	RACE	ETHNCTY	BMI	Ischemic Time	Cause of Death	Failed QC
GTEX-11WQC	GTEX-11WQC-0011-R10a-SM-AFUIX	Male	PT-11WQC	Brain - Frontal Cortex (BA9)	64	AfricanAmerican	Not Hispanic/Latino	29.02	11 hour(s), 7 minute(s)	arrest; cardiac	FALSE
GTEX-11WQC	GTEX-11WQC-0011-R8b-SM-AFUIY	Male	PT-11WQC	Brain - Hypothalamus	64	AfricanAmerican	Not Hispanic/Latino	29.02	11 hour(s), 7 minute(s)	arrest; cardiac	FALSE
GTEX-11WQC	GTEX-11WQC-0011-R7b-SM-AFUIZ	Male	PT-11WQC	Brain - Putamen (basal ganglia)	64	AfricanAmerican	Not Hispanic/Latino	29.02	11 hour(s), 7 minute(s)	arrest; cardiac	FALSE
GTEX-11WQC	GTEX-11WQC-0011-R5a-SM-AFUJ1	Male	PT-11WQC	Brain - Caudate (basal ganglia)	64	AfricanAmerican	Not Hispanic/Latino	29.02	11 hour(s), 7 minute(s)	arrest; cardiac	FALSE
GTEX-11WQC	GTEX-11WQC-0011-R6a-SM-AFUJ2	Male	PT-11WQC	Brain - Nucleus accumbens (basal ganglia)	64	AfricanAmerican	Not Hispanic/Latino	29.02	11 hour(s), 7 minute(s)	arrest; cardiac	FALSE
GTEX-11WQC	GTEX-11WQC-0626-SM-ATE5Y	Male	PT-11WQC	Lung	64	AfricanAmerican	Not Hispanic/Latino	29.02	11 hour(s), 7 minute(s)	arrest; cardiac	FALSE
GTEX-12WSC	GTEX-12WSC-0011-R10a-SM-AFULX	Male	PT-12WSC	Brain - Frontal Cortex (BA9)	56	White	Unknown	32.98	13 hour(s), 5 minute(s)	heart disease	FALSE
GTEX-12WSC	GTEX-12WSC-0011-R3a-SM-AFULY	Male	PT-12WSC	Brain - Anterior cingulate cortex (BA24)	56	White	Unknown	32.98	13 hour(s), 5 minute(s)	heart disease	FALSE
GTEX-12WSC	GTEX-12WSC-0011-R5b-SM-AFULZ	Male	PT-12WSC	Brain - Caudate (basal ganglia)	56	White	Unknown	32.98	13 hour(s), 5 minute(s)	heart disease	FALSE
GTEX-12WSC	GTEX-12WSC-0011-R6b-SM-AFUM1	Male	PT-12WSC	Brain - Nucleus accumbens (basal ganglia)	56	White	Unknown	32.98	13 hour(s), 5 minute(s)	heart disease	FALSE
GTEX-12WSC	GTEX-12WSC-0011-R7b-SM-AFUM2	Male	PT-12WSC	Brain - Putamen (basal ganglia)	56	White	Unknown	32.98	13 hour(s), 5 minute(s)	heart disease	FALSE
GTEX-12WSC	GTEX-12WSC-0826-SM-ATE4F	Male	PT-12WSC	Thyroid	56	White	Unknown	32.98	13 hour(s), 5 minute(s)	heart disease	FALSE
GTEX-12ZZY	GTEX-12ZZY-0011-R10b-SM-AFUM9	Male	PT-12ZZY	Brain - Frontal Cortex (BA9)	64	White	Unknown	27.12	8 hour(s), 13 minute(s)	mi	FALSE
GTEX-12ZZY	GTEX-12ZZY-0011-R5a-SM-AFUMA	Male	PT-12ZZY	Brain - Caudate (basal ganglia)	64	White	Unknown	27.12	8 hour(s), 13 minute(s)	mi	FALSE
GTEX-12ZZY	GTEX-12ZZY-0011-R7a-SM-AFUMB	Male	PT-12ZZY	Brain - Putamen (basal ganglia)	64	White	Unknown	27.12	8 hour(s), 13 minute(s)	mi	FALSE
GTEX-12ZZY	GTEX-12ZZY-0011-R6b-SM-AFUMC	Male	PT-12ZZY	Brain - Nucleus accumbens (basal ganglia)	64	White	Unknown	27.12	8 hour(s), 13 minute(s)	mi	FALSE
GTEX-12ZZY	GTEX-12ZZY-0826-SM-ATE5V	Male	PT-12ZZY	Thyroid	64	White	Unknown	27.12	8 hour(s), 13 minute(s)	mi	FALSE
GTEX-12ZZY	GTEX-12ZZY-0926-SM-ATE5I	Male	PT-12ZZY	Lung	64	White	Unknown	27.12	8 hour(s), 13 minute(s)	mi	FALSE
GTEX-1399T	GTEX-1399T-0011-R10b-SM-AFUJA	Male	PT-1399T	Brain - Frontal Cortex (BA9)	67	White	Not Hispanic/Latino	27.89	12 hour(s), 21 minute(s)	cardiac arrest	FALSE
GTEX-1399T	GTEX-1399T-0011-R8b-SM-AFUJB	Male	PT-1399T	Brain - Hypothalamus	67	White	Not Hispanic/Latino	27.89	12 hour(s), 21 minute(s)	cardiac arrest	FALSE
GTEX-1399T	GTEX-1399T-0011-R4b-SM-AFUJC	Male	PT-1399T	Brain - Amygdala	67	White	Not Hispanic/Latino	27.89	12 hour(s), 21 minute(s)	cardiac arrest	FALSE
GTEX-1399T	GTEX-1399T-0011-R3a-SM-AFUJD	Male	PT-1399T	Brain - Anterior cingulate cortex (BA24)	67	White	Not Hispanic/Latino	27.89	12 hour(s), 21 minute(s)	cardiac arrest	FALSE
GTEX-1399T	GTEX-1399T-0011-R1b-SM-AFUJF	Male	PT-1399T	Brain - Hippocampus	67	White	Not Hispanic/Latino	27.89	12 hour(s), 21 minute(s)	cardiac arrest	FALSE
GTEX-1399T	GTEX-1399T-0011-R6b-SM-AFUJG	Male	PT-1399T	Brain - Nucleus accumbens (basal ganglia)	67	White	Not Hispanic/Latino	27.89	12 hour(s), 21 minute(s)	cardiac arrest	TRUE
GTEX-1399T	GTEX-1399T-0126-SM-ATE54	Male	PT-1399T	Thyroid	67	White	Not Hispanic/Latino	27.89	12 hour(s), 21 minute(s)	cardiac arrest	FALSE
GTEX-139TS	GTEX-139TS-0011-R10a-SM-AFUJH	Male	PT-139TS	Brain - Frontal Cortex (BA9)	61	White	Not Hispanic/Latino	19	18 hour(s), 37 minute(s)	cardiac arrest	FALSE
GTEX-139TS	GTEX-139TS-0011-R7a-SM-AFUJI	Male	PT-139TS	Brain - Putamen (basal ganglia)	61	White	Not Hispanic/Latino	19	18 hour(s), 37 minute(s)	cardiac arrest	FALSE
GTEX-139TS	GTEX-139TS-0011-R5b-SM-AFUJJ	Male	PT-139TS	Brain - Caudate (basal ganglia)	61	White	Not Hispanic/Latino	19	18 hour(s), 37 minute(s)	cardiac arrest	FALSE
GTEX-139TS	GTEX-139TS-0011-R8a-SM-AFUJK	Male	PT-139TS	Brain - Hypothalamus	61	White	Not Hispanic/Latino	19	18 hour(s), 37 minute(s)	cardiac arrest	FALSE
GTEX-139TS	GTEX-139TS-0011-R1a-SM-AFUJL	Male	PT-139TS	Brain - Hippocampus	61	White	Not Hispanic/Latino	19	18 hour(s), 37 minute(s)	cardiac arrest	TRUE
GTEX-139TS	GTEX-139TS-0011-R6a-SM-AFUJM	Male	PT-139TS	Brain - Nucleus accumbens (basal ganglia)	61	White	Not Hispanic/Latino	19	18 hour(s), 37 minute(s)	cardiac arrest	TRUE
GTEX-139TS	GTEX-139TS-0126-SM-ATE4O	Male	PT-139TS	Thyroid	61	White	Not Hispanic/Latino	19	18 hour(s), 37 minute(s)	cardiac arrest	FALSE
GTEX-13FHO	GTEX-13FHO-0011-R10b-SM-AFUMD	Male	PT-13FHO	Brain - Frontal Cortex (BA9)	61	White	Unknown	34.72	7 hour(s), 57 minute(s)	end stage liver disease	FALSE
GTEX-13FHO	GTEX-13FHO-0011-R3b-SM-AFUME	Male	PT-13FHO	Brain - Anterior cingulate cortex (BA24)	61	White	Unknown	34.72	7 hour(s), 57 minute(s)	end stage liver disease	FALSE
GTEX-13FHO	GTEX-13FHO-0011-R5b-SM-AFUMF	Male	PT-13FHO	Brain - Caudate (basal ganglia)	61	White	Unknown	34.72	7 hour(s), 57 minute(s)	end stage liver disease	FALSE
GTEX-13FHO	GTEX-13FHO-0011-R6b-SM-AFUMG	Male	PT-13FHO	Brain - Nucleus accumbens (basal ganglia)	61	White	Unknown	34.72	7 hour(s), 57 minute(s)	end stage liver disease	FALSE
GTEX-13FHO	GTEX-13FHO-0011-R1b-SM-AFUMH	Male	PT-13FHO	Brain - Hippocampus	61	White	Unknown	34.72	7 hour(s), 57 minute(s)	end stage liver disease	FALSE
GTEX-13FHO	GTEX-13FHO-1026-SM-ATE65	Male	PT-13FHO	Lung	61	White	Unknown	34.72	7 hour(s), 57 minute(s)	end stage liver disease	TRUE
GTEX-13FHP	GTEX-13FHP-0011-R10b-SM-AFUMI	Male	PT-13FHP	Brain - Frontal Cortex (BA9)	56	AfricanAmerican	Unknown	29.91	13 hour(s), 45 minute(s)	acute renal failure	FALSE
GTEX-13FHP	GTEX-13FHP-0011-R5b-SM-AFUMJ	Male	PT-13FHP	Brain - Caudate (basal ganglia)	56	AfricanAmerican	Unknown	29.91	13 hour(s), 45 minute(s)	acute renal failure	FALSE
GTEX-13FHP	GTEX-13FHP-0011-R6b-SM-AFUMK	Male	PT-13FHP	Brain - Nucleus accumbens (basal ganglia)	56	AfricanAmerican	Unknown	29.91	13 hour(s), 45 minute(s)	acute renal failure	FALSE
GTEX-13FHP	GTEX-13FHP-0011-R7b-SM-AFUML	Male	PT-13FHP	Brain - Putamen (basal ganglia)	56	AfricanAmerican	Unknown	29.91	13 hour(s), 45 minute(s)	acute renal failure	FALSE
GTEX-13FHP	GTEX-13FHP-0011-R1b-SM-AFUMM	Male	PT-13FHP	Brain - Hippocampus	56	AfricanAmerican	Unknown	29.91	13 hour(s), 45 minute(s)	acute renal failure	FALSE
GTEX-13FHP	GTEX-13FHP-0926-SM-ATE4S	Male	PT-13FHP	Thyroid	56	AfricanAmerican	Unknown	29.91	13 hour(s), 45 minute(s)	acute renal failure	FALSE
GTEX-13FHP	GTEX-13FHP-0726-SM-ATE5L	Male	PT-13FHP	Lung	56	AfricanAmerican	Unknown	29.91	13 hour(s), 45 minute(s)	acute renal failure	FALSE
GTEX-13FXS	GTEX-13FXS-0011-R10a-SM-AFUJN	Male	PT-13FXS	Brain - Frontal Cortex (BA9)	59	AfricanAmerican	Not Hispanic/Latino	22.15	8 hour(s), 54 minute(s)	cardiac arrest	FALSE
GTEX-13FXS	GTEX-13FXS-0011-R1a-SM-AFUJO	Male	PT-13FXS	Brain - Hippocampus	59	AfricanAmerican	Not Hispanic/Latino	22.15	8 hour(s), 54 minute(s)	cardiac arrest	FALSE
GTEX-13FXS	GTEX-13FXS-0011-R7a-SM-AFUJP	Male	PT-13FXS	Brain - Putamen (basal ganglia)	59	AfricanAmerican	Not Hispanic/Latino	22.15	8 hour(s), 54 minute(s)	cardiac arrest	FALSE
GTEX-13FXS	GTEX-13FXS-0011-R5b-SM-AFUJQ	Male	PT-13FXS	Brain - Caudate (basal ganglia)	59	AfricanAmerican	Not Hispanic/Latino	22.15	8 hour(s), 54 minute(s)	cardiac arrest	FALSE
GTEX-13FXS	GTEX-13FXS-0011-R8a-SM-AFUJR	Male	PT-13FXS	Brain - Hypothalamus	59	AfricanAmerican	Not Hispanic/Latino	22.15	8 hour(s), 54 minute(s)	cardiac arrest	FALSE
GTEX-13FXS	GTEX-13FXS-0011-R6b-SM-AFUJT	Male	PT-13FXS	Brain - Nucleus accumbens (basal ganglia)	59	AfricanAmerican	Not Hispanic/Latino	22.15	8 hour(s), 54 minute(s)	cardiac arrest	FALSE
GTEX-13FXS	GTEX-13FXS-0726-SM-ATE55	Male	PT-13FXS	Thyroid	59	AfricanAmerican	Not Hispanic/Latino	22.15	8 hour(s), 54 minute(s)	cardiac arrest	FALSE
GTEX-13G51	GTEX-13G51-0011-R10b-SM-AFUJU	Male	PT-13G51	Brain - Frontal Cortex (BA9)	69	White	Not Hispanic/Latino	25.1	12 hour(s), 15 minute(s)	pe	TRUE
GTEX-13G51	GTEX-13G51-0011-R7b-SM-AFUJV	Male	PT-13G51	Brain - Putamen (basal ganglia)	69	White	Not Hispanic/Latino	25.1	12 hour(s), 15 minute(s)	pe	FALSE
GTEX-13G51	GTEX-13G51-0011-R5a-SM-AFUJW	Male	PT-13G51	Brain - Caudate (basal ganglia)	69	White	Not Hispanic/Latino	25.1	12 hour(s), 15 minute(s)	pe	FALSE
GTEX-13G51	GTEX-13G51-0011-R6b-SM-AFUJX	Male	PT-13G51	Brain - Nucleus accumbens (basal ganglia)	69	White	Not Hispanic/Latino	25.1	12 hour(s), 15 minute(s)	pe	TRUE
GTEX-13G51	GTEX-13G51-0011-R1a-SM-AFUJZ	Male	PT-13G51	Brain - Hippocampus	69	White	Not Hispanic/Latino	25.1	12 hour(s), 15 minute(s)	pe	FALSE
GTEX-13G51	GTEX-13G51-0011-R8b-SM-AFUK1	Male	PT-13G51	Brain - Hypothalamus	69	White	Not Hispanic/Latino	25.1	12 hour(s), 15 minute(s)	pe	FALSE
GTEX-13G51	GTEX-13G51-1226-SM-ATE5J	Male	PT-13G51	Thyroid	69	White	Not Hispanic/Latino	25.1	12 hour(s), 15 minute(s)	pe	FALSE
GTEX-13JUV	GTEX-13JUV-0011-R10b-SM-AFUK2	Female	PT-13JUV	Brain - Frontal Cortex (BA9)	46	AfricanAmerican	Not Hispanic/Latino	26.88	7 hour(s), 17 minute(s)	cva	FALSE
GTEX-13JUV	GTEX-13JUV-0011-R7b-SM-AFUK3	Female	PT-13JUV	Brain - Putamen (basal ganglia)	46	AfricanAmerican	Not Hispanic/Latino	26.88	7 hour(s), 17 minute(s)	cva	FALSE
GTEX-13JUV	GTEX-13JUV-0011-R1a-SM-AFUK5	Female	PT-13JUV	Brain - Hippocampus	46	AfricanAmerican	Not Hispanic/Latino	26.88	7 hour(s), 17 minute(s)	cva	FALSE
GTEX-13JUV	GTEX-13JUV-0526-SM-ATE32	Female	PT-13JUV	Lung	46	AfricanAmerican	Not Hispanic/Latino	26.88	7 hour(s), 17 minute(s)	cva	FALSE
GTEX-13N1W	GTEX-13N1W-0011-R7b-SM-AFUQT	Male	PT-13N1W	Brain - Putamen (basal ganglia)	70	White	Unknown	32.08	10 hour(s), 10 minute(s)	aaa	TRUE
GTEX-13N1W	GTEX-13N1W-0011-R6a-SM-AFUQU	Male	PT-13N1W	Brain - Nucleus accumbens (basal ganglia)	70	White	Unknown	32.08	10 hour(s), 10 minute(s)	aaa	FALSE
GTEX-13N1W	GTEX-13N1W-0011-R4a-SM-AFUQV	Male	PT-13N1W	Brain - Amygdala	70	White	Unknown	32.08	10 hour(s), 10 minute(s)	aaa	TRUE
GTEX-13N1W	GTEX-13N1W-0011-R5b-SM-AFUQW	Male	PT-13N1W	Brain - Caudate (basal ganglia)	70	White	Unknown	32.08	10 hour(s), 10 minute(s)	aaa	TRUE
GTEX-13N1W	GTEX-13N1W-0011-R1b-SM-AFUQX	Male	PT-13N1W	Brain - Hippocampus	70	White	Unknown	32.08	10 hour(s), 10 minute(s)	aaa	TRUE
GTEX-13N1W	GTEX-13N1W-0826-SM-ATE4J	Male	PT-13N1W	Thyroid	70	White	Unknown	32.08	10 hour(s), 10 minute(s)	aaa	TRUE
GTEX-13N1W	GTEX-13N1W-0726-SM-ATE66	Male	PT-13N1W	Lung	70	White	Unknown	32.08	10 hour(s), 10 minute(s)	aaa	TRUE
GTEX-13N2G	GTEX-13N2G-0011-R10a-SM-AFUK7	Male	PT-13N2G	Brain - Frontal Cortex (BA9)	60	White	Not Hispanic/Latino	26.55	8 hour(s), 28 minute(s)	aortic dissection	FALSE
GTEX-13N2G	GTEX-13N2G-0011-R3b-SM-AFUK8	Male	PT-13N2G	Brain - Anterior cingulate cortex (BA24)	60	White	Not Hispanic/Latino	26.55	8 hour(s), 28 minute(s)	aortic dissection	FALSE
GTEX-13N2G	GTEX-13N2G-0011-R6b-SM-AFUK9	Male	PT-13N2G	Brain - Nucleus accumbens (basal ganglia)	60	White	Not Hispanic/Latino	26.55	8 hour(s), 28 minute(s)	aortic dissection	FALSE
GTEX-13N2G	GTEX-13N2G-0011-R7a-SM-AFUKA	Male	PT-13N2G	Brain - Putamen (basal ganglia)	60	White	Not Hispanic/Latino	26.55	8 hour(s), 28 minute(s)	aortic dissection	FALSE
GTEX-13N2G	GTEX-13N2G-0011-R1b-SM-AFUKC	Male	PT-13N2G	Brain - Hippocampus	60	White	Not Hispanic/Latino	26.55	8 hour(s), 28 minute(s)	aortic dissection	FALSE
GTEX-13N2G	GTEX-13N2G-0011-R4b-SM-AFUKD	Male	PT-13N2G	Brain - Amygdala	60	White	Not Hispanic/Latino	26.55	8 hour(s), 28 minute(s)	aortic dissection	FALSE
GTEX-13N2G	GTEX-13N2G-0726-SM-ATE5O	Male	PT-13N2G	Thyroid	60	White	Not Hispanic/Latino	26.55	8 hour(s), 28 minute(s)	aortic dissection	FALSE
GTEX-13N2G	GTEX-13N2G-0826-SM-ATE5H	Male	PT-13N2G	Lung	60	White	Not Hispanic/Latino	26.55	8 hour(s), 28 minute(s)	aortic dissection	FALSE
GTEX-13NYS	GTEX-13NYS-0011-R10a-SM-AFUKE	Male	PT-13NYS	Brain - Frontal Cortex (BA9)	63	White	Not Hispanic/Latino	22.15	13 hour(s), 24 minute(s)	liver; cirrhosis	FALSE
GTEX-13NYS	GTEX-13NYS-0011-R5a-SM-AFUKF	Male	PT-13NYS	Brain - Caudate (basal ganglia)	63	White	Not Hispanic/Latino	22.15	13 hour(s), 24 minute(s)	liver; cirrhosis	FALSE
GTEX-13NYS	GTEX-13NYS-0011-R3b-SM-AFUKG	Male	PT-13NYS	Brain - Anterior cingulate cortex (BA24)	63	White	Not Hispanic/Latino	22.15	13 hour(s), 24 minute(s)	liver; cirrhosis	FALSE
GTEX-13NYS	GTEX-13NYS-0011-R6b-SM-AFUKH	Male	PT-13NYS	Brain - Nucleus accumbens (basal ganglia)	63	White	Not Hispanic/Latino	22.15	13 hour(s), 24 minute(s)	liver; cirrhosis	TRUE
GTEX-13NYS	GTEX-13NYS-0011-R4b-SM-AFUKI	Male	PT-13NYS	Brain - Amygdala	63	White	Not Hispanic/Latino	22.15	13 hour(s), 24 minute(s)	liver; cirrhosis	FALSE
GTEX-13NYS	GTEX-13NYS-0011-R1b-SM-AFUKJ	Male	PT-13NYS	Brain - Hippocampus	63	White	Not Hispanic/Latino	22.15	13 hour(s), 24 minute(s)	liver; cirrhosis	FALSE
GTEX-13NYS	GTEX-13NYS-0011-R8a-SM-AFUKK	Male	PT-13NYS	Brain - Hypothalamus	63	White	Not Hispanic/Latino	22.15	13 hour(s), 24 minute(s)	liver; cirrhosis	FALSE
GTEX-13NYS	GTEX-13NYS-1626-SM-ATE6E	Male	PT-13NYS	Lung	63	White	Not Hispanic/Latino	22.15	13 hour(s), 24 minute(s)	liver; cirrhosis	FALSE
GTEX-13NZA	GTEX-13NZA-0011-R10b-SM-AFUKM	Male	PT-13NZA	Brain - Frontal Cortex (BA9)	64	White	Not Hispanic/Latino	29.01	21 hour(s), 28 minute(s)	cardiac arrest	FALSE
GTEX-13NZA	GTEX-13NZA-0011-R5b-SM-AFUKN	Male	PT-13NZA	Brain - Caudate (basal ganglia)	64	White	Not Hispanic/Latino	29.01	21 hour(s), 28 minute(s)	cardiac arrest	FALSE
GTEX-13NZA	GTEX-13NZA-0011-R8b-SM-AFUKO	Male	PT-13NZA	Brain - Hypothalamus	64	White	Not Hispanic/Latino	29.01	21 hour(s), 28 minute(s)	cardiac arrest	FALSE
GTEX-13NZA	GTEX-13NZA-0011-R1b-SM-AFUKP	Male	PT-13NZA	Brain - Hippocampus	64	White	Not Hispanic/Latino	29.01	21 hour(s), 28 minute(s)	cardiac arrest	FALSE
GTEX-13NZA	GTEX-13NZA-1426-SM-ATE4G	Male	PT-13NZA	Lung	64	White	Not Hispanic/Latino	29.01	21 hour(s), 28 minute(s)	cardiac arrest	FALSE
GTEX-13NZA	GTEX-13NZA-1026-SM-ATE5N	Male	PT-13NZA	Thyroid	64	White	Not Hispanic/Latino	29.01	21 hour(s), 28 minute(s)	cardiac arrest	FALSE
GTEX-13O3O	GTEX-13O3O-0011-R5b-SM-AFUMR	Female	PT-13O3O	Brain - Caudate (basal ganglia)	68	White	Unknown	31.46	12 hour(s), 56 minute(s)	prescription drug overdose	FALSE
GTEX-13O3O	GTEX-13O3O-0011-R6b-SM-AFUMS	Female	PT-13O3O	Brain - Nucleus accumbens (basal ganglia)	68	White	Unknown	31.46	12 hour(s), 56 minute(s)	prescription drug overdose	FALSE
GTEX-13O3O	GTEX-13O3O-0011-R4b-SM-AFUMT	Female	PT-13O3O	Brain - Amygdala	68	White	Unknown	31.46	12 hour(s), 56 minute(s)	prescription drug overdose	FALSE
GTEX-13O3O	GTEX-13O3O-0011-R1b-SM-AFUMU	Female	PT-13O3O	Brain - Hippocampus	68	White	Unknown	31.46	12 hour(s), 56 minute(s)	prescription drug overdose	FALSE
GTEX-13O3O	GTEX-13O3O-0926-SM-ATE42	Female	PT-13O3O	Thyroid	68	White	Unknown	31.46	12 hour(s), 56 minute(s)	prescription drug overdose	FALSE
GTEX-13O3Q	GTEX-13O3Q-0011-R10b-SM-AFUKQ	Male	PT-13O3Q	Brain - Frontal Cortex (BA9)	53	White	Not Hispanic/Latino	34.86	17 hour(s), 44 minute(s)	cardiac arrest	FALSE
GTEX-13O3Q	GTEX-13O3Q-0011-R5b-SM-AFUKR	Male	PT-13O3Q	Brain - Caudate (basal ganglia)	53	White	Not Hispanic/Latino	34.86	17 hour(s), 44 minute(s)	cardiac arrest	FALSE
GTEX-13O3Q	GTEX-13O3Q-0011-R6a-SM-AFUKS	Male	PT-13O3Q	Brain - Nucleus accumbens (basal ganglia)	53	White	Not Hispanic/Latino	34.86	17 hour(s), 44 minute(s)	cardiac arrest	TRUE
GTEX-13O3Q	GTEX-13O3Q-0011-R7a-SM-AFUKT	Male	PT-13O3Q	Brain - Putamen (basal ganglia)	53	White	Not Hispanic/Latino	34.86	17 hour(s), 44 minute(s)	cardiac arrest	FALSE
GTEX-13O3Q	GTEX-13O3Q-0011-R4a-SM-AFUKU	Male	PT-13O3Q	Brain - Amygdala	53	White	Not Hispanic/Latino	34.86	17 hour(s), 44 minute(s)	cardiac arrest	FALSE
GTEX-13O3Q	GTEX-13O3Q-0011-R1b-SM-AFUKV	Male	PT-13O3Q	Brain - Hippocampus	53	White	Not Hispanic/Latino	34.86	17 hour(s), 44 minute(s)	cardiac arrest	FALSE
GTEX-13O3Q	GTEX-13O3Q-0011-R3a-SM-AFUKX	Male	PT-13O3Q	Brain - Anterior cingulate cortex (BA24)	53	White	Not Hispanic/Latino	34.86	17 hour(s), 44 minute(s)	cardiac arrest	TRUE
GTEX-13O3Q	GTEX-13O3Q-0526-SM-ATE3X	Male	PT-13O3Q	Lung	53	White	Not Hispanic/Latino	34.86	17 hour(s), 44 minute(s)	cardiac arrest	FALSE
GTEX-13O3Q	GTEX-13O3Q-0626-SM-ATE5T	Male	PT-13O3Q	Thyroid	53	White	Not Hispanic/Latino	34.86	17 hour(s), 44 minute(s)	cardiac arrest	FALSE
GTEX-13OVH	GTEX-13OVH-0011-R10a-SM-AFUMW	Male	PT-13OVH	Brain - Frontal Cortex (BA9)	70	White	Unknown	25.66	9 hour(s), 19 minute(s)	heart disease	FALSE
GTEX-13OVH	GTEX-13OVH-0011-R3a-SM-AFUMX	Male	PT-13OVH	Brain - Anterior cingulate cortex (BA24)	70	White	Unknown	25.66	9 hour(s), 19 minute(s)	heart disease	FALSE
GTEX-13OVH	GTEX-13OVH-0011-R5b-SM-AFUMY	Male	PT-13OVH	Brain - Caudate (basal ganglia)	70	White	Unknown	25.66	9 hour(s), 19 minute(s)	heart disease	FALSE
GTEX-13OVH	GTEX-13OVH-0011-R6b-SM-AFUMZ	Male	PT-13OVH	Brain - Nucleus accumbens (basal ganglia)	70	White	Unknown	25.66	9 hour(s), 19 minute(s)	heart disease	FALSE
GTEX-13OVH	GTEX-13OVH-0011-R4a-SM-AFUN1	Male	PT-13OVH	Brain - Amygdala	70	White	Unknown	25.66	9 hour(s), 19 minute(s)	heart disease	FALSE
GTEX-13OVH	GTEX-13OVH-0011-R8b-SM-AFUN2	Male	PT-13OVH	Brain - Hypothalamus	70	White	Unknown	25.66	9 hour(s), 19 minute(s)	heart disease	TRUE
GTEX-13OVH	GTEX-13OVH-1026-SM-ATE6I	Male	PT-13OVH	Lung	70	White	Unknown	25.66	9 hour(s), 19 minute(s)	heart disease	FALSE
GTEX-13OVJ	GTEX-13OVJ-0011-R3b-SM-AFUKY	Female	PT-13OVJ	Brain - Anterior cingulate cortex (BA24)	55	White	Not Hispanic/Latino	30.21	17 hour(s), 49 minute(s)	cardiac arrest	FALSE
GTEX-13OVJ	GTEX-13OVJ-0011-R6b-SM-AFUKZ	Female	PT-13OVJ	Brain - Nucleus accumbens (basal ganglia)	55	White	Not Hispanic/Latino	30.21	17 hour(s), 49 minute(s)	cardiac arrest	FALSE
GTEX-13OW7	GTEX-13OW7-0011-R10a-SM-AFUNB	Male	PT-13OW7	Brain - Frontal Cortex (BA9)	53	White	Unknown	27.26	13 hour(s), 20 minute(s)	heart disease	FALSE
GTEX-13OW7	GTEX-13OW7-0011-R5b-SM-AFUNC	Male	PT-13OW7	Brain - Caudate (basal ganglia)	53	White	Unknown	27.26	13 hour(s), 20 minute(s)	heart disease	FALSE
GTEX-13OW7	GTEX-13OW7-0011-R3a-SM-AFUND	Male	PT-13OW7	Brain - Anterior cingulate cortex (BA24)	53	White	Unknown	27.26	13 hour(s), 20 minute(s)	heart disease	FALSE
GTEX-13OW7	GTEX-13OW7-0011-R8b-SM-AFUNE	Male	PT-13OW7	Brain - Hypothalamus	53	White	Unknown	27.26	13 hour(s), 20 minute(s)	heart disease	FALSE
GTEX-13OW7	GTEX-13OW7-0011-R4b-SM-AFUNF	Male	PT-13OW7	Brain - Amygdala	53	White	Unknown	27.26	13 hour(s), 20 minute(s)	heart disease	FALSE
GTEX-13OW7	GTEX-13OW7-0011-R1b-SM-AFUNG	Male	PT-13OW7	Brain - Hippocampus	53	White	Unknown	27.26	13 hour(s), 20 minute(s)	heart disease	FALSE
GTEX-13OW7	GTEX-13OW7-0826-SM-ATE4R	Male	PT-13OW7	Thyroid	53	White	Unknown	27.26	13 hour(s), 20 minute(s)	heart disease	FALSE
GTEX-P44H	GTEX-P44H-0011-R10a-SM-AFUNH	Male	PT-P44H	Brain - Frontal Cortex (BA9)	43	White	Not Reported	35.44	6 hour(s), 50 minute(s)	Liver disease, other chronic and cirrhosis	FALSE
GTEX-P44H	GTEX-P44H-0011-R5a-SM-AFUNI	Male	PT-P44H	Brain - Caudate (basal ganglia)	43	White	Not Reported	35.44	6 hour(s), 50 minute(s)	Liver disease, other chronic and cirrhosis	FALSE
GTEX-P44H	GTEX-P44H-0011-R3a-SM-AFUNJ	Male	PT-P44H	Brain - Anterior cingulate cortex (BA24)	43	White	Not Reported	35.44	6 hour(s), 50 minute(s)	Liver disease, other chronic and cirrhosis	FALSE
GTEX-P44H	GTEX-P44H-0011-R4a-SM-AFUNL	Male	PT-P44H	Brain - Amygdala	43	White	Not Reported	35.44	6 hour(s), 50 minute(s)	Liver disease, other chronic and cirrhosis	FALSE
GTEX-P44H	GTEX-P44H-0011-R1a-SM-AFUNM	Male	PT-P44H	Brain - Hippocampus	43	White	Not Reported	35.44	6 hour(s), 50 minute(s)	Liver disease, other chronic and cirrhosis	FALSE
GTEX-P44H	GTEX-P44H-1126-SM-ATE5B	Male	PT-P44H	Lung	43	White	Not Reported	35.44	6 hour(s), 50 minute(s)	Liver disease, other chronic and cirrhosis	FALSE
GTEX-QDT8	GTEX-QDT8-0011-R10a-SM-AFUNN	Female	PT-QDT8	Brain - Frontal Cortex (BA9)	30	White	Not Reported	21.03	7 hour(s), 24 minute(s)	Liver disease, other chronic and cirrhosis	FALSE
GTEX-QDT8	GTEX-QDT8-0011-R3a-SM-AFUNO	Female	PT-QDT8	Brain - Anterior cingulate cortex (BA24)	30	White	Not Reported	21.03	7 hour(s), 24 minute(s)	Liver disease, other chronic and cirrhosis	FALSE
GTEX-QDT8	GTEX-QDT8-0011-R6a-SM-AFUNP	Female	PT-QDT8	Brain - Nucleus accumbens (basal ganglia)	30	White	Not Reported	21.03	7 hour(s), 24 minute(s)	Liver disease, other chronic and cirrhosis	FALSE
GTEX-QDT8	GTEX-QDT8-0011-R7a-SM-AFUNQ	Female	PT-QDT8	Brain - Putamen (basal ganglia)	30	White	Not Reported	21.03	7 hour(s), 24 minute(s)	Liver disease, other chronic and cirrhosis	FALSE
GTEX-QDT8	GTEX-QDT8-0011-R1a-SM-AFUNS	Female	PT-QDT8	Brain - Hippocampus	30	White	Not Reported	21.03	7 hour(s), 24 minute(s)	Liver disease, other chronic and cirrhosis	FALSE
GTEX-QDT8	GTEX-QDT8-0011-R4a-SM-AFUNT	Female	PT-QDT8	Brain - Amygdala	30	White	Not Reported	21.03	7 hour(s), 24 minute(s)	Liver disease, other chronic and cirrhosis	FALSE
GTEX-QDT8	GTEX-QDT8-0926-SM-ATE63	Female	PT-QDT8	Lung	30	White	Not Reported	21.03	7 hour(s), 24 minute(s)	Liver disease, other chronic and cirrhosis	FALSE
GTEX-RU72	GTEX-RU72-0011-R10a-SM-AFUO8	Female	PT-RU72	Brain - Frontal Cortex (BA9)	59	Asian	Unknown	23.86	7 hour(s), 10 minute(s)	prescription drug overdose	FALSE
GTEX-RU72	GTEX-RU72-0011-R5a-SM-AFUO9	Female	PT-RU72	Brain - Caudate (basal ganglia)	59	Asian	Unknown	23.86	7 hour(s), 10 minute(s)	prescription drug overdose	FALSE
GTEX-RU72	GTEX-RU72-0011-R6a-SM-AFUOA	Female	PT-RU72	Brain - Nucleus accumbens (basal ganglia)	59	Asian	Unknown	23.86	7 hour(s), 10 minute(s)	prescription drug overdose	FALSE
GTEX-RU72	GTEX-RU72-0011-R7a-SM-AFUOB	Female	PT-RU72	Brain - Putamen (basal ganglia)	59	Asian	Unknown	23.86	7 hour(s), 10 minute(s)	prescription drug overdose	FALSE
GTEX-RU72	GTEX-RU72-0011-R8a-SM-AFUOC	Female	PT-RU72	Brain - Hypothalamus	59	Asian	Unknown	23.86	7 hour(s), 10 minute(s)	prescription drug overdose	FALSE
GTEX-RU72	GTEX-RU72-0126-SM-ATE6G	Female	PT-RU72	Thyroid	59	Asian	Unknown	23.86	7 hour(s), 10 minute(s)	prescription drug overdose	FALSE
GTEX-T2IS	GTEX-T2IS-0011-R10a-SM-AFUOS	Female	PT-T2IS	Brain - Frontal Cortex (BA9)	24	White	Unknown	26	17 hour(s), 54 minute(s)	Trauma-blunt force trauma secondary to MVA	TRUE
GTEX-T2IS	GTEX-T2IS-0011-R5a-SM-AFUOT	Female	PT-T2IS	Brain - Caudate (basal ganglia)	24	White	Unknown	26	17 hour(s), 54 minute(s)	Trauma-blunt force trauma secondary to MVA	FALSE
GTEX-T2IS	GTEX-T2IS-0011-R3a-SM-AFUOU	Female	PT-T2IS	Brain - Anterior cingulate cortex (BA24)	24	White	Unknown	26	17 hour(s), 54 minute(s)	Trauma-blunt force trauma secondary to MVA	FALSE
GTEX-T2IS	GTEX-T2IS-0011-R6a-SM-AFUOW	Female	PT-T2IS	Brain - Nucleus accumbens (basal ganglia)	24	White	Unknown	26	17 hour(s), 54 minute(s)	Trauma-blunt force trauma secondary to MVA	FALSE
GTEX-T2IS	GTEX-T2IS-0526-SM-ATE62	Female	PT-T2IS	Lung	24	White	Unknown	26	17 hour(s), 54 minute(s)	Trauma-blunt force trauma secondary to MVA	FALSE
GTEX-T2IS	GTEX-T2IS-0626-SM-ATE4Q	Female	PT-T2IS	Thyroid	24	White	Unknown	26	17 hour(s), 54 minute(s)	Trauma-blunt force trauma secondary to MVA	FALSE
GTEX-WZTO	GTEX-WZTO-0011-R5b-SM-AFUOL	Male	PT-WZTO	Brain - Caudate (basal ganglia)	44	White	Unknown	27.12	7 hour(s), 57 minute(s)	asphyxia secondary to hanging	FALSE
GTEX-WZTO	GTEX-WZTO-0011-R7b-SM-AFUON	Male	PT-WZTO	Brain - Putamen (basal ganglia)	44	White	Unknown	27.12	7 hour(s), 57 minute(s)	asphyxia secondary to hanging	FALSE
GTEX-WZTO	GTEX-WZTO-0011-R4a-SM-AFUOO	Male	PT-WZTO	Brain - Amygdala	44	White	Unknown	27.12	7 hour(s), 57 minute(s)	asphyxia secondary to hanging	FALSE
GTEX-WZTO	GTEX-WZTO-0011-R8a-SM-AFUOP	Male	PT-WZTO	Brain - Hypothalamus	44	White	Unknown	27.12	7 hour(s), 57 minute(s)	asphyxia secondary to hanging	FALSE
GTEX-WZTO	GTEX-WZTO-0011-R6b-SM-AFUOQ	Male	PT-WZTO	Brain - Nucleus accumbens (basal ganglia)	44	White	Unknown	27.12	7 hour(s), 57 minute(s)	asphyxia secondary to hanging	FALSE
GTEX-WZTO	GTEX-WZTO-0011-R1b-SM-AFUOR	Male	PT-WZTO	Brain - Hippocampus	44	White	Unknown	27.12	7 hour(s), 57 minute(s)	asphyxia secondary to hanging	FALSE
GTEX-WZTO	GTEX-WZTO-0426-SM-ATE6F	Male	PT-WZTO	Lung	44	White	Unknown	27.12	7 hour(s), 57 minute(s)	asphyxia secondary to hanging	TRUE
GTEX-X4XX	GTEX-X4XX-0011-R10b-SM-AFUOE	Male	PT-X4XX	Brain - Frontal Cortex (BA9)	69	White	Unknown	25.33	4 hour(s), 46 minute(s)	Cerebral Vascular Accident	FALSE
GTEX-X4XX	GTEX-X4XX-0011-R5a-SM-AFUOF	Male	PT-X4XX	Brain - Caudate (basal ganglia)	69	White	Unknown	25.33	4 hour(s), 46 minute(s)	Cerebral Vascular Accident	FALSE
GTEX-X4XX	GTEX-X4XX-0011-R4b-SM-AFUOG	Male	PT-X4XX	Brain - Amygdala	69	White	Unknown	25.33	4 hour(s), 46 minute(s)	Cerebral Vascular Accident	FALSE
GTEX-X4XX	GTEX-X4XX-0011-R3b-SM-AFUOH	Male	PT-X4XX	Brain - Anterior cingulate cortex (BA24)	69	White	Unknown	25.33	4 hour(s), 46 minute(s)	Cerebral Vascular Accident	FALSE
GTEX-X4XX	GTEX-X4XX-0011-R6b-SM-AFUOI	Male	PT-X4XX	Brain - Nucleus accumbens (basal ganglia)	69	White	Unknown	25.33	4 hour(s), 46 minute(s)	Cerebral Vascular Accident	FALSE
GTEX-X4XX	GTEX-X4XX-0011-R1b-SM-AFUOK	Male	PT-X4XX	Brain - Hippocampus	69	White	Unknown	25.33	4 hour(s), 46 minute(s)	Cerebral Vascular Accident	FALSE
GTEX-X4XX	GTEX-X4XX-0926-SM-ATE68	Male	PT-X4XX	Thyroid	69	White	Unknown	25.33	4 hour(s), 46 minute(s)	Cerebral Vascular Accident	FALSE
GTEX-X4XX	GTEX-X4XX-1026-SM-ATE47	Male	PT-X4XX	Lung	69	White	Unknown	25.33	4 hour(s), 46 minute(s)	Cerebral Vascular Accident	FALSE
GTEX-ZE7O	GTEX-ZE7O-0011-R1a-SM-AFUL4	Female	PT-ZE7O	Brain - Hippocampus	57	White	Not Hispanic/Latino	29.75	17 hour(s), 41 minute(s)	anoxia	FALSE
GTEX-ZE7O	GTEX-ZE7O-0011-R10a-SM-AFUL5	Female	PT-ZE7O	Brain - Frontal Cortex (BA9)	57	White	Not Hispanic/Latino	29.75	17 hour(s), 41 minute(s)	anoxia	FALSE
GTEX-ZE7O	GTEX-ZE7O-0011-R5a-SM-AFUL6	Female	PT-ZE7O	Brain - Caudate (basal ganglia)	57	White	Not Hispanic/Latino	29.75	17 hour(s), 41 minute(s)	anoxia	FALSE
GTEX-ZE7O	GTEX-ZE7O-0011-R6a-SM-AFUL7	Female	PT-ZE7O	Brain - Nucleus accumbens (basal ganglia)	57	White	Not Hispanic/Latino	29.75	17 hour(s), 41 minute(s)	anoxia	FALSE
GTEX-ZE7O	GTEX-ZE7O-0011-R7a-SM-AFUL8	Female	PT-ZE7O	Brain - Putamen (basal ganglia)	57	White	Not Hispanic/Latino	29.75	17 hour(s), 41 minute(s)	anoxia	FALSE
GTEX-ZE7O	GTEX-ZE7O-0826-SM-ATE49	Female	PT-ZE7O	Lung	57	White	Not Hispanic/Latino	29.75	17 hour(s), 41 minute(s)	anoxia	FALSE
GTEX-ZE7O	GTEX-ZE7O-1126-SM-ATE4Z	Female	PT-ZE7O	Thyroid	57	White	Not Hispanic/Latino	29.75	17 hour(s), 41 minute(s)	anoxia	FALSE
GTEX-ZUA1	GTEX-ZUA1-0011-R10a-SM-AFUP1	Male	PT-ZUA1	Brain - Frontal Cortex (BA9)	46	White	Unknown	29.24	14 hour(s), 24 minute(s)	heart disease	FALSE
GTEX-ZUA1	GTEX-ZUA1-0011-R3a-SM-AFUP2	Male	PT-ZUA1	Brain - Anterior cingulate cortex (BA24)	46	White	Unknown	29.24	14 hour(s), 24 minute(s)	heart disease	FALSE
GTEX-ZUA1	GTEX-ZUA1-0011-R8b-SM-AFUP3	Male	PT-ZUA1	Brain - Hypothalamus	46	White	Unknown	29.24	14 hour(s), 24 minute(s)	heart disease	FALSE
GTEX-ZUA1	GTEX-ZUA1-0011-R7b-SM-AFUP4	Male	PT-ZUA1	Brain - Putamen (basal ganglia)	46	White	Unknown	29.24	14 hour(s), 24 minute(s)	heart disease	FALSE
GTEX-ZUA1	GTEX-ZUA1-0011-R1a-SM-AFUP5	Male	PT-ZUA1	Brain - Hippocampus	46	White	Unknown	29.24	14 hour(s), 24 minute(s)	heart disease	FALSE
GTEX-ZUA1	GTEX-ZUA1-0926-SM-ATE6D	Male	PT-ZUA1	Thyroid	46	White	Unknown	29.24	14 hour(s), 24 minute(s)	heart disease	FALSE
GTEX-ZVT3	GTEX-ZVT3-0011-R10b-SM-AFUP6	Female	PT-ZVT3	Brain - Frontal Cortex (BA9)	67	White	Unknown	31.75	9 hour(s), 31 minute(s)	heart disease	FALSE
GTEX-ZVT3	GTEX-ZVT3-0011-R5a-SM-AFUP7	Female	PT-ZVT3	Brain - Caudate (basal ganglia)	67	White	Unknown	31.75	9 hour(s), 31 minute(s)	heart disease	FALSE
GTEX-ZVT3	GTEX-ZVT3-0011-R6a-SM-AFUP8	Female	PT-ZVT3	Brain - Nucleus accumbens (basal ganglia)	67	White	Unknown	31.75	9 hour(s), 31 minute(s)	heart disease	FALSE
GTEX-ZVT3	GTEX-ZVT3-0011-R3b-SM-AFUP9	Female	PT-ZVT3	Brain - Anterior cingulate cortex (BA24)	67	White	Unknown	31.75	9 hour(s), 31 minute(s)	heart disease	FALSE
GTEX-ZVT3	GTEX-ZVT3-0011-R8b-SM-AFUPA	Female	PT-ZVT3	Brain - Hypothalamus	67	White	Unknown	31.75	9 hour(s), 31 minute(s)	heart disease	FALSE
GTEX-ZVT3	GTEX-ZVT3-0926-SM-ATE4U	Female	PT-ZVT3	Lung	67	White	Unknown	31.75	9 hour(s), 31 minute(s)	heart disease	FALSE
GTEX-ZVT3	GTEX-ZVT3-0726-SM-ATE5K	Female	PT-ZVT3	Thyroid	67	White	Unknown	31.75	9 hour(s), 31 minute(s)	heart disease	FALSE
