# Supplementary material for: Human brain region-specific variably methylated regions are enriched for heritability of distinct neuropsychiatric traits
Source: Genome Biol. 2021 Apr 22;22:116. doi: 10.1186/s13059-021-02335-w (PMC8061076; doi:10.1186/s13059-021-02335-w)
Supplement: Supplementary file 3 — Additional file 3: Table S2. WGBS sequencing statistics. [file 13059_2021_2335_MOESM3_ESM.xlsx]

## Sheet: TableS2.WGBS_Seq_Stats
Table S2. WGBS sequencing statistics
ID	Number sequenced PE reads	Number aligned PE reads	Alignment rate (%)	Number duplicated alignments	Number covered CpGs	Covered CpGs (%)	Mean depth	Bisulfite conversion rate (%)	Duplication rate (%)
GTEX-11WQC-0011-R10a-SM-AFUIX	252822617	209705606	83	28987976	28172269	96	10.9887	99.22	14
GTEX-11WQC-0011-R5a-SM-AFUJ1	245776094	196497119	80	38005270	28130271	96	10.7479	99.35	19
GTEX-11WQC-0011-R6a-SM-AFUJ2	249368362	200913977	81	38241327	28207639	96	10.8794	99.51	19
GTEX-11WQC-0011-R7b-SM-AFUIZ	224797236	186000000	83	32582199	28164335	96	10.3301	99.55	18
GTEX-11WQC-0011-R8b-SM-AFUIY	264991171	218491566	82	27509091	28164891	96	11.8043	99.3	13
GTEX-11WQC-0626-SM-ATE5Y	245717486	205185662	84	50802966	27992230	95	9.45523	99.55	25
GTEX-12WSC-0011-R10a-SM-AFULX	236727357	193372509	82	48620323	28175008	96	10.2452	99.6	25
GTEX-12WSC-0011-R3a-SM-AFULY	242655503	204189478	84	42698316	28263530	96	11.155	99.64	21
GTEX-12WSC-0011-R5b-SM-AFULZ	237526440	199791997	84	37023704	28254894	96	11.1722	99.6	19
GTEX-12WSC-0011-R6b-SM-AFUM1	260971081	211246096	81	31318996	28168211	96	10.9566	99.25	15
GTEX-12WSC-0011-R7b-SM-AFUM2	256807242	210118742	82	50225595	28170407	96	9.95388	99.57	24
GTEX-12WSC-0826-SM-ATE4F	248357854	210902462	85	27337825	28044360	95	10.9241	99.07	13
GTEX-12ZZY-0011-R10b-SM-AFUM9	247151795	203822545	82	32670532	28237681	96	11.5451	99.55	16
GTEX-12ZZY-0011-R5a-SM-AFUMA	244583084	203446306	83	28871659	28167409	96	10.7375	99.33	14
GTEX-12ZZY-0011-R6b-SM-AFUMC	251169226	212232768	84	44685929	28176151	96	10.4993	99.56	21
GTEX-12ZZY-0011-R7a-SM-AFUMB	251939219	208489962	83	44201596	28272912	96	11.3602	99.57	21
GTEX-12ZZY-0826-SM-ATE5V	261114723	217365045	83	43067704	28222093	96	11.7524	99.53	20
GTEX-12ZZY-0926-SM-ATE5I	238747238	196131160	82	32455172	28132451	96	10.9327	99.49	17
GTEX-1399T-0011-R10b-SM-AFUJA	257789080	207566343	81	35752585	28289619	96	11.6997	99.63	17
GTEX-1399T-0011-R1b-SM-AFUJF	260910598	208678266	80	22021265	28030631	95	7.87027	99.64	11
GTEX-1399T-0011-R3a-SM-AFUJD	252749738	198235384	78	22728737	28255003	96	11.4427	99.57	11
GTEX-1399T-0011-R4b-SM-AFUJC	264155386	207360082	78	28026085	28294114	96	11.8997	99.58	14
GTEX-1399T-0011-R6b-SM-AFUJG	245554625	199066219	81	37737459	28251692	96	10.8376	99.61	19
GTEX-1399T-0011-R8b-SM-AFUJB	254429354	208487466	82	27642697	28292009	96	12.0799	99.58	13
GTEX-1399T-0126-SM-ATE54	248885768	203938081	82	27981350	28190120	96	11.7418	99.49	14
GTEX-139TS-0011-R10a-SM-AFUJH	249647828	202458143	81	19873946	28296377	96	12.1014	99.62	10
GTEX-139TS-0011-R1a-SM-AFUJL	245583146	187343222	76	40118137	28296305	96	10.5489	99.56	21
GTEX-139TS-0011-R5b-SM-AFUJJ	248200301	185546335	75	25040694	28241919	96	10.744	99.54	13
GTEX-139TS-0011-R6a-SM-AFUJM	261381071	216313570	83	33234754	28324467	96	12.3565	99.51	15
GTEX-139TS-0011-R7a-SM-AFUJI	249112945	205843717	83	26587815	28318113	96	12.1341	99.56	13
GTEX-139TS-0011-R8a-SM-AFUJK	252467354	208065002	82	38667992	28337677	96	11.7549	99.56	19
GTEX-139TS-0126-SM-ATE4O	236166211	196754308	83	20062719	28179841	96	11.4769	99.48	10
GTEX-13FHO-0011-R10b-SM-AFUMD	255807047	212250859	83	45244626	28270348	96	11.2854	99.58	21
GTEX-13FHO-0011-R1b-SM-AFUMH	252253917	203071346	81	37299512	28121566	96	9.95839	99.33	18
GTEX-13FHO-0011-R3b-SM-AFUME	259856615	217012909	84	31929765	28219191	96	11.4332	99.33	15
GTEX-13FHO-0011-R5b-SM-AFUMF	250656768	204111181	81	40243371	28257754	96	10.6548	99.56	20
GTEX-13FHO-0011-R6b-SM-AFUMG	218190505	176002817	81	30987209	28148400	96	9.49321	99.57	18
GTEX-13FHO-1026-SM-ATE65	194743093	161813595	83	19220674	27114955	92	6.81576	99.18	12
GTEX-13FHP-0011-R10b-SM-AFUMI	255128917	209860465	82	28496961	28278865	96	12.1945	99.64	14
GTEX-13FHP-0011-R1b-SM-AFUMM	244944142	197801501	81	23417366	28304591	96	12.0332	99.57	12
GTEX-13FHP-0011-R5b-SM-AFUMJ	251889382	202325746	80	25224620	28302054	96	12.1163	99.56	12
GTEX-13FHP-0011-R6b-SM-AFUMK	248960361	198465072	80	25995184	28285227	96	11.6742	99.6	13
GTEX-13FHP-0011-R7b-SM-AFUML	244836140	197000469	80	23570396	28292557	96	11.7657	99.54	12
GTEX-13FHP-0726-SM-ATE5L	250157761	207922366	83	23868467	28265098	96	12.8313	99.48	11
GTEX-13FHP-0926-SM-ATE4S	247086103	199419949	81	23178240	28226615	96	12.0269	99.56	12
GTEX-13FXS-0011-R10a-SM-AFUJN	240922615	192126262	80	21414091	28223380	96	11.2059	99.52	11
GTEX-13FXS-0011-R1a-SM-AFUJO	255954187	205885443	80	29758019	28241424	96	11.6107	99.61	14
GTEX-13FXS-0011-R5b-SM-AFUJQ	254137907	209553313	82	30357854	28272464	96	12.0283	99.58	14
GTEX-13FXS-0011-R6b-SM-AFUJT	252907830	205670236	81	36550462	28286672	96	12.6451	99.58	18
GTEX-13FXS-0011-R7a-SM-AFUJP	234022882	188614432	81	27946942	28228556	96	10.8006	99.6	15
GTEX-13FXS-0011-R8a-SM-AFUJR	221331485	169866920	77	32164274	28100660	96	10.8075	99.57	19
GTEX-13FXS-0726-SM-ATE55	245925774	176883302	72	22579976	28147165	96	10.5174	99.43	13
GTEX-13G51-0011-R10b-SM-AFUJU	255433891	207897325	81	23738117	28284441	96	12.2875	99.6	11
GTEX-13G51-0011-R1a-SM-AFUJZ	229421867	187193412	82	34590685	28206773	96	10.3457	99.62	18
GTEX-13G51-0011-R5a-SM-AFUJW	262993064	212477993	81	27718447	28293462	96	12.2108	99.56	13
GTEX-13G51-0011-R6b-SM-AFUJX	246035282	194001581	79	55592492	28264243	96	9.93524	99.55	29
GTEX-13G51-0011-R7b-SM-AFUJV	238465155	190568890	80	25954979	28249334	96	10.9676	99.57	14
GTEX-13G51-0011-R8b-SM-AFUK1	255577139	209389154	82	38579242	28228907	96	11.2213	99.61	18
GTEX-13G51-1226-SM-ATE5J	246055603	156400601	64	22739676	28044023	95	9.06718	99.6	15
GTEX-13JUV-0011-R10b-SM-AFUK2	259009130	212697371	82	38608456	28038337	95	10.5378	99.33	18
GTEX-13JUV-0011-R1a-SM-AFUK5	263282619	222292016	84	44579488	28157508	96	11.8211	99.56	20
GTEX-13JUV-0011-R7b-SM-AFUK3	260407357	213741023	82	36756269	28160049	96	11.7004	99.58	17
GTEX-13JUV-0526-SM-ATE32	197582820	160574765	81	23632633	27332966	93	6.80961	99.19	15
GTEX-13N1W-0011-R1b-SM-AFUQX	265244614	203354626	77	45231379	28249761	96	10.7124	99.57	22
GTEX-13N1W-0011-R4a-SM-AFUQV	266874735	210365084	79	60289063	28279110	96	10.9309	99.35	29
GTEX-13N1W-0011-R5b-SM-AFUQW	239871387	196719807	82	40390369	28236894	96	11.0324	99.58	21
GTEX-13N1W-0011-R6a-SM-AFUQU	248767990	190198163	76	29888920	28164645	96	10.3743	99.33	16
GTEX-13N1W-0011-R7b-SM-AFUQT	249868418	192469410	77	32862987	28076363	95	8.71045	99.56	17
GTEX-13N1W-0726-SM-ATE66	235130471	196094503	83	22234770	27775067	94	9.38854	99.16	11
GTEX-13N1W-0826-SM-ATE4J	263311843	223944871	85	31750867	28196260	96	12.1826	99.5	14
GTEX-13N2G-0011-R10a-SM-AFUK7	272270160	219161447	80	37577883	28320915	96	12.498	99.3	17
GTEX-13N2G-0011-R1b-SM-AFUKC	252327192	189354016	75	53193191	28018914	95	11.1938	99.57	28
GTEX-13N2G-0011-R3b-SM-AFUK8	239520763	194342770	81	44152497	28133293	96	9.48913	99.57	23
GTEX-13N2G-0011-R4b-SM-AFUKD	236102060	188634590	80	40613497	28159297	96	9.32234	99.49	22
GTEX-13N2G-0011-R6b-SM-AFUK9	240389932	197581596	82	35729430	28261752	96	10.9111	99.52	18
GTEX-13N2G-0011-R7a-SM-AFUKA	243958785	201155478	82	33363638	28265886	96	11.1652	99.52	17
GTEX-13N2G-0726-SM-ATE5O	199013354	164867749	83	21980749	27541695	94	7.32594	99.21	13
GTEX-13N2G-0826-SM-ATE5H	253712757	212942899	84	45483750	28200637	96	13.5563	99.49	21
GTEX-13NYS-0011-R10a-SM-AFUKE	250460184	205454858	82	43466690	28230466	96	10.9647	99.59	21
GTEX-13NYS-0011-R1b-SM-AFUKJ	227023514	187112467	82	23909780	27981718	95	9.43439	99.32	13
GTEX-13NYS-0011-R3b-SM-AFUKG	266875275	212942356	80	50799948	28232037	96	11.9991	99.58	24
GTEX-13NYS-0011-R4b-SM-AFUKI	242366915	198239393	82	41915862	28083675	96	9.64735	99.5	21
GTEX-13NYS-0011-R5a-SM-AFUKF	245462032	202221045	82	36462757	28144262	96	10.4484	99.49	18
GTEX-13NYS-0011-R6b-SM-AFUKH	205509009	151647300	74	20253490	27615673	94	7.53737	99.2	13
GTEX-13NYS-0011-R8a-SM-AFUKK	243049542	194658734	80	38708094	28222001	96	10.6997	99.53	20
GTEX-13NYS-1626-SM-ATE6E	224304967	183258230	82	25783208	28050091	95	9.97123	99.43	14
GTEX-13NZA-0011-R10b-SM-AFUKM	260653628	217971603	84	42090224	28175959	96	10.7345	99.36	19
GTEX-13NZA-0011-R1b-SM-AFUKP	265451734	220178947	83	43431940	28308666	96	12.2373	99.32	20
GTEX-13NZA-0011-R5b-SM-AFUKN	256782247	203359574	79	49062510	28084506	96	12.4952	99.56	24
GTEX-13NZA-0011-R8b-SM-AFUKO	202213726	165045375	82	21185488	27728150	94	7.7033	99.11	13
GTEX-13NZA-1026-SM-ATE5N	254749040	208709030	82	37105007	28240977	96	11.5415	99.49	18
GTEX-13NZA-1426-SM-ATE4G	251685088	196626185	78	42952936	28166458	96	12.5222	99.58	22
GTEX-13O3O-0011-R1b-SM-AFUMU	260358279	207958927	80	45697384	28183616	96	11.6829	99.55	22
GTEX-13O3O-0011-R4b-SM-AFUMT	254338348	207650078	82	44719963	28048668	95	9.93393	99.54	22
GTEX-13O3O-0011-R5b-SM-AFUMR	264579349	214644349	81	41662453	28165275	96	11.1092	99.57	19
GTEX-13O3O-0011-R6b-SM-AFUMS	242639361	197509865	81	42222008	27990981	95	9.3519	99.32	21
GTEX-13O3O-0926-SM-ATE42	251450321	205910648	82	35550103	28257840	96	11.8411	99.51	17
GTEX-13O3Q-0011-R10b-SM-AFUKQ	239891542	191690230	80	48486633	28051513	95	10.4547	99.61	25
GTEX-13O3Q-0011-R1b-SM-AFUKV	239854910	190230210	79	23893440	28060282	95	9.65084	99.3	13
GTEX-13O3Q-0011-R3a-SM-AFUKX	272837683	227037519	83	37941130	28304238	96	12.3044	99.56	17
GTEX-13O3Q-0011-R4a-SM-AFUKU	228978592	173530102	76	37858164	28176680	96	10.0609	99.59	22
GTEX-13O3Q-0011-R5b-SM-AFUKR	240744910	186940748	78	49817939	28048416	95	10.3637	99.6	27
GTEX-13O3Q-0011-R6a-SM-AFUKS	251060874	208055399	83	37322364	28192518	96	10.5727	99.55	18
GTEX-13O3Q-0011-R7a-SM-AFUKT	252573534	208620731	83	31737038	28299379	96	11.8928	99.52	15
GTEX-13O3Q-0526-SM-ATE3X	248612485	204335261	82	45135687	28281233	96	12.4144	99.52	22
GTEX-13O3Q-0626-SM-ATE5T	229947077	183786902	80	34638498	28168718	96	11.9257	99.52	19
GTEX-13OVH-0011-R10a-SM-AFUMW	239005861	167292945	70	20881343	28142889	96	9.70033	99.6	12
GTEX-13OVH-0011-R3a-SM-AFUMX	258875254	215006422	83	24859119	28305665	96	12.3375	99.59	12
GTEX-13OVH-0011-R4a-SM-AFUN1	248160200	201003634	81	27894859	28298894	96	11.5799	99.59	14
GTEX-13OVH-0011-R5b-SM-AFUMY	253613651	202300495	80	25312921	28304593	96	11.6279	99.55	13
GTEX-13OVH-0011-R6b-SM-AFUMZ	241954239	167010556	69	19152492	28196194	96	9.96413	99.59	11
GTEX-13OVH-0011-R8b-SM-AFUN2	248648723	180276705	73	25036158	28227468	96	10.4323	99.58	14
GTEX-13OVH-1026-SM-ATE6I	252752218	194399289	77	28543813	28219909	96	12.3263	99.54	15
GTEX-13OVJ-0011-R3b-SM-AFUKY	228829791	188982247	83	30181658	27953190	95	9.4476	99.26	16
GTEX-13OVJ-0011-R6b-SM-AFUKZ	238987558	194561069	81	45277861	28149382	96	11.4972	99.58	23
GTEX-13OW7-0011-R10a-SM-AFUNB	252660739	206393701	82	28007839	28270349	96	11.8926	99.57	14
GTEX-13OW7-0011-R1b-SM-AFUNG	254750825	207798173	82	25371160	28290542	96	12.1465	99.54	12
GTEX-13OW7-0011-R3a-SM-AFUND	246015645	200688062	82	25119288	28284695	96	11.9177	99.57	13
GTEX-13OW7-0011-R4b-SM-AFUNF	248794545	203554252	82	26897965	28277427	96	11.8321	99.59	13
GTEX-13OW7-0011-R5b-SM-AFUNC	247868915	202440591	82	34377883	28290572	96	12.1226	99.57	17
GTEX-13OW7-0011-R8b-SM-AFUNE	260356055	215815935	83	36061274	28268870	96	11.6531	99.57	17
GTEX-13OW7-0826-SM-ATE4R	240799121	200102485	83	33301971	28222674	96	11.2531	99.48	17
GTEX-P44H-0011-R10a-SM-AFUNH	253039278	209371982	83	45777084	28272645	96	11.4612	99.56	22
GTEX-P44H-0011-R1a-SM-AFUNM	243690647	191984593	79	37184535	28132913	96	10.5719	99.59	19
GTEX-P44H-0011-R3a-SM-AFUNJ	246456136	207076356	84	48518524	28243451	96	10.5214	99.21	23
GTEX-P44H-0011-R4a-SM-AFUNL	262447067	212562771	81	42324549	28273050	96	11.3942	99.56	20
GTEX-P44H-0011-R5a-SM-AFUNI	236743861	187597832	79	51074175	27960134	95	10.8644	99.58	27
GTEX-P44H-1126-SM-ATE5B	217390915	184335139	85	44142462	28024351	95	9.16967	99.56	24
GTEX-QDT8-0011-R10a-SM-AFUNN	274153323	225389309	82	65760528	28124801	96	10.9989	99.57	29
GTEX-QDT8-0011-R1a-SM-AFUNS	229626484	170258267	74	26439491	27947929	95	8.89974	99.39	16
GTEX-QDT8-0011-R3a-SM-AFUNO	235963518	194190610	82	34211212	28144243	96	11.2256	99.55	18
GTEX-QDT8-0011-R4a-SM-AFUNT	241065166	194927692	81	44294941	28033890	95	9.25687	99.37	23
GTEX-QDT8-0011-R6a-SM-AFUNP	235402157	187968161	80	41836577	28122741	96	9.82883	99.56	22
GTEX-QDT8-0011-R7a-SM-AFUNQ	250695297	200121353	80	47607348	28125265	96	9.75048	99.58	24
GTEX-QDT8-0926-SM-ATE63	243154697	207778024	85	32397346	27586814	94	9.50781	99.21	16
GTEX-RU72-0011-R10a-SM-AFUO8	199827771	163822565	82	19654904	27146851	92	7.0271	99.27	12
GTEX-RU72-0011-R5a-SM-AFUO9	247676609	193725662	78	37339354	28160916	96	10.7791	99.6	19
GTEX-RU72-0011-R6a-SM-AFUOA	217936315	173202460	79	22862623	27805708	95	8.01051	99.29	13
GTEX-RU72-0011-R7a-SM-AFUOB	245611973	187830632	76	48305518	28080078	96	9.19649	99.56	26
GTEX-RU72-0011-R8a-SM-AFUOC	233157713	179309216	77	44711884	28040891	95	10.2441	99.56	25
GTEX-RU72-0126-SM-ATE6G	266380756	225951147	85	47231064	28069360	95	13.2856	99.5	21
GTEX-T2IS-0011-R10a-SM-AFUOS	258159743	200666402	78	59341034	28092065	96	9.9863	99.57	30
GTEX-T2IS-0011-R3a-SM-AFUOU	241628827	201765284	84	36514461	28142928	96	10.9603	99.54	18
GTEX-T2IS-0011-R5a-SM-AFUOT	223389818	175932899	79	24437102	27778876	94	8.86876	99.1	14
GTEX-T2IS-0011-R6a-SM-AFUOW	271560828	190797930	70	76022309	28078244	95	8.16394	99.33	40
GTEX-T2IS-0526-SM-ATE62	258046392	211058681	82	50446359	28073483	95	12.4083	99.52	24
GTEX-T2IS-0626-SM-ATE4Q	220279297	181257405	82	25539295	27669991	94	8.62523	99.2	14
GTEX-WZTO-0426-SM-ATE6F	251492395	212986981	85	28055724	27874672	95	10.4104	99.2	13
GTEX-X4XX-0926-SM-ATE68	217000000	182129919	84	24638489	27683093	94	8.73923	99.09	14
GTEX-X4XX-1026-SM-ATE47	247172766	206150826	83	38765516	27994503	95	9.6501	99.33	19
GTEX-ZE7O-0826-SM-ATE49	246349454	197188521	80	48573326	28114982	96	12.475	99.52	25
GTEX-ZE7O-1126-SM-ATE4Z	255791478	210886262	82	49815116	28074037	95	10.3507	99.51	24
GTEX-ZUA1-0926-SM-ATE6D	244324204	191776419	78	48169994	28154763	96	12.0609	99.55	25
GTEX-ZVT3-0726-SM-ATE5K	207921368	161743288	78	20056395	27891717	95	8.39656	99.22	12
GTEX-ZVT3-0926-SM-ATE4U	234276353	198655074	85	30287909	27982425	95	10.5872	99.46	15
