# Supplementary material for: Human brain region-specific variably methylated regions are enriched for heritability of distinct neuropsychiatric traits
Source: Genome Biol. 2021 Apr 22;22:116. doi: 10.1186/s13059-021-02335-w (PMC8061076; doi:10.1186/s13059-021-02335-w)
Supplement: Supplementary file 4 — Additional file 4: Table S3. Samples failing genotype quality check. [file 13059_2021_2335_MOESM4_ESM.xlsx]

## Sheet: TableS3.GenotypeQC
Table S3. Samples failing genotype quality control check.
Sample_ID	Individual_ID	Matching_Genotype_ID	Dataset	Notes
GTEX-13G51-0011-R6b-SM-AFUJX	GTEX-13G51	GTEX-1R9K4	Sorted
GTEX-13G51-0011-R10b-SM-AFUJU	GTEX-13G51	GTEX-1R9K4	Sorted
GTEX-13N1W-0826-SM-ATE4J	GTEX-13N1W	GTEX-V955	Non_brain	Mixup likely due to cross contamination in overfilled plate received.
GTEX-13O3Q-0011-R3a-SM-AFUKX	GTEX-13O3Q	GTEX-Y5LM	Sorted
GTEX-T2IS-0011-R10a-SM-AFUOS	GTEX-T2IS	GTEX-QDT8	Sorted
GTEX-13N1W-0011-R5b-SM-AFUQW	GTEX-13N1W	GTEX-ZDTS	Sorted
GTEX-13N1W-0011-R1b-SM-AFUQX	GTEX-13N1W	GTEX-146FH	Sorted
GTEX-13N1W-0011-R7b-SM-AFUQT	GTEX-13N1W	GTEX-SN8G	Sorted
GTEX-13O3Q-0011-R6a-SM-AFUKS	GTEX-13O3Q	GTEX-Y5LM	Sorted
GTEX-WZTO-0426-SM-ATE6F	GTEX-WZTO	GTEX-13PVR	Non_brain	Mixup likely due to cross contamination in overfilled plate received.
GTEX-13N1W-0726-SM-ATE66	GTEX-13N1W	GTEX-V955	Non_brain	Mixup likely due to cross contamination in overfilled plate received.
GTEX-13FHO-1026-SM-ATE65	GTEX-13FHO	GTEX-T5JW	Non_brain	Mixup likely due to cross contamination in overfilled plate received.
GTEX-13N1W-0011-R4a-SM-AFUQV	GTEX-13N1W	GTEX-131XG	Sorted
GTEX-13NYB-0011-R1b-SM-9VIIM	GTEX-13NYB	GTEX-144FL	Bulk_brain
GTEX-11GSP-0011-R7b-SM-9VIIR	GTEX-11GSP	GTEX-146FH	Bulk_brain
GTEX-XV7Q-2526-SM-9VXYG	GTEX-XV7Q	GTEX-14BIM	Non_brain	Mixup likely due to cross contamination in overfilled plate received.
GTEX-13FTW-2626-SM-9VXZI	GTEX-13FTW	GTEX-144FL	Non_brain	Mixup likely due to cross contamination in overfilled plate received.
GTEX-13OW8-1426-SM-9VXZL	GTEX-13OW8	GTEX-144FL	Non_brain	Mixup likely due to cross contamination in overfilled plate received.
GTEX-U3ZN-2226-SM-9VXZT	GTEX-U3ZN	GTEX-13X6K	Non_brain	Mixup likely due to cross contamination in overfilled plate received.
GTEX-1211K-0826-SM-9VXYJ	GTEX-1211K	GTEX-11ZU8	Non_brain	Mixup likely due to cross contamination in overfilled plate received.
GTEX-XV7Q-0326-SM-9VXYI	GTEX-XV7Q	GTEX-13VXU	Non_brain	Mixup likely due to cross contamination in overfilled plate received.
GTEX-1122O-2426-SM-9VXZJ	GTEX-1122O	GTEX-1R9K4	Non_brain	Mixup likely due to cross contamination in overfilled plate received.
GTEX-1399R-0726-SM-9VXZ3	GTEX-1399R	GTEX-13X6K	Non_brain	Mixup likely due to cross contamination in overfilled plate received.
GTEX-U3ZN-0326-SM-9VXYQ	GTEX-U3ZN	GTEX-146FH	Non_brain	Mixup likely due to cross contamination in overfilled plate received.
GTEX-YEC4-0526-SM-9VXYP	GTEX-YEC4	GTEX-1399S	Non_brain	Mixup likely due to cross contamination in overfilled plate received.
GTEX-U3ZN-2226-SM-9VXZT	GTEX-U3ZN	GTEX-Y5LM	Non_brain	Mixup likely due to cross contamination in overfilled plate received.
GTEX-1211K-2026-SM-9VXZN	GTEX-1211K	GTEX-13X6K	Non_brain	Mixup likely due to cross contamination in overfilled plate received.
GTEX-13FTW-0626-SM-9VXYR	GTEX-13FTW	GTEX-WK11	Non_brain	Mixup likely due to cross contamination in overfilled plate received.
GTEX-13OW8-1426-SM-9VXZL	GTEX-13OW8	GTEX-178AV	Non_brain	Mixup likely due to cross contamination in overfilled plate received.
GTEX-11DXX-0326-SM-9VXZM	GTEX-11DXX	GTEX-13X6K	Non_brain	Mixup likely due to cross contamination in overfilled plate received.
