# Supplementary material for: Human brain region-specific variably methylated regions are enriched for heritability of distinct neuropsychiatric traits
Source: Genome Biol. 2021 Apr 22;22:116. doi: 10.1186/s13059-021-02335-w (PMC8061076; doi:10.1186/s13059-021-02335-w)
Supplement: Supplementary file 5 — Additional file 5: Table S4. CpG DMRs identified among neuronal samples isolated from all 8 brain regions. [file 13059_2021_2335_MOESM5_ESM.csv]

TableS4.CG-DMRs from 8 group comparison.
Abbreviations:
BA9	Frontal cortex (BA9)
HC	Hippocampus
AMY	Amygdala
BA24	Anterior cingulate cortex (BA24)
HYP	Hypothalamus
CAU	Caudate (basal ganglia)
PUT	Putament (basal ganglia)
NAcc	Nucleus accumbens (basal ganglia)
TRUE / FALSE values indicate whether the DMR was significant in the indicated comparison.
chr	start	end	n	areaStat	fwer	Brain_Amygdala	Brain_Anterior.cingulate.cortex.BA24	Brain_Caudate.basal.ganglia	Brain_Frontal.Cortex.BA9	Brain_Hippocampus	Brain_Hypothalamus	Brain_Nucleus.accumbens.basal.ganglia	Brain_Putamen.basal.ganglia	maxDiff	BA9vsHC	BA9vsBA24	BA9vsAMY	BA9vsHYP	BA9vsNACC	BA9vsPUT	BA9vsCAU	HCvsAMY	HCvsBA24	HCvsHYP	HCvsCAU	HCvsNACC	HCvsPUT	HYPvsBA24	HYPvsAMY	HYPvsPUT	HYPvsCAU	HYPvsNACC	AMYvsBA24	AMYvsPUT	AMYvsCAU	AMYvsNACC	CAUvsBA24	CAUvsPUT	CAUvsNACC	PUTvsNACC	PUTvsBA24	NACCvsBA24
chr14	91282425	91293278	200	50989.58568	0	0.904291812	0.914314614	0.421158292	0.894392079	0.903137599	0.895990521	0.674704622	0.378112862	0.536201753	FALSE	FALSE	FALSE	FALSE	TRUE	TRUE	TRUE	FALSE	FALSE	FALSE	TRUE	TRUE	TRUE	FALSE	FALSE	TRUE	TRUE	TRUE	FALSE	TRUE	TRUE	TRUE	TRUE	FALSE	TRUE	TRUE	TRUE	TRUE
chr2	172087121	172093044	149	49309.51628	0	0.100386115	0.058193933	0.622450488	0.098593892	0.056423361	0.102407092	0.529595172	0.616198067	0.566027127	FALSE	FALSE	FALSE	FALSE	TRUE	TRUE	TRUE	FALSE	FALSE	FALSE	TRUE	TRUE	TRUE	FALSE	FALSE	TRUE	TRUE	TRUE	FALSE	TRUE	TRUE	TRUE	TRUE	FALSE	FALSE	TRUE	TRUE	TRUE
chr3	123327234	123335646	147	37590.818	0	0.734798413	0.800992949	0.310461729	0.779713307	0.807066664	0.831060274	0.502759766	0.267890633	0.56316964	FALSE	FALSE	FALSE	FALSE	TRUE	TRUE	TRUE	FALSE	FALSE	FALSE	TRUE	TRUE	TRUE	FALSE	FALSE	TRUE	TRUE	TRUE	FALSE	TRUE	TRUE	FALSE	TRUE	FALSE	TRUE	TRUE	TRUE	TRUE
chr10	132587725	132595183	163	37145.49042	0	0.854199319	0.88817204	0.312317592	0.871914405	0.897400706	0.908345289	0.6930665	0.272906271	0.635439017	FALSE	FALSE	FALSE	FALSE	FALSE	TRUE	TRUE	FALSE	FALSE	FALSE	TRUE	FALSE	TRUE	FALSE	FALSE	TRUE	TRUE	FALSE	FALSE	TRUE	TRUE	FALSE	TRUE	FALSE	TRUE	TRUE	TRUE	FALSE
chr20	57688539	57703237	245	35994.07823	0	0.831705117	0.872953101	0.446461519	0.860867319	0.786628354	0.869814036	0.603961154	0.353679715	0.519273385	FALSE	FALSE	FALSE	FALSE	TRUE	TRUE	TRUE	FALSE	FALSE	FALSE	TRUE	TRUE	TRUE	FALSE	FALSE	TRUE	TRUE	TRUE	FALSE	TRUE	TRUE	TRUE	TRUE	FALSE	TRUE	TRUE	TRUE	TRUE
chr2	172079381	172083997	147	32535.55423	0	0.229525163	0.191243398	0.693069253	0.256651301	0.170745784	0.198469003	0.656549893	0.744588481	0.573842697	FALSE	FALSE	FALSE	FALSE	TRUE	TRUE	TRUE	FALSE	FALSE	FALSE	TRUE	TRUE	TRUE	FALSE	FALSE	TRUE	TRUE	TRUE	FALSE	TRUE	TRUE	TRUE	TRUE	FALSE	FALSE	FALSE	TRUE	TRUE
chr6	168303416	168307462	66	32473.52798	0	0.900926202	0.958858522	0.405724014	0.949114265	0.936650012	0.935525714	0.527598145	0.36400449	0.594854032	FALSE	FALSE	FALSE	FALSE	TRUE	TRUE	TRUE	FALSE	FALSE	FALSE	TRUE	TRUE	TRUE	FALSE	FALSE	TRUE	TRUE	TRUE	FALSE	TRUE	TRUE	TRUE	TRUE	FALSE	FALSE	TRUE	TRUE	TRUE
chr7	157667308	157674096	189	31760.02757	0	0.750613603	0.772261184	0.265263608	0.794376905	0.750457201	0.422246851	0.410233692	0.395185677	0.529113297	FALSE	FALSE	FALSE	TRUE	TRUE	TRUE	TRUE	FALSE	FALSE	TRUE	TRUE	TRUE	TRUE	TRUE	TRUE	FALSE	FALSE	FALSE	FALSE	TRUE	TRUE	TRUE	TRUE	FALSE	FALSE	FALSE	TRUE	TRUE
chr2	232885226	232896079	236	31526.89859	0	0.8032749	0.738895804	0.358332221	0.615204158	0.767869715	0.876761855	0.620691234	0.301587837	0.575174019	FALSE	FALSE	TRUE	TRUE	FALSE	TRUE	TRUE	FALSE	FALSE	FALSE	TRUE	FALSE	TRUE	TRUE	FALSE	TRUE	TRUE	TRUE	FALSE	TRUE	TRUE	FALSE	TRUE	FALSE	TRUE	TRUE	TRUE	FALSE
chr17	65143238	65148352	81	30558.17218	0	0.845534221	0.887990873	0.211890954	0.883026537	0.861056501	0.846925738	0.47233423	0.150284022	0.737706851	FALSE	FALSE	FALSE	FALSE	TRUE	TRUE	TRUE	FALSE	FALSE	FALSE	TRUE	TRUE	TRUE	FALSE	FALSE	TRUE	TRUE	TRUE	FALSE	TRUE	TRUE	TRUE	TRUE	FALSE	TRUE	TRUE	TRUE	TRUE
chr14	91390196	91397222	116	29815.06069	0	0.82672559	0.799994719	0.256946719	0.801195871	0.828117886	0.846414354	0.4546265	0.231551619	0.614862735	FALSE	FALSE	FALSE	FALSE	TRUE	TRUE	TRUE	FALSE	FALSE	FALSE	TRUE	FALSE	TRUE	FALSE	FALSE	TRUE	TRUE	FALSE	FALSE	TRUE	TRUE	FALSE	TRUE	FALSE	TRUE	TRUE	TRUE	FALSE
chr14	91328297	91337114	154	29527.00159	0	0.82184091	0.820146924	0.446386306	0.785789439	0.780990182	0.93643989	0.66453447	0.403013021	0.53342687	FALSE	FALSE	FALSE	FALSE	FALSE	FALSE	FALSE	FALSE	FALSE	FALSE	FALSE	FALSE	FALSE	FALSE	FALSE	TRUE	TRUE	TRUE	FALSE	FALSE	FALSE	FALSE	FALSE	FALSE	TRUE	TRUE	FALSE	FALSE
chr2	38499207	38501273	32	28859.20034	0	0.863108083	0.934012457	0.240509741	0.940681512	0.929841878	0.820810008	0.292255877	0.247787492	0.700171771	FALSE	FALSE	FALSE	TRUE	TRUE	TRUE	TRUE	FALSE	FALSE	TRUE	TRUE	TRUE	TRUE	TRUE	FALSE	TRUE	TRUE	TRUE	FALSE	TRUE	TRUE	TRUE	TRUE	FALSE	FALSE	FALSE	TRUE	TRUE
chr14	91350229	91358934	183	28839.98542	0	0.847654873	0.798716143	0.361173873	0.771047295	0.781750966	0.90263249	0.569692108	0.313460676	0.589171814	FALSE	FALSE	FALSE	FALSE	FALSE	TRUE	TRUE	FALSE	FALSE	FALSE	TRUE	FALSE	TRUE	FALSE	FALSE	TRUE	TRUE	TRUE	FALSE	TRUE	TRUE	FALSE	TRUE	FALSE	TRUE	TRUE	TRUE	FALSE
chr16	19171468	19177259	98	28680.21334	0	0.552761763	0.508321917	0.932664797	0.474262368	0.385402226	0.866540618	0.930287162	0.930940965	0.547262571	FALSE	FALSE	FALSE	TRUE	TRUE	TRUE	TRUE	TRUE	TRUE	TRUE	TRUE	TRUE	TRUE	TRUE	TRUE	FALSE	FALSE	FALSE	FALSE	TRUE	TRUE	TRUE	TRUE	FALSE	FALSE	FALSE	TRUE	TRUE
chr2	144507348	144511535	58	28586.63413	0	0.282078276	0.063616493	0.824434319	0.056483783	0.060187186	0.850269849	0.8176802	0.821561335	0.793786066	FALSE	FALSE	TRUE	TRUE	TRUE	TRUE	TRUE	TRUE	FALSE	TRUE	TRUE	TRUE	TRUE	TRUE	TRUE	FALSE	FALSE	FALSE	TRUE	TRUE	TRUE	TRUE	TRUE	FALSE	FALSE	FALSE	TRUE	TRUE
chr14	91412527	91417085	77	27793.7206	0	0.736008998	0.790364838	0.11100509	0.737041615	0.754951895	0.832017689	0.243622347	0.095943949	0.736073739	FALSE	FALSE	FALSE	FALSE	TRUE	TRUE	TRUE	FALSE	FALSE	FALSE	TRUE	TRUE	TRUE	FALSE	FALSE	TRUE	TRUE	TRUE	FALSE	TRUE	TRUE	TRUE	TRUE	FALSE	TRUE	TRUE	TRUE	TRUE
chr14	99176454	99187523	207	26800.86898	0	0.771219842	0.861850919	0.373532477	0.87678547	0.617405158	0.901155771	0.562926691	0.314329605	0.586826166	TRUE	FALSE	FALSE	FALSE	TRUE	TRUE	TRUE	FALSE	TRUE	TRUE	TRUE	FALSE	TRUE	FALSE	FALSE	TRUE	TRUE	TRUE	FALSE	TRUE	TRUE	FALSE	TRUE	FALSE	TRUE	TRUE	TRUE	TRUE
chr3	20028488	20029964	35	25987.45106	0	0.886511225	0.940293274	0.298958061	0.940274249	0.927621323	0.885159145	0.397201417	0.263776101	0.676517173	FALSE	FALSE	FALSE	FALSE	TRUE	TRUE	TRUE	FALSE	FALSE	FALSE	TRUE	TRUE	TRUE	FALSE	FALSE	TRUE	TRUE	TRUE	FALSE	TRUE	TRUE	TRUE	TRUE	FALSE	TRUE	TRUE	TRUE	TRUE
chr3	123283114	123292654	152	25491.76676	0	0.816400805	0.85342616	0.473215181	0.855391734	0.814612372	0.864488255	0.710202296	0.425548661	0.438939594	FALSE	FALSE	FALSE	FALSE	TRUE	TRUE	TRUE	FALSE	FALSE	FALSE	TRUE	FALSE	TRUE	FALSE	FALSE	TRUE	TRUE	TRUE	FALSE	TRUE	TRUE	FALSE	TRUE	FALSE	TRUE	TRUE	TRUE	TRUE
chr11	18734921	18742357	102	25433.20381	0	0.73591136	0.80408032	0.255618471	0.787657347	0.781186321	0.776642561	0.489470827	0.231412241	0.572668079	FALSE	FALSE	FALSE	FALSE	TRUE	TRUE	TRUE	FALSE	FALSE	FALSE	TRUE	TRUE	TRUE	FALSE	FALSE	TRUE	TRUE	TRUE	FALSE	TRUE	TRUE	TRUE	TRUE	FALSE	TRUE	TRUE	TRUE	TRUE
chr3	123410390	123417382	95	25190.6909	0	0.786727323	0.810924672	0.161301189	0.816392031	0.806425266	0.845871277	0.425331113	0.126256321	0.719614955	FALSE	FALSE	FALSE	FALSE	TRUE	TRUE	TRUE	FALSE	FALSE	FALSE	TRUE	TRUE	TRUE	FALSE	FALSE	TRUE	TRUE	TRUE	FALSE	TRUE	TRUE	TRUE	TRUE	FALSE	TRUE	TRUE	TRUE	TRUE
chr18	55300377	55302787	45	25063.6822	0	0.362233135	0.229186412	0.873862374	0.212460976	0.154316532	0.81173986	0.848616862	0.883837228	0.729520696	FALSE	FALSE	TRUE	TRUE	TRUE	TRUE	TRUE	TRUE	FALSE	TRUE	TRUE	TRUE	TRUE	TRUE	TRUE	FALSE	FALSE	FALSE	TRUE	TRUE	TRUE	TRUE	TRUE	FALSE	FALSE	FALSE	TRUE	TRUE
chr9	135076889	135084365	140	24780.72561	0	0.682317461	0.592019726	0.933361799	0.475596649	0.523836803	0.851715571	0.899304916	0.932137789	0.45776515	FALSE	TRUE	TRUE	TRUE	TRUE	TRUE	TRUE	FALSE	FALSE	TRUE	TRUE	TRUE	TRUE	TRUE	TRUE	FALSE	FALSE	FALSE	FALSE	TRUE	TRUE	TRUE	TRUE	FALSE	FALSE	FALSE	TRUE	TRUE
chr7	151624426	151630108	108	24713.12312	0	0.793933741	0.846970981	0.353502394	0.856021402	0.750850172	0.892898347	0.56188491	0.32938179	0.563516557	FALSE	FALSE	FALSE	FALSE	TRUE	TRUE	TRUE	FALSE	FALSE	FALSE	TRUE	FALSE	TRUE	FALSE	FALSE	TRUE	TRUE	TRUE	FALSE	TRUE	TRUE	TRUE	TRUE	FALSE	TRUE	TRUE	TRUE	TRUE
chr7	157681193	157684203	84	24052.50541	0	0.644855251	0.803378757	0.121769926	0.804035216	0.768606202	0.196814466	0.159963519	0.226443543	0.682265291	FALSE	FALSE	FALSE	TRUE	TRUE	TRUE	TRUE	FALSE	FALSE	TRUE	TRUE	TRUE	TRUE	TRUE	TRUE	FALSE	FALSE	FALSE	FALSE	TRUE	TRUE	TRUE	TRUE	FALSE	FALSE	FALSE	TRUE	TRUE
chr22	43822907	43831330	186	23622.11876	0	0.447420914	0.386457175	0.599944362	0.320892393	0.375073807	0.683443477	0.617935443	0.61423297	0.362551084	FALSE	FALSE	FALSE	TRUE	TRUE	TRUE	TRUE	FALSE	FALSE	TRUE	TRUE	TRUE	TRUE	TRUE	FALSE	FALSE	FALSE	FALSE	FALSE	TRUE	TRUE	FALSE	TRUE	FALSE	FALSE	FALSE	TRUE	TRUE
chr15	96470728	96472131	34	23540.50643	0	0.933666473	0.953321413	0.327864599	0.960876782	0.915007745	0.884453688	0.446444965	0.295546887	0.665329895	FALSE	FALSE	FALSE	FALSE	TRUE	TRUE	TRUE	FALSE	FALSE	FALSE	TRUE	TRUE	TRUE	FALSE	FALSE	TRUE	TRUE	TRUE	FALSE	TRUE	TRUE	TRUE	TRUE	FALSE	TRUE	TRUE	TRUE	TRUE
chr6	168311862	168316278	85	23422.50593	0	0.8855173	0.90700568	0.329772813	0.901584999	0.84169792	0.931759307	0.54210188	0.284972886	0.646786421	FALSE	FALSE	FALSE	FALSE	TRUE	TRUE	TRUE	FALSE	FALSE	FALSE	TRUE	TRUE	TRUE	FALSE	FALSE	TRUE	TRUE	TRUE	FALSE	TRUE	TRUE	TRUE	TRUE	FALSE	FALSE	TRUE	TRUE	TRUE
chr5	5572094	5574406	49	23224.25977	0	0.550108182	0.489666412	0.937388827	0.4054564	0.510720613	0.886284891	0.935927679	0.935198762	0.531932427	TRUE	TRUE	TRUE	TRUE	TRUE	TRUE	TRUE	FALSE	FALSE	TRUE	TRUE	TRUE	TRUE	TRUE	TRUE	FALSE	FALSE	FALSE	FALSE	TRUE	TRUE	TRUE	TRUE	FALSE	FALSE	FALSE	TRUE	TRUE
chr17	77435657	77441942	125	23135.87084	0	0.738511602	0.561026654	0.920826468	0.482334102	0.497459879	0.89368884	0.905667588	0.93839935	0.456065248	FALSE	FALSE	TRUE	TRUE	TRUE	TRUE	TRUE	TRUE	FALSE	TRUE	TRUE	TRUE	TRUE	TRUE	FALSE	FALSE	FALSE	FALSE	TRUE	FALSE	FALSE	FALSE	TRUE	FALSE	FALSE	FALSE	TRUE	TRUE
chr7	1531678	1533125	43	23081.5783	0	0.21328008	0.183603152	0.877273328	0.158891496	0.154727312	0.408173522	0.798836629	0.904399018	0.749671706	FALSE	FALSE	FALSE	TRUE	TRUE	TRUE	TRUE	FALSE	FALSE	TRUE	TRUE	TRUE	TRUE	TRUE	TRUE	TRUE	TRUE	TRUE	FALSE	TRUE	TRUE	TRUE	TRUE	FALSE	FALSE	FALSE	TRUE	TRUE
chr14	91401577	91406193	78	23071.4001	0	0.937925304	0.95349425	0.31595264	0.952526202	0.944764885	0.944388073	0.703658801	0.271309073	0.682185178	FALSE	FALSE	FALSE	FALSE	TRUE	TRUE	TRUE	FALSE	FALSE	FALSE	TRUE	TRUE	TRUE	FALSE	FALSE	TRUE	TRUE	TRUE	FALSE	TRUE	TRUE	FALSE	TRUE	FALSE	TRUE	TRUE	TRUE	TRUE
chr12	125090595	125094749	83	23029.02585	0	0.537027911	0.411654244	0.886101644	0.345377649	0.390092162	0.725537793	0.872374411	0.899928209	0.55455056	FALSE	FALSE	TRUE	TRUE	TRUE	TRUE	TRUE	FALSE	FALSE	FALSE	TRUE	TRUE	TRUE	TRUE	FALSE	TRUE	TRUE	TRUE	FALSE	TRUE	TRUE	TRUE	TRUE	FALSE	FALSE	FALSE	TRUE	TRUE
chr22	27771486	27778952	138	22717.38866	0	0.756658936	0.783240576	0.418054877	0.762546488	0.769467859	0.831735377	0.515463725	0.403924915	0.427810462	FALSE	FALSE	FALSE	FALSE	TRUE	TRUE	TRUE	FALSE	FALSE	FALSE	TRUE	TRUE	TRUE	FALSE	FALSE	TRUE	TRUE	TRUE	FALSE	TRUE	TRUE	TRUE	TRUE	FALSE	FALSE	TRUE	TRUE	TRUE
chr6	165598672	165603844	63	22620.7256	0	0.887035126	0.905237245	0.143423274	0.893209073	0.882795233	0.872506666	0.574728521	0.10876379	0.796473455	FALSE	FALSE	FALSE	FALSE	TRUE	TRUE	TRUE	FALSE	FALSE	FALSE	TRUE	TRUE	TRUE	FALSE	FALSE	TRUE	TRUE	TRUE	FALSE	TRUE	TRUE	TRUE	TRUE	FALSE	TRUE	TRUE	TRUE	TRUE
chr6	165652349	165656980	90	22572.36196	0	0.948553863	0.953535912	0.113141862	0.953702124	0.843803748	0.936810567	0.391267178	0.082693427	0.871008697	FALSE	FALSE	FALSE	FALSE	TRUE	TRUE	TRUE	FALSE	FALSE	FALSE	TRUE	TRUE	TRUE	FALSE	FALSE	TRUE	TRUE	TRUE	FALSE	TRUE	TRUE	TRUE	TRUE	FALSE	TRUE	TRUE	TRUE	TRUE
chr22	35457916	35460415	47	22399.04891	0	0.901532588	0.906348276	0.210908607	0.911701786	0.869801654	0.850901055	0.447198568	0.185106211	0.726595575	FALSE	FALSE	FALSE	FALSE	TRUE	TRUE	TRUE	FALSE	FALSE	FALSE	TRUE	TRUE	TRUE	FALSE	FALSE	TRUE	TRUE	TRUE	FALSE	TRUE	TRUE	TRUE	TRUE	FALSE	TRUE	TRUE	TRUE	TRUE
chr2	144401950	144404528	36	22272.82456	0	0.468550703	0.235581804	0.883996233	0.253314684	0.237188202	0.886084584	0.903305016	0.893489362	0.667723212	FALSE	FALSE	TRUE	TRUE	TRUE	TRUE	TRUE	TRUE	FALSE	TRUE	TRUE	TRUE	TRUE	TRUE	TRUE	FALSE	FALSE	FALSE	TRUE	TRUE	TRUE	TRUE	TRUE	FALSE	FALSE	FALSE	TRUE	TRUE
chr19	2680859	2684068	100	22258.07055	0	0.954355954	0.96027263	0.496354429	0.958680604	0.954895737	0.942349482	0.768616199	0.423817407	0.536455223	FALSE	FALSE	FALSE	FALSE	FALSE	TRUE	TRUE	FALSE	FALSE	FALSE	TRUE	FALSE	TRUE	FALSE	FALSE	TRUE	TRUE	FALSE	FALSE	TRUE	TRUE	FALSE	TRUE	FALSE	TRUE	TRUE	TRUE	FALSE
chr4	3543595	3545787	51	22164.45347	0	0.845365089	0.904763296	0.388839264	0.905493718	0.895714497	0.924352004	0.588323903	0.345932167	0.578419838	FALSE	FALSE	FALSE	FALSE	TRUE	TRUE	TRUE	FALSE	FALSE	FALSE	TRUE	TRUE	TRUE	FALSE	FALSE	TRUE	TRUE	TRUE	FALSE	TRUE	TRUE	TRUE	TRUE	FALSE	TRUE	TRUE	TRUE	TRUE
chr14	91378105	91385638	125	21980.0628	0	0.860565351	0.887621596	0.389180522	0.853011759	0.794780017	0.944823703	0.64290523	0.348910956	0.595912747	FALSE	FALSE	FALSE	FALSE	TRUE	TRUE	TRUE	FALSE	FALSE	FALSE	TRUE	TRUE	TRUE	FALSE	FALSE	TRUE	TRUE	TRUE	FALSE	TRUE	TRUE	TRUE	TRUE	FALSE	FALSE	TRUE	TRUE	TRUE
chr7	2288032	2289963	50	21966.42223	0	0.47144606	0.372466152	0.893434662	0.324849135	0.235691243	0.919661455	0.925608537	0.929463068	0.693771824	TRUE	FALSE	TRUE	TRUE	TRUE	TRUE	TRUE	TRUE	TRUE	TRUE	TRUE	TRUE	TRUE	TRUE	TRUE	FALSE	FALSE	FALSE	FALSE	TRUE	TRUE	TRUE	TRUE	FALSE	FALSE	FALSE	TRUE	TRUE
chr1	201693062	201698452	71	21945.52693	0	0.430744273	0.438808572	0.872230266	0.458783525	0.33978947	0.512249238	0.816486685	0.90407206	0.564282589	TRUE	FALSE	FALSE	FALSE	TRUE	TRUE	TRUE	FALSE	FALSE	TRUE	TRUE	TRUE	TRUE	FALSE	FALSE	TRUE	TRUE	TRUE	FALSE	TRUE	TRUE	TRUE	TRUE	FALSE	FALSE	TRUE	TRUE	TRUE
chr9	124088274	124089323	34	21841.47384	0	0.261369514	0.205909899	0.890575486	0.14928169	0.159985109	0.788039312	0.849676751	0.874397547	0.741293796	FALSE	FALSE	TRUE	TRUE	TRUE	TRUE	TRUE	FALSE	FALSE	TRUE	TRUE	TRUE	TRUE	TRUE	TRUE	FALSE	TRUE	FALSE	FALSE	TRUE	TRUE	TRUE	TRUE	FALSE	FALSE	FALSE	TRUE	TRUE
chr22	27787801	27792229	93	21715.48611	0	0.627158086	0.680373583	0.120504264	0.637973333	0.797232266	0.765104242	0.219469107	0.112630811	0.684601455	TRUE	FALSE	FALSE	FALSE	TRUE	TRUE	TRUE	FALSE	FALSE	FALSE	TRUE	TRUE	TRUE	FALSE	FALSE	TRUE	TRUE	TRUE	FALSE	TRUE	TRUE	TRUE	TRUE	FALSE	TRUE	FALSE	TRUE	TRUE
chr20	57703539	57708782	105	21558.42422	0	0.774198228	0.771965427	0.179887388	0.772260449	0.718001659	0.721178774	0.37647961	0.139223901	0.634974327	FALSE	FALSE	FALSE	FALSE	TRUE	TRUE	TRUE	FALSE	FALSE	FALSE	TRUE	TRUE	TRUE	FALSE	FALSE	TRUE	TRUE	TRUE	FALSE	TRUE	TRUE	TRUE	TRUE	FALSE	TRUE	TRUE	TRUE	TRUE
chr14	91359528	91363044	73	21557.38789	0	0.923714825	0.923834953	0.368511149	0.920854169	0.911059705	0.925532505	0.591107477	0.336709979	0.588822525	FALSE	FALSE	FALSE	FALSE	TRUE	TRUE	TRUE	FALSE	FALSE	FALSE	TRUE	TRUE	TRUE	FALSE	FALSE	TRUE	TRUE	TRUE	FALSE	TRUE	TRUE	TRUE	TRUE	FALSE	TRUE	TRUE	TRUE	TRUE
chr2	46548633	46552558	56	21515.46814	0	0.823113256	0.894926897	0.376953177	0.873927812	0.835874501	0.821385346	0.525036892	0.300396107	0.59453079	FALSE	FALSE	FALSE	FALSE	TRUE	TRUE	TRUE	FALSE	FALSE	FALSE	TRUE	TRUE	TRUE	FALSE	FALSE	TRUE	TRUE	TRUE	FALSE	TRUE	TRUE	TRUE	TRUE	FALSE	TRUE	TRUE	TRUE	TRUE
chr5	88692458	88696312	93	21364.80123	0	0.362822677	0.277826947	0.888648949	0.22318678	0.16293774	0.581283118	0.850826874	0.86457465	0.725711209	FALSE	FALSE	FALSE	TRUE	TRUE	TRUE	TRUE	TRUE	FALSE	TRUE	TRUE	TRUE	TRUE	TRUE	FALSE	TRUE	TRUE	TRUE	FALSE	TRUE	TRUE	TRUE	TRUE	FALSE	FALSE	FALSE	TRUE	TRUE
chr19	13025146	13030379	100	21353.1878	0	0.512372958	0.245795812	0.802357276	0.187392673	0.138428378	0.596467594	0.76303064	0.832421652	0.693993274	FALSE	FALSE	TRUE	TRUE	TRUE	TRUE	TRUE	TRUE	FALSE	TRUE	TRUE	TRUE	TRUE	TRUE	FALSE	FALSE	FALSE	FALSE	TRUE	TRUE	TRUE	TRUE	TRUE	FALSE	FALSE	FALSE	TRUE	TRUE
chr17	77117957	77120454	54	21304.48414	0	0.77966446	0.900593187	0.287535061	0.877317756	0.887980406	0.847395831	0.35039903	0.281265924	0.619327262	FALSE	FALSE	FALSE	FALSE	TRUE	TRUE	TRUE	TRUE	FALSE	FALSE	TRUE	TRUE	TRUE	FALSE	FALSE	TRUE	TRUE	TRUE	TRUE	TRUE	TRUE	TRUE	TRUE	FALSE	FALSE	FALSE	TRUE	TRUE
chr2	9330717	9333957	61	21214.11972	0	0.90576617	0.891333729	0.416314002	0.882279804	0.904620053	0.901585892	0.564083266	0.456351336	0.489452168	FALSE	FALSE	FALSE	FALSE	TRUE	TRUE	TRUE	FALSE	FALSE	FALSE	TRUE	TRUE	TRUE	FALSE	FALSE	TRUE	TRUE	TRUE	FALSE	TRUE	TRUE	TRUE	TRUE	FALSE	TRUE	FALSE	TRUE	TRUE
chr16	58417179	58423735	112	21138.57183	0	0.837296532	0.918125836	0.400766191	0.886518363	0.754604441	0.914209517	0.62489115	0.352658585	0.56546725	TRUE	FALSE	FALSE	FALSE	TRUE	TRUE	TRUE	FALSE	TRUE	TRUE	TRUE	TRUE	TRUE	FALSE	FALSE	TRUE	TRUE	TRUE	FALSE	TRUE	TRUE	TRUE	TRUE	FALSE	TRUE	TRUE	TRUE	TRUE
chr19	13033843	13043559	150	21064.39429	0	0.72031011	0.481333795	0.892911479	0.442079289	0.345315906	0.870425489	0.879533741	0.910934498	0.565618592	FALSE	FALSE	TRUE	TRUE	TRUE	TRUE	TRUE	TRUE	FALSE	TRUE	TRUE	TRUE	TRUE	TRUE	FALSE	FALSE	FALSE	FALSE	TRUE	TRUE	TRUE	TRUE	TRUE	FALSE	FALSE	FALSE	TRUE	TRUE
chr12	3213877	3215783	36	20986.41102	0	0.783803146	0.926271636	0.235527569	0.912893908	0.887030505	0.830404276	0.280733372	0.206856535	0.719415101	FALSE	FALSE	TRUE	FALSE	TRUE	TRUE	TRUE	FALSE	FALSE	FALSE	TRUE	TRUE	TRUE	FALSE	FALSE	TRUE	TRUE	TRUE	TRUE	TRUE	TRUE	TRUE	TRUE	FALSE	FALSE	FALSE	TRUE	TRUE
chr6	165840300	165847692	119	20855.68652	0	0.906040921	0.902664831	0.523911087	0.8736835	0.890242797	0.925034511	0.814421256	0.464912427	0.460122084	FALSE	FALSE	FALSE	FALSE	TRUE	TRUE	TRUE	FALSE	FALSE	FALSE	TRUE	TRUE	TRUE	FALSE	FALSE	TRUE	TRUE	TRUE	FALSE	TRUE	TRUE	TRUE	TRUE	FALSE	TRUE	TRUE	TRUE	TRUE
chr13	52849049	52850325	36	20791.32422	0	0.07065387	0.058738189	0.656856719	0.049293966	0.02450964	0.144072628	0.566204874	0.652538401	0.63234708	FALSE	FALSE	FALSE	TRUE	TRUE	TRUE	TRUE	FALSE	FALSE	TRUE	TRUE	TRUE	TRUE	FALSE	FALSE	TRUE	TRUE	TRUE	FALSE	TRUE	TRUE	TRUE	TRUE	FALSE	TRUE	TRUE	TRUE	TRUE
chr1	36523354	36525025	39	20791.31824	0	0.882307662	0.955155331	0.402670601	0.956473224	0.913931516	0.899000313	0.47296116	0.391264757	0.565208466	FALSE	FALSE	FALSE	FALSE	TRUE	TRUE	TRUE	FALSE	FALSE	FALSE	TRUE	TRUE	TRUE	FALSE	FALSE	TRUE	TRUE	TRUE	FALSE	TRUE	TRUE	TRUE	TRUE	FALSE	TRUE	TRUE	TRUE	TRUE
chr6	165624097	165628608	49	20773.5367	0	0.847788872	0.904073239	0.173033955	0.897126194	0.859001169	0.899666596	0.519430493	0.116403191	0.787670048	FALSE	FALSE	FALSE	FALSE	TRUE	TRUE	TRUE	FALSE	FALSE	FALSE	TRUE	TRUE	TRUE	FALSE	FALSE	TRUE	TRUE	TRUE	FALSE	TRUE	TRUE	TRUE	TRUE	FALSE	TRUE	TRUE	TRUE	TRUE
chr14	54781270	54783041	34	20510.8046	0	0.401565366	0.299336321	0.865804409	0.288096921	0.253658224	0.837155549	0.870189155	0.899583171	0.645924947	FALSE	FALSE	TRUE	TRUE	TRUE	TRUE	TRUE	TRUE	FALSE	TRUE	TRUE	TRUE	TRUE	TRUE	TRUE	FALSE	FALSE	FALSE	TRUE	TRUE	TRUE	TRUE	TRUE	FALSE	FALSE	FALSE	TRUE	TRUE
chr10	132640039	132643018	78	20500.66315	0	0.893035342	0.927599153	0.292742651	0.923913377	0.873977225	0.944445819	0.726565025	0.246169543	0.698276276	FALSE	FALSE	FALSE	FALSE	TRUE	TRUE	TRUE	FALSE	FALSE	FALSE	TRUE	FALSE	TRUE	FALSE	FALSE	TRUE	TRUE	TRUE	FALSE	TRUE	TRUE	FALSE	TRUE	FALSE	TRUE	TRUE	TRUE	TRUE
chr11	114126200	114132187	80	20461.43337	0	0.706274719	0.511012465	0.902765911	0.391403655	0.373004133	0.764328063	0.900046364	0.928034343	0.55503021	FALSE	FALSE	TRUE	TRUE	TRUE	TRUE	TRUE	TRUE	FALSE	TRUE	TRUE	TRUE	TRUE	TRUE	FALSE	TRUE	TRUE	TRUE	TRUE	TRUE	TRUE	TRUE	TRUE	FALSE	FALSE	FALSE	TRUE	TRUE
chr22	46054557	46059608	105	20339.406	0	0.401431762	0.157343762	0.556245924	0.158452894	0.145088007	0.803155587	0.589494423	0.654106414	0.65806758	FALSE	FALSE	TRUE	TRUE	TRUE	TRUE	TRUE	TRUE	FALSE	TRUE	TRUE	TRUE	TRUE	TRUE	TRUE	FALSE	TRUE	TRUE	TRUE	TRUE	FALSE	TRUE	TRUE	FALSE	FALSE	FALSE	TRUE	TRUE
chr10	132132359	132135506	98	20316.69831	0	0.419700276	0.339035117	0.778061526	0.278526214	0.28270713	0.642657004	0.742044122	0.800787616	0.522261402	FALSE	FALSE	TRUE	TRUE	TRUE	TRUE	TRUE	FALSE	FALSE	TRUE	TRUE	TRUE	TRUE	TRUE	FALSE	FALSE	FALSE	FALSE	FALSE	TRUE	TRUE	TRUE	TRUE	FALSE	FALSE	FALSE	TRUE	TRUE
chr7	50598389	50600488	42	20274.75195	0	0.733509166	0.936048713	0.349106111	0.928603617	0.870738377	0.652157353	0.410750303	0.332407662	0.603641051	FALSE	FALSE	TRUE	TRUE	TRUE	TRUE	TRUE	TRUE	FALSE	TRUE	TRUE	TRUE	TRUE	TRUE	FALSE	TRUE	TRUE	TRUE	TRUE	TRUE	TRUE	TRUE	TRUE	FALSE	FALSE	FALSE	TRUE	TRUE
chr3	70546037	70548560	24	20240.44982	0	0.926726967	0.935499701	0.2585023	0.919980799	0.938235896	0.905306971	0.4859465	0.22341747	0.714818425	FALSE	FALSE	FALSE	FALSE	TRUE	TRUE	TRUE	FALSE	FALSE	FALSE	TRUE	TRUE	TRUE	FALSE	FALSE	TRUE	TRUE	TRUE	FALSE	TRUE	TRUE	TRUE	TRUE	FALSE	TRUE	TRUE	TRUE	TRUE
chr10	132686967	132691332	120	20220.63328	0	0.947179891	0.956363731	0.586246913	0.955029436	0.923655064	0.950059162	0.838778408	0.537768157	0.418595574	FALSE	FALSE	FALSE	FALSE	FALSE	TRUE	TRUE	FALSE	FALSE	FALSE	TRUE	FALSE	TRUE	FALSE	FALSE	TRUE	TRUE	FALSE	FALSE	TRUE	TRUE	FALSE	TRUE	FALSE	TRUE	TRUE	TRUE	FALSE
chr19	2620481	2621984	41	20062.84517	0	0.925376121	0.937599631	0.357023036	0.948989824	0.91173868	0.900552305	0.531227797	0.342282464	0.60670736	FALSE	FALSE	FALSE	FALSE	TRUE	TRUE	TRUE	FALSE	FALSE	FALSE	TRUE	TRUE	TRUE	FALSE	FALSE	TRUE	TRUE	TRUE	FALSE	TRUE	TRUE	TRUE	TRUE	FALSE	TRUE	TRUE	TRUE	TRUE
chr21	39613460	39615758	39	19895.74711	0	0.70465525	0.798177672	0.108546586	0.793812361	0.673900234	0.645225363	0.266299279	0.071393675	0.726783997	FALSE	FALSE	FALSE	TRUE	TRUE	TRUE	TRUE	FALSE	FALSE	FALSE	TRUE	TRUE	TRUE	FALSE	FALSE	TRUE	TRUE	TRUE	FALSE	TRUE	TRUE	TRUE	TRUE	FALSE	TRUE	TRUE	TRUE	TRUE
chr9	134215127	134216615	44	19825.56243	0	0.496580745	0.38033315	0.889602431	0.328251357	0.31757339	0.698197086	0.88646515	0.939874741	0.622301351	FALSE	FALSE	TRUE	TRUE	TRUE	TRUE	TRUE	TRUE	FALSE	TRUE	TRUE	TRUE	TRUE	TRUE	TRUE	TRUE	TRUE	TRUE	TRUE	TRUE	TRUE	TRUE	TRUE	FALSE	FALSE	FALSE	TRUE	TRUE
chr3	127785613	127788707	66	19714.72979	0	0.379941246	0.298413534	0.760157472	0.243831794	0.234635519	0.697699295	0.805059814	0.776004736	0.570424296	FALSE	FALSE	TRUE	TRUE	TRUE	TRUE	TRUE	TRUE	FALSE	TRUE	TRUE	TRUE	TRUE	TRUE	TRUE	FALSE	FALSE	FALSE	FALSE	TRUE	TRUE	TRUE	TRUE	FALSE	FALSE	FALSE	TRUE	TRUE
chr19	53964019	53967783	85	19683.2753	0	0.523742207	0.534798805	0.907110408	0.466277362	0.36675392	0.892426029	0.86298687	0.906354657	0.540356487	FALSE	FALSE	FALSE	TRUE	TRUE	TRUE	TRUE	TRUE	FALSE	TRUE	TRUE	TRUE	TRUE	TRUE	TRUE	FALSE	FALSE	FALSE	FALSE	TRUE	TRUE	TRUE	TRUE	FALSE	FALSE	FALSE	TRUE	TRUE
chr20	53513120	53514851	25	19551.45475	0	0.916428051	0.963640705	0.23752993	0.967441982	0.881397424	0.911769138	0.387681493	0.213233728	0.754208254	TRUE	FALSE	FALSE	FALSE	TRUE	TRUE	TRUE	FALSE	FALSE	FALSE	TRUE	TRUE	TRUE	FALSE	FALSE	TRUE	TRUE	TRUE	FALSE	TRUE	TRUE	TRUE	TRUE	FALSE	TRUE	TRUE	TRUE	TRUE
chr10	132540271	132544369	74	19472.31002	0	0.864550739	0.827532503	0.113343805	0.831041804	0.820599752	0.859725772	0.399720395	0.0991827	0.765368039	FALSE	FALSE	FALSE	FALSE	TRUE	TRUE	TRUE	FALSE	FALSE	FALSE	TRUE	TRUE	TRUE	FALSE	FALSE	TRUE	TRUE	TRUE	FALSE	TRUE	TRUE	TRUE	TRUE	FALSE	TRUE	TRUE	TRUE	TRUE
chr5	150440772	150447723	108	19460.82936	0	0.565206012	0.539619243	0.846810877	0.460080423	0.438681613	0.854799359	0.865563816	0.860791024	0.426882203	FALSE	FALSE	FALSE	TRUE	TRUE	TRUE	TRUE	FALSE	TRUE	TRUE	TRUE	TRUE	TRUE	TRUE	TRUE	FALSE	FALSE	FALSE	FALSE	TRUE	TRUE	TRUE	TRUE	FALSE	FALSE	FALSE	TRUE	TRUE
chr2	85772550	85773400	27	19396.62137	0	0.235103828	0.131315033	0.863816739	0.113556464	0.061595054	0.66917562	0.839158124	0.889145369	0.827550315	FALSE	FALSE	TRUE	TRUE	TRUE	TRUE	TRUE	TRUE	FALSE	TRUE	TRUE	TRUE	TRUE	TRUE	TRUE	TRUE	TRUE	TRUE	FALSE	TRUE	TRUE	TRUE	TRUE	FALSE	FALSE	FALSE	TRUE	TRUE
chr5	175206406	175208453	42	19369.12934	0	0.755791263	0.942378311	0.357122422	0.935587011	0.893593843	0.863269591	0.390876011	0.341532832	0.600845479	FALSE	FALSE	TRUE	FALSE	TRUE	TRUE	TRUE	TRUE	FALSE	FALSE	TRUE	TRUE	TRUE	FALSE	FALSE	TRUE	TRUE	TRUE	TRUE	TRUE	TRUE	TRUE	TRUE	FALSE	FALSE	FALSE	TRUE	TRUE
chr9	95561512	95562616	25	19332.33201	0	0.928838212	0.966450178	0.328606824	0.962933281	0.927373955	0.906268565	0.419528797	0.296684043	0.669766136	FALSE	FALSE	FALSE	FALSE	TRUE	TRUE	TRUE	FALSE	FALSE	FALSE	TRUE	TRUE	TRUE	FALSE	FALSE	TRUE	TRUE	TRUE	FALSE	TRUE	TRUE	TRUE	TRUE	FALSE	TRUE	TRUE	TRUE	TRUE
chr10	131961447	131967945	138	19264.35464	0	0.679783988	0.601079464	0.812157797	0.49538347	0.516914381	0.891598962	0.825857353	0.830874597	0.396215492	FALSE	FALSE	FALSE	TRUE	TRUE	TRUE	FALSE	FALSE	FALSE	TRUE	TRUE	TRUE	TRUE	TRUE	FALSE	FALSE	FALSE	FALSE	FALSE	FALSE	FALSE	FALSE	FALSE	FALSE	FALSE	FALSE	FALSE	TRUE
chr18	55400262	55402521	33	19256.7494	0	0.226325188	0.03375817	0.842754498	0.026797803	0.02051265	0.780371274	0.856518668	0.881588707	0.861076058	FALSE	FALSE	TRUE	TRUE	TRUE	TRUE	TRUE	TRUE	FALSE	TRUE	TRUE	TRUE	TRUE	TRUE	TRUE	FALSE	FALSE	FALSE	TRUE	TRUE	TRUE	TRUE	TRUE	FALSE	FALSE	FALSE	TRUE	TRUE
chr5	2658020	2659726	42	19172.9376	0	0.776428792	0.907366646	0.221372742	0.86432413	0.77733663	0.907929562	0.407177863	0.182819039	0.725110523	FALSE	FALSE	FALSE	FALSE	TRUE	TRUE	TRUE	FALSE	TRUE	TRUE	TRUE	TRUE	TRUE	FALSE	FALSE	TRUE	TRUE	TRUE	FALSE	TRUE	TRUE	TRUE	TRUE	FALSE	TRUE	TRUE	TRUE	TRUE
chr12	108798197	108800206	38	19064.06288	0	0.439891757	0.348999153	0.859269923	0.307961498	0.262119239	0.738748578	0.873063349	0.904007046	0.641887807	FALSE	FALSE	TRUE	TRUE	TRUE	TRUE	TRUE	TRUE	FALSE	TRUE	TRUE	TRUE	TRUE	TRUE	TRUE	TRUE	TRUE	TRUE	FALSE	TRUE	TRUE	TRUE	TRUE	FALSE	FALSE	FALSE	TRUE	TRUE
chr2	9341002	9342200	25	18968.99782	0	0.828736896	0.920928902	0.282377717	0.925375965	0.931443938	0.774304813	0.289230446	0.262453978	0.66898996	FALSE	FALSE	TRUE	TRUE	TRUE	TRUE	TRUE	TRUE	FALSE	TRUE	TRUE	TRUE	TRUE	TRUE	FALSE	TRUE	TRUE	TRUE	TRUE	TRUE	TRUE	TRUE	TRUE	FALSE	FALSE	FALSE	TRUE	TRUE
chr19	2663825	2669934	125	18968.21437	0	0.742966256	0.721598572	0.31739292	0.746099319	0.680508479	0.811471994	0.513572365	0.287863762	0.523608232	FALSE	FALSE	FALSE	FALSE	FALSE	TRUE	TRUE	FALSE	FALSE	FALSE	TRUE	FALSE	TRUE	FALSE	FALSE	TRUE	TRUE	TRUE	FALSE	TRUE	TRUE	FALSE	TRUE	FALSE	TRUE	TRUE	TRUE	FALSE
chr11	133550226	133555751	79	18949.71663	0	0.669054703	0.629199047	0.948139392	0.594966157	0.511686334	0.93479221	0.945221717	0.950677132	0.438990799	FALSE	FALSE	FALSE	TRUE	TRUE	TRUE	TRUE	FALSE	FALSE	TRUE	TRUE	TRUE	TRUE	TRUE	FALSE	FALSE	FALSE	FALSE	FALSE	FALSE	FALSE	FALSE	TRUE	FALSE	FALSE	FALSE	TRUE	TRUE
chr18	55319190	55321057	22	18925.48974	0	0.23280748	0.041087192	0.850935207	0.028748839	0.021910872	0.781153023	0.84464707	0.877810751	0.855899879	FALSE	FALSE	TRUE	TRUE	TRUE	TRUE	TRUE	TRUE	FALSE	TRUE	TRUE	TRUE	TRUE	TRUE	TRUE	TRUE	FALSE	FALSE	TRUE	TRUE	TRUE	TRUE	TRUE	FALSE	FALSE	FALSE	TRUE	TRUE
chr3	133411962	133414126	46	18910.03755	0	0.520415305	0.3749823	0.893622704	0.361141092	0.354419003	0.738549524	0.865774155	0.910938859	0.556519856	FALSE	FALSE	TRUE	TRUE	TRUE	TRUE	TRUE	TRUE	FALSE	TRUE	TRUE	TRUE	TRUE	TRUE	TRUE	TRUE	TRUE	TRUE	TRUE	TRUE	TRUE	TRUE	TRUE	FALSE	FALSE	FALSE	TRUE	TRUE
chr12	124654814	124656172	34	18869.33542	0	0.302929036	0.244011453	0.836719482	0.194147891	0.186557609	0.694671346	0.865074621	0.890947097	0.704389488	FALSE	FALSE	FALSE	TRUE	TRUE	TRUE	TRUE	TRUE	FALSE	TRUE	TRUE	TRUE	TRUE	TRUE	TRUE	TRUE	TRUE	TRUE	FALSE	TRUE	TRUE	TRUE	TRUE	FALSE	FALSE	FALSE	TRUE	TRUE
chr10	131130856	131133360	54	18868.07565	0	0.530875172	0.420338461	0.88011675	0.417502389	0.388501695	0.859475189	0.896264818	0.916131261	0.527629566	FALSE	FALSE	TRUE	TRUE	TRUE	TRUE	TRUE	TRUE	FALSE	TRUE	TRUE	TRUE	TRUE	TRUE	TRUE	FALSE	FALSE	FALSE	TRUE	TRUE	TRUE	TRUE	TRUE	FALSE	FALSE	FALSE	TRUE	TRUE
chr5	54454765	54457923	40	18835.90626	0	0.453965744	0.346753545	0.857348381	0.320709571	0.375409712	0.813059491	0.834706047	0.871246561	0.55053699	FALSE	FALSE	TRUE	TRUE	TRUE	TRUE	TRUE	FALSE	FALSE	TRUE	TRUE	TRUE	TRUE	TRUE	TRUE	FALSE	FALSE	FALSE	TRUE	TRUE	TRUE	TRUE	TRUE	FALSE	FALSE	FALSE	TRUE	TRUE
chr6	165647301	165651290	70	18769.91208	0	0.892091102	0.918923112	0.112379242	0.91583928	0.861597111	0.924616076	0.4210806	0.087037914	0.837578162	FALSE	FALSE	FALSE	FALSE	TRUE	TRUE	TRUE	FALSE	FALSE	FALSE	TRUE	TRUE	TRUE	FALSE	FALSE	TRUE	TRUE	TRUE	FALSE	TRUE	TRUE	TRUE	TRUE	FALSE	TRUE	TRUE	TRUE	TRUE
chr4	3524147	3527576	85	18748.87173	0	0.88340379	0.883054348	0.221079741	0.857489276	0.842563049	0.867696128	0.700509816	0.178758447	0.704645342	FALSE	FALSE	FALSE	FALSE	TRUE	TRUE	TRUE	FALSE	FALSE	FALSE	TRUE	TRUE	TRUE	FALSE	FALSE	TRUE	TRUE	TRUE	FALSE	TRUE	TRUE	TRUE	TRUE	FALSE	TRUE	TRUE	TRUE	TRUE
chr16	304595	308125	98	18713.67338	0	0.531277042	0.437478997	0.752471544	0.359399719	0.371667709	0.781925316	0.758393494	0.763419341	0.422525597	FALSE	FALSE	FALSE	TRUE	FALSE	FALSE	FALSE	FALSE	FALSE	TRUE	FALSE	FALSE	FALSE	TRUE	TRUE	FALSE	FALSE	FALSE	FALSE	FALSE	FALSE	FALSE	FALSE	FALSE	FALSE	FALSE	FALSE	FALSE
chr21	39868629	39872427	57	18692.29214	0	0.830160883	0.756904984	0.113525859	0.677649339	0.8069341	0.803455433	0.306912679	0.071624546	0.758536337	FALSE	FALSE	TRUE	TRUE	TRUE	TRUE	TRUE	FALSE	FALSE	FALSE	TRUE	TRUE	TRUE	FALSE	FALSE	TRUE	TRUE	TRUE	FALSE	TRUE	TRUE	TRUE	TRUE	FALSE	TRUE	TRUE	TRUE	TRUE
chr5	172380307	172381870	49	18689.0096	0	0.523735088	0.392860243	0.894565626	0.321336821	0.279132656	0.816061177	0.895745867	0.92331411	0.644181454	FALSE	FALSE	TRUE	TRUE	TRUE	TRUE	TRUE	TRUE	FALSE	TRUE	TRUE	TRUE	TRUE	TRUE	TRUE	FALSE	FALSE	FALSE	TRUE	TRUE	TRUE	TRUE	TRUE	FALSE	FALSE	FALSE	TRUE	TRUE
chr14	74399976	74404815	73	18648.38503	0	0.770935419	0.864340903	0.329589649	0.84230164	0.755963091	0.809175023	0.562217031	0.295594125	0.568746778	FALSE	FALSE	FALSE	FALSE	TRUE	TRUE	TRUE	FALSE	FALSE	FALSE	TRUE	FALSE	TRUE	FALSE	FALSE	TRUE	TRUE	TRUE	FALSE	TRUE	TRUE	TRUE	TRUE	FALSE	TRUE	TRUE	TRUE	TRUE
chr9	85520956	85522403	31	18611.3332	0	0.289364771	0.211897882	0.790022655	0.23065437	0.157102151	0.677112273	0.817515531	0.83958117	0.682479019	FALSE	FALSE	FALSE	TRUE	TRUE	TRUE	TRUE	TRUE	FALSE	TRUE	TRUE	TRUE	TRUE	TRUE	TRUE	TRUE	FALSE	TRUE	FALSE	TRUE	TRUE	TRUE	TRUE	FALSE	FALSE	FALSE	TRUE	TRUE
chr7	30878429	30884410	86	18596.3427	0	0.909710302	0.924156182	0.538097178	0.921046743	0.879393444	0.923203085	0.699440609	0.518051437	0.406104745	FALSE	FALSE	FALSE	FALSE	TRUE	TRUE	TRUE	FALSE	FALSE	FALSE	TRUE	TRUE	TRUE	FALSE	FALSE	TRUE	TRUE	TRUE	FALSE	TRUE	TRUE	TRUE	TRUE	FALSE	TRUE	TRUE	TRUE	TRUE
chr10	13047080	13052793	74	18579.61167	0	0.914816818	0.939168519	0.509703934	0.937674205	0.894682224	0.914172948	0.791256288	0.465567865	0.473600654	FALSE	FALSE	FALSE	FALSE	TRUE	TRUE	TRUE	FALSE	FALSE	FALSE	TRUE	TRUE	TRUE	FALSE	FALSE	TRUE	TRUE	TRUE	FALSE	TRUE	TRUE	TRUE	TRUE	FALSE	TRUE	TRUE	TRUE	TRUE
chr9	91837873	91839518	39	18448.15917	0	0.51822713	0.506561384	0.941256512	0.428934939	0.344778961	0.852433643	0.928899614	0.949988996	0.605210034	TRUE	FALSE	TRUE	TRUE	TRUE	TRUE	TRUE	TRUE	TRUE	TRUE	TRUE	TRUE	TRUE	TRUE	TRUE	FALSE	FALSE	FALSE	FALSE	TRUE	TRUE	TRUE	TRUE	FALSE	FALSE	FALSE	TRUE	TRUE
chr14	99255640	99264387	175	18428.75216	0	0.323061221	0.596813472	0.085163978	0.626377877	0.300600816	0.736785791	0.113951713	0.065308132	0.67147766	TRUE	FALSE	TRUE	FALSE	TRUE	TRUE	TRUE	FALSE	TRUE	TRUE	FALSE	FALSE	FALSE	FALSE	TRUE	TRUE	TRUE	TRUE	TRUE	FALSE	FALSE	FALSE	TRUE	FALSE	FALSE	FALSE	TRUE	TRUE
chr17	321749	323247	40	18402.66951	0	0.892542728	0.93288804	0.334897627	0.947218999	0.927162023	0.910640183	0.550864316	0.295730824	0.651488175	FALSE	FALSE	FALSE	FALSE	TRUE	TRUE	TRUE	FALSE	FALSE	FALSE	TRUE	TRUE	TRUE	FALSE	FALSE	TRUE	TRUE	TRUE	FALSE	TRUE	TRUE	TRUE	TRUE	FALSE	TRUE	TRUE	TRUE	TRUE
chr17	65156126	65158520	55	18366.49383	0	0.944543198	0.959176574	0.370637311	0.95807514	0.921082408	0.856238752	0.762844529	0.279016931	0.680159643	FALSE	FALSE	FALSE	FALSE	TRUE	TRUE	TRUE	FALSE	FALSE	FALSE	TRUE	TRUE	TRUE	FALSE	FALSE	TRUE	TRUE	FALSE	FALSE	TRUE	TRUE	TRUE	TRUE	FALSE	TRUE	TRUE	TRUE	TRUE
chr17	79463759	79466143	72	18361.87917	0	0.186473276	0.145717005	0.469780593	0.122155175	0.10423708	0.497888706	0.453956224	0.463250751	0.393651626	FALSE	FALSE	FALSE	TRUE	TRUE	TRUE	TRUE	FALSE	FALSE	TRUE	TRUE	TRUE	TRUE	TRUE	TRUE	FALSE	FALSE	FALSE	FALSE	TRUE	TRUE	TRUE	TRUE	FALSE	FALSE	FALSE	TRUE	TRUE
chr7	600448	601563	47	18355.4041	0	0.531164181	0.344978	0.890533369	0.26388991	0.321485965	0.751679547	0.846555531	0.921332099	0.657442189	FALSE	FALSE	TRUE	TRUE	TRUE	TRUE	TRUE	TRUE	FALSE	TRUE	TRUE	TRUE	TRUE	TRUE	TRUE	TRUE	TRUE	FALSE	TRUE	TRUE	TRUE	TRUE	TRUE	FALSE	FALSE	FALSE	TRUE	TRUE
chr8	142939294	142941326	41	18317.84322	0	0.916826392	0.945687288	0.378552255	0.953375179	0.881598488	0.904278925	0.58467201	0.328043486	0.625331693	FALSE	FALSE	FALSE	FALSE	TRUE	TRUE	TRUE	FALSE	FALSE	FALSE	TRUE	TRUE	TRUE	FALSE	FALSE	TRUE	TRUE	TRUE	FALSE	TRUE	TRUE	TRUE	TRUE	FALSE	TRUE	TRUE	TRUE	TRUE
chr5	37840586	37842443	38	18282.58998	0	0.745995273	0.792283325	0.323760877	0.787234137	0.789333663	0.708170499	0.364111248	0.303336222	0.488947103	FALSE	FALSE	FALSE	FALSE	TRUE	TRUE	TRUE	FALSE	FALSE	FALSE	TRUE	TRUE	TRUE	FALSE	FALSE	TRUE	TRUE	TRUE	FALSE	TRUE	TRUE	TRUE	TRUE	FALSE	FALSE	FALSE	TRUE	TRUE
chr1	244788174	244789995	39	18230.11177	0	0.835054105	0.882258565	0.221117457	0.854652991	0.78769573	0.866081442	0.340524986	0.212887679	0.669370886	FALSE	FALSE	FALSE	FALSE	TRUE	TRUE	TRUE	FALSE	FALSE	FALSE	TRUE	TRUE	TRUE	FALSE	FALSE	TRUE	TRUE	TRUE	FALSE	TRUE	TRUE	TRUE	TRUE	FALSE	TRUE	TRUE	TRUE	TRUE
chr12	110644984	110648222	52	18223.55355	0	0.820942964	0.944892081	0.484386822	0.932183893	0.881147903	0.877181711	0.505647782	0.427548953	0.517343128	FALSE	FALSE	TRUE	FALSE	TRUE	TRUE	TRUE	FALSE	FALSE	FALSE	TRUE	TRUE	TRUE	FALSE	FALSE	TRUE	TRUE	TRUE	TRUE	TRUE	TRUE	TRUE	TRUE	FALSE	FALSE	FALSE	TRUE	TRUE
chr22	27784767	27786409	51	18210.64502	0	0.663237942	0.795014799	0.058578108	0.708832526	0.860933546	0.809376652	0.179385551	0.058937046	0.802355438	TRUE	FALSE	FALSE	FALSE	TRUE	TRUE	TRUE	TRUE	FALSE	FALSE	TRUE	TRUE	TRUE	FALSE	FALSE	TRUE	TRUE	TRUE	FALSE	TRUE	TRUE	TRUE	TRUE	FALSE	TRUE	FALSE	TRUE	TRUE
chr12	32082895	32084596	37	18083.63334	0	0.582758482	0.471731999	0.937223573	0.408401703	0.410023456	0.922295201	0.926853424	0.939835176	0.531433474	FALSE	FALSE	TRUE	TRUE	TRUE	TRUE	TRUE	TRUE	FALSE	TRUE	TRUE	TRUE	TRUE	TRUE	TRUE	FALSE	FALSE	FALSE	TRUE	TRUE	TRUE	TRUE	TRUE	FALSE	FALSE	FALSE	TRUE	TRUE
chr6	113564412	113565643	34	18050.37899	0	0.371980945	0.280785706	0.833567777	0.247592291	0.19741324	0.765232958	0.807575505	0.830435056	0.636154537	FALSE	FALSE	TRUE	TRUE	TRUE	TRUE	TRUE	TRUE	FALSE	TRUE	TRUE	TRUE	TRUE	TRUE	TRUE	FALSE	FALSE	FALSE	FALSE	TRUE	TRUE	TRUE	TRUE	FALSE	FALSE	FALSE	TRUE	TRUE
chr2	156325223	156330829	124	18029.47143	0	0.421665971	0.614530131	0.174887535	0.660433961	0.671216601	0.222912407	0.174767378	0.157292592	0.51392401	FALSE	FALSE	TRUE	TRUE	TRUE	TRUE	TRUE	TRUE	FALSE	TRUE	TRUE	TRUE	TRUE	TRUE	TRUE	FALSE	FALSE	FALSE	TRUE	TRUE	TRUE	TRUE	TRUE	FALSE	FALSE	FALSE	TRUE	TRUE
chr17	39630003	39631609	32	17994.84814	0	0.923758887	0.948011315	0.113621101	0.940810036	0.921116689	0.931526501	0.265248271	0.074675735	0.87333558	FALSE	FALSE	FALSE	FALSE	TRUE	TRUE	TRUE	FALSE	FALSE	FALSE	TRUE	TRUE	TRUE	FALSE	FALSE	TRUE	TRUE	TRUE	FALSE	TRUE	TRUE	TRUE	TRUE	FALSE	TRUE	TRUE	TRUE	TRUE
chr18	13618710	13624142	100	17943.3727	0	0.932211421	0.928181524	0.369598199	0.909246173	0.903676813	0.927015353	0.83885177	0.316857174	0.615354248	FALSE	FALSE	FALSE	FALSE	FALSE	TRUE	TRUE	FALSE	FALSE	FALSE	TRUE	FALSE	TRUE	FALSE	FALSE	TRUE	TRUE	FALSE	FALSE	TRUE	TRUE	FALSE	TRUE	FALSE	TRUE	TRUE	TRUE	FALSE
chr21	42027201	42030529	53	17928.03974	0	0.615806833	0.554947927	0.932124603	0.5011095	0.446825476	0.81473164	0.923836042	0.932654907	0.485829431	FALSE	FALSE	TRUE	TRUE	TRUE	TRUE	TRUE	TRUE	FALSE	TRUE	TRUE	TRUE	TRUE	TRUE	TRUE	FALSE	FALSE	FALSE	FALSE	TRUE	TRUE	TRUE	TRUE	FALSE	FALSE	FALSE	TRUE	TRUE
chr2	119715425	119716533	28	17903.94056	0	0.48411476	0.376477948	0.918732255	0.283523253	0.284488032	0.892572979	0.895392927	0.918319617	0.635209002	FALSE	TRUE	TRUE	TRUE	TRUE	TRUE	TRUE	TRUE	TRUE	TRUE	TRUE	TRUE	TRUE	TRUE	TRUE	FALSE	FALSE	FALSE	TRUE	TRUE	TRUE	TRUE	TRUE	FALSE	FALSE	FALSE	TRUE	TRUE
chr6	16747209	16751071	52	17866.08667	0	0.737962443	0.719978993	0.173707652	0.670307361	0.712705585	0.826054669	0.380882282	0.151674438	0.674380231	FALSE	FALSE	FALSE	TRUE	TRUE	TRUE	TRUE	FALSE	FALSE	TRUE	TRUE	TRUE	TRUE	FALSE	FALSE	TRUE	TRUE	TRUE	FALSE	TRUE	TRUE	TRUE	TRUE	FALSE	TRUE	TRUE	TRUE	TRUE
chr22	27385626	27387436	32	17840.06854	0	0.928738922	0.95515844	0.29315055	0.951359907	0.947429387	0.885492028	0.526902147	0.224250761	0.73090768	FALSE	FALSE	FALSE	FALSE	TRUE	TRUE	TRUE	FALSE	FALSE	FALSE	TRUE	TRUE	TRUE	FALSE	FALSE	TRUE	TRUE	TRUE	FALSE	TRUE	TRUE	TRUE	TRUE	FALSE	TRUE	TRUE	TRUE	TRUE
chr3	123307254	123309366	33	17782.81231	0	0.913890737	0.905684501	0.217559253	0.911516237	0.891615676	0.90578117	0.436613621	0.192474025	0.721416712	FALSE	FALSE	FALSE	FALSE	TRUE	TRUE	TRUE	FALSE	FALSE	FALSE	TRUE	TRUE	TRUE	FALSE	FALSE	TRUE	TRUE	TRUE	FALSE	TRUE	TRUE	TRUE	TRUE	FALSE	TRUE	TRUE	TRUE	TRUE
chr14	91337486	91341268	75	17749.93015	0	0.924722049	0.928584932	0.40173273	0.910961887	0.920939916	0.957062757	0.669902613	0.343199593	0.613863164	FALSE	FALSE	FALSE	FALSE	TRUE	TRUE	TRUE	FALSE	FALSE	FALSE	TRUE	TRUE	TRUE	FALSE	FALSE	TRUE	TRUE	TRUE	FALSE	TRUE	TRUE	TRUE	TRUE	FALSE	TRUE	TRUE	TRUE	TRUE
chr13	98143964	98145636	41	17746.0004	0	0.066355481	0.040215787	0.6663235	0.047587624	0.093409614	0.130368519	0.571861709	0.713113412	0.672897625	FALSE	FALSE	FALSE	FALSE	TRUE	TRUE	TRUE	FALSE	FALSE	FALSE	TRUE	TRUE	TRUE	FALSE	FALSE	TRUE	TRUE	TRUE	FALSE	TRUE	TRUE	TRUE	TRUE	FALSE	TRUE	TRUE	TRUE	TRUE
chr7	154337252	154347244	156	17718.23027	0	0.856422915	0.817616789	0.456600045	0.816190694	0.690673676	0.83144277	0.760442597	0.431774458	0.424648457	FALSE	FALSE	FALSE	FALSE	FALSE	TRUE	TRUE	FALSE	FALSE	FALSE	TRUE	FALSE	TRUE	FALSE	FALSE	TRUE	TRUE	FALSE	FALSE	TRUE	TRUE	FALSE	TRUE	FALSE	TRUE	TRUE	TRUE	FALSE
chr16	5982304	5983895	29	17626.36783	0	0.803871369	0.898391142	0.295424411	0.904112916	0.858881369	0.695307869	0.339659184	0.234996635	0.669116281	FALSE	FALSE	TRUE	TRUE	TRUE	TRUE	TRUE	FALSE	FALSE	TRUE	TRUE	TRUE	TRUE	TRUE	TRUE	TRUE	TRUE	TRUE	TRUE	TRUE	TRUE	TRUE	TRUE	FALSE	FALSE	TRUE	TRUE	TRUE
chr22	35545814	35550355	90	17599.03585	0	0.807545819	0.736200868	0.094866474	0.725947675	0.698821314	0.811835681	0.518515102	0.09179448	0.720041201	FALSE	FALSE	FALSE	FALSE	TRUE	TRUE	TRUE	FALSE	FALSE	FALSE	TRUE	TRUE	TRUE	FALSE	FALSE	TRUE	TRUE	TRUE	FALSE	TRUE	TRUE	TRUE	TRUE	FALSE	TRUE	TRUE	TRUE	TRUE
chr13	109999501	110001373	35	17596.95359	0	0.901379343	0.892253389	0.306801745	0.876160211	0.815179228	0.868256952	0.469333905	0.267474942	0.633904401	FALSE	FALSE	FALSE	FALSE	TRUE	TRUE	TRUE	FALSE	FALSE	FALSE	TRUE	TRUE	TRUE	FALSE	FALSE	TRUE	TRUE	TRUE	FALSE	TRUE	TRUE	TRUE	TRUE	FALSE	TRUE	TRUE	TRUE	TRUE
chr8	10351547	10353731	48	17596.64669	0	0.446593454	0.322505065	0.861996674	0.27243633	0.283491234	0.742970158	0.805547092	0.890652039	0.618215708	FALSE	FALSE	TRUE	TRUE	TRUE	TRUE	TRUE	TRUE	FALSE	TRUE	TRUE	TRUE	TRUE	TRUE	TRUE	TRUE	TRUE	FALSE	TRUE	TRUE	TRUE	TRUE	TRUE	FALSE	FALSE	FALSE	TRUE	TRUE
chr8	8962867	8964329	52	17558.17157	0	0.316421347	0.283652151	0.82776151	0.277353893	0.207335829	0.415639305	0.77311276	0.892252458	0.684916629	FALSE	FALSE	FALSE	TRUE	TRUE	TRUE	TRUE	FALSE	FALSE	TRUE	TRUE	TRUE	TRUE	TRUE	FALSE	TRUE	TRUE	TRUE	FALSE	TRUE	TRUE	TRUE	TRUE	FALSE	FALSE	FALSE	TRUE	TRUE
chr6	165657854	165660178	38	17538.37094	0	0.876017711	0.917874266	0.113783755	0.928837332	0.854181851	0.903415834	0.29692933	0.067851895	0.860985437	FALSE	FALSE	FALSE	FALSE	TRUE	TRUE	TRUE	FALSE	FALSE	FALSE	TRUE	TRUE	TRUE	FALSE	FALSE	TRUE	TRUE	TRUE	FALSE	TRUE	TRUE	TRUE	TRUE	FALSE	TRUE	TRUE	TRUE	TRUE
chr14	99798108	99807604	131	17481.5817	0	0.810470779	0.790907647	0.431450653	0.783054446	0.721782056	0.864692752	0.625722515	0.405837697	0.458855054	FALSE	FALSE	FALSE	FALSE	FALSE	TRUE	TRUE	FALSE	FALSE	FALSE	TRUE	FALSE	TRUE	FALSE	FALSE	TRUE	TRUE	FALSE	FALSE	TRUE	TRUE	FALSE	TRUE	FALSE	TRUE	TRUE	TRUE	FALSE
chr11	64372220	64373449	29	17481.09142	0	0.436804669	0.243300261	0.858619883	0.200325555	0.190821042	0.773247813	0.880556538	0.886614099	0.695793058	FALSE	FALSE	TRUE	TRUE	TRUE	TRUE	TRUE	TRUE	FALSE	TRUE	TRUE	TRUE	TRUE	TRUE	TRUE	TRUE	FALSE	TRUE	TRUE	TRUE	TRUE	TRUE	TRUE	FALSE	FALSE	FALSE	TRUE	TRUE
chr3	66466319	66468415	33	17465.74442	0	0.883765108	0.921368937	0.419263031	0.926248187	0.917586057	0.893378434	0.533749106	0.418021156	0.508227031	FALSE	FALSE	FALSE	FALSE	TRUE	TRUE	TRUE	FALSE	FALSE	FALSE	TRUE	TRUE	TRUE	FALSE	FALSE	TRUE	TRUE	TRUE	FALSE	TRUE	TRUE	TRUE	TRUE	FALSE	TRUE	TRUE	TRUE	TRUE
chr15	90813410	90816012	45	17421.39403	0	0.487346178	0.477699996	0.936479135	0.465265987	0.469406888	0.835561981	0.931715661	0.954851552	0.489585565	FALSE	FALSE	FALSE	TRUE	TRUE	TRUE	TRUE	FALSE	FALSE	TRUE	TRUE	TRUE	TRUE	TRUE	TRUE	TRUE	TRUE	TRUE	FALSE	TRUE	TRUE	TRUE	TRUE	FALSE	FALSE	FALSE	TRUE	TRUE
chr21	46428302	46432916	105	17416.50788	0	0.889067474	0.864300656	0.407915277	0.840626396	0.855300655	0.924602928	0.696999692	0.377171859	0.547431069	FALSE	FALSE	FALSE	FALSE	FALSE	TRUE	TRUE	FALSE	FALSE	FALSE	TRUE	FALSE	TRUE	FALSE	FALSE	TRUE	TRUE	FALSE	FALSE	TRUE	TRUE	FALSE	TRUE	FALSE	TRUE	TRUE	TRUE	FALSE
chr6	36333057	36335758	49	17408.61857	0	0.415432091	0.407369607	0.878935799	0.336436574	0.377322475	0.521680585	0.742260389	0.888882927	0.552446353	FALSE	FALSE	FALSE	FALSE	TRUE	TRUE	TRUE	FALSE	FALSE	FALSE	TRUE	TRUE	TRUE	FALSE	FALSE	TRUE	TRUE	TRUE	FALSE	TRUE	TRUE	TRUE	TRUE	FALSE	TRUE	TRUE	TRUE	TRUE
chr10	130832815	130834243	36	17380.79096	0	0.846073835	0.928411019	0.337490175	0.925908918	0.853368862	0.851152344	0.393036176	0.335631939	0.59277908	FALSE	FALSE	FALSE	FALSE	TRUE	TRUE	TRUE	FALSE	FALSE	FALSE	TRUE	TRUE	TRUE	FALSE	FALSE	TRUE	TRUE	TRUE	FALSE	TRUE	TRUE	TRUE	TRUE	FALSE	FALSE	FALSE	TRUE	TRUE
chr12	131379433	131380815	33	17358.3798	0	0.224962606	0.242035772	0.866982241	0.197156747	0.175123847	0.277970437	0.784455566	0.892120257	0.71699641	FALSE	FALSE	FALSE	FALSE	TRUE	TRUE	TRUE	FALSE	FALSE	FALSE	TRUE	TRUE	TRUE	FALSE	FALSE	TRUE	TRUE	TRUE	FALSE	TRUE	TRUE	TRUE	TRUE	FALSE	FALSE	TRUE	TRUE	TRUE
chr9	130136533	130137967	34	17313.33329	0	0.298605558	0.326977563	0.896082712	0.241177963	0.17613931	0.753394101	0.856727379	0.909259474	0.733120164	FALSE	FALSE	FALSE	TRUE	TRUE	TRUE	TRUE	TRUE	TRUE	TRUE	TRUE	TRUE	TRUE	TRUE	TRUE	FALSE	FALSE	FALSE	FALSE	TRUE	TRUE	TRUE	TRUE	FALSE	FALSE	FALSE	TRUE	TRUE
chr12	122354519	122356445	43	17304.405	0	0.512328842	0.346769234	0.828163683	0.28024934	0.256593732	0.860688892	0.84621836	0.863831484	0.607237753	FALSE	FALSE	TRUE	TRUE	TRUE	TRUE	TRUE	TRUE	FALSE	TRUE	TRUE	TRUE	TRUE	TRUE	TRUE	FALSE	FALSE	FALSE	TRUE	TRUE	TRUE	TRUE	TRUE	FALSE	FALSE	FALSE	TRUE	TRUE
chr8	1863253	1864419	40	17300.22806	0	0.494991801	0.303194224	0.874871034	0.241836179	0.206881317	0.88407584	0.896151571	0.907504936	0.700623619	FALSE	FALSE	TRUE	TRUE	TRUE	TRUE	TRUE	TRUE	FALSE	TRUE	TRUE	TRUE	TRUE	TRUE	TRUE	FALSE	FALSE	FALSE	TRUE	TRUE	TRUE	TRUE	TRUE	FALSE	FALSE	FALSE	TRUE	TRUE
chr5	16806218	16810841	80	17258.06373	0	0.667416959	0.550870454	0.952725567	0.479505249	0.596357567	0.886118185	0.938101761	0.949543242	0.473220318	FALSE	FALSE	TRUE	TRUE	TRUE	TRUE	TRUE	FALSE	FALSE	TRUE	TRUE	TRUE	TRUE	TRUE	TRUE	FALSE	FALSE	FALSE	FALSE	TRUE	TRUE	TRUE	TRUE	FALSE	FALSE	FALSE	TRUE	TRUE
chr7	45406982	45409072	45	17231.47719	0	0.653190754	0.466475277	0.946030389	0.37968278	0.483626911	0.895787517	0.933810892	0.927601698	0.56634761	TRUE	TRUE	TRUE	TRUE	TRUE	TRUE	TRUE	TRUE	FALSE	TRUE	TRUE	TRUE	TRUE	TRUE	TRUE	FALSE	FALSE	FALSE	TRUE	TRUE	TRUE	TRUE	TRUE	FALSE	FALSE	FALSE	TRUE	TRUE
chr10	67558498	67559356	33	17211.55124	0	0.928249385	0.951409435	0.397250784	0.942136978	0.937449138	0.942008601	0.562296848	0.356863918	0.594545517	FALSE	FALSE	FALSE	FALSE	TRUE	TRUE	TRUE	FALSE	FALSE	FALSE	TRUE	TRUE	TRUE	FALSE	FALSE	TRUE	TRUE	TRUE	FALSE	TRUE	TRUE	TRUE	TRUE	FALSE	TRUE	TRUE	TRUE	TRUE
chr8	140529154	140531558	43	17153.8495	0	0.908130903	0.90874423	0.377923504	0.844817976	0.848503104	0.845550613	0.484454896	0.347928791	0.560815438	FALSE	FALSE	FALSE	FALSE	TRUE	TRUE	TRUE	FALSE	FALSE	FALSE	TRUE	TRUE	TRUE	FALSE	FALSE	TRUE	TRUE	TRUE	FALSE	TRUE	TRUE	TRUE	TRUE	FALSE	TRUE	TRUE	TRUE	TRUE
chr6	36848327	36849426	27	17106.33318	0	0.708943284	0.914943222	0.182613457	0.897231762	0.830798155	0.371272883	0.206208152	0.190684639	0.732329765	FALSE	FALSE	TRUE	TRUE	TRUE	TRUE	TRUE	TRUE	FALSE	TRUE	TRUE	TRUE	TRUE	TRUE	TRUE	TRUE	TRUE	TRUE	TRUE	TRUE	TRUE	TRUE	TRUE	FALSE	FALSE	FALSE	TRUE	TRUE
chr6	158652528	158655426	60	17062.45976	0	0.927434222	0.93420552	0.545676991	0.937588729	0.841082065	0.886483951	0.664806367	0.544975554	0.392613174	FALSE	FALSE	FALSE	FALSE	TRUE	TRUE	TRUE	FALSE	FALSE	FALSE	TRUE	TRUE	TRUE	FALSE	FALSE	TRUE	TRUE	TRUE	FALSE	TRUE	TRUE	TRUE	TRUE	FALSE	FALSE	FALSE	TRUE	TRUE
chr10	127136769	127138719	35	17045.66141	0	0.877633252	0.92329001	0.388874105	0.933045218	0.890401595	0.897600424	0.505488863	0.350386699	0.582658519	FALSE	FALSE	FALSE	FALSE	TRUE	TRUE	TRUE	FALSE	FALSE	FALSE	TRUE	TRUE	TRUE	FALSE	FALSE	TRUE	TRUE	TRUE	FALSE	TRUE	TRUE	TRUE	TRUE	FALSE	TRUE	TRUE	TRUE	TRUE
chr4	3527979	3530311	64	16991.01918	0	0.82830223	0.831587831	0.151008355	0.794223648	0.790754759	0.859538987	0.592561117	0.107707823	0.751831163	FALSE	FALSE	FALSE	FALSE	TRUE	TRUE	TRUE	FALSE	FALSE	FALSE	TRUE	TRUE	TRUE	FALSE	FALSE	TRUE	TRUE	TRUE	FALSE	TRUE	TRUE	TRUE	TRUE	FALSE	TRUE	TRUE	TRUE	TRUE
chr1	244096243	244101762	95	16963.83908	0	0.650268008	0.736897328	0.939690437	0.672948844	0.545261637	0.9066985	0.910262599	0.937001113	0.3944288	TRUE	FALSE	FALSE	FALSE	TRUE	TRUE	TRUE	FALSE	TRUE	TRUE	TRUE	TRUE	TRUE	FALSE	TRUE	FALSE	FALSE	FALSE	TRUE	TRUE	TRUE	TRUE	FALSE	FALSE	FALSE	FALSE	FALSE	FALSE
chr7	158475508	158480603	133	16955.49399	0	0.659020744	0.695034695	0.280181434	0.684761649	0.628742096	0.778481995	0.442566017	0.240793985	0.537688011	FALSE	FALSE	FALSE	FALSE	TRUE	TRUE	TRUE	FALSE	FALSE	FALSE	TRUE	FALSE	TRUE	FALSE	FALSE	TRUE	TRUE	FALSE	FALSE	TRUE	TRUE	FALSE	TRUE	FALSE	FALSE	TRUE	TRUE	TRUE
chr19	2750473	2751589	28	16918.52958	0	0.854702612	0.94335381	0.246340102	0.922849355	0.909135593	0.90043875	0.409117574	0.202083078	0.741270731	FALSE	FALSE	FALSE	FALSE	TRUE	TRUE	TRUE	FALSE	FALSE	FALSE	TRUE	TRUE	TRUE	FALSE	FALSE	TRUE	TRUE	TRUE	FALSE	TRUE	TRUE	TRUE	TRUE	FALSE	TRUE	TRUE	TRUE	TRUE
chr21	32134139	32137400	48	16906.81081	0	0.538688043	0.460519573	0.866454749	0.418202403	0.381620799	0.814232499	0.828206931	0.881984513	0.500363714	FALSE	FALSE	TRUE	TRUE	TRUE	TRUE	TRUE	TRUE	FALSE	TRUE	TRUE	TRUE	TRUE	TRUE	TRUE	FALSE	FALSE	FALSE	FALSE	TRUE	TRUE	TRUE	TRUE	FALSE	FALSE	FALSE	TRUE	TRUE
chr14	91294143	91297547	80	16898.47714	0	0.949802927	0.959219236	0.446468019	0.953669738	0.957230648	0.958870475	0.778791074	0.400762897	0.558456339	FALSE	FALSE	FALSE	FALSE	TRUE	TRUE	TRUE	FALSE	FALSE	FALSE	TRUE	TRUE	TRUE	FALSE	FALSE	TRUE	TRUE	TRUE	FALSE	TRUE	TRUE	TRUE	TRUE	FALSE	TRUE	TRUE	TRUE	TRUE
chr1	25753795	25755631	39	16730.56303	0	0.548039376	0.49426874	0.921340681	0.429573091	0.41464957	0.887875693	0.883097603	0.935533918	0.520884348	FALSE	FALSE	TRUE	TRUE	TRUE	TRUE	TRUE	TRUE	FALSE	TRUE	TRUE	TRUE	TRUE	TRUE	TRUE	FALSE	FALSE	FALSE	FALSE	TRUE	TRUE	TRUE	TRUE	FALSE	FALSE	FALSE	TRUE	TRUE
chr12	121580795	121583272	56	16692.81314	0	0.361552315	0.306696692	0.808221309	0.265229678	0.344273678	0.293635131	0.740174136	0.802749708	0.542991631	FALSE	FALSE	FALSE	FALSE	TRUE	TRUE	TRUE	FALSE	FALSE	FALSE	TRUE	TRUE	TRUE	FALSE	FALSE	TRUE	TRUE	TRUE	FALSE	TRUE	TRUE	TRUE	TRUE	FALSE	FALSE	FALSE	TRUE	TRUE
chr9	135811017	135812654	45	16686.47779	0	0.405854423	0.415273867	0.838030839	0.428086335	0.375236754	0.671090011	0.828589858	0.857600058	0.482363304	FALSE	FALSE	FALSE	TRUE	TRUE	TRUE	TRUE	FALSE	FALSE	TRUE	TRUE	TRUE	TRUE	TRUE	TRUE	TRUE	TRUE	TRUE	FALSE	TRUE	TRUE	TRUE	TRUE	FALSE	FALSE	FALSE	TRUE	TRUE
chr1	245297792	245299927	31	16659.41843	0	0.50280912	0.424847067	0.906687934	0.385487464	0.353351422	0.791839101	0.902345192	0.927924029	0.574572607	FALSE	FALSE	TRUE	TRUE	TRUE	TRUE	TRUE	TRUE	FALSE	TRUE	TRUE	TRUE	TRUE	TRUE	TRUE	TRUE	TRUE	TRUE	FALSE	TRUE	TRUE	TRUE	TRUE	FALSE	FALSE	FALSE	TRUE	TRUE
chr8	131904874	131907513	31	16611.45618	0	0.19306376	0.131914876	0.633219909	0.113928285	0.179720701	0.392536154	0.629657949	0.655732286	0.541804001	FALSE	FALSE	TRUE	TRUE	TRUE	TRUE	TRUE	FALSE	FALSE	TRUE	TRUE	TRUE	TRUE	TRUE	TRUE	TRUE	TRUE	TRUE	FALSE	TRUE	TRUE	TRUE	TRUE	FALSE	FALSE	FALSE	TRUE	TRUE
chr16	73712778	73714982	35	16511.28397	0	0.431467902	0.404889826	0.886126881	0.349986512	0.301107897	0.532361817	0.85347734	0.893855359	0.592747462	FALSE	FALSE	FALSE	TRUE	TRUE	TRUE	TRUE	TRUE	TRUE	TRUE	TRUE	TRUE	TRUE	TRUE	TRUE	TRUE	TRUE	TRUE	FALSE	TRUE	TRUE	TRUE	TRUE	FALSE	FALSE	FALSE	TRUE	TRUE
chr14	74463516	74465346	23	16472.85418	0	0.92064361	0.962206671	0.284861129	0.964205688	0.944086343	0.887486312	0.504147854	0.228369689	0.735835999	FALSE	FALSE	FALSE	FALSE	TRUE	TRUE	TRUE	FALSE	FALSE	FALSE	TRUE	TRUE	TRUE	FALSE	FALSE	TRUE	TRUE	TRUE	FALSE	TRUE	TRUE	TRUE	TRUE	FALSE	TRUE	TRUE	TRUE	TRUE
chr1	19562686	19565589	36	16442.71003	0	0.579544883	0.53889306	0.942689532	0.488076125	0.464324056	0.872133665	0.92311682	0.942316381	0.478365476	FALSE	FALSE	TRUE	TRUE	TRUE	TRUE	TRUE	TRUE	FALSE	TRUE	TRUE	TRUE	TRUE	TRUE	TRUE	FALSE	FALSE	FALSE	FALSE	TRUE	TRUE	TRUE	TRUE	FALSE	FALSE	FALSE	TRUE	TRUE
chr8	141151962	141154814	75	16390.41757	0	0.487383008	0.414091018	0.886245333	0.364746099	0.44977802	0.909240787	0.891525127	0.89040417	0.544494689	FALSE	FALSE	FALSE	TRUE	TRUE	TRUE	TRUE	FALSE	FALSE	TRUE	TRUE	TRUE	TRUE	TRUE	TRUE	FALSE	FALSE	FALSE	FALSE	TRUE	TRUE	TRUE	TRUE	FALSE	FALSE	FALSE	TRUE	TRUE
chr22	37031606	37034568	59	16389.85118	0	0.956342701	0.955572648	0.448118447	0.960577585	0.881121135	0.952571188	0.828133181	0.393790329	0.566787256	FALSE	FALSE	FALSE	FALSE	TRUE	TRUE	TRUE	FALSE	FALSE	FALSE	TRUE	FALSE	TRUE	FALSE	FALSE	TRUE	TRUE	TRUE	FALSE	TRUE	TRUE	TRUE	TRUE	FALSE	TRUE	TRUE	TRUE	TRUE
chr2	27751625	27753454	34	16351.80294	0	0.910925825	0.945792128	0.391239579	0.939735149	0.903330317	0.918257126	0.600547819	0.37735359	0.568438538	FALSE	FALSE	FALSE	FALSE	TRUE	TRUE	TRUE	FALSE	FALSE	FALSE	TRUE	TRUE	TRUE	FALSE	FALSE	TRUE	TRUE	TRUE	FALSE	TRUE	TRUE	TRUE	TRUE	FALSE	TRUE	TRUE	TRUE	TRUE
chr12	120136575	120141015	87	16319.43263	0	0.620696928	0.576665447	0.896626787	0.563167913	0.454110659	0.923849292	0.917489933	0.894897779	0.469738633	FALSE	FALSE	FALSE	TRUE	TRUE	TRUE	TRUE	TRUE	FALSE	TRUE	TRUE	TRUE	TRUE	TRUE	TRUE	FALSE	FALSE	FALSE	FALSE	TRUE	TRUE	TRUE	TRUE	FALSE	FALSE	FALSE	TRUE	TRUE
chr14	91307676	91311810	76	16294.98239	0	0.952550359	0.953331418	0.571229021	0.953809854	0.921497624	0.948673453	0.793118484	0.522501995	0.431307859	FALSE	FALSE	FALSE	FALSE	TRUE	TRUE	TRUE	FALSE	FALSE	FALSE	TRUE	TRUE	TRUE	FALSE	FALSE	TRUE	TRUE	TRUE	FALSE	TRUE	TRUE	TRUE	TRUE	FALSE	TRUE	TRUE	TRUE	TRUE
chr4	17009868	17011628	32	16268.62166	0	0.952348035	0.958861538	0.329965904	0.957510503	0.939751684	0.91036226	0.537885339	0.304171834	0.654689705	FALSE	FALSE	FALSE	FALSE	TRUE	TRUE	TRUE	FALSE	FALSE	FALSE	TRUE	TRUE	TRUE	FALSE	FALSE	TRUE	TRUE	TRUE	FALSE	TRUE	TRUE	TRUE	TRUE	FALSE	TRUE	TRUE	TRUE	TRUE
chr6	9139104	9141538	34	16252.26348	0	0.372115667	0.355901612	0.874438775	0.40565448	0.216929972	0.731844165	0.873225169	0.917228683	0.700298711	TRUE	FALSE	FALSE	TRUE	TRUE	TRUE	TRUE	TRUE	TRUE	TRUE	TRUE	TRUE	TRUE	TRUE	TRUE	TRUE	TRUE	TRUE	FALSE	TRUE	TRUE	TRUE	TRUE	FALSE	FALSE	FALSE	TRUE	TRUE
chr10	6298617	6301090	42	16196.93192	0	0.887847254	0.937880525	0.436611483	0.942709735	0.896924449	0.843753972	0.599447567	0.397809821	0.544899914	FALSE	FALSE	FALSE	TRUE	TRUE	TRUE	TRUE	FALSE	FALSE	FALSE	TRUE	TRUE	TRUE	TRUE	FALSE	TRUE	TRUE	TRUE	FALSE	TRUE	TRUE	TRUE	TRUE	FALSE	TRUE	TRUE	TRUE	TRUE
chr4	3648251	3650067	46	16189.49688	0	0.835142357	0.857643823	0.318781144	0.806010234	0.904992542	0.940204826	0.501714697	0.24982697	0.690377856	FALSE	FALSE	FALSE	TRUE	TRUE	TRUE	TRUE	FALSE	FALSE	FALSE	TRUE	TRUE	TRUE	FALSE	FALSE	TRUE	TRUE	TRUE	FALSE	TRUE	TRUE	TRUE	TRUE	FALSE	TRUE	TRUE	TRUE	TRUE
chr5	968403	970991	48	16114.44648	0	0.629679732	0.533005791	0.923376992	0.475944539	0.424880857	0.914821236	0.91881329	0.92589629	0.501015433	FALSE	FALSE	TRUE	TRUE	TRUE	TRUE	TRUE	TRUE	TRUE	TRUE	TRUE	TRUE	TRUE	TRUE	TRUE	FALSE	FALSE	FALSE	FALSE	TRUE	TRUE	TRUE	TRUE	FALSE	FALSE	FALSE	TRUE	TRUE
chr1	6144055	6147600	64	16110.71653	0	0.499645657	0.506200918	0.90035335	0.421170054	0.398882104	0.660089673	0.85129661	0.91426125	0.515379147	FALSE	FALSE	FALSE	TRUE	TRUE	TRUE	TRUE	FALSE	FALSE	TRUE	TRUE	TRUE	TRUE	FALSE	FALSE	TRUE	TRUE	TRUE	FALSE	TRUE	TRUE	TRUE	TRUE	FALSE	FALSE	FALSE	TRUE	TRUE
chr3	123143871	123144778	19	16097.10933	0	0.81886137	0.922544708	0.207202762	0.920519613	0.837700349	0.776896217	0.234070027	0.185630839	0.736913869	TRUE	FALSE	TRUE	TRUE	TRUE	TRUE	TRUE	FALSE	TRUE	FALSE	TRUE	TRUE	TRUE	TRUE	FALSE	TRUE	TRUE	TRUE	TRUE	TRUE	TRUE	TRUE	TRUE	FALSE	FALSE	FALSE	TRUE	TRUE
chr14	92708320	92712146	63	16089.73476	0	0.697591209	0.471298026	0.905980442	0.427962933	0.559117005	0.891001848	0.908677504	0.909957636	0.481994703	TRUE	FALSE	TRUE	TRUE	TRUE	TRUE	TRUE	FALSE	TRUE	TRUE	TRUE	TRUE	TRUE	TRUE	TRUE	FALSE	FALSE	FALSE	TRUE	TRUE	TRUE	TRUE	TRUE	FALSE	FALSE	FALSE	TRUE	TRUE
chr20	61499660	61501593	48	16089.07264	0	0.593707584	0.903243183	0.277629595	0.917559109	0.722024232	0.597879942	0.361738299	0.247913218	0.669645891	TRUE	FALSE	TRUE	TRUE	TRUE	TRUE	TRUE	TRUE	TRUE	TRUE	TRUE	TRUE	TRUE	TRUE	FALSE	TRUE	TRUE	TRUE	TRUE	TRUE	TRUE	TRUE	TRUE	FALSE	FALSE	FALSE	TRUE	TRUE
chr14	101128220	101129605	42	16068.18025	0	0.923703447	0.94903365	0.412385902	0.934316407	0.919970454	0.850046606	0.631005358	0.384423831	0.564609819	FALSE	FALSE	FALSE	FALSE	TRUE	TRUE	TRUE	FALSE	FALSE	FALSE	TRUE	TRUE	TRUE	FALSE	FALSE	TRUE	TRUE	TRUE	FALSE	TRUE	TRUE	TRUE	TRUE	FALSE	TRUE	TRUE	TRUE	TRUE
chr9	137916189	137921428	99	16064.40109	0	0.462702136	0.383794975	0.724018982	0.345811686	0.388743173	0.661538439	0.760045245	0.723175962	0.414233558	FALSE	FALSE	FALSE	TRUE	TRUE	TRUE	TRUE	FALSE	FALSE	FALSE	TRUE	TRUE	TRUE	TRUE	FALSE	FALSE	FALSE	FALSE	FALSE	TRUE	TRUE	TRUE	TRUE	FALSE	FALSE	FALSE	TRUE	TRUE
chr18	55336830	55338427	23	16057.07138	0	0.323956639	0.10457889	0.802982863	0.098452265	0.093939613	0.735286748	0.810350621	0.818892303	0.72495269	FALSE	FALSE	TRUE	TRUE	TRUE	TRUE	TRUE	TRUE	FALSE	TRUE	TRUE	TRUE	TRUE	TRUE	TRUE	FALSE	FALSE	FALSE	TRUE	TRUE	TRUE	TRUE	TRUE	FALSE	FALSE	FALSE	TRUE	TRUE
chr16	73230118	73232123	40	16055.22452	0	0.639579974	0.72993544	0.178720959	0.723190562	0.716178352	0.505590442	0.326613504	0.129995222	0.599940218	FALSE	FALSE	FALSE	TRUE	TRUE	TRUE	TRUE	FALSE	FALSE	TRUE	TRUE	TRUE	TRUE	TRUE	TRUE	TRUE	TRUE	TRUE	FALSE	TRUE	TRUE	TRUE	TRUE	FALSE	TRUE	TRUE	TRUE	TRUE
chr16	27617330	27620360	44	16013.20476	0	0.866999757	0.905443747	0.436463557	0.887003057	0.883884375	0.805895706	0.559565347	0.40009156	0.505352188	FALSE	FALSE	FALSE	FALSE	TRUE	TRUE	TRUE	FALSE	FALSE	FALSE	TRUE	TRUE	TRUE	TRUE	FALSE	TRUE	TRUE	TRUE	FALSE	TRUE	TRUE	TRUE	TRUE	FALSE	TRUE	TRUE	TRUE	TRUE
chr10	13375380	13377909	29	16007.47366	0	0.86086164	0.910195468	0.399505758	0.871391276	0.900662142	0.897216016	0.458991955	0.387534507	0.522660961	FALSE	FALSE	FALSE	FALSE	TRUE	TRUE	TRUE	FALSE	FALSE	FALSE	TRUE	TRUE	TRUE	FALSE	FALSE	TRUE	TRUE	TRUE	FALSE	TRUE	TRUE	TRUE	TRUE	FALSE	FALSE	FALSE	TRUE	TRUE
chr19	29855274	29856562	26	15947.9701	0	0.334183547	0.299032425	0.946100899	0.318546703	0.244118512	0.793369671	0.910063101	0.947233854	0.703115342	FALSE	FALSE	FALSE	TRUE	TRUE	TRUE	TRUE	FALSE	FALSE	TRUE	TRUE	TRUE	TRUE	TRUE	TRUE	TRUE	TRUE	TRUE	FALSE	TRUE	TRUE	TRUE	TRUE	FALSE	FALSE	FALSE	TRUE	TRUE
chr10	132061917	132065717	103	15911.05772	0	0.488021238	0.44126061	0.795970525	0.385338908	0.342283084	0.641753408	0.736802828	0.803130999	0.460847915	FALSE	FALSE	FALSE	TRUE	TRUE	TRUE	TRUE	FALSE	FALSE	TRUE	TRUE	TRUE	TRUE	TRUE	TRUE	FALSE	FALSE	FALSE	FALSE	TRUE	TRUE	TRUE	TRUE	FALSE	FALSE	FALSE	TRUE	TRUE
chr3	123320414	123323226	49	15910.94238	0	0.86687433	0.945958543	0.374414166	0.938933405	0.94422411	0.919455747	0.622755682	0.330361523	0.61559702	FALSE	FALSE	FALSE	FALSE	TRUE	TRUE	TRUE	FALSE	FALSE	FALSE	TRUE	TRUE	TRUE	FALSE	FALSE	TRUE	TRUE	TRUE	FALSE	TRUE	TRUE	TRUE	TRUE	FALSE	TRUE	TRUE	TRUE	TRUE
chr18	74180729	74182093	32	15909.31836	0	0.4857625	0.448077698	0.94495473	0.413402053	0.390577884	0.858466974	0.940075532	0.952763642	0.562185757	FALSE	FALSE	FALSE	TRUE	TRUE	TRUE	TRUE	FALSE	FALSE	TRUE	TRUE	TRUE	TRUE	TRUE	TRUE	FALSE	FALSE	FALSE	FALSE	TRUE	TRUE	TRUE	TRUE	FALSE	FALSE	FALSE	TRUE	TRUE
chr10	131970127	131975773	137	15885.05002	0	0.714693537	0.626476656	0.868416883	0.493079469	0.576142465	0.877773212	0.891133487	0.87291986	0.398054018	FALSE	FALSE	FALSE	TRUE	TRUE	TRUE	TRUE	FALSE	FALSE	TRUE	TRUE	TRUE	TRUE	TRUE	TRUE	FALSE	FALSE	FALSE	FALSE	FALSE	FALSE	TRUE	TRUE	FALSE	FALSE	FALSE	TRUE	TRUE
chr9	126114207	126116228	35	15883.73126	0	0.841634481	0.803661333	0.281112348	0.787679452	0.746007241	0.801198569	0.3910667	0.270235126	0.571399354	FALSE	FALSE	FALSE	FALSE	TRUE	TRUE	TRUE	TRUE	FALSE	FALSE	TRUE	TRUE	TRUE	FALSE	FALSE	TRUE	TRUE	TRUE	FALSE	TRUE	TRUE	TRUE	TRUE	FALSE	TRUE	TRUE	TRUE	TRUE
chr9	38649618	38652979	49	15862.64078	0	0.829078006	0.810567559	0.305340649	0.807038217	0.829728134	0.874168379	0.47138965	0.282476094	0.591692285	FALSE	FALSE	FALSE	FALSE	TRUE	TRUE	TRUE	FALSE	FALSE	FALSE	TRUE	TRUE	TRUE	FALSE	FALSE	TRUE	TRUE	TRUE	FALSE	TRUE	TRUE	TRUE	TRUE	FALSE	TRUE	TRUE	TRUE	TRUE
chr13	113041079	113047369	191	15856.14359	0	0.541411923	0.436068987	0.557871508	0.30943551	0.488371362	0.752554942	0.66374186	0.568363705	0.443119432	FALSE	FALSE	FALSE	TRUE	TRUE	FALSE	FALSE	FALSE	FALSE	TRUE	FALSE	FALSE	FALSE	TRUE	TRUE	FALSE	FALSE	FALSE	FALSE	FALSE	FALSE	FALSE	FALSE	FALSE	FALSE	FALSE	FALSE	FALSE
chr16	734120	737078	83	15844.23573	0	0.815151118	0.84872222	0.296772959	0.816664239	0.727567776	0.91859352	0.51414243	0.255899214	0.662694306	FALSE	FALSE	FALSE	FALSE	TRUE	TRUE	TRUE	FALSE	FALSE	FALSE	TRUE	TRUE	TRUE	FALSE	FALSE	TRUE	TRUE	TRUE	FALSE	TRUE	TRUE	TRUE	TRUE	FALSE	TRUE	TRUE	TRUE	TRUE
chr2	42132016	42134092	35	15813.78273	0	0.483834479	0.288995203	0.846684443	0.221746824	0.281818013	0.646231633	0.837387365	0.867626119	0.645879295	FALSE	FALSE	TRUE	TRUE	TRUE	TRUE	TRUE	TRUE	FALSE	TRUE	TRUE	TRUE	TRUE	TRUE	TRUE	TRUE	TRUE	TRUE	TRUE	TRUE	TRUE	TRUE	TRUE	FALSE	FALSE	FALSE	TRUE	TRUE
chr19	2689771	2692226	59	15785.3133	0	0.876818042	0.920965504	0.399289574	0.898522376	0.898775128	0.939959996	0.638888455	0.359059632	0.580900364	FALSE	FALSE	FALSE	FALSE	TRUE	TRUE	TRUE	FALSE	FALSE	FALSE	TRUE	TRUE	TRUE	FALSE	FALSE	TRUE	TRUE	TRUE	FALSE	TRUE	TRUE	TRUE	TRUE	FALSE	TRUE	TRUE	TRUE	TRUE
chr16	8166722	8168774	34	15768.49193	0	0.875378522	0.92818498	0.35920431	0.913579977	0.918251848	0.914021858	0.599203188	0.324405414	0.603779565	FALSE	FALSE	FALSE	FALSE	TRUE	TRUE	TRUE	FALSE	FALSE	FALSE	TRUE	TRUE	TRUE	FALSE	FALSE	TRUE	TRUE	TRUE	FALSE	TRUE	TRUE	TRUE	TRUE	FALSE	TRUE	TRUE	TRUE	TRUE
chr8	74235982	74237823	37	15766.61934	0	0.597890447	0.370130038	0.891848229	0.35261982	0.339549448	0.890551123	0.878405628	0.898821107	0.559271658	FALSE	FALSE	TRUE	TRUE	TRUE	TRUE	TRUE	TRUE	FALSE	TRUE	TRUE	TRUE	TRUE	TRUE	TRUE	FALSE	FALSE	FALSE	TRUE	TRUE	TRUE	TRUE	TRUE	FALSE	FALSE	FALSE	TRUE	TRUE
chr9	135106941	135112251	106	15757.52958	0	0.639510927	0.545672869	0.923028744	0.450328282	0.436374672	0.867625368	0.904103232	0.925827316	0.489452643	FALSE	FALSE	TRUE	TRUE	TRUE	TRUE	TRUE	TRUE	FALSE	TRUE	TRUE	TRUE	TRUE	TRUE	TRUE	FALSE	FALSE	FALSE	FALSE	TRUE	TRUE	TRUE	TRUE	FALSE	FALSE	FALSE	TRUE	TRUE
chr17	66672999	66677148	69	15737.24303	0	0.672854376	0.480658951	0.913876744	0.445403489	0.351554022	0.817448392	0.913206743	0.919988189	0.568434168	FALSE	FALSE	TRUE	TRUE	TRUE	TRUE	TRUE	TRUE	FALSE	TRUE	TRUE	TRUE	TRUE	TRUE	FALSE	FALSE	FALSE	FALSE	TRUE	FALSE	FALSE	FALSE	TRUE	FALSE	FALSE	FALSE	TRUE	TRUE
chr1	14260835	14264148	43	15720.36492	0	0.873016777	0.914036543	0.437170282	0.899631862	0.869355596	0.852992285	0.538052518	0.393674166	0.520362377	FALSE	FALSE	FALSE	FALSE	TRUE	TRUE	TRUE	FALSE	FALSE	FALSE	TRUE	TRUE	TRUE	FALSE	FALSE	TRUE	TRUE	TRUE	FALSE	TRUE	TRUE	TRUE	TRUE	FALSE	TRUE	TRUE	TRUE	TRUE
chr16	935723	937935	46	15685.41589	0	0.855654045	0.913073557	0.391360409	0.899795263	0.890669898	0.846709568	0.452948175	0.363489349	0.549584208	FALSE	FALSE	FALSE	FALSE	TRUE	TRUE	TRUE	FALSE	FALSE	FALSE	TRUE	TRUE	TRUE	FALSE	FALSE	TRUE	TRUE	TRUE	FALSE	TRUE	TRUE	TRUE	TRUE	FALSE	FALSE	FALSE	TRUE	TRUE
chr16	12167570	12171757	93	15673.57622	0	0.659513921	0.77543003	0.374965383	0.68412688	0.632626756	0.86196597	0.466644765	0.337164402	0.524801568	FALSE	FALSE	FALSE	FALSE	FALSE	TRUE	TRUE	FALSE	FALSE	FALSE	TRUE	FALSE	TRUE	FALSE	FALSE	TRUE	TRUE	FALSE	FALSE	TRUE	TRUE	FALSE	TRUE	FALSE	FALSE	FALSE	TRUE	FALSE
chr6	90611673	90612782	31	15656.50178	0	0.636379387	0.560185005	0.073665597	0.529450198	0.554130698	0.714779847	0.13603436	0.053649666	0.661130181	FALSE	FALSE	TRUE	TRUE	TRUE	TRUE	TRUE	FALSE	FALSE	TRUE	TRUE	TRUE	TRUE	TRUE	FALSE	TRUE	TRUE	TRUE	FALSE	TRUE	TRUE	TRUE	TRUE	FALSE	FALSE	TRUE	TRUE	TRUE
chr10	62788993	62790590	28	15653.73415	0	0.849601887	0.908194618	0.195952108	0.906876745	0.887963278	0.885449232	0.441107151	0.237668257	0.71224251	FALSE	FALSE	FALSE	FALSE	TRUE	TRUE	TRUE	FALSE	FALSE	FALSE	TRUE	TRUE	TRUE	FALSE	FALSE	TRUE	TRUE	TRUE	FALSE	TRUE	TRUE	TRUE	TRUE	FALSE	TRUE	TRUE	TRUE	TRUE
chr12	64611040	64612233	42	15630.42153	0	0.318617199	0.169087232	0.723856614	0.145952916	0.191643996	0.381387127	0.613024259	0.711309258	0.577903698	FALSE	FALSE	TRUE	TRUE	TRUE	TRUE	TRUE	FALSE	FALSE	TRUE	TRUE	TRUE	TRUE	TRUE	FALSE	TRUE	TRUE	TRUE	TRUE	TRUE	TRUE	TRUE	TRUE	FALSE	TRUE	FALSE	TRUE	TRUE
chr1	153788555	153792196	70	15627.79095	0	0.722479397	0.414019821	0.874754207	0.334831229	0.462542579	0.872146901	0.897071745	0.887819653	0.562240516	FALSE	FALSE	TRUE	TRUE	TRUE	TRUE	TRUE	TRUE	FALSE	TRUE	TRUE	TRUE	TRUE	TRUE	TRUE	FALSE	FALSE	FALSE	TRUE	TRUE	TRUE	TRUE	TRUE	FALSE	FALSE	FALSE	TRUE	TRUE
chr10	132565486	132569040	65	15604.58415	0	0.946645338	0.951613596	0.461148521	0.952912786	0.920525358	0.951671161	0.804895636	0.414382685	0.538530101	FALSE	FALSE	FALSE	FALSE	TRUE	TRUE	TRUE	FALSE	FALSE	FALSE	TRUE	TRUE	TRUE	FALSE	FALSE	TRUE	TRUE	TRUE	FALSE	TRUE	TRUE	TRUE	TRUE	FALSE	TRUE	TRUE	TRUE	TRUE
chr3	25384679	25388006	32	15532.97833	0	0.83926778	0.888599908	0.431863376	0.856372681	0.881660605	0.900927029	0.537262167	0.395168747	0.505758282	FALSE	FALSE	FALSE	FALSE	TRUE	TRUE	TRUE	FALSE	FALSE	FALSE	TRUE	TRUE	TRUE	FALSE	FALSE	TRUE	TRUE	TRUE	FALSE	TRUE	TRUE	TRUE	TRUE	FALSE	TRUE	TRUE	TRUE	TRUE
chr2	2975332	2976972	28	15529.75977	0	0.760632211	0.820751565	0.278086072	0.864238769	0.828134609	0.733774252	0.358962168	0.250592722	0.613646047	FALSE	FALSE	TRUE	TRUE	TRUE	TRUE	TRUE	FALSE	FALSE	FALSE	TRUE	TRUE	TRUE	FALSE	FALSE	TRUE	TRUE	TRUE	FALSE	TRUE	TRUE	TRUE	TRUE	FALSE	TRUE	TRUE	TRUE	TRUE
chr16	21512691	21517786	116	15516.81303	0	0.38077207	0.329250453	0.544094799	0.293803723	0.243906147	0.63998713	0.55141165	0.547101363	0.396080983	FALSE	FALSE	FALSE	TRUE	TRUE	TRUE	TRUE	FALSE	FALSE	TRUE	TRUE	TRUE	TRUE	TRUE	TRUE	FALSE	FALSE	FALSE	FALSE	TRUE	TRUE	TRUE	TRUE	FALSE	FALSE	FALSE	TRUE	TRUE
chr7	157674417	157677967	93	15512.67751	0	0.608847911	0.80385164	0.263650202	0.738103533	0.620092838	0.39768003	0.286734854	0.298473505	0.540201438	TRUE	FALSE	FALSE	TRUE	TRUE	TRUE	TRUE	FALSE	TRUE	FALSE	TRUE	TRUE	FALSE	TRUE	TRUE	FALSE	FALSE	FALSE	FALSE	TRUE	TRUE	TRUE	TRUE	FALSE	FALSE	FALSE	TRUE	TRUE
chr15	70473170	70475722	69	15510.60711	0	0.574000282	0.418608762	0.791382376	0.412513568	0.325899908	0.790264838	0.822134974	0.825791999	0.499892091	FALSE	FALSE	TRUE	TRUE	TRUE	TRUE	TRUE	TRUE	FALSE	TRUE	TRUE	TRUE	TRUE	TRUE	TRUE	FALSE	FALSE	FALSE	TRUE	TRUE	TRUE	TRUE	TRUE	FALSE	FALSE	FALSE	TRUE	TRUE
chr4	152949759	152952331	39	15482.00354	0	0.931624109	0.930042291	0.322962508	0.936706531	0.93579612	0.931989723	0.623722083	0.310815462	0.625891069	FALSE	FALSE	FALSE	FALSE	TRUE	TRUE	TRUE	FALSE	FALSE	FALSE	TRUE	TRUE	TRUE	FALSE	FALSE	TRUE	TRUE	TRUE	FALSE	TRUE	TRUE	TRUE	TRUE	FALSE	TRUE	TRUE	TRUE	TRUE
chr2	63020611	63023400	39	15439.82012	0	0.903196594	0.942912785	0.379962639	0.93362047	0.912430587	0.951876826	0.86175101	0.365202949	0.586673877	FALSE	FALSE	FALSE	FALSE	FALSE	TRUE	TRUE	FALSE	FALSE	FALSE	TRUE	FALSE	TRUE	FALSE	FALSE	TRUE	TRUE	FALSE	FALSE	TRUE	TRUE	FALSE	TRUE	FALSE	TRUE	TRUE	TRUE	FALSE
chr10	97126741	97132064	100	15422.05292	0	0.602139202	0.585059888	0.907802207	0.532023281	0.494056126	0.723759742	0.845254891	0.920616668	0.426560542	FALSE	FALSE	FALSE	TRUE	TRUE	TRUE	TRUE	FALSE	FALSE	TRUE	TRUE	TRUE	TRUE	FALSE	FALSE	FALSE	FALSE	FALSE	FALSE	TRUE	TRUE	TRUE	TRUE	FALSE	FALSE	FALSE	TRUE	TRUE
chr1	38568739	38571316	58	15421.51488	0	0.820672341	0.922839261	0.415549652	0.934502329	0.794438448	0.866025522	0.567366933	0.403618296	0.530884033	TRUE	FALSE	FALSE	FALSE	TRUE	TRUE	TRUE	FALSE	TRUE	FALSE	TRUE	TRUE	TRUE	FALSE	FALSE	TRUE	TRUE	TRUE	FALSE	TRUE	TRUE	TRUE	TRUE	FALSE	TRUE	TRUE	TRUE	TRUE
chr12	123392730	123399534	113	15412.71917	0	0.717767542	0.627372343	0.906273193	0.512748318	0.567742737	0.879386644	0.912956855	0.916731313	0.403982995	FALSE	FALSE	TRUE	TRUE	TRUE	TRUE	TRUE	FALSE	FALSE	FALSE	TRUE	TRUE	TRUE	FALSE	FALSE	FALSE	FALSE	FALSE	FALSE	FALSE	FALSE	FALSE	TRUE	FALSE	FALSE	FALSE	TRUE	TRUE
chr22	46073854	46080069	177	15409.89928	0	0.388974104	0.052835201	0.269529267	0.080484805	0.062961835	0.706518725	0.325197403	0.371142136	0.653683524	FALSE	FALSE	TRUE	TRUE	TRUE	TRUE	FALSE	TRUE	FALSE	TRUE	FALSE	TRUE	TRUE	TRUE	TRUE	TRUE	TRUE	TRUE	TRUE	FALSE	FALSE	FALSE	FALSE	FALSE	FALSE	FALSE	TRUE	TRUE
chr6	154358290	154360360	33	15407.70985	0	0.46054242	0.389895726	0.894237043	0.359588715	0.345264709	0.877245953	0.904772309	0.888247192	0.559507599	FALSE	FALSE	TRUE	TRUE	TRUE	TRUE	TRUE	TRUE	FALSE	TRUE	TRUE	TRUE	TRUE	TRUE	TRUE	FALSE	FALSE	FALSE	FALSE	TRUE	TRUE	TRUE	TRUE	FALSE	FALSE	FALSE	TRUE	TRUE
chr7	158611427	158613448	30	15397.95668	0	0.923846715	0.906862529	0.216912787	0.885687517	0.897574548	0.883218206	0.49617792	0.178278045	0.745568671	FALSE	FALSE	FALSE	FALSE	TRUE	TRUE	TRUE	FALSE	FALSE	FALSE	TRUE	TRUE	TRUE	FALSE	FALSE	TRUE	TRUE	TRUE	FALSE	TRUE	TRUE	TRUE	TRUE	FALSE	TRUE	TRUE	TRUE	TRUE
chr22	27753314	27757753	77	15391.61714	0	0.727095276	0.821912708	0.29952925	0.754140073	0.745518459	0.862900706	0.485607046	0.27538135	0.587519357	FALSE	FALSE	FALSE	FALSE	TRUE	TRUE	TRUE	FALSE	FALSE	FALSE	TRUE	TRUE	TRUE	FALSE	FALSE	TRUE	TRUE	TRUE	FALSE	TRUE	TRUE	TRUE	TRUE	FALSE	TRUE	TRUE	TRUE	TRUE
chr12	117034219	117038042	88	15387.54074	0	0.781521352	0.859260706	0.386542801	0.818010444	0.809450071	0.838123926	0.606373562	0.347720938	0.511539768	FALSE	FALSE	FALSE	FALSE	TRUE	TRUE	TRUE	FALSE	FALSE	FALSE	TRUE	TRUE	TRUE	FALSE	FALSE	TRUE	TRUE	TRUE	FALSE	TRUE	TRUE	TRUE	TRUE	FALSE	TRUE	TRUE	TRUE	TRUE
chr12	125069172	125074503	84	15386.76675	0	0.614268332	0.510695077	0.886031261	0.446925685	0.481105899	0.828147863	0.861259219	0.878531609	0.439105576	FALSE	FALSE	TRUE	TRUE	TRUE	TRUE	TRUE	FALSE	FALSE	TRUE	TRUE	TRUE	TRUE	TRUE	TRUE	FALSE	FALSE	FALSE	FALSE	TRUE	TRUE	TRUE	TRUE	FALSE	FALSE	FALSE	TRUE	TRUE
chr14	102071176	102072584	30	15379.71271	0	0.809580355	0.90274667	0.404697518	0.908034175	0.835433919	0.903285836	0.463921352	0.382669105	0.525365071	TRUE	FALSE	TRUE	FALSE	TRUE	TRUE	TRUE	FALSE	TRUE	TRUE	TRUE	TRUE	TRUE	FALSE	TRUE	TRUE	TRUE	TRUE	TRUE	TRUE	TRUE	TRUE	TRUE	FALSE	FALSE	FALSE	TRUE	TRUE
chr19	29410999	29414471	55	15371.75557	0	0.639769217	0.572228614	0.92517165	0.527649191	0.57064568	0.915937684	0.922047599	0.939891636	0.412242445	FALSE	FALSE	FALSE	TRUE	TRUE	TRUE	TRUE	FALSE	FALSE	TRUE	TRUE	TRUE	TRUE	TRUE	TRUE	FALSE	FALSE	FALSE	FALSE	TRUE	TRUE	TRUE	TRUE	FALSE	FALSE	FALSE	TRUE	TRUE
chr8	1899195	1905087	139	15355.04731	0	0.66135406	0.54935457	0.829895875	0.443396184	0.487675829	0.90571139	0.804671166	0.817155535	0.462315207	FALSE	FALSE	TRUE	TRUE	TRUE	TRUE	TRUE	FALSE	FALSE	TRUE	TRUE	TRUE	TRUE	TRUE	TRUE	FALSE	FALSE	FALSE	FALSE	FALSE	FALSE	FALSE	TRUE	FALSE	FALSE	FALSE	TRUE	TRUE
chr10	75923867	75925411	27	15350.5188	0	0.892266793	0.926472138	0.273922313	0.910817538	0.805566484	0.815244183	0.310246836	0.251363089	0.675109048	TRUE	FALSE	FALSE	TRUE	TRUE	TRUE	TRUE	FALSE	TRUE	FALSE	TRUE	TRUE	TRUE	TRUE	FALSE	TRUE	TRUE	TRUE	FALSE	TRUE	TRUE	TRUE	TRUE	FALSE	FALSE	FALSE	TRUE	TRUE
chr7	4009159	4011348	56	15341.18092	0	0.617820024	0.47435669	0.900704749	0.405558705	0.342003553	0.895301733	0.899332929	0.924167804	0.582164251	FALSE	FALSE	TRUE	TRUE	TRUE	TRUE	TRUE	TRUE	FALSE	TRUE	TRUE	TRUE	TRUE	TRUE	TRUE	FALSE	FALSE	FALSE	TRUE	TRUE	TRUE	TRUE	TRUE	FALSE	FALSE	FALSE	TRUE	TRUE
chr4	138774687	138777338	25	15307.13181	0	0.879528975	0.924161036	0.379063424	0.937621022	0.934322317	0.910865379	0.747665218	0.377395333	0.560225689	FALSE	FALSE	FALSE	FALSE	TRUE	TRUE	TRUE	FALSE	FALSE	FALSE	TRUE	TRUE	TRUE	FALSE	FALSE	TRUE	TRUE	TRUE	FALSE	TRUE	TRUE	TRUE	TRUE	FALSE	TRUE	TRUE	TRUE	TRUE
chr7	7058309	7060595	45	15264.20566	0	0.909797916	0.941303904	0.477658584	0.941181739	0.904729261	0.937465288	0.707301159	0.470008466	0.471295438	FALSE	FALSE	FALSE	FALSE	TRUE	TRUE	TRUE	FALSE	FALSE	FALSE	TRUE	TRUE	TRUE	FALSE	FALSE	TRUE	TRUE	TRUE	FALSE	TRUE	TRUE	TRUE	TRUE	FALSE	TRUE	TRUE	TRUE	TRUE
chr22	38835539	38839601	79	15235.54941	0	0.42293461	0.447608639	0.901725249	0.399797584	0.206871182	0.83047342	0.906768359	0.940324267	0.733453085	TRUE	FALSE	FALSE	TRUE	TRUE	TRUE	TRUE	TRUE	TRUE	TRUE	TRUE	TRUE	TRUE	TRUE	TRUE	FALSE	FALSE	FALSE	FALSE	TRUE	TRUE	TRUE	TRUE	FALSE	FALSE	FALSE	TRUE	TRUE
chr20	47920510	47922459	37	15213.13663	0	0.469641734	0.452207454	0.902800729	0.410792011	0.301178186	0.789954034	0.884202417	0.920508831	0.619330645	TRUE	FALSE	FALSE	TRUE	TRUE	TRUE	TRUE	TRUE	TRUE	TRUE	TRUE	TRUE	TRUE	TRUE	TRUE	TRUE	TRUE	TRUE	FALSE	TRUE	TRUE	TRUE	TRUE	FALSE	FALSE	FALSE	TRUE	TRUE
chr3	72906235	72909479	36	15204.24418	0	0.613661674	0.555906862	0.905565374	0.524749338	0.471481856	0.909126289	0.924528615	0.9074731	0.453046759	FALSE	FALSE	TRUE	TRUE	TRUE	TRUE	TRUE	TRUE	TRUE	TRUE	TRUE	TRUE	TRUE	TRUE	TRUE	FALSE	FALSE	FALSE	FALSE	TRUE	TRUE	TRUE	TRUE	FALSE	FALSE	FALSE	TRUE	TRUE
chr22	36327159	36336366	185	15195.45719	0	0.565853506	0.55833949	0.670125291	0.486688837	0.329122636	0.889687358	0.74626202	0.634146532	0.560564722	FALSE	FALSE	FALSE	TRUE	TRUE	FALSE	FALSE	FALSE	TRUE	TRUE	FALSE	TRUE	FALSE	TRUE	TRUE	FALSE	FALSE	FALSE	FALSE	FALSE	FALSE	FALSE	FALSE	FALSE	FALSE	FALSE	FALSE	FALSE
chr8	92138243	92140338	30	15184.03338	0	0.554082577	0.395592348	0.896628292	0.361615249	0.332934484	0.851563013	0.866273855	0.916932247	0.583997763	FALSE	FALSE	TRUE	TRUE	TRUE	TRUE	TRUE	TRUE	FALSE	TRUE	TRUE	TRUE	TRUE	TRUE	TRUE	FALSE	FALSE	FALSE	TRUE	TRUE	TRUE	TRUE	TRUE	FALSE	FALSE	FALSE	TRUE	TRUE
chr2	62203901	62208554	63	15169.8138	0	0.881029765	0.824913383	0.303571853	0.742164012	0.884191741	0.928535991	0.628323543	0.246531365	0.682004626	TRUE	FALSE	TRUE	TRUE	TRUE	TRUE	TRUE	FALSE	FALSE	FALSE	TRUE	TRUE	TRUE	FALSE	FALSE	TRUE	TRUE	TRUE	FALSE	TRUE	TRUE	TRUE	TRUE	FALSE	TRUE	TRUE	TRUE	TRUE
chr16	7016208	7018812	53	15161.44704	0	0.646956004	0.561104027	0.923440371	0.482679401	0.49137234	0.904739407	0.917659235	0.927990563	0.445311162	FALSE	FALSE	TRUE	TRUE	TRUE	TRUE	TRUE	TRUE	FALSE	TRUE	TRUE	TRUE	TRUE	TRUE	TRUE	FALSE	FALSE	FALSE	FALSE	TRUE	TRUE	TRUE	TRUE	FALSE	FALSE	FALSE	TRUE	TRUE
chr6	16355068	16356256	24	15149.48979	0	0.872223124	0.894981759	0.234694113	0.873241859	0.882774289	0.830365173	0.47011239	0.177897859	0.7170839	FALSE	FALSE	FALSE	FALSE	TRUE	TRUE	TRUE	FALSE	FALSE	FALSE	TRUE	TRUE	TRUE	FALSE	FALSE	TRUE	TRUE	TRUE	FALSE	TRUE	TRUE	TRUE	TRUE	FALSE	TRUE	TRUE	TRUE	TRUE
chr18	13429127	13432785	63	15135.67716	0	0.922926249	0.925859643	0.38592415	0.917517477	0.881820432	0.908791325	0.70745564	0.342727862	0.58313178	FALSE	FALSE	FALSE	FALSE	TRUE	TRUE	TRUE	FALSE	FALSE	FALSE	TRUE	FALSE	TRUE	FALSE	FALSE	TRUE	TRUE	TRUE	FALSE	TRUE	TRUE	TRUE	TRUE	FALSE	TRUE	TRUE	TRUE	TRUE
chr2	120791453	120792811	37	15132.10829	0	0.856083064	0.942338963	0.498960821	0.95816467	0.864745489	0.854415857	0.497482972	0.449426943	0.508737727	TRUE	FALSE	TRUE	TRUE	TRUE	TRUE	TRUE	FALSE	FALSE	FALSE	TRUE	TRUE	TRUE	FALSE	FALSE	TRUE	TRUE	TRUE	FALSE	TRUE	TRUE	TRUE	TRUE	FALSE	FALSE	FALSE	TRUE	TRUE
chr14	102778840	102781215	34	15129.85754	0	0.333808936	0.33358925	0.785559944	0.272385782	0.218281079	0.418494777	0.730581741	0.779906996	0.567278865	FALSE	FALSE	FALSE	TRUE	TRUE	TRUE	TRUE	TRUE	TRUE	TRUE	TRUE	TRUE	TRUE	TRUE	FALSE	TRUE	TRUE	TRUE	FALSE	TRUE	TRUE	TRUE	TRUE	FALSE	FALSE	FALSE	TRUE	TRUE
chr17	76689335	76691797	46	15124.51536	0	0.922007166	0.924754404	0.327128756	0.907923447	0.866690183	0.9189249	0.614441572	0.300590081	0.624164323	FALSE	FALSE	FALSE	FALSE	TRUE	TRUE	TRUE	FALSE	FALSE	FALSE	TRUE	TRUE	TRUE	FALSE	FALSE	TRUE	TRUE	TRUE	FALSE	TRUE	TRUE	TRUE	TRUE	FALSE	TRUE	TRUE	TRUE	TRUE
chr3	123371061	123377248	79	15110.63236	0	0.828848699	0.863388874	0.477997878	0.854339239	0.8645392	0.881478726	0.676743793	0.414981924	0.466496802	FALSE	FALSE	FALSE	FALSE	TRUE	TRUE	TRUE	FALSE	FALSE	FALSE	TRUE	FALSE	TRUE	FALSE	FALSE	TRUE	TRUE	TRUE	FALSE	TRUE	TRUE	FALSE	TRUE	FALSE	TRUE	TRUE	TRUE	TRUE
chr3	71505626	71507250	30	15052.35086	0	0.921965009	0.925073799	0.418843135	0.923833527	0.899363328	0.899230389	0.560303895	0.401029174	0.524044624	FALSE	FALSE	FALSE	FALSE	TRUE	TRUE	TRUE	FALSE	FALSE	FALSE	TRUE	TRUE	TRUE	FALSE	FALSE	TRUE	TRUE	TRUE	FALSE	TRUE	TRUE	TRUE	TRUE	FALSE	TRUE	TRUE	TRUE	TRUE
chr10	124196793	124199364	45	15052.04431	0	0.501779202	0.490041757	0.946240211	0.525471566	0.427764024	0.826141308	0.923984962	0.950042962	0.522278938	TRUE	FALSE	FALSE	TRUE	TRUE	TRUE	TRUE	FALSE	FALSE	TRUE	TRUE	TRUE	TRUE	TRUE	TRUE	TRUE	TRUE	FALSE	FALSE	TRUE	TRUE	TRUE	TRUE	FALSE	FALSE	FALSE	TRUE	TRUE
chr8	26447926	26448922	53	15043.55131	0	0.140616851	0.180198247	0.681598573	0.157347892	0.1549799	0.114927668	0.501792524	0.684771119	0.569843451	FALSE	FALSE	FALSE	FALSE	TRUE	TRUE	TRUE	FALSE	FALSE	FALSE	TRUE	TRUE	TRUE	FALSE	FALSE	TRUE	TRUE	TRUE	FALSE	TRUE	TRUE	TRUE	TRUE	FALSE	TRUE	TRUE	TRUE	TRUE
chr13	36674858	36676444	34	15041.59468	0	0.165149758	0.142792957	0.661325664	0.124200632	0.083125398	0.505656168	0.617793263	0.664312881	0.581187484	FALSE	FALSE	FALSE	TRUE	TRUE	TRUE	TRUE	FALSE	FALSE	TRUE	TRUE	TRUE	TRUE	TRUE	TRUE	TRUE	TRUE	TRUE	FALSE	TRUE	TRUE	TRUE	TRUE	FALSE	FALSE	FALSE	TRUE	TRUE
chr2	239336726	239338518	47	15028.72192	0	0.622601398	0.481828861	0.924965035	0.454106875	0.42211954	0.872187683	0.921664945	0.929633536	0.507513996	FALSE	FALSE	TRUE	TRUE	TRUE	TRUE	TRUE	TRUE	FALSE	TRUE	TRUE	TRUE	TRUE	TRUE	TRUE	FALSE	FALSE	FALSE	TRUE	TRUE	TRUE	TRUE	TRUE	FALSE	FALSE	FALSE	TRUE	TRUE
chr1	13530216	13531457	32	15014.47817	0	0.881794163	0.965533103	0.438955032	0.963568088	0.941196913	0.9443145	0.589349045	0.447586831	0.52657807	FALSE	FALSE	TRUE	FALSE	TRUE	TRUE	TRUE	FALSE	FALSE	FALSE	TRUE	TRUE	TRUE	FALSE	FALSE	TRUE	TRUE	TRUE	FALSE	TRUE	TRUE	TRUE	TRUE	FALSE	TRUE	TRUE	TRUE	TRUE
chr6	6613839	6615449	37	14980.72759	0	0.502702368	0.437647402	0.939699443	0.371329328	0.38146314	0.87312387	0.919470376	0.955372178	0.584042851	FALSE	FALSE	TRUE	TRUE	TRUE	TRUE	TRUE	TRUE	FALSE	TRUE	TRUE	TRUE	TRUE	TRUE	TRUE	FALSE	FALSE	FALSE	FALSE	TRUE	TRUE	TRUE	TRUE	FALSE	FALSE	FALSE	TRUE	TRUE
chr11	12113036	12115401	38	14967.13335	0	0.491159957	0.364482486	0.895763335	0.22942835	0.23944054	0.927908381	0.911873522	0.90737567	0.698480032	FALSE	TRUE	TRUE	TRUE	TRUE	TRUE	TRUE	TRUE	FALSE	TRUE	TRUE	TRUE	TRUE	TRUE	TRUE	FALSE	FALSE	FALSE	TRUE	TRUE	TRUE	TRUE	TRUE	FALSE	FALSE	FALSE	TRUE	TRUE
chr1	43027869	43029518	34	14929.62706	0	0.851035908	0.922954554	0.425260443	0.90130853	0.912856342	0.902254632	0.531074428	0.386552743	0.53640181	FALSE	FALSE	FALSE	FALSE	TRUE	TRUE	TRUE	FALSE	FALSE	FALSE	TRUE	TRUE	TRUE	FALSE	FALSE	TRUE	TRUE	TRUE	FALSE	TRUE	TRUE	TRUE	TRUE	FALSE	FALSE	TRUE	TRUE	TRUE
chr16	29686079	29687438	30	14924.34385	0	0.821913197	0.954580499	0.396697977	0.956721026	0.906658124	0.94602216	0.606600396	0.375692598	0.581028429	FALSE	FALSE	TRUE	FALSE	TRUE	TRUE	TRUE	FALSE	FALSE	FALSE	TRUE	TRUE	TRUE	FALSE	TRUE	TRUE	TRUE	TRUE	TRUE	TRUE	TRUE	TRUE	TRUE	FALSE	TRUE	TRUE	TRUE	TRUE
chr3	123385632	123390362	63	14916.93824	0	0.770061623	0.827920386	0.303494079	0.824722764	0.789494603	0.875181507	0.582576834	0.249553975	0.625627532	FALSE	FALSE	FALSE	FALSE	TRUE	TRUE	TRUE	FALSE	FALSE	FALSE	TRUE	TRUE	TRUE	FALSE	FALSE	TRUE	TRUE	TRUE	FALSE	TRUE	TRUE	TRUE	TRUE	FALSE	TRUE	TRUE	TRUE	TRUE
chr17	79360982	79363337	58	14906.79178	0	0.478817361	0.452789639	0.860050807	0.407585415	0.368549386	0.812637492	0.840286504	0.877600382	0.509050995	FALSE	FALSE	FALSE	TRUE	TRUE	TRUE	TRUE	FALSE	FALSE	TRUE	TRUE	TRUE	TRUE	TRUE	TRUE	FALSE	FALSE	FALSE	FALSE	TRUE	TRUE	TRUE	TRUE	FALSE	FALSE	FALSE	TRUE	TRUE
chr5	7516421	7520871	57	14899.53828	0	0.619761362	0.523410288	0.874339561	0.44490868	0.492234829	0.814226441	0.869624316	0.895599816	0.450691136	FALSE	TRUE	TRUE	TRUE	TRUE	TRUE	TRUE	TRUE	FALSE	TRUE	TRUE	TRUE	TRUE	TRUE	TRUE	FALSE	FALSE	FALSE	TRUE	TRUE	TRUE	TRUE	TRUE	FALSE	FALSE	FALSE	TRUE	TRUE
chr1	37945588	37948118	41	14892.98086	0	0.458880202	0.469674761	0.859652214	0.442074747	0.462052962	0.451714825	0.83140095	0.877234297	0.435159551	FALSE	FALSE	FALSE	FALSE	TRUE	TRUE	TRUE	FALSE	FALSE	FALSE	TRUE	TRUE	TRUE	FALSE	FALSE	TRUE	TRUE	TRUE	FALSE	TRUE	TRUE	TRUE	TRUE	FALSE	FALSE	FALSE	TRUE	TRUE
chr21	39886959	39889204	38	14874.39486	0	0.873186614	0.884625918	0.158488108	0.848524048	0.892460707	0.777061925	0.389429742	0.109402109	0.783058598	FALSE	FALSE	FALSE	FALSE	TRUE	TRUE	TRUE	FALSE	FALSE	FALSE	TRUE	TRUE	TRUE	FALSE	FALSE	TRUE	TRUE	TRUE	FALSE	TRUE	TRUE	TRUE	TRUE	FALSE	TRUE	TRUE	TRUE	TRUE
chr6	5762099	5765789	65	14826.88532	0	0.495939768	0.398450288	0.778455556	0.331007115	0.292349408	0.825115425	0.871841111	0.796708871	0.579491703	FALSE	FALSE	TRUE	TRUE	TRUE	TRUE	TRUE	TRUE	FALSE	TRUE	TRUE	TRUE	TRUE	TRUE	TRUE	FALSE	FALSE	FALSE	FALSE	TRUE	TRUE	TRUE	TRUE	FALSE	FALSE	FALSE	TRUE	TRUE
chr17	69500210	69502478	37	14824.8611	0	0.371197676	0.326621443	0.860733848	0.335139843	0.27497904	0.433669703	0.727278617	0.888418997	0.613439957	FALSE	FALSE	FALSE	FALSE	TRUE	TRUE	TRUE	FALSE	FALSE	TRUE	TRUE	TRUE	TRUE	TRUE	FALSE	TRUE	TRUE	TRUE	FALSE	TRUE	TRUE	TRUE	TRUE	FALSE	TRUE	TRUE	TRUE	TRUE
chr6	169989788	169990881	27	14816.75602	0	0.937164992	0.953247851	0.453221902	0.955422642	0.942515363	0.891365141	0.519971354	0.404418602	0.55100404	FALSE	FALSE	FALSE	FALSE	TRUE	TRUE	TRUE	FALSE	FALSE	FALSE	TRUE	TRUE	TRUE	FALSE	FALSE	TRUE	TRUE	TRUE	FALSE	TRUE	TRUE	TRUE	TRUE	FALSE	TRUE	TRUE	TRUE	TRUE
chr7	70673469	70675799	31	14796.53977	0	0.819823432	0.96866985	0.393603132	0.96545271	0.828540879	0.796449405	0.505271053	0.34631706	0.62235279	TRUE	FALSE	TRUE	TRUE	TRUE	TRUE	TRUE	FALSE	TRUE	FALSE	TRUE	TRUE	TRUE	TRUE	FALSE	TRUE	TRUE	TRUE	TRUE	TRUE	TRUE	TRUE	TRUE	FALSE	TRUE	TRUE	TRUE	TRUE
chr10	124082554	124088760	116	14765.88958	0	0.593763377	0.634766782	0.346732841	0.605721052	0.597759616	0.908536786	0.549836354	0.295313984	0.613222802	FALSE	FALSE	FALSE	TRUE	FALSE	TRUE	TRUE	FALSE	FALSE	TRUE	TRUE	FALSE	TRUE	TRUE	TRUE	TRUE	TRUE	TRUE	FALSE	TRUE	TRUE	FALSE	TRUE	FALSE	TRUE	TRUE	TRUE	FALSE
chr10	130411174	130412572	30	14756.62848	0	0.937940806	0.964030844	0.46975844	0.960589051	0.9544865	0.920972746	0.537580489	0.44814913	0.515881714	FALSE	FALSE	FALSE	FALSE	TRUE	TRUE	TRUE	FALSE	FALSE	FALSE	TRUE	TRUE	TRUE	FALSE	FALSE	TRUE	TRUE	TRUE	FALSE	TRUE	TRUE	TRUE	TRUE	FALSE	TRUE	FALSE	TRUE	TRUE
chr6	165792944	165795773	39	14754.97542	0	0.929282333	0.947987591	0.424818852	0.93676214	0.90731177	0.935156022	0.704763522	0.408636031	0.53935156	FALSE	FALSE	FALSE	FALSE	TRUE	TRUE	TRUE	FALSE	FALSE	FALSE	TRUE	TRUE	TRUE	FALSE	FALSE	TRUE	TRUE	TRUE	FALSE	TRUE	TRUE	TRUE	TRUE	FALSE	TRUE	TRUE	TRUE	TRUE
chr2	239419936	239421139	24	14751.57593	0	0.765440468	0.890932048	0.226750967	0.91235993	0.806507383	0.634524137	0.24091792	0.17476614	0.73759379	TRUE	FALSE	TRUE	TRUE	TRUE	TRUE	TRUE	FALSE	FALSE	TRUE	TRUE	TRUE	TRUE	TRUE	TRUE	TRUE	TRUE	TRUE	TRUE	TRUE	TRUE	TRUE	TRUE	FALSE	FALSE	FALSE	TRUE	TRUE
chr8	15416844	15418664	27	14734.4226	0	0.807743316	0.873205126	0.280751154	0.888499182	0.874877287	0.841436237	0.477529705	0.234037544	0.654461638	FALSE	FALSE	FALSE	FALSE	TRUE	TRUE	TRUE	FALSE	FALSE	FALSE	TRUE	TRUE	TRUE	FALSE	FALSE	TRUE	TRUE	TRUE	FALSE	TRUE	TRUE	TRUE	TRUE	FALSE	TRUE	TRUE	TRUE	TRUE
chr3	123429862	123432615	36	14720.10224	0	0.76726476	0.844596945	0.099312583	0.781155826	0.886585068	0.834099095	0.317978721	0.085259468	0.801325601	FALSE	FALSE	FALSE	FALSE	TRUE	TRUE	TRUE	FALSE	FALSE	FALSE	TRUE	TRUE	TRUE	FALSE	FALSE	TRUE	TRUE	TRUE	FALSE	TRUE	TRUE	TRUE	TRUE	FALSE	TRUE	TRUE	TRUE	TRUE
chr1	235073932	235077002	65	14702.03092	0	0.434161575	0.462568935	0.858579908	0.416639658	0.37356354	0.477185736	0.718842429	0.890694531	0.517130991	FALSE	FALSE	FALSE	FALSE	TRUE	TRUE	TRUE	FALSE	FALSE	TRUE	TRUE	TRUE	TRUE	FALSE	FALSE	TRUE	TRUE	TRUE	FALSE	TRUE	TRUE	TRUE	TRUE	FALSE	FALSE	FALSE	TRUE	TRUE
chr12	121153762	121156435	48	14701.83177	0	0.632119694	0.469325986	0.945853986	0.36673917	0.633363084	0.794489357	0.926077166	0.951995495	0.585256324	TRUE	TRUE	TRUE	TRUE	TRUE	TRUE	TRUE	FALSE	TRUE	TRUE	TRUE	TRUE	TRUE	TRUE	TRUE	TRUE	TRUE	TRUE	TRUE	TRUE	TRUE	TRUE	TRUE	FALSE	FALSE	FALSE	TRUE	TRUE
chr17	67548289	67550638	52	14699.14996	0	0.885837989	0.856780186	0.422055955	0.866933674	0.898764818	0.900389632	0.705090217	0.369647612	0.53074202	FALSE	FALSE	FALSE	FALSE	TRUE	TRUE	TRUE	FALSE	FALSE	FALSE	TRUE	TRUE	TRUE	FALSE	FALSE	TRUE	TRUE	TRUE	FALSE	TRUE	TRUE	TRUE	TRUE	FALSE	TRUE	TRUE	TRUE	TRUE
chr12	4284955	4294476	211	14689.94064	0	0.577258276	0.480231044	0.64820313	0.403461627	0.52065985	0.841784422	0.752586472	0.677021078	0.438322795	FALSE	FALSE	FALSE	TRUE	TRUE	TRUE	TRUE	FALSE	FALSE	TRUE	FALSE	TRUE	FALSE	TRUE	TRUE	FALSE	FALSE	FALSE	FALSE	FALSE	FALSE	FALSE	FALSE	FALSE	FALSE	FALSE	FALSE	TRUE
chr1	4602662	4605595	53	14686.98044	0	0.52979795	0.481133251	0.87215305	0.389228474	0.394712833	0.856966145	0.774659562	0.882593537	0.493365063	FALSE	FALSE	TRUE	TRUE	TRUE	TRUE	TRUE	TRUE	FALSE	TRUE	TRUE	TRUE	TRUE	TRUE	TRUE	FALSE	FALSE	FALSE	FALSE	TRUE	TRUE	TRUE	TRUE	FALSE	FALSE	FALSE	TRUE	TRUE
chr7	1810389	1812806	59	14686.75575	0	0.596134581	0.583783703	0.92857095	0.531800682	0.434688517	0.829524839	0.918918389	0.938885136	0.504196619	TRUE	FALSE	FALSE	TRUE	TRUE	TRUE	TRUE	TRUE	TRUE	TRUE	TRUE	TRUE	TRUE	TRUE	TRUE	FALSE	FALSE	FALSE	FALSE	TRUE	TRUE	TRUE	TRUE	FALSE	FALSE	FALSE	TRUE	TRUE
chr8	58832812	58834805	25	14682.52262	0	0.374560904	0.375919715	0.895242663	0.322770744	0.288055067	0.6428341	0.791756933	0.912076072	0.624021005	FALSE	FALSE	FALSE	TRUE	TRUE	TRUE	TRUE	FALSE	TRUE	TRUE	TRUE	TRUE	TRUE	TRUE	TRUE	TRUE	TRUE	TRUE	FALSE	TRUE	TRUE	TRUE	TRUE	FALSE	TRUE	TRUE	TRUE	TRUE
chr10	132630816	132635148	91	14663.60566	0	0.736678058	0.731763542	0.329377338	0.68158739	0.729141346	0.820691945	0.565743269	0.302273663	0.518418282	FALSE	FALSE	FALSE	FALSE	FALSE	TRUE	TRUE	FALSE	FALSE	FALSE	TRUE	FALSE	TRUE	FALSE	FALSE	TRUE	TRUE	TRUE	FALSE	TRUE	TRUE	FALSE	TRUE	FALSE	TRUE	TRUE	TRUE	FALSE
chr8	25630322	25632492	34	14644.58398	0	0.472166166	0.323010546	0.841466459	0.329011377	0.275992908	0.538323396	0.76191225	0.856061025	0.580068117	FALSE	FALSE	TRUE	TRUE	TRUE	TRUE	TRUE	TRUE	FALSE	TRUE	TRUE	TRUE	TRUE	TRUE	FALSE	TRUE	TRUE	TRUE	TRUE	TRUE	TRUE	TRUE	TRUE	FALSE	FALSE	TRUE	TRUE	TRUE
chr1	25565464	25570686	110	14642.15887	0	0.593410643	0.532651088	0.828292363	0.461785766	0.440393242	0.728420228	0.808405937	0.822013479	0.387899121	FALSE	FALSE	FALSE	TRUE	TRUE	TRUE	TRUE	TRUE	FALSE	TRUE	TRUE	TRUE	TRUE	TRUE	FALSE	FALSE	FALSE	FALSE	FALSE	TRUE	TRUE	TRUE	TRUE	FALSE	FALSE	FALSE	TRUE	TRUE
chr13	101271864	101274104	38	14639.41108	0	0.934622355	0.945085062	0.530384751	0.940283399	0.906564124	0.908082528	0.619231694	0.503414379	0.441670683	FALSE	FALSE	FALSE	FALSE	TRUE	TRUE	TRUE	FALSE	FALSE	FALSE	TRUE	TRUE	TRUE	FALSE	FALSE	TRUE	TRUE	TRUE	FALSE	TRUE	TRUE	TRUE	TRUE	FALSE	TRUE	TRUE	TRUE	TRUE
chr1	18058684	18061842	53	14625.11394	0	0.633445979	0.559214842	0.938372904	0.547249664	0.608951222	0.879358743	0.924741914	0.946149664	0.3989	FALSE	FALSE	TRUE	TRUE	TRUE	TRUE	TRUE	FALSE	FALSE	TRUE	TRUE	TRUE	TRUE	TRUE	TRUE	FALSE	FALSE	FALSE	FALSE	TRUE	TRUE	TRUE	TRUE	FALSE	FALSE	FALSE	TRUE	TRUE
chr18	9016783	9018189	38	14624.87308	0	0.49709548	0.394283794	0.885525442	0.315535264	0.271030009	0.777419461	0.842969495	0.871734301	0.614495434	FALSE	FALSE	TRUE	TRUE	TRUE	TRUE	TRUE	TRUE	TRUE	TRUE	TRUE	TRUE	TRUE	TRUE	TRUE	FALSE	TRUE	FALSE	FALSE	TRUE	TRUE	TRUE	TRUE	FALSE	FALSE	FALSE	TRUE	TRUE
chr5	7827020	7828969	45	14606.9308	0	0.601534414	0.456394448	0.906824781	0.495858336	0.499499675	0.71229993	0.835700028	0.911990305	0.455595857	FALSE	FALSE	TRUE	TRUE	TRUE	TRUE	TRUE	TRUE	FALSE	TRUE	TRUE	TRUE	TRUE	TRUE	TRUE	TRUE	TRUE	TRUE	TRUE	TRUE	TRUE	TRUE	TRUE	FALSE	TRUE	TRUE	TRUE	TRUE
chr7	129557480	129559174	31	14589.05212	0	0.861432056	0.942108564	0.428848553	0.946597585	0.906873007	0.871968958	0.495983835	0.410782923	0.535814662	FALSE	FALSE	FALSE	FALSE	TRUE	TRUE	TRUE	FALSE	FALSE	FALSE	TRUE	TRUE	TRUE	FALSE	FALSE	TRUE	TRUE	TRUE	FALSE	TRUE	TRUE	TRUE	TRUE	FALSE	FALSE	FALSE	TRUE	TRUE
chr3	9109361	9112633	51	14564.67008	0	0.664435201	0.534477971	0.921126969	0.464664648	0.523158788	0.805238419	0.894295465	0.935443555	0.470778907	FALSE	FALSE	TRUE	TRUE	TRUE	TRUE	TRUE	TRUE	FALSE	TRUE	TRUE	TRUE	TRUE	TRUE	TRUE	TRUE	TRUE	FALSE	TRUE	TRUE	TRUE	TRUE	TRUE	FALSE	FALSE	FALSE	TRUE	TRUE
chr18	75638212	75639803	45	14556.68302	0	0.254246496	0.290462336	0.758983586	0.243525408	0.171721426	0.520052104	0.640871774	0.782871056	0.61114963	FALSE	FALSE	FALSE	TRUE	TRUE	TRUE	TRUE	FALSE	FALSE	TRUE	TRUE	TRUE	TRUE	TRUE	TRUE	TRUE	TRUE	TRUE	FALSE	TRUE	TRUE	TRUE	TRUE	FALSE	TRUE	TRUE	TRUE	TRUE
chr3	53927123	53927809	26	14548.4615	0	0.825260447	0.880041845	0.23781318	0.879425992	0.858842667	0.850199805	0.429603379	0.189894193	0.690147652	FALSE	FALSE	FALSE	FALSE	TRUE	TRUE	TRUE	FALSE	FALSE	FALSE	TRUE	TRUE	TRUE	FALSE	FALSE	TRUE	TRUE	TRUE	FALSE	TRUE	TRUE	TRUE	TRUE	FALSE	TRUE	TRUE	TRUE	TRUE
chr14	91407390	91410471	55	14518.65208	0	0.910897834	0.93638214	0.295083681	0.932911153	0.917933617	0.946626456	0.628582075	0.247118098	0.699508358	FALSE	FALSE	FALSE	FALSE	TRUE	TRUE	TRUE	FALSE	FALSE	FALSE	TRUE	TRUE	TRUE	FALSE	FALSE	TRUE	TRUE	TRUE	FALSE	TRUE	TRUE	TRUE	TRUE	FALSE	TRUE	TRUE	TRUE	TRUE
chr14	99897268	99901007	61	14507.42848	0	0.857072138	0.760784079	0.423922022	0.718965326	0.809215951	0.88310305	0.60953136	0.397062243	0.486040807	TRUE	FALSE	TRUE	TRUE	TRUE	TRUE	TRUE	FALSE	FALSE	FALSE	TRUE	TRUE	TRUE	TRUE	FALSE	TRUE	TRUE	TRUE	FALSE	TRUE	TRUE	TRUE	TRUE	FALSE	TRUE	TRUE	TRUE	TRUE
chr17	77476632	77478035	39	14497.83165	0	0.495986589	0.351321378	0.854605758	0.325205462	0.378546807	0.82565435	0.807802658	0.901106014	0.575900553	FALSE	FALSE	TRUE	TRUE	TRUE	TRUE	TRUE	TRUE	FALSE	TRUE	TRUE	TRUE	TRUE	TRUE	TRUE	FALSE	FALSE	FALSE	TRUE	TRUE	TRUE	TRUE	TRUE	FALSE	FALSE	FALSE	TRUE	TRUE
chr16	2481434	2484016	48	14491.79089	0	0.464271057	0.382906482	0.842297161	0.324985977	0.327407662	0.744515038	0.808017317	0.886162314	0.561176337	FALSE	FALSE	FALSE	TRUE	TRUE	TRUE	TRUE	TRUE	FALSE	TRUE	TRUE	TRUE	TRUE	TRUE	TRUE	FALSE	FALSE	FALSE	FALSE	TRUE	TRUE	TRUE	TRUE	FALSE	FALSE	FALSE	TRUE	TRUE
chr12	121544683	121546220	30	14453.6939	0	0.807301085	0.930858498	0.384926859	0.947018594	0.930377367	0.743864643	0.561937548	0.378658319	0.568360275	FALSE	FALSE	TRUE	TRUE	TRUE	TRUE	TRUE	TRUE	FALSE	TRUE	TRUE	TRUE	TRUE	TRUE	FALSE	TRUE	TRUE	TRUE	TRUE	TRUE	TRUE	TRUE	TRUE	FALSE	TRUE	TRUE	TRUE	TRUE
chr18	3710827	3714951	56	14441.09319	0	0.570585828	0.493614477	0.878804782	0.42052239	0.412054378	0.903358278	0.878537096	0.881444042	0.4913039	FALSE	FALSE	TRUE	TRUE	TRUE	TRUE	TRUE	TRUE	FALSE	TRUE	TRUE	TRUE	TRUE	TRUE	TRUE	FALSE	FALSE	FALSE	FALSE	TRUE	TRUE	TRUE	TRUE	FALSE	FALSE	FALSE	TRUE	TRUE
chr3	71052295	71057101	60	14441.00644	0	0.863543194	0.810748811	0.248707412	0.742591972	0.821132095	0.873339983	0.348586305	0.210536017	0.662803966	FALSE	FALSE	FALSE	FALSE	TRUE	TRUE	TRUE	FALSE	FALSE	FALSE	TRUE	TRUE	TRUE	FALSE	FALSE	TRUE	TRUE	TRUE	FALSE	TRUE	TRUE	TRUE	TRUE	FALSE	FALSE	FALSE	TRUE	TRUE
chr13	24298853	24304779	95	14437.86968	0	0.946202968	0.952840754	0.620891381	0.95429554	0.893936357	0.927792925	0.783768114	0.603210739	0.351084801	FALSE	FALSE	FALSE	FALSE	TRUE	TRUE	TRUE	FALSE	FALSE	FALSE	TRUE	TRUE	TRUE	FALSE	FALSE	TRUE	TRUE	TRUE	FALSE	TRUE	TRUE	TRUE	TRUE	FALSE	TRUE	TRUE	TRUE	TRUE
chr15	37055267	37058541	57	14433.68361	0	0.51974277	0.690929442	0.17666796	0.700163038	0.573813897	0.582591218	0.193055201	0.153875641	0.546287397	TRUE	FALSE	TRUE	TRUE	TRUE	TRUE	TRUE	FALSE	TRUE	FALSE	TRUE	TRUE	TRUE	FALSE	FALSE	TRUE	TRUE	TRUE	TRUE	TRUE	TRUE	TRUE	TRUE	FALSE	FALSE	FALSE	TRUE	TRUE
chr19	886290	888076	63	14432.38028	0	0.530030634	0.462019871	0.940424131	0.416005869	0.360861045	0.770445482	0.916720634	0.936767564	0.579563086	FALSE	FALSE	FALSE	TRUE	TRUE	TRUE	TRUE	FALSE	FALSE	TRUE	TRUE	TRUE	TRUE	TRUE	TRUE	TRUE	TRUE	TRUE	FALSE	TRUE	TRUE	TRUE	TRUE	FALSE	FALSE	FALSE	TRUE	TRUE
chr14	54348191	54350884	42	14413.96682	0	0.49939937	0.424829799	0.857325433	0.395469251	0.326916788	0.752788373	0.844290065	0.882929983	0.556013194	FALSE	FALSE	FALSE	TRUE	TRUE	TRUE	TRUE	TRUE	FALSE	TRUE	TRUE	TRUE	TRUE	TRUE	TRUE	TRUE	FALSE	FALSE	FALSE	TRUE	TRUE	TRUE	TRUE	FALSE	FALSE	FALSE	TRUE	TRUE
chr6	160088123	160089789	38	14367.34311	0	0.420732615	0.336839348	0.777450431	0.279830892	0.296182415	0.76753474	0.74065879	0.773322884	0.497619539	FALSE	FALSE	TRUE	TRUE	TRUE	TRUE	TRUE	TRUE	FALSE	TRUE	TRUE	TRUE	TRUE	TRUE	TRUE	FALSE	FALSE	FALSE	FALSE	TRUE	TRUE	TRUE	TRUE	FALSE	FALSE	FALSE	TRUE	TRUE
chr9	135240006	135243007	63	14360.08814	0	0.59747149	0.479161339	0.935078197	0.403607493	0.407965047	0.926210391	0.92756027	0.923582911	0.531470704	FALSE	FALSE	TRUE	TRUE	TRUE	TRUE	TRUE	TRUE	FALSE	TRUE	TRUE	TRUE	TRUE	TRUE	TRUE	FALSE	FALSE	FALSE	FALSE	TRUE	TRUE	TRUE	TRUE	FALSE	FALSE	FALSE	TRUE	TRUE
chr15	37220753	37222861	26	14299.59178	0	0.770769108	0.794384721	0.297011525	0.804227944	0.834088772	0.731740712	0.33396197	0.260213282	0.57387549	FALSE	FALSE	FALSE	FALSE	TRUE	TRUE	TRUE	FALSE	FALSE	TRUE	TRUE	TRUE	TRUE	FALSE	FALSE	TRUE	TRUE	TRUE	FALSE	TRUE	TRUE	TRUE	TRUE	FALSE	FALSE	FALSE	TRUE	TRUE
chr20	51918207	51919809	21	14290.69572	0	0.893844086	0.949244185	0.315561142	0.950484257	0.892381596	0.894529551	0.404072283	0.294736535	0.655747722	FALSE	FALSE	FALSE	FALSE	TRUE	TRUE	TRUE	FALSE	FALSE	FALSE	TRUE	TRUE	TRUE	FALSE	FALSE	TRUE	TRUE	TRUE	FALSE	TRUE	TRUE	TRUE	TRUE	FALSE	TRUE	TRUE	TRUE	TRUE
chr6	158412283	158415190	47	14261.70223	0	0.886623146	0.915129014	0.417920066	0.912583422	0.906990307	0.917570572	0.683922227	0.397573306	0.519997266	FALSE	FALSE	FALSE	FALSE	TRUE	TRUE	TRUE	FALSE	FALSE	FALSE	TRUE	TRUE	TRUE	FALSE	FALSE	TRUE	TRUE	TRUE	FALSE	TRUE	TRUE	TRUE	TRUE	FALSE	TRUE	TRUE	TRUE	TRUE
chr17	16483801	16487507	66	14250.1661	0	0.345771547	0.357234622	0.830397046	0.336497782	0.251171467	0.519810683	0.747104751	0.830814178	0.579642711	FALSE	FALSE	FALSE	TRUE	TRUE	TRUE	TRUE	FALSE	FALSE	TRUE	TRUE	TRUE	TRUE	TRUE	TRUE	TRUE	TRUE	TRUE	FALSE	TRUE	TRUE	TRUE	TRUE	FALSE	FALSE	FALSE	TRUE	TRUE
chr10	132585065	132587339	66	14247.30431	0	0.952737554	0.953627917	0.415406801	0.96512052	0.955114009	0.953554413	0.8431081	0.382020467	0.583100052	FALSE	FALSE	FALSE	FALSE	FALSE	TRUE	TRUE	FALSE	FALSE	FALSE	TRUE	FALSE	TRUE	FALSE	FALSE	TRUE	TRUE	FALSE	FALSE	TRUE	TRUE	FALSE	TRUE	FALSE	TRUE	TRUE	TRUE	FALSE
chr3	169873120	169875309	26	14241.41912	0	0.930626682	0.948757304	0.371714212	0.952078271	0.949365723	0.935812912	0.63449425	0.32739172	0.624686551	FALSE	FALSE	FALSE	FALSE	TRUE	TRUE	TRUE	FALSE	FALSE	FALSE	TRUE	TRUE	TRUE	FALSE	FALSE	TRUE	TRUE	TRUE	FALSE	TRUE	TRUE	TRUE	TRUE	FALSE	TRUE	TRUE	TRUE	TRUE
chr3	123441634	123443600	36	14240.30367	0	0.697904331	0.748594631	0.083069547	0.730029513	0.716760357	0.796594241	0.215999377	0.062894712	0.733699529	FALSE	FALSE	FALSE	FALSE	TRUE	TRUE	TRUE	FALSE	FALSE	FALSE	TRUE	TRUE	TRUE	FALSE	FALSE	TRUE	TRUE	TRUE	FALSE	TRUE	TRUE	TRUE	TRUE	FALSE	TRUE	TRUE	TRUE	TRUE
chr21	43853395	43854859	40	14229.21867	0	0.92410766	0.932979188	0.380456011	0.906865474	0.91837947	0.917307316	0.573693298	0.333095412	0.599883776	FALSE	FALSE	FALSE	FALSE	TRUE	TRUE	TRUE	FALSE	FALSE	FALSE	TRUE	TRUE	TRUE	FALSE	FALSE	TRUE	TRUE	TRUE	FALSE	TRUE	TRUE	TRUE	TRUE	FALSE	TRUE	TRUE	TRUE	TRUE
chr3	71358221	71362462	65	14226.15173	0	0.913124706	0.936045872	0.552520429	0.93179265	0.898555923	0.896788837	0.721302956	0.536698186	0.399347686	FALSE	FALSE	FALSE	FALSE	TRUE	TRUE	TRUE	FALSE	FALSE	FALSE	TRUE	TRUE	TRUE	FALSE	FALSE	TRUE	TRUE	TRUE	FALSE	TRUE	TRUE	TRUE	TRUE	FALSE	TRUE	TRUE	TRUE	TRUE
chr6	16199705	16201076	28	14221.32497	0	0.446982901	0.238680179	0.844184993	0.238191011	0.193234153	0.614826561	0.842814069	0.894625652	0.701391499	FALSE	FALSE	TRUE	TRUE	TRUE	TRUE	TRUE	TRUE	FALSE	TRUE	TRUE	TRUE	TRUE	TRUE	TRUE	TRUE	TRUE	TRUE	TRUE	TRUE	TRUE	TRUE	TRUE	FALSE	FALSE	FALSE	TRUE	TRUE
chr7	132074796	132079500	58	14212.2364	0	0.80431823	0.841901699	0.537652149	0.889205601	0.660869682	0.829556538	0.572064452	0.516229027	0.372976574	TRUE	FALSE	FALSE	FALSE	TRUE	TRUE	TRUE	TRUE	TRUE	TRUE	TRUE	FALSE	TRUE	FALSE	FALSE	TRUE	TRUE	TRUE	FALSE	TRUE	TRUE	TRUE	TRUE	FALSE	FALSE	FALSE	TRUE	TRUE
chr13	111172798	111179747	111	14211.96597	0	0.653922876	0.629164345	0.818079376	0.593412259	0.493713754	0.865744832	0.835635624	0.821193897	0.372031077	FALSE	FALSE	FALSE	TRUE	TRUE	TRUE	TRUE	TRUE	FALSE	TRUE	TRUE	TRUE	TRUE	TRUE	FALSE	FALSE	FALSE	FALSE	FALSE	FALSE	FALSE	FALSE	TRUE	FALSE	FALSE	FALSE	TRUE	TRUE
chr3	181727404	181729904	51	14210.2753	0	0.307309726	0.267849152	0.827101465	0.202923936	0.395735729	0.492422441	0.714306352	0.842710745	0.639786809	TRUE	FALSE	TRUE	TRUE	TRUE	TRUE	TRUE	FALSE	TRUE	FALSE	TRUE	TRUE	TRUE	TRUE	TRUE	TRUE	TRUE	TRUE	FALSE	TRUE	TRUE	TRUE	TRUE	FALSE	FALSE	FALSE	TRUE	TRUE
chr7	101918998	101920052	27	14176.35192	0	0.787706697	0.943740192	0.349339379	0.891537096	0.928364918	0.814986968	0.428708914	0.333726112	0.61001408	FALSE	FALSE	TRUE	FALSE	TRUE	TRUE	TRUE	TRUE	FALSE	TRUE	TRUE	TRUE	TRUE	TRUE	FALSE	TRUE	TRUE	TRUE	TRUE	TRUE	TRUE	TRUE	TRUE	FALSE	TRUE	TRUE	TRUE	TRUE
chr2	202248744	202249598	18	14166.05082	0	0.791111955	0.919964376	0.2913357	0.913780578	0.879724754	0.819314378	0.40038364	0.238545416	0.681418959	FALSE	FALSE	TRUE	FALSE	TRUE	TRUE	TRUE	FALSE	FALSE	FALSE	TRUE	TRUE	TRUE	FALSE	FALSE	TRUE	TRUE	TRUE	FALSE	TRUE	TRUE	TRUE	TRUE	FALSE	TRUE	TRUE	TRUE	TRUE
chr10	132563186	132565178	40	14160.88968	0	0.932525871	0.938056101	0.214965272	0.942899854	0.912998549	0.936254643	0.675127989	0.17180696	0.771092894	FALSE	FALSE	FALSE	FALSE	TRUE	TRUE	TRUE	FALSE	FALSE	FALSE	TRUE	TRUE	TRUE	FALSE	FALSE	TRUE	TRUE	TRUE	FALSE	TRUE	TRUE	TRUE	TRUE	FALSE	TRUE	TRUE	TRUE	TRUE
chr18	79683784	79685060	38	14160.46213	0	0.865259627	0.919372201	0.467027303	0.913594677	0.873394154	0.858411803	0.588275742	0.459752322	0.459619878	FALSE	FALSE	FALSE	FALSE	TRUE	TRUE	TRUE	FALSE	FALSE	FALSE	TRUE	TRUE	TRUE	FALSE	FALSE	TRUE	TRUE	TRUE	FALSE	TRUE	TRUE	TRUE	TRUE	FALSE	TRUE	TRUE	TRUE	TRUE
chr11	18742984	18745636	36	14149.53755	0	0.735730401	0.891435119	0.197035214	0.882446203	0.782879992	0.845033643	0.317397808	0.169904463	0.721530656	FALSE	FALSE	TRUE	FALSE	TRUE	TRUE	TRUE	FALSE	TRUE	FALSE	TRUE	TRUE	TRUE	FALSE	FALSE	TRUE	TRUE	TRUE	TRUE	TRUE	TRUE	TRUE	TRUE	FALSE	TRUE	TRUE	TRUE	TRUE
chr11	127136778	127139232	37	14146.81226	0	0.889036175	0.960532102	0.472047462	0.955308085	0.942883448	0.799424802	0.667769666	0.436653905	0.523878197	FALSE	FALSE	FALSE	TRUE	TRUE	TRUE	TRUE	FALSE	FALSE	TRUE	TRUE	TRUE	TRUE	TRUE	FALSE	TRUE	TRUE	TRUE	FALSE	TRUE	TRUE	TRUE	TRUE	FALSE	TRUE	TRUE	TRUE	TRUE
chr6	158017604	158021798	75	14138.40451	0	0.468152841	0.588257579	0.92284708	0.558506859	0.559222044	0.879041662	0.904865948	0.919261595	0.454694239	FALSE	FALSE	TRUE	TRUE	TRUE	TRUE	TRUE	FALSE	FALSE	TRUE	TRUE	TRUE	TRUE	TRUE	TRUE	FALSE	FALSE	FALSE	TRUE	TRUE	TRUE	TRUE	TRUE	FALSE	FALSE	FALSE	TRUE	TRUE
chr12	117019345	117022752	60	14130.05872	0	0.910113116	0.908037346	0.488095399	0.902192767	0.882248489	0.871952145	0.67323164	0.424948195	0.485164921	FALSE	FALSE	FALSE	FALSE	TRUE	TRUE	TRUE	FALSE	FALSE	FALSE	TRUE	TRUE	TRUE	FALSE	FALSE	TRUE	TRUE	TRUE	FALSE	TRUE	TRUE	TRUE	TRUE	FALSE	TRUE	TRUE	TRUE	TRUE
chr4	3669500	3670921	37	14123.37176	0	0.865388913	0.919036478	0.439635353	0.92665804	0.910364033	0.826560295	0.582460845	0.361517932	0.565140108	FALSE	FALSE	FALSE	TRUE	TRUE	TRUE	TRUE	FALSE	FALSE	FALSE	TRUE	TRUE	TRUE	TRUE	FALSE	TRUE	TRUE	TRUE	FALSE	TRUE	TRUE	TRUE	TRUE	FALSE	FALSE	TRUE	TRUE	TRUE
chr5	31504127	31506234	32	14122.69556	0	0.91665707	0.947574197	0.407848539	0.9455459	0.886687165	0.889596419	0.614052436	0.387151166	0.560423031	FALSE	FALSE	FALSE	FALSE	TRUE	TRUE	TRUE	FALSE	FALSE	FALSE	TRUE	TRUE	TRUE	FALSE	FALSE	TRUE	TRUE	TRUE	FALSE	TRUE	TRUE	TRUE	TRUE	FALSE	TRUE	TRUE	TRUE	TRUE
chr10	132556953	132558948	52	14114.75372	0	0.949354959	0.957299624	0.302989986	0.954393655	0.936175604	0.948755814	0.785648161	0.276684808	0.680614816	FALSE	FALSE	FALSE	FALSE	TRUE	TRUE	TRUE	FALSE	FALSE	FALSE	TRUE	TRUE	TRUE	FALSE	FALSE	TRUE	TRUE	TRUE	FALSE	TRUE	TRUE	FALSE	TRUE	FALSE	TRUE	TRUE	TRUE	TRUE
chr5	178667296	178671950	91	14109.16067	0	0.731329901	0.672040912	0.882649067	0.599912814	0.621388724	0.849933075	0.897889154	0.879675473	0.297976339	FALSE	TRUE	TRUE	TRUE	TRUE	TRUE	TRUE	TRUE	FALSE	TRUE	TRUE	TRUE	TRUE	TRUE	TRUE	FALSE	FALSE	FALSE	FALSE	FALSE	FALSE	FALSE	TRUE	FALSE	FALSE	FALSE	TRUE	TRUE
chr10	132681036	132682265	38	14098.44401	0	0.914634666	0.952721269	0.398925571	0.95189557	0.867518971	0.928532388	0.641358653	0.356421145	0.596300125	TRUE	FALSE	FALSE	FALSE	TRUE	TRUE	TRUE	FALSE	TRUE	FALSE	TRUE	TRUE	TRUE	FALSE	FALSE	TRUE	TRUE	TRUE	FALSE	TRUE	TRUE	TRUE	TRUE	FALSE	TRUE	TRUE	TRUE	TRUE
chr6	108952345	108953400	33	14095.00031	0	0.81196243	0.871680977	0.349659734	0.839715841	0.892851685	0.851416542	0.345717168	0.35117735	0.547134518	FALSE	FALSE	FALSE	FALSE	TRUE	TRUE	TRUE	TRUE	FALSE	FALSE	TRUE	TRUE	TRUE	FALSE	FALSE	TRUE	TRUE	TRUE	FALSE	TRUE	TRUE	TRUE	TRUE	FALSE	FALSE	FALSE	TRUE	TRUE
chr14	93690882	93692221	33	14084.56543	0	0.921298149	0.944262962	0.441862947	0.941039953	0.937063642	0.902920571	0.65033716	0.407435244	0.536827719	FALSE	FALSE	FALSE	FALSE	TRUE	TRUE	TRUE	FALSE	FALSE	FALSE	TRUE	TRUE	TRUE	FALSE	FALSE	TRUE	TRUE	TRUE	FALSE	TRUE	TRUE	TRUE	TRUE	FALSE	TRUE	TRUE	TRUE	TRUE
chr19	2645088	2650604	108	14079.20045	0	0.897985826	0.893132623	0.549786132	0.871910029	0.856496142	0.925282241	0.786409371	0.482933685	0.442348557	FALSE	FALSE	FALSE	FALSE	FALSE	TRUE	TRUE	FALSE	FALSE	FALSE	TRUE	FALSE	TRUE	FALSE	FALSE	TRUE	TRUE	TRUE	FALSE	TRUE	TRUE	FALSE	TRUE	FALSE	TRUE	TRUE	TRUE	FALSE
chr22	43561006	43562272	26	14073.32429	0	0.372664445	0.240493306	0.897049747	0.233163706	0.221747706	0.836706276	0.883397652	0.908166107	0.686418401	FALSE	FALSE	TRUE	TRUE	TRUE	TRUE	TRUE	TRUE	FALSE	TRUE	TRUE	TRUE	TRUE	TRUE	TRUE	FALSE	FALSE	FALSE	TRUE	TRUE	TRUE	TRUE	TRUE	FALSE	FALSE	FALSE	TRUE	TRUE
chr16	13299236	13300673	25	14072.97552	0	0.903487966	0.901179715	0.223447848	0.84400533	0.877736989	0.869122712	0.51754176	0.204912158	0.698575808	FALSE	FALSE	FALSE	FALSE	TRUE	TRUE	TRUE	FALSE	FALSE	FALSE	TRUE	TRUE	TRUE	FALSE	FALSE	TRUE	TRUE	TRUE	FALSE	TRUE	TRUE	TRUE	TRUE	FALSE	TRUE	TRUE	TRUE	TRUE
chr5	65124730	65128481	44	14067.07905	0	0.655098977	0.475844592	0.885324043	0.386309318	0.358438695	0.809004725	0.873517072	0.896789654	0.538350959	FALSE	FALSE	TRUE	TRUE	TRUE	TRUE	TRUE	TRUE	TRUE	TRUE	TRUE	TRUE	TRUE	TRUE	TRUE	FALSE	FALSE	FALSE	TRUE	TRUE	TRUE	TRUE	TRUE	FALSE	FALSE	FALSE	TRUE	TRUE
chr17	74206917	74211291	75	14066.87082	0	0.55474327	0.45699268	0.82025325	0.409638089	0.377925999	0.850352004	0.829888329	0.81592631	0.472426005	FALSE	FALSE	TRUE	TRUE	TRUE	TRUE	TRUE	TRUE	FALSE	TRUE	TRUE	TRUE	TRUE	TRUE	TRUE	FALSE	FALSE	FALSE	FALSE	TRUE	TRUE	TRUE	TRUE	FALSE	FALSE	FALSE	TRUE	TRUE
chr5	6453875	6458607	61	14053.0179	0	0.609857647	0.485289924	0.857540422	0.347942776	0.288792418	0.732520922	0.844341601	0.873864935	0.585072517	FALSE	TRUE	TRUE	TRUE	TRUE	TRUE	TRUE	TRUE	TRUE	TRUE	TRUE	TRUE	TRUE	TRUE	FALSE	FALSE	FALSE	FALSE	TRUE	TRUE	TRUE	TRUE	TRUE	FALSE	FALSE	FALSE	TRUE	TRUE
chr1	230864128	230867551	44	14046.39441	0	0.456531027	0.302521981	0.813801931	0.261670482	0.40232846	0.832985742	0.836489098	0.812012208	0.574818616	TRUE	FALSE	TRUE	TRUE	TRUE	TRUE	TRUE	FALSE	TRUE	TRUE	TRUE	TRUE	TRUE	TRUE	TRUE	FALSE	FALSE	FALSE	TRUE	TRUE	TRUE	TRUE	TRUE	FALSE	FALSE	FALSE	TRUE	TRUE
chr17	82296626	82298121	44	14043.11422	0	0.302651637	0.329910236	0.839514975	0.271997118	0.213895366	0.769147767	0.810099859	0.874162612	0.660267246	FALSE	FALSE	FALSE	TRUE	TRUE	TRUE	TRUE	FALSE	FALSE	TRUE	TRUE	TRUE	TRUE	TRUE	TRUE	FALSE	FALSE	FALSE	FALSE	TRUE	TRUE	TRUE	TRUE	FALSE	FALSE	FALSE	TRUE	TRUE
chr7	157843401	157844316	23	14041.52949	0	0.794186911	0.957516906	0.266378104	0.953238787	0.883023831	0.878077521	0.370629294	0.251240574	0.706276332	FALSE	FALSE	TRUE	FALSE	TRUE	TRUE	TRUE	FALSE	FALSE	FALSE	TRUE	TRUE	TRUE	FALSE	FALSE	TRUE	TRUE	TRUE	TRUE	TRUE	TRUE	TRUE	TRUE	FALSE	TRUE	TRUE	TRUE	TRUE
chr22	43479941	43482831	51	14038.59957	0	0.485884691	0.363738704	0.886401161	0.345300205	0.44447474	0.857952714	0.840751878	0.923778675	0.57847847	FALSE	FALSE	TRUE	TRUE	TRUE	TRUE	TRUE	FALSE	FALSE	TRUE	TRUE	TRUE	TRUE	TRUE	TRUE	FALSE	FALSE	FALSE	TRUE	TRUE	TRUE	TRUE	TRUE	FALSE	FALSE	FALSE	TRUE	TRUE
chr6	8167855	8169938	36	14033.74658	0	0.95212991	0.963679355	0.535232677	0.95989409	0.951658322	0.947261407	0.752832974	0.480862039	0.482817316	FALSE	FALSE	FALSE	FALSE	TRUE	TRUE	TRUE	FALSE	FALSE	FALSE	TRUE	TRUE	TRUE	FALSE	FALSE	TRUE	TRUE	TRUE	FALSE	TRUE	TRUE	TRUE	TRUE	FALSE	TRUE	TRUE	TRUE	TRUE
chr7	3948805	3950170	34	14032.82335	0	0.367373509	0.342752179	0.813318482	0.29679418	0.288833101	0.673577562	0.802497429	0.778293332	0.524485381	FALSE	FALSE	FALSE	TRUE	TRUE	TRUE	TRUE	FALSE	FALSE	TRUE	TRUE	TRUE	TRUE	TRUE	TRUE	TRUE	TRUE	TRUE	FALSE	TRUE	TRUE	TRUE	TRUE	FALSE	FALSE	FALSE	TRUE	TRUE
chr19	49434615	49437474	95	14023.3261	0	0.347148427	0.29116376	0.663681194	0.23948037	0.177047346	0.573112611	0.607500926	0.635491369	0.486633848	FALSE	FALSE	TRUE	TRUE	TRUE	TRUE	TRUE	TRUE	TRUE	TRUE	TRUE	TRUE	TRUE	TRUE	TRUE	FALSE	FALSE	FALSE	FALSE	TRUE	TRUE	TRUE	TRUE	FALSE	FALSE	FALSE	TRUE	TRUE
chr10	106857208	106858556	22	14022.84674	0	0.855957854	0.883835981	0.281905945	0.901599342	0.838709429	0.820673173	0.377121244	0.24524234	0.656357002	FALSE	FALSE	FALSE	TRUE	TRUE	TRUE	TRUE	FALSE	FALSE	FALSE	TRUE	TRUE	TRUE	FALSE	FALSE	TRUE	TRUE	TRUE	FALSE	TRUE	TRUE	TRUE	TRUE	FALSE	TRUE	TRUE	TRUE	TRUE
chr5	115929605	115931012	34	14022.36535	0	0.896995166	0.945823535	0.481776372	0.95201867	0.938368802	0.910969625	0.491335182	0.43202863	0.51999004	FALSE	FALSE	FALSE	FALSE	TRUE	TRUE	TRUE	FALSE	FALSE	FALSE	TRUE	TRUE	TRUE	FALSE	FALSE	TRUE	TRUE	TRUE	FALSE	TRUE	TRUE	TRUE	TRUE	FALSE	FALSE	FALSE	TRUE	TRUE
chr10	3781619	3783467	47	13970.08472	0	0.276125236	0.163936836	0.773816524	0.137399621	0.155083472	0.329730836	0.698949296	0.800976185	0.663576564	FALSE	FALSE	FALSE	FALSE	TRUE	TRUE	TRUE	FALSE	FALSE	FALSE	TRUE	TRUE	TRUE	FALSE	FALSE	TRUE	TRUE	TRUE	FALSE	TRUE	TRUE	TRUE	TRUE	FALSE	FALSE	TRUE	TRUE	TRUE
chr8	24899555	24902300	30	13965.21276	0	0.871517814	0.908000029	0.311275885	0.903188979	0.870927652	0.903226507	0.640160994	0.277125007	0.630875022	FALSE	FALSE	FALSE	FALSE	TRUE	TRUE	TRUE	FALSE	FALSE	FALSE	TRUE	TRUE	TRUE	FALSE	FALSE	TRUE	TRUE	TRUE	FALSE	TRUE	TRUE	TRUE	TRUE	FALSE	TRUE	TRUE	TRUE	TRUE
chr14	89798462	89800388	35	13926.1789	0	0.91865797	0.941776081	0.499402053	0.945776754	0.929132738	0.916758755	0.607458537	0.483764419	0.462012335	FALSE	FALSE	FALSE	FALSE	TRUE	TRUE	TRUE	FALSE	FALSE	FALSE	TRUE	TRUE	TRUE	FALSE	FALSE	TRUE	TRUE	TRUE	FALSE	TRUE	TRUE	TRUE	TRUE	FALSE	TRUE	TRUE	TRUE	TRUE
chr19	30633825	30636253	48	13916.84605	0	0.678657017	0.462520284	0.913757862	0.426385179	0.355127665	0.894326536	0.906404595	0.926466307	0.571338642	TRUE	FALSE	TRUE	TRUE	TRUE	TRUE	TRUE	TRUE	TRUE	TRUE	TRUE	TRUE	TRUE	TRUE	TRUE	FALSE	FALSE	FALSE	TRUE	TRUE	TRUE	TRUE	TRUE	FALSE	FALSE	FALSE	TRUE	TRUE
chr16	73050674	73056321	81	13916.36789	0	0.827147884	0.873614154	0.449904273	0.886779314	0.79828605	0.441777327	0.428822502	0.355270028	0.531509287	FALSE	FALSE	FALSE	TRUE	TRUE	TRUE	TRUE	FALSE	FALSE	TRUE	TRUE	TRUE	TRUE	TRUE	TRUE	FALSE	FALSE	FALSE	FALSE	TRUE	TRUE	TRUE	TRUE	FALSE	FALSE	FALSE	TRUE	TRUE
chr13	98426523	98428749	37	13913.77501	0	0.597626247	0.516504738	0.912857386	0.4933186	0.542120682	0.812116441	0.901530212	0.937750683	0.444432083	FALSE	FALSE	TRUE	TRUE	TRUE	TRUE	TRUE	FALSE	FALSE	TRUE	TRUE	TRUE	TRUE	TRUE	TRUE	TRUE	TRUE	TRUE	FALSE	TRUE	TRUE	TRUE	TRUE	FALSE	FALSE	FALSE	TRUE	TRUE
chr20	1898957	1902749	79	13906.50958	0	0.387923133	0.347858649	0.739342024	0.277794367	0.308900301	0.715435095	0.71940152	0.748762977	0.470968611	FALSE	FALSE	FALSE	TRUE	TRUE	TRUE	TRUE	FALSE	FALSE	TRUE	TRUE	TRUE	TRUE	TRUE	TRUE	FALSE	FALSE	FALSE	FALSE	TRUE	TRUE	TRUE	TRUE	FALSE	FALSE	FALSE	TRUE	TRUE
chr2	2654939	2657579	43	13883.46163	0	0.408490077	0.425804782	0.847155244	0.393220545	0.311411968	0.440124652	0.793942994	0.865116395	0.553704427	FALSE	FALSE	FALSE	FALSE	TRUE	TRUE	TRUE	TRUE	TRUE	TRUE	TRUE	TRUE	TRUE	FALSE	FALSE	TRUE	TRUE	TRUE	FALSE	TRUE	TRUE	TRUE	TRUE	FALSE	FALSE	FALSE	TRUE	TRUE
chr6	169162094	169163120	34	13867.5715	0	0.877762979	0.959810986	0.327426132	0.955908091	0.848153922	0.849859346	0.541334915	0.299807114	0.660003872	TRUE	FALSE	FALSE	FALSE	TRUE	TRUE	TRUE	FALSE	TRUE	FALSE	TRUE	TRUE	TRUE	FALSE	FALSE	TRUE	TRUE	TRUE	FALSE	TRUE	TRUE	TRUE	TRUE	FALSE	TRUE	TRUE	TRUE	TRUE
chr8	142967067	142969212	44	13858.78281	0	0.886361313	0.942213233	0.523992356	0.93642442	0.904603855	0.87461345	0.563308466	0.481811333	0.460401901	FALSE	FALSE	FALSE	FALSE	TRUE	TRUE	TRUE	FALSE	FALSE	FALSE	TRUE	TRUE	TRUE	FALSE	FALSE	TRUE	TRUE	TRUE	FALSE	TRUE	TRUE	TRUE	TRUE	FALSE	FALSE	TRUE	TRUE	TRUE
chr2	62284857	62287413	39	13852.86235	0	0.906620366	0.930714464	0.553954623	0.924605629	0.91172015	0.94834482	0.653237607	0.499881365	0.448463455	FALSE	FALSE	FALSE	FALSE	TRUE	TRUE	TRUE	FALSE	FALSE	FALSE	TRUE	TRUE	TRUE	FALSE	FALSE	TRUE	TRUE	TRUE	FALSE	TRUE	TRUE	TRUE	TRUE	FALSE	TRUE	TRUE	TRUE	TRUE
chr14	91298104	91303437	97	13823.64917	0	0.842884975	0.89911491	0.521155199	0.90737042	0.774700394	0.893322285	0.689274303	0.486133039	0.421237382	FALSE	FALSE	FALSE	FALSE	TRUE	TRUE	TRUE	FALSE	FALSE	FALSE	TRUE	TRUE	TRUE	FALSE	FALSE	TRUE	TRUE	TRUE	FALSE	TRUE	TRUE	TRUE	TRUE	FALSE	TRUE	TRUE	TRUE	TRUE
chr4	7768506	7770392	42	13820.99011	0	0.52116616	0.440285215	0.841331265	0.351572765	0.441075869	0.851000872	0.839178059	0.88128271	0.529709945	FALSE	FALSE	TRUE	TRUE	TRUE	TRUE	TRUE	FALSE	FALSE	TRUE	TRUE	TRUE	TRUE	TRUE	TRUE	FALSE	FALSE	FALSE	FALSE	TRUE	TRUE	TRUE	TRUE	FALSE	FALSE	FALSE	TRUE	TRUE
chr12	124440897	124445914	112	13777.26417	0	0.491814281	0.521842049	0.740150807	0.42678663	0.359932355	0.836952723	0.756967827	0.717005494	0.477020369	FALSE	FALSE	FALSE	TRUE	TRUE	TRUE	TRUE	FALSE	FALSE	TRUE	TRUE	TRUE	TRUE	TRUE	TRUE	FALSE	FALSE	FALSE	FALSE	TRUE	TRUE	TRUE	TRUE	FALSE	FALSE	FALSE	TRUE	TRUE
chr16	896408	899675	83	13774.62043	0	0.782368105	0.803900582	0.29159985	0.761258749	0.734128815	0.878192033	0.389680716	0.265570738	0.612621295	FALSE	FALSE	FALSE	FALSE	TRUE	TRUE	TRUE	FALSE	FALSE	FALSE	TRUE	TRUE	TRUE	FALSE	FALSE	TRUE	TRUE	TRUE	FALSE	TRUE	TRUE	TRUE	TRUE	FALSE	FALSE	FALSE	TRUE	TRUE
chr19	16435029	16437779	37	13760.55379	0	0.52259769	0.439270722	0.879736103	0.417820746	0.410813531	0.705299988	0.855495409	0.902931333	0.492117801	FALSE	FALSE	TRUE	TRUE	TRUE	TRUE	TRUE	TRUE	FALSE	TRUE	TRUE	TRUE	TRUE	TRUE	TRUE	TRUE	TRUE	TRUE	FALSE	TRUE	TRUE	TRUE	TRUE	FALSE	FALSE	FALSE	TRUE	TRUE
chr20	62797278	62802405	117	13754.58045	0	0.575631326	0.486040523	0.695909452	0.386981606	0.396257122	0.866961228	0.758433491	0.688638166	0.479979622	FALSE	FALSE	TRUE	TRUE	TRUE	TRUE	TRUE	TRUE	FALSE	TRUE	TRUE	TRUE	TRUE	TRUE	TRUE	FALSE	FALSE	FALSE	FALSE	FALSE	FALSE	TRUE	TRUE	FALSE	FALSE	FALSE	TRUE	TRUE
chr5	114857843	114859397	27	13745.79088	0	0.40010444	0.296452896	0.79829159	0.231085152	0.255587183	0.838039153	0.840641905	0.821864448	0.609556753	FALSE	FALSE	TRUE	TRUE	TRUE	TRUE	TRUE	FALSE	FALSE	TRUE	TRUE	TRUE	TRUE	TRUE	TRUE	FALSE	FALSE	FALSE	FALSE	TRUE	TRUE	TRUE	TRUE	FALSE	FALSE	FALSE	TRUE	TRUE
chr6	88561713	88564408	41	13716.18766	0	0.873148592	0.932916215	0.327815744	0.936851119	0.8907303	0.902985683	0.780541705	0.289898581	0.646952538	FALSE	FALSE	FALSE	FALSE	TRUE	TRUE	TRUE	FALSE	FALSE	FALSE	TRUE	TRUE	TRUE	FALSE	FALSE	TRUE	TRUE	FALSE	FALSE	TRUE	TRUE	FALSE	TRUE	FALSE	TRUE	TRUE	TRUE	TRUE
chr7	73357722	73358945	32	13699.09914	0	0.464847111	0.41892085	0.881646799	0.409889351	0.381325456	0.665797219	0.873032648	0.904494901	0.523169444	FALSE	FALSE	FALSE	TRUE	TRUE	TRUE	TRUE	FALSE	FALSE	TRUE	TRUE	TRUE	TRUE	TRUE	TRUE	TRUE	TRUE	TRUE	FALSE	TRUE	TRUE	TRUE	TRUE	FALSE	FALSE	FALSE	TRUE	TRUE
chr13	112129420	112132693	78	13697.84831	0	0.739658614	0.547965225	0.944311864	0.521874361	0.392159885	0.926262367	0.940213324	0.950477372	0.558317487	TRUE	FALSE	TRUE	TRUE	TRUE	TRUE	TRUE	TRUE	TRUE	TRUE	TRUE	TRUE	TRUE	TRUE	FALSE	FALSE	FALSE	FALSE	TRUE	TRUE	TRUE	TRUE	TRUE	FALSE	FALSE	FALSE	TRUE	TRUE
chr2	11596631	11599236	37	13696.88335	0	0.922891693	0.946531948	0.486316279	0.937004225	0.913762173	0.913280269	0.755888483	0.449590623	0.496941325	FALSE	FALSE	FALSE	FALSE	TRUE	TRUE	TRUE	FALSE	FALSE	FALSE	TRUE	TRUE	TRUE	FALSE	FALSE	TRUE	TRUE	TRUE	FALSE	TRUE	TRUE	TRUE	TRUE	FALSE	TRUE	TRUE	TRUE	TRUE
chr19	2696401	2698159	43	13689.04159	0	0.938345288	0.950688001	0.166989895	0.931844149	0.944530458	0.945370962	0.583645591	0.140279702	0.810408299	FALSE	FALSE	FALSE	FALSE	TRUE	TRUE	TRUE	FALSE	FALSE	FALSE	TRUE	TRUE	TRUE	FALSE	FALSE	TRUE	TRUE	TRUE	FALSE	TRUE	TRUE	TRUE	TRUE	FALSE	TRUE	TRUE	TRUE	TRUE
chr17	78883143	78884741	36	13669.25896	0	0.176492921	0.223309247	0.80144924	0.228469238	0.258936743	0.156974748	0.666709295	0.857847412	0.700872664	FALSE	FALSE	FALSE	FALSE	TRUE	TRUE	TRUE	FALSE	FALSE	FALSE	TRUE	TRUE	TRUE	FALSE	FALSE	TRUE	TRUE	TRUE	FALSE	TRUE	TRUE	TRUE	TRUE	FALSE	TRUE	TRUE	TRUE	TRUE
chr6	165605065	165607946	43	13669.01386	0	0.931237828	0.944194129	0.174784916	0.934170702	0.822941439	0.938769667	0.638359227	0.120066928	0.824127201	FALSE	FALSE	FALSE	FALSE	TRUE	TRUE	TRUE	FALSE	FALSE	FALSE	TRUE	TRUE	TRUE	FALSE	FALSE	TRUE	TRUE	TRUE	FALSE	TRUE	TRUE	TRUE	TRUE	FALSE	TRUE	TRUE	TRUE	TRUE
chr7	42017351	42020209	38	13662.25362	0	0.934399597	0.953237177	0.460311742	0.952668184	0.911477682	0.912738889	0.689129336	0.401286698	0.551950479	FALSE	FALSE	FALSE	FALSE	TRUE	TRUE	TRUE	FALSE	FALSE	FALSE	TRUE	TRUE	TRUE	FALSE	FALSE	TRUE	TRUE	TRUE	FALSE	TRUE	TRUE	TRUE	TRUE	FALSE	TRUE	TRUE	TRUE	TRUE
chr12	132102763	132104054	33	13632.4661	0	0.917237557	0.935302401	0.38026238	0.935006214	0.90183633	0.784606304	0.603506097	0.382218324	0.555040021	FALSE	FALSE	FALSE	TRUE	TRUE	TRUE	TRUE	FALSE	FALSE	FALSE	TRUE	TRUE	TRUE	TRUE	TRUE	TRUE	TRUE	TRUE	FALSE	TRUE	TRUE	TRUE	TRUE	FALSE	TRUE	TRUE	TRUE	TRUE
chr2	62473963	62476077	35	13603.15086	0	0.384043243	0.353960888	0.833038215	0.314338495	0.180708448	0.667697054	0.762990969	0.847327852	0.666619405	TRUE	FALSE	FALSE	TRUE	TRUE	TRUE	TRUE	TRUE	TRUE	TRUE	TRUE	TRUE	TRUE	TRUE	TRUE	TRUE	TRUE	FALSE	FALSE	TRUE	TRUE	TRUE	TRUE	FALSE	FALSE	FALSE	TRUE	TRUE
chr10	132662662	132665409	78	13589.34853	0	0.889690304	0.906431763	0.504391788	0.922712564	0.864827659	0.947649484	0.780375386	0.438856506	0.508792978	FALSE	FALSE	FALSE	FALSE	TRUE	TRUE	TRUE	FALSE	FALSE	FALSE	TRUE	FALSE	TRUE	FALSE	FALSE	TRUE	TRUE	TRUE	FALSE	TRUE	TRUE	TRUE	TRUE	FALSE	TRUE	TRUE	TRUE	TRUE
chr2	109419146	109420740	37	13589.00514	0	0.60207869	0.505725175	0.935393215	0.53243051	0.464010044	0.884326552	0.914520294	0.938774127	0.474764084	FALSE	FALSE	TRUE	TRUE	TRUE	TRUE	TRUE	TRUE	FALSE	TRUE	TRUE	TRUE	TRUE	TRUE	TRUE	FALSE	FALSE	FALSE	TRUE	TRUE	TRUE	TRUE	TRUE	FALSE	FALSE	FALSE	TRUE	TRUE
chr3	3699168	3701031	20	13588.99066	0	0.912454014	0.950956417	0.337614545	0.949172598	0.917966604	0.813618599	0.421743256	0.272413473	0.678542944	FALSE	FALSE	FALSE	TRUE	TRUE	TRUE	TRUE	FALSE	FALSE	TRUE	TRUE	TRUE	TRUE	TRUE	TRUE	TRUE	TRUE	TRUE	FALSE	TRUE	TRUE	TRUE	TRUE	FALSE	TRUE	TRUE	TRUE	TRUE
chr6	166474075	166476167	45	13574.4576	0	0.832656243	0.861936443	0.340247199	0.840182153	0.790705058	0.90220237	0.579043259	0.366684091	0.561955171	FALSE	FALSE	FALSE	FALSE	TRUE	TRUE	TRUE	FALSE	FALSE	TRUE	TRUE	TRUE	TRUE	FALSE	FALSE	TRUE	TRUE	TRUE	FALSE	TRUE	TRUE	TRUE	TRUE	FALSE	TRUE	TRUE	TRUE	TRUE
chr1	15328387	15330140	47	13568.37778	0	0.555526917	0.298928152	0.879256923	0.329268351	0.323302457	0.903057957	0.892823301	0.918483654	0.619555502	FALSE	FALSE	TRUE	TRUE	TRUE	TRUE	TRUE	TRUE	FALSE	TRUE	TRUE	TRUE	TRUE	TRUE	TRUE	FALSE	FALSE	FALSE	TRUE	TRUE	TRUE	TRUE	TRUE	FALSE	FALSE	FALSE	TRUE	TRUE
chr2	8679425	8680860	32	13567.56223	0	0.358068275	0.280191443	0.693587532	0.226318594	0.19942581	0.608259934	0.705567058	0.723028262	0.523602452	FALSE	FALSE	TRUE	TRUE	TRUE	TRUE	TRUE	TRUE	FALSE	TRUE	TRUE	TRUE	TRUE	TRUE	TRUE	TRUE	FALSE	FALSE	FALSE	TRUE	TRUE	TRUE	TRUE	FALSE	FALSE	FALSE	TRUE	TRUE
chr20	57875122	57878584	49	13550.30606	0	0.875855659	0.834522637	0.304324537	0.674992969	0.887113569	0.84031543	0.646471552	0.252911624	0.634201945	TRUE	TRUE	TRUE	TRUE	FALSE	TRUE	TRUE	FALSE	FALSE	FALSE	TRUE	TRUE	TRUE	FALSE	FALSE	TRUE	TRUE	TRUE	FALSE	TRUE	TRUE	TRUE	TRUE	FALSE	TRUE	TRUE	TRUE	TRUE
chr5	399463	400933	45	13540.14099	0	0.357115185	0.374409508	0.835417939	0.361257593	0.29730332	0.420830106	0.738887382	0.855478685	0.558175365	FALSE	FALSE	FALSE	FALSE	TRUE	TRUE	TRUE	FALSE	FALSE	FALSE	TRUE	TRUE	TRUE	FALSE	FALSE	TRUE	TRUE	TRUE	FALSE	TRUE	TRUE	TRUE	TRUE	FALSE	FALSE	FALSE	TRUE	TRUE
chr4	6296855	6298119	31	13532.96464	0	0.806831373	0.889702618	0.455646509	0.891009769	0.862989387	0.877011425	0.520639025	0.426585358	0.464424411	FALSE	FALSE	TRUE	FALSE	TRUE	TRUE	TRUE	FALSE	FALSE	FALSE	TRUE	TRUE	TRUE	FALSE	FALSE	TRUE	TRUE	TRUE	TRUE	TRUE	TRUE	TRUE	TRUE	FALSE	FALSE	TRUE	TRUE	TRUE
chr13	113449466	113454167	126	13519.24896	0	0.634020937	0.573939452	0.874374089	0.491339007	0.554208723	0.800638708	0.873145436	0.881352622	0.390013615	FALSE	FALSE	FALSE	TRUE	TRUE	TRUE	TRUE	FALSE	FALSE	FALSE	TRUE	FALSE	FALSE	TRUE	FALSE	FALSE	FALSE	FALSE	FALSE	FALSE	FALSE	FALSE	TRUE	FALSE	FALSE	FALSE	TRUE	TRUE
chr11	132959159	132963546	82	13506.49868	0	0.498543659	0.384477606	0.67458156	0.342758497	0.347142647	0.833600397	0.772960079	0.639280235	0.4908419	FALSE	FALSE	FALSE	TRUE	TRUE	TRUE	TRUE	FALSE	FALSE	TRUE	TRUE	TRUE	TRUE	TRUE	TRUE	FALSE	FALSE	FALSE	FALSE	FALSE	FALSE	TRUE	TRUE	FALSE	FALSE	FALSE	TRUE	TRUE
chr16	87349767	87352023	56	13497.8104	0	0.43190984	0.345224225	0.723786096	0.303556873	0.288181914	0.572959311	0.793420771	0.737599526	0.505238857	FALSE	FALSE	FALSE	TRUE	TRUE	TRUE	TRUE	FALSE	FALSE	TRUE	TRUE	TRUE	TRUE	TRUE	TRUE	FALSE	FALSE	TRUE	FALSE	TRUE	TRUE	TRUE	TRUE	FALSE	FALSE	FALSE	TRUE	TRUE
chr18	13524573	13526295	36	13494.80023	0	0.85835497	0.772401971	0.259911617	0.765781757	0.893660775	0.838650467	0.547014552	0.22626813	0.667392644	TRUE	FALSE	TRUE	FALSE	TRUE	TRUE	TRUE	FALSE	TRUE	FALSE	TRUE	TRUE	TRUE	FALSE	FALSE	TRUE	TRUE	TRUE	FALSE	TRUE	TRUE	TRUE	TRUE	FALSE	TRUE	TRUE	TRUE	TRUE
chr20	33668552	33673296	61	13463.56156	0	0.575252831	0.482440574	0.939673142	0.403925932	0.369145037	0.804132191	0.896610571	0.9463978	0.577252763	FALSE	FALSE	TRUE	TRUE	TRUE	TRUE	TRUE	TRUE	FALSE	TRUE	TRUE	TRUE	TRUE	TRUE	TRUE	FALSE	FALSE	FALSE	FALSE	TRUE	TRUE	TRUE	TRUE	FALSE	FALSE	FALSE	TRUE	TRUE
chr5	103679898	103682122	30	13461.62318	0	0.829443441	0.937149315	0.495026791	0.926048171	0.906447554	0.857475524	0.511866822	0.416001958	0.521147357	FALSE	FALSE	TRUE	FALSE	TRUE	TRUE	TRUE	FALSE	FALSE	FALSE	TRUE	TRUE	TRUE	FALSE	FALSE	TRUE	TRUE	TRUE	TRUE	TRUE	TRUE	TRUE	TRUE	TRUE	FALSE	TRUE	TRUE	TRUE
chr6	3615322	3618364	48	13460.1689	0	0.944431103	0.94209668	0.430389627	0.915272021	0.936542279	0.955175639	0.804602574	0.359028543	0.596147096	FALSE	FALSE	FALSE	FALSE	TRUE	TRUE	TRUE	FALSE	FALSE	FALSE	TRUE	TRUE	TRUE	FALSE	FALSE	TRUE	TRUE	TRUE	FALSE	TRUE	TRUE	TRUE	TRUE	FALSE	TRUE	TRUE	TRUE	TRUE
chr10	75592200	75593563	32	13451.59706	0	0.863509341	0.913780149	0.2843049	0.903444922	0.691464944	0.870567351	0.411788998	0.210288589	0.703491559	TRUE	FALSE	FALSE	FALSE	TRUE	TRUE	TRUE	TRUE	TRUE	TRUE	TRUE	TRUE	TRUE	FALSE	FALSE	TRUE	TRUE	TRUE	FALSE	TRUE	TRUE	TRUE	TRUE	FALSE	TRUE	TRUE	TRUE	TRUE
chr5	6478174	6487367	153	13450.13424	0	0.810841089	0.734195807	0.91622382	0.630346218	0.578522395	0.897901529	0.906346687	0.926192217	0.347669822	FALSE	FALSE	FALSE	TRUE	TRUE	TRUE	TRUE	TRUE	FALSE	TRUE	TRUE	TRUE	TRUE	FALSE	FALSE	FALSE	FALSE	FALSE	FALSE	FALSE	FALSE	FALSE	TRUE	FALSE	FALSE	FALSE	TRUE	TRUE
chr2	708278	709825	51	13447.71899	0	0.585559534	0.49756802	0.730569469	0.422736104	0.336242609	0.856161524	0.847611176	0.745720161	0.519918915	FALSE	FALSE	TRUE	TRUE	TRUE	TRUE	TRUE	TRUE	TRUE	TRUE	TRUE	TRUE	TRUE	TRUE	TRUE	TRUE	TRUE	FALSE	FALSE	FALSE	FALSE	TRUE	TRUE	FALSE	TRUE	TRUE	TRUE	TRUE
chr21	44062402	44064675	42	13435.93354	0	0.859466052	0.908471217	0.39113372	0.883387809	0.852525112	0.855899529	0.654348541	0.364399877	0.54407134	FALSE	FALSE	FALSE	FALSE	TRUE	TRUE	TRUE	FALSE	FALSE	FALSE	TRUE	TRUE	TRUE	FALSE	FALSE	TRUE	TRUE	TRUE	FALSE	TRUE	TRUE	TRUE	TRUE	FALSE	TRUE	TRUE	TRUE	TRUE
chr22	31603749	31606491	42	13431.47612	0	0.918577394	0.932357769	0.421529828	0.925870084	0.885338525	0.902138993	0.694724254	0.411968099	0.52038967	FALSE	FALSE	FALSE	FALSE	TRUE	TRUE	TRUE	FALSE	FALSE	FALSE	TRUE	TRUE	TRUE	FALSE	FALSE	TRUE	TRUE	TRUE	FALSE	TRUE	TRUE	TRUE	TRUE	FALSE	TRUE	TRUE	TRUE	TRUE
chr6	24139782	24142349	41	13429.87047	0	0.554088807	0.50977213	0.883118671	0.433097342	0.436303669	0.826706165	0.865458938	0.893589027	0.460491686	FALSE	FALSE	TRUE	TRUE	TRUE	TRUE	TRUE	FALSE	FALSE	TRUE	TRUE	TRUE	TRUE	TRUE	TRUE	FALSE	FALSE	FALSE	FALSE	TRUE	TRUE	TRUE	TRUE	FALSE	FALSE	FALSE	TRUE	TRUE
chr12	106505804	106508015	33	13421.28482	0	0.778355577	0.880977326	0.342720056	0.869591728	0.86265642	0.613727765	0.591548256	0.30126888	0.579708446	FALSE	FALSE	FALSE	TRUE	TRUE	TRUE	TRUE	FALSE	FALSE	TRUE	TRUE	TRUE	TRUE	TRUE	TRUE	TRUE	TRUE	FALSE	TRUE	TRUE	TRUE	TRUE	TRUE	FALSE	TRUE	TRUE	TRUE	TRUE
chr14	90164894	90166684	25	13408.47707	0	0.906012724	0.94898917	0.440228022	0.940983976	0.93448981	0.813959192	0.540374781	0.409898706	0.539090464	FALSE	FALSE	FALSE	TRUE	TRUE	TRUE	TRUE	FALSE	FALSE	TRUE	TRUE	TRUE	TRUE	TRUE	TRUE	TRUE	TRUE	TRUE	FALSE	TRUE	TRUE	TRUE	TRUE	FALSE	TRUE	TRUE	TRUE	TRUE
chr9	135092030	135095903	60	13396.75923	0	0.462468268	0.368552148	0.887595062	0.249287716	0.216580268	0.793152192	0.884531186	0.878714641	0.671014794	FALSE	FALSE	TRUE	TRUE	TRUE	TRUE	TRUE	TRUE	TRUE	TRUE	TRUE	TRUE	TRUE	TRUE	TRUE	FALSE	FALSE	FALSE	FALSE	TRUE	TRUE	TRUE	TRUE	FALSE	FALSE	FALSE	TRUE	TRUE
chr12	110965714	110967166	39	13395.55114	0	0.645110167	0.433074862	0.930025107	0.367548336	0.336583389	0.879345699	0.915344606	0.932697716	0.596114327	FALSE	FALSE	TRUE	TRUE	TRUE	TRUE	TRUE	TRUE	FALSE	TRUE	TRUE	TRUE	TRUE	TRUE	TRUE	FALSE	FALSE	FALSE	TRUE	TRUE	TRUE	TRUE	TRUE	FALSE	FALSE	FALSE	TRUE	TRUE
chr2	237668812	237671055	44	13377.89144	0	0.478721948	0.481832825	0.900008806	0.492804115	0.379083605	0.770518019	0.855105323	0.907879371	0.528795766	TRUE	FALSE	FALSE	TRUE	TRUE	TRUE	TRUE	FALSE	FALSE	TRUE	TRUE	TRUE	TRUE	TRUE	TRUE	TRUE	TRUE	TRUE	FALSE	TRUE	TRUE	TRUE	TRUE	FALSE	FALSE	FALSE	TRUE	TRUE
chr22	27310665	27312213	44	13361.2831	0	0.757257204	0.875802153	0.278939912	0.766655858	0.867390366	0.587282415	0.336338328	0.234556274	0.641245879	TRUE	TRUE	FALSE	TRUE	TRUE	TRUE	TRUE	TRUE	FALSE	TRUE	TRUE	TRUE	TRUE	TRUE	TRUE	TRUE	TRUE	TRUE	TRUE	TRUE	TRUE	TRUE	TRUE	FALSE	FALSE	FALSE	TRUE	TRUE
chr1	29035849	29037853	33	13355.31572	0	0.929276412	0.956779299	0.538431533	0.960226042	0.956464262	0.904538821	0.647614409	0.504690337	0.455535705	FALSE	FALSE	FALSE	FALSE	TRUE	TRUE	TRUE	FALSE	FALSE	FALSE	TRUE	TRUE	TRUE	FALSE	FALSE	TRUE	TRUE	TRUE	FALSE	TRUE	TRUE	TRUE	TRUE	FALSE	TRUE	TRUE	TRUE	TRUE
chr18	12655394	12656557	25	13349.76149	0	0.287505697	0.215898983	0.797025344	0.159701213	0.165202427	0.667082534	0.763903639	0.837668977	0.677967764	FALSE	FALSE	TRUE	TRUE	TRUE	TRUE	TRUE	FALSE	FALSE	TRUE	TRUE	TRUE	TRUE	TRUE	TRUE	TRUE	TRUE	TRUE	FALSE	TRUE	TRUE	TRUE	TRUE	FALSE	FALSE	FALSE	TRUE	TRUE
chr16	54544326	54546746	43	13349.68288	0	0.793175584	0.773921521	0.22274899	0.753054143	0.690088759	0.813742684	0.402529175	0.1832272	0.630515485	FALSE	FALSE	FALSE	FALSE	TRUE	TRUE	TRUE	FALSE	FALSE	FALSE	TRUE	TRUE	TRUE	FALSE	FALSE	TRUE	TRUE	TRUE	FALSE	TRUE	TRUE	TRUE	TRUE	FALSE	TRUE	TRUE	TRUE	TRUE
chr10	117927258	117930082	33	13341.96195	0	0.509560839	0.521728479	0.925864099	0.503080859	0.423190348	0.836578438	0.886456262	0.932721701	0.509531353	FALSE	FALSE	FALSE	TRUE	TRUE	TRUE	TRUE	TRUE	TRUE	TRUE	TRUE	TRUE	TRUE	TRUE	TRUE	TRUE	TRUE	FALSE	FALSE	TRUE	TRUE	TRUE	TRUE	FALSE	FALSE	FALSE	TRUE	TRUE
chr16	85285636	85287621	64	13336.91279	0	0.450150311	0.372299631	0.841105903	0.346974366	0.218196857	0.851422786	0.85029732	0.884238004	0.666041147	FALSE	FALSE	FALSE	TRUE	TRUE	TRUE	TRUE	TRUE	FALSE	TRUE	TRUE	TRUE	TRUE	TRUE	TRUE	FALSE	FALSE	FALSE	FALSE	TRUE	TRUE	TRUE	TRUE	FALSE	FALSE	FALSE	TRUE	TRUE
chr7	434746	435748	41	13334.80522	0	0.916774422	0.923122784	0.425427205	0.92747415	0.894343573	0.856903514	0.674605956	0.384058816	0.543415334	FALSE	FALSE	FALSE	FALSE	TRUE	TRUE	TRUE	FALSE	FALSE	FALSE	TRUE	TRUE	TRUE	FALSE	FALSE	TRUE	TRUE	TRUE	FALSE	TRUE	TRUE	TRUE	TRUE	FALSE	TRUE	TRUE	TRUE	TRUE
chr4	183267694	183269146	24	13325.93267	0	0.923983778	0.8890753	0.309238235	0.875642907	0.869155514	0.933863755	0.506970339	0.246054041	0.687809714	FALSE	FALSE	FALSE	FALSE	TRUE	TRUE	TRUE	FALSE	FALSE	FALSE	TRUE	TRUE	TRUE	FALSE	FALSE	TRUE	TRUE	TRUE	FALSE	TRUE	TRUE	TRUE	TRUE	FALSE	TRUE	TRUE	TRUE	TRUE
chr2	2563944	2566650	68	13325.82286	0	0.816115478	0.90651896	0.475623661	0.924682804	0.775429372	0.799667896	0.612106209	0.479751705	0.449059143	FALSE	FALSE	FALSE	FALSE	TRUE	TRUE	TRUE	FALSE	FALSE	FALSE	TRUE	TRUE	TRUE	FALSE	FALSE	TRUE	TRUE	TRUE	FALSE	TRUE	TRUE	TRUE	TRUE	FALSE	TRUE	TRUE	TRUE	TRUE
chr13	111971705	111974796	79	13325.1571	0	0.343712866	0.414234886	0.773808606	0.358310909	0.301949731	0.588839852	0.673278862	0.780354117	0.478404386	FALSE	FALSE	FALSE	TRUE	TRUE	TRUE	TRUE	FALSE	FALSE	TRUE	TRUE	TRUE	TRUE	FALSE	TRUE	TRUE	TRUE	TRUE	FALSE	TRUE	TRUE	TRUE	TRUE	FALSE	FALSE	FALSE	TRUE	TRUE
chr21	42095901	42098624	40	13313.78506	0	0.466114497	0.408773939	0.909311984	0.347060473	0.478069249	0.799569302	0.86919836	0.926656281	0.579595808	TRUE	FALSE	TRUE	TRUE	TRUE	TRUE	TRUE	FALSE	FALSE	TRUE	TRUE	TRUE	TRUE	TRUE	TRUE	TRUE	FALSE	FALSE	FALSE	TRUE	TRUE	TRUE	TRUE	FALSE	FALSE	FALSE	TRUE	TRUE
chr11	116065537	116067157	29	13289.16969	0	0.487913519	0.534633071	0.963254256	0.470330312	0.380674847	0.749111835	0.938263565	0.9583942	0.582579409	TRUE	FALSE	FALSE	TRUE	TRUE	TRUE	TRUE	TRUE	TRUE	TRUE	TRUE	TRUE	TRUE	TRUE	TRUE	TRUE	TRUE	TRUE	FALSE	TRUE	TRUE	TRUE	TRUE	FALSE	FALSE	FALSE	TRUE	TRUE
chr20	62772573	62774909	55	13288.01561	0	0.527454435	0.414583058	0.875465901	0.366330384	0.298412513	0.67622262	0.79163882	0.912756131	0.614343618	FALSE	FALSE	FALSE	TRUE	TRUE	TRUE	TRUE	TRUE	FALSE	TRUE	TRUE	TRUE	TRUE	TRUE	FALSE	TRUE	TRUE	FALSE	FALSE	TRUE	TRUE	TRUE	TRUE	FALSE	FALSE	TRUE	TRUE	TRUE
chr8	135904633	135907563	49	13281.3817	0	0.628002084	0.551590047	0.889444356	0.488932223	0.549851174	0.862698295	0.871990926	0.886304264	0.400512133	FALSE	FALSE	TRUE	TRUE	TRUE	TRUE	TRUE	FALSE	FALSE	TRUE	TRUE	TRUE	TRUE	TRUE	TRUE	FALSE	FALSE	FALSE	FALSE	TRUE	TRUE	TRUE	TRUE	FALSE	FALSE	FALSE	TRUE	TRUE
chr10	132731520	132738241	149	13280.16501	0	0.854028771	0.875593356	0.557658787	0.886107315	0.836193741	0.893297867	0.755173332	0.516229309	0.377068558	FALSE	FALSE	FALSE	FALSE	FALSE	TRUE	TRUE	FALSE	FALSE	FALSE	TRUE	FALSE	TRUE	FALSE	FALSE	TRUE	TRUE	FALSE	FALSE	TRUE	TRUE	FALSE	TRUE	FALSE	TRUE	TRUE	TRUE	FALSE
chr1	4165371	4166530	29	13274.74863	0	0.828699091	0.830779692	0.324445074	0.851522966	0.87791156	0.864980405	0.429940211	0.308093053	0.569818507	FALSE	FALSE	FALSE	FALSE	TRUE	TRUE	TRUE	FALSE	FALSE	FALSE	TRUE	TRUE	TRUE	FALSE	FALSE	TRUE	TRUE	TRUE	FALSE	TRUE	TRUE	TRUE	TRUE	FALSE	TRUE	TRUE	TRUE	TRUE
chr15	97691961	97693361	29	13272.09428	0	0.285692402	0.281918048	0.797339933	0.250674927	0.230550202	0.588958033	0.643081648	0.804043973	0.573493771	FALSE	FALSE	FALSE	TRUE	TRUE	TRUE	TRUE	FALSE	FALSE	TRUE	TRUE	TRUE	TRUE	TRUE	TRUE	TRUE	TRUE	FALSE	FALSE	TRUE	TRUE	TRUE	TRUE	FALSE	TRUE	TRUE	TRUE	TRUE
chr16	20050879	20053276	44	13271.03233	0	0.857841582	0.887880698	0.263668199	0.763596482	0.879329809	0.849412776	0.554449185	0.236262898	0.6516178	TRUE	TRUE	FALSE	FALSE	TRUE	TRUE	TRUE	FALSE	FALSE	FALSE	TRUE	TRUE	TRUE	FALSE	FALSE	TRUE	TRUE	TRUE	FALSE	TRUE	TRUE	TRUE	TRUE	FALSE	TRUE	TRUE	TRUE	TRUE
chr9	98601988	98604453	36	13269.45592	0	0.410546178	0.433782053	0.66886023	0.362337592	0.340244543	0.715115989	0.662913552	0.672554461	0.374871446	FALSE	FALSE	FALSE	TRUE	TRUE	TRUE	TRUE	FALSE	FALSE	TRUE	TRUE	TRUE	TRUE	TRUE	TRUE	FALSE	FALSE	FALSE	FALSE	TRUE	TRUE	TRUE	TRUE	FALSE	FALSE	FALSE	TRUE	TRUE
chr13	43829205	43830733	30	13264.11109	0	0.868891971	0.898276478	0.413213429	0.911038125	0.890484164	0.849234479	0.511629927	0.411537327	0.499500797	FALSE	FALSE	FALSE	FALSE	TRUE	TRUE	TRUE	FALSE	FALSE	FALSE	TRUE	TRUE	TRUE	FALSE	FALSE	TRUE	TRUE	TRUE	FALSE	TRUE	TRUE	TRUE	TRUE	FALSE	TRUE	TRUE	TRUE	TRUE
chr8	2144451	2146785	62	13259.38748	0	0.407624026	0.44592889	0.799484771	0.368686571	0.300802376	0.794234713	0.672237156	0.790890885	0.498682395	FALSE	FALSE	FALSE	TRUE	TRUE	TRUE	TRUE	FALSE	TRUE	TRUE	TRUE	TRUE	TRUE	TRUE	TRUE	FALSE	FALSE	FALSE	FALSE	TRUE	TRUE	TRUE	TRUE	FALSE	TRUE	TRUE	TRUE	TRUE
chr8	41715995	41718338	49	13248.95408	0	0.64579302	0.517128075	0.952005162	0.408472364	0.56889353	0.889688272	0.917543232	0.941195879	0.543532798	TRUE	TRUE	TRUE	TRUE	TRUE	TRUE	TRUE	FALSE	FALSE	TRUE	TRUE	TRUE	TRUE	TRUE	TRUE	FALSE	FALSE	FALSE	TRUE	TRUE	TRUE	TRUE	TRUE	FALSE	FALSE	FALSE	TRUE	TRUE
chr16	5819907	5821033	29	13248.92919	0	0.904967775	0.94187395	0.398768756	0.934625785	0.938201329	0.855656826	0.497696369	0.364920402	0.576953548	FALSE	FALSE	FALSE	FALSE	TRUE	TRUE	TRUE	FALSE	FALSE	FALSE	TRUE	TRUE	TRUE	FALSE	FALSE	TRUE	TRUE	TRUE	FALSE	TRUE	TRUE	TRUE	TRUE	FALSE	TRUE	TRUE	TRUE	TRUE
chr19	2674375	2678784	104	13248.17804	0	0.658356576	0.549420707	0.249166568	0.473289002	0.595413542	0.883932331	0.494638855	0.21250447	0.671427861	FALSE	FALSE	TRUE	TRUE	FALSE	TRUE	TRUE	FALSE	FALSE	FALSE	TRUE	FALSE	TRUE	TRUE	FALSE	TRUE	TRUE	TRUE	FALSE	TRUE	TRUE	TRUE	TRUE	FALSE	TRUE	TRUE	TRUE	FALSE
chr11	70590015	70596861	125	13245.1943	0	0.660267359	0.650146464	0.912639864	0.582671119	0.601041883	0.839675203	0.887667394	0.911733491	0.329968745	FALSE	FALSE	FALSE	TRUE	TRUE	TRUE	TRUE	FALSE	FALSE	FALSE	FALSE	FALSE	FALSE	FALSE	FALSE	FALSE	FALSE	FALSE	FALSE	FALSE	FALSE	FALSE	TRUE	FALSE	FALSE	FALSE	FALSE	TRUE
chr14	91386165	91389645	77	13241.89494	0	0.921806882	0.934001868	0.404734263	0.936677716	0.861872145	0.900544508	0.621798203	0.36398833	0.572689385	FALSE	FALSE	FALSE	FALSE	TRUE	TRUE	TRUE	FALSE	FALSE	FALSE	TRUE	TRUE	TRUE	FALSE	FALSE	TRUE	TRUE	TRUE	FALSE	TRUE	TRUE	TRUE	TRUE	FALSE	TRUE	TRUE	TRUE	TRUE
chr1	2258138	2260781	69	13240.87771	0	0.582849117	0.350016367	0.762656465	0.29734316	0.336933791	0.861761954	0.782406528	0.761251515	0.564418794	FALSE	FALSE	TRUE	TRUE	TRUE	TRUE	TRUE	TRUE	FALSE	TRUE	TRUE	TRUE	TRUE	TRUE	TRUE	FALSE	FALSE	FALSE	TRUE	FALSE	TRUE	TRUE	TRUE	FALSE	FALSE	FALSE	TRUE	TRUE
chr6	168412002	168413013	37	13230.17172	0	0.898271046	0.951161221	0.469266394	0.953586688	0.905451039	0.907203795	0.623260392	0.488009536	0.484320293	FALSE	FALSE	FALSE	FALSE	TRUE	TRUE	TRUE	FALSE	FALSE	FALSE	TRUE	TRUE	TRUE	FALSE	FALSE	TRUE	TRUE	TRUE	FALSE	TRUE	TRUE	TRUE	TRUE	FALSE	TRUE	TRUE	TRUE	TRUE
chr5	10625406	10630633	94	13229.57207	0	0.592462257	0.577848366	0.794756644	0.540269386	0.41451545	0.711410329	0.786058894	0.796614818	0.382099367	FALSE	FALSE	FALSE	FALSE	TRUE	TRUE	TRUE	FALSE	FALSE	FALSE	TRUE	TRUE	TRUE	FALSE	FALSE	FALSE	FALSE	FALSE	FALSE	FALSE	FALSE	FALSE	FALSE	FALSE	FALSE	FALSE	FALSE	FALSE
chr12	130632106	130637857	94	13214.61564	0	0.462661273	0.428644165	0.772479873	0.409446523	0.335014244	0.572999391	0.684720166	0.758182527	0.437465629	TRUE	FALSE	FALSE	FALSE	TRUE	TRUE	TRUE	TRUE	TRUE	TRUE	TRUE	TRUE	TRUE	FALSE	FALSE	FALSE	FALSE	FALSE	FALSE	TRUE	TRUE	TRUE	TRUE	FALSE	FALSE	FALSE	TRUE	TRUE
chr7	3181095	3182240	40	13176.83103	0	0.59141739	0.501349732	0.938814459	0.48711783	0.427330914	0.929403573	0.93835996	0.931765713	0.511483544	FALSE	FALSE	TRUE	TRUE	TRUE	TRUE	TRUE	TRUE	FALSE	TRUE	TRUE	TRUE	TRUE	TRUE	TRUE	FALSE	FALSE	FALSE	FALSE	TRUE	TRUE	TRUE	TRUE	FALSE	FALSE	FALSE	TRUE	TRUE
chr2	46464050	46466997	38	13166.99268	0	0.691897682	0.707753934	0.24220512	0.705390692	0.583552429	0.779316712	0.486063277	0.2021682	0.577148512	TRUE	FALSE	FALSE	FALSE	TRUE	TRUE	TRUE	TRUE	TRUE	TRUE	TRUE	TRUE	TRUE	FALSE	FALSE	TRUE	TRUE	TRUE	FALSE	TRUE	TRUE	TRUE	TRUE	FALSE	TRUE	TRUE	TRUE	TRUE
chr7	72320268	72322382	43	13162.45591	0	0.781755314	0.884442127	0.3876608	0.919121067	0.696126608	0.796709891	0.455840812	0.355592251	0.563528816	TRUE	FALSE	TRUE	TRUE	TRUE	TRUE	TRUE	FALSE	TRUE	TRUE	TRUE	TRUE	TRUE	FALSE	FALSE	TRUE	TRUE	TRUE	FALSE	TRUE	TRUE	TRUE	TRUE	FALSE	FALSE	TRUE	TRUE	TRUE
chr1	9816715	9821936	84	13161.73984	0	0.617481436	0.512992255	0.771928588	0.385161435	0.540375608	0.852350913	0.818800742	0.772748109	0.467189478	TRUE	TRUE	TRUE	TRUE	TRUE	TRUE	TRUE	FALSE	FALSE	TRUE	TRUE	TRUE	TRUE	TRUE	TRUE	FALSE	FALSE	FALSE	FALSE	TRUE	TRUE	TRUE	TRUE	FALSE	FALSE	FALSE	TRUE	TRUE
chr7	153942737	153944995	40	13160.46707	0	0.483540209	0.408056848	0.852658781	0.400105616	0.388365165	0.672411245	0.769371602	0.897212373	0.508847209	FALSE	FALSE	FALSE	TRUE	TRUE	TRUE	TRUE	TRUE	FALSE	TRUE	TRUE	TRUE	TRUE	TRUE	TRUE	TRUE	TRUE	TRUE	FALSE	TRUE	TRUE	TRUE	TRUE	FALSE	TRUE	TRUE	TRUE	TRUE
chr5	61335984	61337418	26	13152.69452	0	0.899447953	0.928449909	0.176881475	0.905215243	0.866460949	0.918690963	0.433475532	0.170728957	0.757720952	FALSE	FALSE	FALSE	FALSE	TRUE	TRUE	TRUE	FALSE	FALSE	FALSE	TRUE	TRUE	TRUE	FALSE	FALSE	TRUE	TRUE	TRUE	FALSE	TRUE	TRUE	TRUE	TRUE	FALSE	TRUE	TRUE	TRUE	TRUE
chr13	110231902	110234065	45	13147.72642	0	0.564975201	0.540237882	0.87273391	0.497608383	0.301266147	0.850901129	0.839214675	0.883686072	0.582419925	TRUE	FALSE	FALSE	TRUE	TRUE	TRUE	TRUE	TRUE	TRUE	TRUE	TRUE	TRUE	TRUE	TRUE	TRUE	FALSE	FALSE	FALSE	FALSE	TRUE	TRUE	TRUE	TRUE	FALSE	FALSE	FALSE	TRUE	TRUE
chr2	240796759	240800939	89	13142.08134	0	0.676636118	0.554919159	0.831079963	0.490560669	0.461251098	0.811897224	0.853944952	0.863377325	0.402126227	FALSE	FALSE	TRUE	TRUE	TRUE	TRUE	TRUE	TRUE	FALSE	TRUE	TRUE	TRUE	TRUE	TRUE	FALSE	FALSE	FALSE	FALSE	FALSE	FALSE	FALSE	FALSE	TRUE	FALSE	FALSE	FALSE	TRUE	TRUE
chr11	119920231	119923376	64	13141.98635	0	0.661584004	0.559909368	0.937510512	0.480368107	0.405283217	0.91590751	0.932010851	0.945474678	0.540191462	FALSE	FALSE	TRUE	TRUE	TRUE	TRUE	TRUE	TRUE	TRUE	TRUE	TRUE	TRUE	TRUE	TRUE	TRUE	FALSE	FALSE	FALSE	FALSE	TRUE	TRUE	TRUE	TRUE	FALSE	FALSE	FALSE	TRUE	TRUE
chr2	7405349	7407938	36	13134.97718	0	0.672804184	0.468606747	0.945758473	0.427404763	0.409579837	0.917979338	0.938236255	0.953955965	0.544376128	FALSE	FALSE	TRUE	TRUE	TRUE	TRUE	TRUE	TRUE	FALSE	TRUE	TRUE	TRUE	TRUE	TRUE	TRUE	FALSE	FALSE	FALSE	TRUE	TRUE	TRUE	TRUE	TRUE	FALSE	FALSE	FALSE	TRUE	TRUE
chr12	108700884	108703563	32	13125.86984	0	0.555082403	0.418584135	0.885160551	0.401558195	0.397487195	0.656064398	0.825123119	0.907896024	0.510408829	FALSE	FALSE	TRUE	TRUE	TRUE	TRUE	TRUE	TRUE	FALSE	TRUE	TRUE	TRUE	TRUE	TRUE	TRUE	TRUE	TRUE	TRUE	TRUE	TRUE	TRUE	TRUE	TRUE	FALSE	FALSE	TRUE	TRUE	TRUE
chr13	73060427	73062724	46	13124.65139	0	0.425456615	0.467110634	0.115470022	0.455066831	0.476006316	0.614964496	0.167881177	0.072819041	0.542145455	FALSE	FALSE	FALSE	FALSE	TRUE	TRUE	TRUE	FALSE	FALSE	FALSE	TRUE	TRUE	TRUE	FALSE	TRUE	TRUE	TRUE	TRUE	FALSE	TRUE	TRUE	TRUE	TRUE	FALSE	FALSE	TRUE	TRUE	TRUE
chr5	172180528	172181923	29	13115.30031	0	0.961980836	0.96054575	0.445036295	0.959699027	0.96197009	0.958157777	0.681434138	0.428543895	0.533436941	FALSE	FALSE	FALSE	FALSE	TRUE	TRUE	TRUE	FALSE	FALSE	FALSE	TRUE	TRUE	TRUE	FALSE	FALSE	TRUE	TRUE	TRUE	FALSE	TRUE	TRUE	TRUE	TRUE	FALSE	TRUE	TRUE	TRUE	TRUE
chr16	17435989	17438828	46	13114.13359	0	0.67409366	0.562527439	0.920595459	0.516437363	0.507130571	0.833116274	0.927278688	0.924062302	0.420148117	FALSE	FALSE	TRUE	TRUE	TRUE	TRUE	TRUE	TRUE	FALSE	TRUE	TRUE	TRUE	TRUE	TRUE	TRUE	FALSE	FALSE	TRUE	TRUE	TRUE	TRUE	TRUE	TRUE	FALSE	FALSE	FALSE	TRUE	TRUE
chr6	165539398	165541258	33	13087.31179	0	0.896066105	0.93677341	0.186911203	0.923741603	0.934679023	0.911045994	0.617675266	0.150335845	0.786437565	FALSE	FALSE	FALSE	FALSE	TRUE	TRUE	TRUE	FALSE	FALSE	FALSE	TRUE	TRUE	TRUE	FALSE	FALSE	TRUE	TRUE	TRUE	FALSE	TRUE	TRUE	TRUE	TRUE	FALSE	TRUE	TRUE	TRUE	TRUE
chr9	113592940	113594626	25	13086.49341	0	0.239459809	0.254229685	0.834913562	0.224840236	0.339877323	0.280806106	0.776136235	0.862991675	0.638151439	TRUE	FALSE	FALSE	FALSE	TRUE	TRUE	TRUE	TRUE	TRUE	FALSE	TRUE	TRUE	TRUE	FALSE	FALSE	TRUE	TRUE	TRUE	FALSE	TRUE	TRUE	TRUE	TRUE	FALSE	FALSE	FALSE	TRUE	TRUE
chr10	75461672	75463573	28	13085.49913	0	0.885781888	0.930234079	0.42154585	0.947785738	0.872433363	0.885463779	0.463511622	0.388148198	0.559637539	TRUE	FALSE	FALSE	FALSE	TRUE	TRUE	TRUE	FALSE	FALSE	FALSE	TRUE	TRUE	TRUE	FALSE	FALSE	TRUE	TRUE	TRUE	FALSE	TRUE	TRUE	TRUE	TRUE	FALSE	FALSE	TRUE	TRUE	TRUE
chr18	33744664	33746933	34	13080.16978	0	0.517828489	0.509576604	0.893519415	0.447687937	0.424402674	0.522883436	0.845430036	0.913679265	0.489276591	FALSE	FALSE	FALSE	FALSE	TRUE	TRUE	TRUE	TRUE	TRUE	TRUE	TRUE	TRUE	TRUE	FALSE	FALSE	TRUE	TRUE	TRUE	FALSE	TRUE	TRUE	TRUE	TRUE	FALSE	FALSE	TRUE	TRUE	TRUE
chr1	200241924	200244315	36	13072.41242	0	0.453527184	0.402398253	0.844787962	0.396732818	0.328492442	0.597911955	0.804543118	0.831959968	0.51629552	FALSE	FALSE	FALSE	TRUE	TRUE	TRUE	TRUE	TRUE	FALSE	TRUE	TRUE	TRUE	TRUE	TRUE	TRUE	TRUE	TRUE	TRUE	FALSE	TRUE	TRUE	TRUE	TRUE	FALSE	FALSE	FALSE	TRUE	TRUE
chr12	6824065	6825395	36	13065.88957	0	0.367063359	0.278485846	0.780846369	0.172808001	0.145683197	0.586028461	0.728671578	0.788867022	0.643183825	FALSE	TRUE	TRUE	TRUE	TRUE	TRUE	TRUE	TRUE	TRUE	TRUE	TRUE	TRUE	TRUE	TRUE	TRUE	TRUE	TRUE	TRUE	FALSE	TRUE	TRUE	TRUE	TRUE	FALSE	FALSE	FALSE	TRUE	TRUE
chr15	77778157	77782646	63	13059.92712	0	0.677444904	0.631583998	0.948288257	0.575670357	0.55743851	0.90459753	0.940457421	0.953368017	0.395929507	FALSE	FALSE	FALSE	TRUE	TRUE	TRUE	TRUE	FALSE	FALSE	FALSE	FALSE	FALSE	FALSE	TRUE	FALSE	FALSE	FALSE	FALSE	FALSE	TRUE	TRUE	TRUE	TRUE	FALSE	FALSE	FALSE	TRUE	TRUE
chr20	38778789	38779924	22	13040.67234	0	0.771473347	0.871742546	0.196483637	0.794621533	0.873424294	0.73601332	0.376804219	0.182445042	0.690979252	TRUE	FALSE	FALSE	FALSE	TRUE	TRUE	TRUE	FALSE	FALSE	TRUE	TRUE	TRUE	TRUE	TRUE	FALSE	TRUE	TRUE	TRUE	FALSE	TRUE	TRUE	TRUE	TRUE	FALSE	TRUE	TRUE	TRUE	TRUE
chr17	4786061	4787697	63	13022.45626	0	0.355025107	0.278741701	0.671606817	0.201183622	0.20385641	0.465918295	0.624444347	0.686673376	0.485489754	FALSE	FALSE	TRUE	TRUE	TRUE	TRUE	TRUE	TRUE	FALSE	TRUE	TRUE	TRUE	TRUE	TRUE	FALSE	TRUE	TRUE	TRUE	FALSE	TRUE	TRUE	TRUE	TRUE	FALSE	FALSE	FALSE	TRUE	TRUE
chr16	4089614	4092850	64	13018.88281	0	0.686200962	0.754280036	0.459371023	0.734285856	0.629421377	0.871384257	0.565634167	0.437240721	0.434143536	FALSE	FALSE	FALSE	FALSE	TRUE	TRUE	TRUE	FALSE	FALSE	TRUE	TRUE	FALSE	TRUE	FALSE	FALSE	TRUE	TRUE	TRUE	FALSE	TRUE	TRUE	FALSE	TRUE	FALSE	TRUE	TRUE	TRUE	TRUE
chr4	152934399	152935878	37	13010.44523	0	0.645533298	0.696494785	0.298757674	0.700482625	0.662922644	0.429979243	0.31416606	0.275565379	0.424917247	FALSE	FALSE	FALSE	TRUE	TRUE	TRUE	TRUE	FALSE	FALSE	TRUE	TRUE	TRUE	TRUE	TRUE	TRUE	TRUE	TRUE	FALSE	FALSE	TRUE	TRUE	TRUE	TRUE	FALSE	FALSE	FALSE	TRUE	TRUE
chr6	165485737	165487584	41	12999.5867	0	0.824744238	0.787875714	0.146055762	0.830529265	0.798427083	0.851946529	0.482824019	0.118682426	0.733264104	FALSE	FALSE	FALSE	FALSE	TRUE	TRUE	TRUE	FALSE	FALSE	FALSE	TRUE	TRUE	TRUE	FALSE	FALSE	TRUE	TRUE	TRUE	FALSE	TRUE	TRUE	TRUE	TRUE	FALSE	TRUE	TRUE	TRUE	TRUE
chr20	48681948	48684378	40	12998.51672	0	0.494080263	0.476284185	0.857111465	0.408740534	0.359283894	0.647842089	0.83551779	0.884728772	0.525444879	FALSE	FALSE	FALSE	TRUE	TRUE	TRUE	TRUE	TRUE	TRUE	TRUE	TRUE	TRUE	TRUE	TRUE	TRUE	TRUE	TRUE	TRUE	FALSE	TRUE	TRUE	TRUE	TRUE	FALSE	FALSE	FALSE	TRUE	TRUE
chr17	19485984	19488548	46	12989.29273	0	0.816555598	0.903571232	0.367418804	0.900591216	0.751773078	0.912573508	0.505748619	0.307594407	0.604979101	TRUE	FALSE	FALSE	FALSE	TRUE	TRUE	TRUE	FALSE	TRUE	TRUE	TRUE	TRUE	TRUE	FALSE	FALSE	TRUE	TRUE	TRUE	FALSE	TRUE	TRUE	TRUE	TRUE	FALSE	TRUE	TRUE	TRUE	TRUE
chr12	57764915	57767206	96	12985.19084	0	0.393830058	0.35770926	0.761863067	0.302953728	0.26884935	0.347331001	0.659578446	0.747849001	0.493013718	FALSE	FALSE	FALSE	FALSE	TRUE	TRUE	TRUE	FALSE	FALSE	FALSE	TRUE	TRUE	TRUE	FALSE	FALSE	TRUE	TRUE	TRUE	FALSE	TRUE	TRUE	TRUE	TRUE	FALSE	FALSE	FALSE	TRUE	TRUE
chr7	30144977	30147466	36	12984.731	0	0.460579166	0.415997626	0.894699311	0.348495684	0.418769336	0.721926939	0.845570455	0.917285581	0.568789896	FALSE	FALSE	TRUE	TRUE	TRUE	TRUE	TRUE	FALSE	FALSE	TRUE	TRUE	TRUE	TRUE	TRUE	TRUE	TRUE	TRUE	TRUE	FALSE	TRUE	TRUE	TRUE	TRUE	FALSE	FALSE	FALSE	TRUE	TRUE
chr11	134391236	134400543	163	12983.61929	0	0.700600175	0.694076103	0.860800625	0.632267224	0.474593404	0.875212423	0.870346101	0.874749593	0.400619019	TRUE	FALSE	FALSE	FALSE	FALSE	FALSE	FALSE	TRUE	TRUE	TRUE	TRUE	TRUE	TRUE	FALSE	FALSE	FALSE	FALSE	FALSE	FALSE	FALSE	FALSE	FALSE	FALSE	FALSE	FALSE	FALSE	FALSE	FALSE
chr6	36774020	36778012	49	12983.16715	0	0.770666841	0.817173151	0.425041353	0.81661721	0.766433537	0.830908091	0.516558809	0.422180213	0.408727878	FALSE	FALSE	FALSE	FALSE	TRUE	TRUE	TRUE	FALSE	FALSE	FALSE	TRUE	TRUE	TRUE	FALSE	FALSE	TRUE	TRUE	TRUE	FALSE	TRUE	TRUE	TRUE	TRUE	FALSE	FALSE	FALSE	TRUE	TRUE
chr9	130138284	130141261	69	12978.39868	0	0.434159121	0.43624432	0.576590365	0.329517304	0.333116709	0.788202297	0.562850661	0.554645301	0.458684993	FALSE	TRUE	FALSE	TRUE	TRUE	TRUE	TRUE	FALSE	FALSE	TRUE	TRUE	TRUE	TRUE	TRUE	TRUE	TRUE	TRUE	TRUE	FALSE	FALSE	TRUE	FALSE	FALSE	FALSE	FALSE	FALSE	FALSE	FALSE
chr10	2733386	2735301	44	12970.78915	0	0.690156354	0.937915849	0.315317553	0.948465056	0.691150897	0.70553507	0.428576766	0.263570555	0.684894502	TRUE	FALSE	TRUE	TRUE	TRUE	TRUE	TRUE	FALSE	TRUE	FALSE	TRUE	TRUE	TRUE	TRUE	FALSE	TRUE	TRUE	TRUE	TRUE	TRUE	TRUE	TRUE	TRUE	FALSE	FALSE	TRUE	TRUE	TRUE
chr16	81538508	81540246	36	12958.14477	0	0.47285464	0.513237077	0.908747027	0.489358044	0.477447919	0.425318191	0.818750901	0.93128501	0.505966819	FALSE	FALSE	FALSE	FALSE	TRUE	TRUE	TRUE	FALSE	FALSE	FALSE	TRUE	TRUE	TRUE	FALSE	FALSE	TRUE	TRUE	TRUE	FALSE	TRUE	TRUE	TRUE	TRUE	FALSE	TRUE	TRUE	TRUE	TRUE
chr7	157794121	157795009	30	12955.70496	0	0.630938792	0.84432334	0.229209426	0.825058642	0.759559179	0.574213982	0.325174536	0.202312459	0.642010882	FALSE	FALSE	TRUE	TRUE	TRUE	TRUE	TRUE	TRUE	FALSE	TRUE	TRUE	TRUE	TRUE	TRUE	FALSE	TRUE	TRUE	TRUE	TRUE	TRUE	TRUE	TRUE	TRUE	FALSE	FALSE	FALSE	TRUE	TRUE
chr22	44586280	44588214	38	12937.63345	0	0.415281812	0.457321628	0.925358062	0.423459754	0.418727961	0.464255069	0.863172314	0.924458449	0.510076249	FALSE	FALSE	FALSE	FALSE	TRUE	TRUE	TRUE	FALSE	FALSE	FALSE	TRUE	TRUE	TRUE	FALSE	FALSE	TRUE	TRUE	TRUE	FALSE	TRUE	TRUE	TRUE	TRUE	FALSE	FALSE	FALSE	TRUE	TRUE
chr10	14326119	14329274	34	12933.45705	0	0.353984967	0.240471173	0.688149422	0.196676504	0.210056521	0.620960439	0.702795261	0.704466174	0.50778967	FALSE	FALSE	TRUE	TRUE	TRUE	TRUE	TRUE	TRUE	FALSE	TRUE	TRUE	TRUE	TRUE	TRUE	TRUE	FALSE	FALSE	TRUE	TRUE	TRUE	TRUE	TRUE	TRUE	FALSE	FALSE	FALSE	TRUE	TRUE
chr12	111274570	111276676	37	12929.24975	0	0.574335235	0.422497139	0.896925489	0.349410267	0.492697405	0.894910889	0.886663204	0.909764583	0.560354316	TRUE	FALSE	TRUE	TRUE	TRUE	TRUE	TRUE	FALSE	FALSE	TRUE	TRUE	TRUE	TRUE	TRUE	TRUE	FALSE	FALSE	FALSE	TRUE	TRUE	TRUE	TRUE	TRUE	FALSE	FALSE	FALSE	TRUE	TRUE
chr17	79517761	79522084	92	12913.59654	0	0.488826756	0.49474773	0.858025926	0.420261148	0.438174363	0.718120711	0.807029342	0.854372499	0.437764779	FALSE	FALSE	FALSE	TRUE	TRUE	TRUE	TRUE	FALSE	FALSE	TRUE	TRUE	TRUE	TRUE	FALSE	FALSE	FALSE	FALSE	FALSE	FALSE	FALSE	FALSE	FALSE	FALSE	FALSE	FALSE	FALSE	FALSE	FALSE
chr13	114130346	114131670	32	12894.37571	0	0.200934552	0.162063378	0.679104782	0.169459836	0.136032891	0.144140319	0.616796334	0.705131857	0.569098966	FALSE	FALSE	FALSE	FALSE	TRUE	TRUE	TRUE	FALSE	FALSE	FALSE	TRUE	TRUE	TRUE	FALSE	FALSE	TRUE	TRUE	TRUE	FALSE	TRUE	TRUE	TRUE	TRUE	FALSE	FALSE	FALSE	TRUE	TRUE
chr17	66989136	66991778	42	12894.20033	0	0.821111165	0.93580746	0.401920833	0.937874879	0.855040625	0.860078367	0.490412175	0.389010087	0.548864791	FALSE	FALSE	TRUE	FALSE	TRUE	TRUE	TRUE	FALSE	FALSE	FALSE	TRUE	TRUE	TRUE	FALSE	FALSE	TRUE	TRUE	TRUE	FALSE	TRUE	TRUE	TRUE	TRUE	FALSE	FALSE	TRUE	TRUE	TRUE
chr2	122218240	122219368	28	12883.78912	0	0.923685842	0.961956131	0.446365138	0.963348099	0.932803797	0.89261383	0.590160472	0.427360193	0.535987906	FALSE	FALSE	FALSE	FALSE	TRUE	TRUE	TRUE	FALSE	FALSE	FALSE	TRUE	TRUE	TRUE	FALSE	FALSE	TRUE	TRUE	TRUE	FALSE	TRUE	TRUE	TRUE	TRUE	FALSE	TRUE	TRUE	TRUE	TRUE
chr5	6365205	6367166	36	12870.8575	0	0.566518096	0.513772699	0.904243499	0.526103522	0.429355915	0.904893851	0.884461829	0.921785439	0.492429524	TRUE	FALSE	FALSE	TRUE	TRUE	TRUE	TRUE	TRUE	FALSE	TRUE	TRUE	TRUE	TRUE	TRUE	TRUE	FALSE	FALSE	FALSE	FALSE	TRUE	TRUE	TRUE	TRUE	FALSE	FALSE	FALSE	TRUE	TRUE
chr22	37249170	37253567	62	12866.35521	0	0.829165079	0.932363791	0.522921568	0.936504849	0.847877906	0.898586015	0.645624779	0.491707836	0.444797013	FALSE	FALSE	FALSE	FALSE	TRUE	TRUE	TRUE	FALSE	FALSE	FALSE	TRUE	TRUE	TRUE	FALSE	FALSE	TRUE	TRUE	TRUE	FALSE	TRUE	TRUE	TRUE	TRUE	FALSE	FALSE	TRUE	TRUE	TRUE
chr11	46197747	46201680	50	12865.16311	0	0.634081919	0.665585258	0.952383906	0.61035217	0.579019708	0.915877471	0.913590607	0.950303853	0.373364198	FALSE	TRUE	FALSE	TRUE	TRUE	TRUE	TRUE	FALSE	TRUE	TRUE	TRUE	TRUE	TRUE	TRUE	TRUE	FALSE	FALSE	FALSE	FALSE	TRUE	TRUE	TRUE	TRUE	FALSE	FALSE	FALSE	TRUE	TRUE
chr8	10364055	10369686	86	12857.72754	0	0.558649123	0.510167315	0.807654511	0.4503645	0.470309812	0.892389229	0.80978114	0.810349778	0.442024729	FALSE	FALSE	FALSE	TRUE	TRUE	TRUE	TRUE	FALSE	FALSE	TRUE	TRUE	TRUE	TRUE	TRUE	TRUE	FALSE	FALSE	FALSE	FALSE	TRUE	TRUE	TRUE	TRUE	FALSE	FALSE	FALSE	TRUE	TRUE
chr4	159104699	159106932	26	12851.61275	0	0.209526089	0.161747027	0.675407421	0.118849063	0.090160385	0.47501721	0.682037285	0.694788951	0.604628566	FALSE	FALSE	FALSE	TRUE	TRUE	TRUE	TRUE	FALSE	FALSE	TRUE	TRUE	TRUE	TRUE	TRUE	TRUE	TRUE	TRUE	TRUE	FALSE	TRUE	TRUE	TRUE	TRUE	FALSE	FALSE	FALSE	TRUE	TRUE
chr6	165633354	165635743	39	12830.36111	0	0.906720071	0.932477214	0.1455983	0.92961502	0.854741912	0.927047444	0.508387705	0.089891206	0.842586007	FALSE	FALSE	FALSE	FALSE	TRUE	TRUE	TRUE	FALSE	FALSE	FALSE	TRUE	TRUE	TRUE	FALSE	FALSE	TRUE	TRUE	TRUE	FALSE	TRUE	TRUE	TRUE	TRUE	FALSE	TRUE	TRUE	TRUE	TRUE
chr11	119708434	119710508	47	12825.03523	0	0.317373305	0.354938417	0.818025156	0.330587313	0.317808667	0.374265385	0.714907419	0.827336251	0.509962945	FALSE	FALSE	FALSE	FALSE	TRUE	TRUE	TRUE	FALSE	FALSE	FALSE	TRUE	TRUE	TRUE	FALSE	FALSE	TRUE	TRUE	TRUE	FALSE	TRUE	TRUE	TRUE	TRUE	FALSE	TRUE	TRUE	TRUE	TRUE
chr2	232900621	232905181	85	12822.26427	0	0.782761115	0.745538906	0.297335826	0.624066041	0.804441353	0.850445464	0.479113789	0.239687077	0.610758387	TRUE	FALSE	FALSE	TRUE	FALSE	TRUE	TRUE	FALSE	FALSE	FALSE	TRUE	TRUE	TRUE	FALSE	FALSE	TRUE	TRUE	TRUE	FALSE	TRUE	TRUE	TRUE	TRUE	FALSE	TRUE	TRUE	TRUE	TRUE
chr18	55250586	55253411	34	12817.14962	0	0.647162407	0.458303148	0.918833985	0.437012301	0.448902746	0.887453467	0.91945557	0.928094546	0.491082246	FALSE	FALSE	TRUE	TRUE	TRUE	TRUE	TRUE	TRUE	FALSE	TRUE	TRUE	TRUE	TRUE	TRUE	TRUE	FALSE	FALSE	FALSE	TRUE	TRUE	TRUE	TRUE	TRUE	FALSE	FALSE	FALSE	TRUE	TRUE
chr12	112937985	112938950	35	12803.715	0	0.28989052	0.218827649	0.769548188	0.184943551	0.169596005	0.300883718	0.649476304	0.768744623	0.599952183	FALSE	FALSE	FALSE	FALSE	TRUE	TRUE	TRUE	FALSE	FALSE	FALSE	TRUE	TRUE	TRUE	FALSE	FALSE	TRUE	TRUE	TRUE	FALSE	TRUE	TRUE	TRUE	TRUE	FALSE	TRUE	TRUE	TRUE	TRUE
chr11	114169133	114175018	89	12790.26288	0	0.751038191	0.669237955	0.89258706	0.576016357	0.493062018	0.820117623	0.885101407	0.914222216	0.421160199	FALSE	FALSE	TRUE	TRUE	TRUE	TRUE	TRUE	TRUE	TRUE	TRUE	TRUE	TRUE	TRUE	FALSE	FALSE	FALSE	FALSE	FALSE	FALSE	TRUE	FALSE	FALSE	TRUE	FALSE	FALSE	FALSE	TRUE	TRUE
chr6	136036632	136038516	26	12785.54134	0	0.838170185	0.879383967	0.215719911	0.811615431	0.818864882	0.705848737	0.329791717	0.185106175	0.694277793	FALSE	FALSE	FALSE	TRUE	TRUE	TRUE	TRUE	FALSE	FALSE	TRUE	TRUE	TRUE	TRUE	TRUE	TRUE	TRUE	TRUE	TRUE	FALSE	TRUE	TRUE	TRUE	TRUE	FALSE	TRUE	TRUE	TRUE	TRUE
chr20	1214785	1217908	53	12776.59859	0	0.906758058	0.933203208	0.525703873	0.924054297	0.908832328	0.91725415	0.753340922	0.47628432	0.456918888	FALSE	FALSE	FALSE	FALSE	TRUE	TRUE	TRUE	FALSE	FALSE	FALSE	TRUE	TRUE	TRUE	FALSE	FALSE	TRUE	TRUE	TRUE	FALSE	TRUE	TRUE	TRUE	TRUE	FALSE	TRUE	TRUE	TRUE	TRUE
chr6	155075723	155077043	29	12771.29391	0	0.942475762	0.953317888	0.431148293	0.96294613	0.906641575	0.933947629	0.664267947	0.408469048	0.554477082	FALSE	FALSE	FALSE	FALSE	TRUE	TRUE	TRUE	FALSE	FALSE	FALSE	TRUE	TRUE	TRUE	FALSE	FALSE	TRUE	TRUE	TRUE	FALSE	TRUE	TRUE	TRUE	TRUE	FALSE	TRUE	TRUE	TRUE	TRUE
chr14	100176562	100177393	18	12751.95124	0	0.669080427	0.930163147	0.262192128	0.886355008	0.861665514	0.913068624	0.353467213	0.2251421	0.705021047	FALSE	FALSE	TRUE	FALSE	TRUE	TRUE	TRUE	TRUE	FALSE	FALSE	TRUE	TRUE	TRUE	FALSE	TRUE	TRUE	TRUE	TRUE	TRUE	TRUE	TRUE	TRUE	TRUE	FALSE	TRUE	TRUE	TRUE	TRUE
chr10	132607451	132611016	79	12742.84709	0	0.872294948	0.899187259	0.400302337	0.886070028	0.820001828	0.918379297	0.688872441	0.359090926	0.559288371	FALSE	FALSE	FALSE	FALSE	FALSE	TRUE	TRUE	FALSE	FALSE	FALSE	TRUE	FALSE	TRUE	FALSE	FALSE	TRUE	TRUE	FALSE	FALSE	TRUE	TRUE	FALSE	TRUE	FALSE	TRUE	TRUE	TRUE	FALSE
chr7	1752939	1754085	36	12728.99734	0	0.925964966	0.91473171	0.399626298	0.922794074	0.932469851	0.931245024	0.654376482	0.349042591	0.58342726	FALSE	FALSE	FALSE	FALSE	TRUE	TRUE	TRUE	FALSE	FALSE	FALSE	TRUE	TRUE	TRUE	FALSE	FALSE	TRUE	TRUE	TRUE	FALSE	TRUE	TRUE	TRUE	TRUE	FALSE	TRUE	TRUE	TRUE	TRUE
chr19	53703730	53705408	35	12719.59106	0	0.838768187	0.889286546	0.407051036	0.873501246	0.909042005	0.90843092	0.659130417	0.359882812	0.549159193	FALSE	FALSE	FALSE	FALSE	TRUE	TRUE	TRUE	FALSE	FALSE	FALSE	TRUE	TRUE	TRUE	FALSE	FALSE	TRUE	TRUE	TRUE	FALSE	TRUE	TRUE	TRUE	TRUE	FALSE	TRUE	TRUE	TRUE	TRUE
chr1	116531522	116532494	25	12718.10927	0	0.958070047	0.95862009	0.394560693	0.960182536	0.969028658	0.944349412	0.63108445	0.354451057	0.614577601	FALSE	FALSE	FALSE	FALSE	TRUE	TRUE	TRUE	FALSE	FALSE	FALSE	TRUE	TRUE	TRUE	FALSE	FALSE	TRUE	TRUE	TRUE	FALSE	TRUE	TRUE	TRUE	TRUE	FALSE	TRUE	TRUE	TRUE	TRUE
chr9	133700625	133702126	35	12716.50573	0	0.463223597	0.336103613	0.851723279	0.277612892	0.301740154	0.820656648	0.840750729	0.916589577	0.638976685	FALSE	FALSE	FALSE	TRUE	TRUE	TRUE	TRUE	FALSE	FALSE	TRUE	TRUE	TRUE	TRUE	TRUE	TRUE	FALSE	FALSE	FALSE	FALSE	TRUE	TRUE	TRUE	TRUE	FALSE	FALSE	FALSE	TRUE	TRUE
chr10	2789773	2790877	26	12696.93149	0	0.907762849	0.93166479	0.411596887	0.932333596	0.929356833	0.670271357	0.502240813	0.412940459	0.520736709	FALSE	FALSE	FALSE	TRUE	TRUE	TRUE	TRUE	FALSE	FALSE	TRUE	TRUE	TRUE	TRUE	TRUE	TRUE	TRUE	TRUE	TRUE	FALSE	TRUE	TRUE	TRUE	TRUE	FALSE	TRUE	TRUE	TRUE	TRUE
chr16	78996768	78997833	26	12695.79983	0	0.540155701	0.376861349	0.917387549	0.358514282	0.32825893	0.888995691	0.920092395	0.937436711	0.609177781	FALSE	FALSE	TRUE	TRUE	TRUE	TRUE	TRUE	TRUE	FALSE	TRUE	TRUE	TRUE	TRUE	TRUE	TRUE	FALSE	FALSE	FALSE	TRUE	TRUE	TRUE	TRUE	TRUE	FALSE	FALSE	FALSE	TRUE	TRUE
chr12	132774470	132775490	38	12694.24079	0	0.425411865	0.380199238	0.882669182	0.336908736	0.254103142	0.867321462	0.871093477	0.893034496	0.638931354	FALSE	FALSE	FALSE	TRUE	TRUE	TRUE	TRUE	TRUE	FALSE	TRUE	TRUE	TRUE	TRUE	TRUE	TRUE	FALSE	FALSE	FALSE	FALSE	TRUE	TRUE	TRUE	TRUE	FALSE	FALSE	FALSE	TRUE	TRUE
chr10	122462375	122463646	57	12691.3304	0	0.327049639	0.186830631	0.653494411	0.151492133	0.168882471	0.348914238	0.543226231	0.650305656	0.502002278	FALSE	FALSE	TRUE	TRUE	TRUE	TRUE	TRUE	TRUE	FALSE	TRUE	TRUE	TRUE	TRUE	TRUE	FALSE	TRUE	TRUE	TRUE	TRUE	TRUE	TRUE	TRUE	TRUE	FALSE	FALSE	FALSE	TRUE	TRUE
chr18	55243447	55245897	26	12690.07016	0	0.649240389	0.403450367	0.908646562	0.346077264	0.466825419	0.893868614	0.915772154	0.926474994	0.58039773	TRUE	FALSE	TRUE	TRUE	TRUE	TRUE	TRUE	TRUE	TRUE	TRUE	TRUE	TRUE	TRUE	TRUE	TRUE	FALSE	FALSE	FALSE	TRUE	TRUE	TRUE	TRUE	TRUE	FALSE	FALSE	FALSE	TRUE	TRUE
chr17	2016496	2021272	99	12681.81328	0	0.54775157	0.457357207	0.807357092	0.369402011	0.270390621	0.884589063	0.817131489	0.819794029	0.614198442	FALSE	FALSE	FALSE	TRUE	TRUE	TRUE	TRUE	TRUE	TRUE	TRUE	TRUE	TRUE	TRUE	TRUE	TRUE	FALSE	FALSE	FALSE	FALSE	TRUE	TRUE	TRUE	TRUE	FALSE	FALSE	FALSE	TRUE	TRUE
chr13	114025501	114028208	77	12678.52543	0	0.504393035	0.478570942	0.866339012	0.403971217	0.362617224	0.741337074	0.859254317	0.8901733	0.527556075	FALSE	FALSE	FALSE	TRUE	TRUE	TRUE	TRUE	TRUE	FALSE	TRUE	TRUE	TRUE	TRUE	TRUE	FALSE	FALSE	FALSE	FALSE	FALSE	TRUE	TRUE	TRUE	TRUE	FALSE	FALSE	FALSE	TRUE	TRUE
chr6	131380896	131382971	36	12676.09456	0	0.472506513	0.485549295	0.90025079	0.41730825	0.302263911	0.793524487	0.878917482	0.918401888	0.616137977	TRUE	FALSE	FALSE	TRUE	TRUE	TRUE	TRUE	TRUE	TRUE	TRUE	TRUE	TRUE	TRUE	TRUE	TRUE	TRUE	TRUE	FALSE	FALSE	TRUE	TRUE	TRUE	TRUE	FALSE	FALSE	FALSE	TRUE	TRUE
chr7	1189157	1190921	29	12668.56256	0	0.924053642	0.932585149	0.477800168	0.885877528	0.896352117	0.95377557	0.583263807	0.418738535	0.535037035	FALSE	FALSE	FALSE	FALSE	TRUE	TRUE	TRUE	FALSE	FALSE	FALSE	TRUE	TRUE	TRUE	FALSE	FALSE	TRUE	TRUE	TRUE	FALSE	TRUE	TRUE	TRUE	TRUE	FALSE	TRUE	TRUE	TRUE	TRUE
chr10	131109307	131110410	35	12660.84981	0	0.606677335	0.488016928	0.910289025	0.370927361	0.405385706	0.886232142	0.915030758	0.922469544	0.551542183	FALSE	TRUE	TRUE	TRUE	TRUE	TRUE	TRUE	TRUE	FALSE	TRUE	TRUE	TRUE	TRUE	TRUE	TRUE	FALSE	FALSE	FALSE	FALSE	TRUE	TRUE	TRUE	TRUE	FALSE	FALSE	FALSE	TRUE	TRUE
chr1	6012212	6017858	117	12652.2253	0	0.635788898	0.610374738	0.841684818	0.557584849	0.476949507	0.911108856	0.865261945	0.836300968	0.434159349	FALSE	FALSE	FALSE	TRUE	TRUE	TRUE	TRUE	TRUE	FALSE	TRUE	TRUE	TRUE	TRUE	TRUE	TRUE	FALSE	FALSE	FALSE	FALSE	FALSE	TRUE	TRUE	TRUE	FALSE	FALSE	FALSE	TRUE	TRUE
chr21	39906929	39909684	39	12648.15214	0	0.889740452	0.890498119	0.295320205	0.877180981	0.836917699	0.806569225	0.459184059	0.237946034	0.652552085	FALSE	FALSE	FALSE	FALSE	TRUE	TRUE	TRUE	FALSE	FALSE	FALSE	TRUE	TRUE	TRUE	FALSE	FALSE	TRUE	TRUE	TRUE	FALSE	TRUE	TRUE	TRUE	TRUE	FALSE	TRUE	TRUE	TRUE	TRUE
chr6	158033337	158035161	40	12618.345	0	0.520023107	0.547452923	0.942807508	0.518741412	0.411992197	0.928596096	0.932492702	0.956343117	0.544350919	TRUE	FALSE	FALSE	TRUE	TRUE	TRUE	TRUE	FALSE	TRUE	TRUE	TRUE	TRUE	TRUE	TRUE	TRUE	FALSE	FALSE	FALSE	FALSE	TRUE	TRUE	TRUE	TRUE	FALSE	FALSE	FALSE	TRUE	TRUE
chr1	53134487	53136026	34	12605.03266	0	0.49001957	0.501777423	0.91988224	0.437241313	0.358915746	0.862930396	0.904525111	0.92372138	0.564805634	FALSE	FALSE	FALSE	TRUE	TRUE	TRUE	TRUE	TRUE	TRUE	TRUE	TRUE	TRUE	TRUE	TRUE	TRUE	FALSE	FALSE	FALSE	FALSE	TRUE	TRUE	TRUE	TRUE	FALSE	FALSE	FALSE	TRUE	TRUE
chr17	10072731	10075139	39	12586.37479	0	0.877000302	0.88349358	0.437516582	0.885977067	0.900690969	0.89678178	0.701130003	0.432811935	0.467879034	FALSE	FALSE	FALSE	FALSE	TRUE	TRUE	TRUE	FALSE	FALSE	FALSE	TRUE	TRUE	TRUE	FALSE	FALSE	TRUE	TRUE	TRUE	FALSE	TRUE	TRUE	TRUE	TRUE	FALSE	TRUE	TRUE	TRUE	TRUE
chr1	89966670	89967687	18	12581.98612	0	0.931146725	0.960109074	0.268972159	0.949852819	0.930419722	0.931864156	0.61353461	0.239758389	0.720350685	FALSE	FALSE	FALSE	FALSE	TRUE	TRUE	TRUE	FALSE	FALSE	FALSE	TRUE	TRUE	TRUE	FALSE	FALSE	TRUE	TRUE	TRUE	FALSE	TRUE	TRUE	TRUE	TRUE	FALSE	TRUE	TRUE	TRUE	TRUE
chr1	27056858	27058185	20	12571.6612	0	0.327801397	0.282084135	0.861620038	0.29326591	0.268992385	0.565451227	0.766399146	0.901227768	0.632235383	FALSE	FALSE	FALSE	TRUE	TRUE	TRUE	TRUE	FALSE	FALSE	TRUE	TRUE	TRUE	TRUE	TRUE	TRUE	TRUE	TRUE	TRUE	FALSE	TRUE	TRUE	TRUE	TRUE	FALSE	FALSE	TRUE	TRUE	TRUE
chr11	1384431	1386051	33	12546.04085	0	0.504727702	0.463492864	0.964800366	0.4196976	0.412579702	0.927283501	0.948081194	0.962167949	0.552220664	FALSE	FALSE	FALSE	TRUE	TRUE	TRUE	TRUE	FALSE	FALSE	TRUE	TRUE	TRUE	TRUE	TRUE	TRUE	FALSE	FALSE	FALSE	FALSE	TRUE	TRUE	TRUE	TRUE	FALSE	FALSE	FALSE	TRUE	TRUE
chr22	20254144	20259978	84	12541.53515	0	0.630363603	0.585314469	0.933341084	0.438313123	0.429440809	0.886810693	0.932378312	0.943352061	0.513911253	FALSE	TRUE	TRUE	TRUE	TRUE	TRUE	TRUE	TRUE	TRUE	TRUE	TRUE	TRUE	TRUE	TRUE	TRUE	FALSE	FALSE	FALSE	FALSE	TRUE	TRUE	TRUE	TRUE	FALSE	FALSE	FALSE	TRUE	TRUE
chr16	69744863	69746671	49	12537.94433	0	0.924427213	0.931437105	0.533500736	0.94113078	0.909477945	0.925969172	0.753404244	0.533939057	0.407630044	FALSE	FALSE	FALSE	FALSE	TRUE	TRUE	TRUE	FALSE	FALSE	FALSE	TRUE	TRUE	TRUE	FALSE	FALSE	TRUE	TRUE	TRUE	FALSE	TRUE	TRUE	TRUE	TRUE	FALSE	TRUE	TRUE	TRUE	TRUE
chr6	168383935	168386357	53	12529.82586	0	0.507824743	0.457987741	0.782559042	0.386867848	0.383880605	0.904792475	0.857645522	0.767021859	0.52091187	FALSE	FALSE	FALSE	TRUE	TRUE	TRUE	TRUE	FALSE	FALSE	TRUE	TRUE	TRUE	TRUE	TRUE	TRUE	FALSE	FALSE	FALSE	FALSE	TRUE	TRUE	TRUE	TRUE	FALSE	FALSE	FALSE	TRUE	TRUE
chr2	118557240	118558182	17	12528.38495	0	0.851007854	0.911677861	0.311891188	0.91521416	0.889599027	0.85557986	0.342119688	0.280177999	0.635036161	FALSE	FALSE	FALSE	FALSE	TRUE	TRUE	TRUE	FALSE	FALSE	FALSE	TRUE	TRUE	TRUE	FALSE	FALSE	TRUE	TRUE	TRUE	FALSE	TRUE	TRUE	TRUE	TRUE	FALSE	FALSE	FALSE	TRUE	TRUE
chr15	36971939	36975831	36	12515.83608	0	0.800315004	0.874781125	0.484782209	0.863688522	0.889170465	0.874560078	0.555406301	0.441183132	0.447987333	FALSE	FALSE	FALSE	FALSE	TRUE	TRUE	TRUE	TRUE	FALSE	FALSE	TRUE	TRUE	TRUE	FALSE	FALSE	TRUE	TRUE	TRUE	FALSE	TRUE	TRUE	TRUE	TRUE	FALSE	TRUE	TRUE	TRUE	TRUE
chr22	38827957	38834353	113	12495.18796	0	0.527460727	0.523422532	0.85149449	0.491393512	0.288622099	0.809082086	0.843508882	0.877050428	0.588428329	TRUE	FALSE	FALSE	TRUE	TRUE	TRUE	TRUE	TRUE	TRUE	TRUE	TRUE	TRUE	TRUE	TRUE	TRUE	FALSE	FALSE	FALSE	FALSE	TRUE	TRUE	TRUE	TRUE	FALSE	FALSE	FALSE	TRUE	TRUE
chr1	182614757	182617068	74	12478.06934	0	0.158755334	0.147254495	0.48027414	0.118401235	0.094132401	0.27579737	0.503308399	0.516203192	0.422070791	FALSE	FALSE	FALSE	TRUE	TRUE	TRUE	TRUE	FALSE	FALSE	TRUE	TRUE	TRUE	TRUE	TRUE	TRUE	TRUE	TRUE	TRUE	FALSE	TRUE	TRUE	TRUE	TRUE	FALSE	FALSE	FALSE	TRUE	TRUE
chr15	60892496	60896357	62	12465.82999	0	0.808976	0.814186862	0.35521266	0.694793919	0.849066899	0.874858302	0.585502777	0.273174867	0.601683436	FALSE	FALSE	FALSE	FALSE	TRUE	TRUE	TRUE	FALSE	FALSE	FALSE	TRUE	TRUE	TRUE	FALSE	FALSE	TRUE	TRUE	TRUE	FALSE	TRUE	TRUE	TRUE	TRUE	FALSE	TRUE	TRUE	TRUE	TRUE
chr7	97025619	97027516	56	12464.09818	0	0.234120763	0.257561459	0.722398916	0.205039349	0.149678022	0.313974859	0.57904842	0.772664847	0.622986826	FALSE	FALSE	FALSE	FALSE	TRUE	TRUE	TRUE	FALSE	FALSE	TRUE	TRUE	TRUE	TRUE	FALSE	FALSE	TRUE	TRUE	TRUE	FALSE	TRUE	TRUE	TRUE	TRUE	FALSE	TRUE	TRUE	TRUE	TRUE
chr12	124453765	124456718	65	12459.13252	0	0.477388907	0.508713881	0.904464191	0.408642027	0.375312645	0.787788418	0.86742701	0.909537843	0.534225199	FALSE	FALSE	FALSE	TRUE	TRUE	TRUE	TRUE	FALSE	FALSE	TRUE	TRUE	TRUE	TRUE	TRUE	TRUE	FALSE	TRUE	FALSE	FALSE	TRUE	TRUE	TRUE	TRUE	FALSE	FALSE	FALSE	TRUE	TRUE
chr13	109331239	109334025	50	12456.77865	0	0.574658288	0.617776113	0.892521448	0.551069125	0.465257287	0.574475328	0.857745162	0.910213697	0.44495641	FALSE	FALSE	FALSE	FALSE	TRUE	TRUE	TRUE	TRUE	TRUE	TRUE	TRUE	TRUE	TRUE	FALSE	FALSE	TRUE	TRUE	TRUE	FALSE	TRUE	TRUE	TRUE	TRUE	FALSE	FALSE	FALSE	TRUE	TRUE
chr10	132479845	132483035	65	12451.69728	0	0.790884414	0.844621482	0.450582067	0.815225342	0.727585114	0.900747933	0.554376819	0.405098891	0.495649042	FALSE	FALSE	FALSE	FALSE	TRUE	TRUE	TRUE	FALSE	TRUE	TRUE	TRUE	TRUE	TRUE	FALSE	FALSE	TRUE	TRUE	TRUE	FALSE	TRUE	TRUE	TRUE	TRUE	FALSE	TRUE	TRUE	TRUE	TRUE
chr7	100885462	100889073	83	12451.50819	0	0.748787512	0.802105163	0.330965748	0.753513759	0.736854616	0.795180212	0.581307069	0.315934282	0.486170881	FALSE	FALSE	FALSE	FALSE	TRUE	TRUE	TRUE	FALSE	FALSE	FALSE	TRUE	FALSE	TRUE	FALSE	FALSE	TRUE	TRUE	TRUE	FALSE	TRUE	TRUE	FALSE	TRUE	FALSE	TRUE	TRUE	TRUE	TRUE
chr21	43270033	43271545	42	12433.26917	0	0.450959982	0.48594797	0.889299591	0.48964099	0.365174296	0.417763872	0.81373498	0.933944179	0.568769884	FALSE	FALSE	FALSE	FALSE	TRUE	TRUE	TRUE	FALSE	FALSE	FALSE	TRUE	TRUE	TRUE	FALSE	FALSE	TRUE	TRUE	TRUE	FALSE	TRUE	TRUE	TRUE	TRUE	FALSE	FALSE	FALSE	TRUE	TRUE
chr18	36692476	36695342	40	12431.15431	0	0.490233811	0.40692034	0.869374665	0.410089706	0.341289712	0.753185094	0.875084399	0.90026336	0.558973648	FALSE	FALSE	FALSE	TRUE	TRUE	TRUE	TRUE	TRUE	FALSE	TRUE	TRUE	TRUE	TRUE	TRUE	TRUE	TRUE	TRUE	TRUE	FALSE	TRUE	TRUE	TRUE	TRUE	FALSE	FALSE	FALSE	TRUE	TRUE
chr1	203275939	203279566	61	12425.66602	0	0.589380934	0.574195102	0.908979744	0.573331488	0.427930653	0.724937924	0.8982139	0.91086854	0.482937887	TRUE	FALSE	FALSE	TRUE	TRUE	TRUE	TRUE	TRUE	TRUE	TRUE	TRUE	TRUE	TRUE	FALSE	TRUE	FALSE	FALSE	FALSE	FALSE	TRUE	TRUE	TRUE	TRUE	FALSE	FALSE	FALSE	TRUE	TRUE
chr1	29081440	29083460	27	12419.90362	0	0.839819703	0.938234254	0.381074192	0.924498256	0.883068585	0.923042909	0.682867376	0.2876665	0.650567754	FALSE	FALSE	FALSE	FALSE	TRUE	TRUE	TRUE	FALSE	FALSE	FALSE	TRUE	TRUE	TRUE	FALSE	FALSE	TRUE	TRUE	TRUE	FALSE	TRUE	TRUE	FALSE	TRUE	TRUE	TRUE	TRUE	TRUE	TRUE
chr16	73063183	73066388	97	12414.68848	0	0.14955761	0.087419327	0.588574626	0.080165588	0.068771655	0.350184938	0.481702225	0.605340261	0.536568606	FALSE	FALSE	FALSE	TRUE	TRUE	TRUE	TRUE	FALSE	FALSE	TRUE	TRUE	TRUE	TRUE	TRUE	TRUE	TRUE	TRUE	FALSE	FALSE	TRUE	TRUE	TRUE	TRUE	FALSE	FALSE	FALSE	TRUE	TRUE
chr1	6564296	6565955	33	12400.11634	0	0.920378639	0.948354466	0.53718011	0.949028697	0.940102975	0.915915528	0.625645828	0.503797294	0.445231404	FALSE	FALSE	FALSE	FALSE	TRUE	TRUE	TRUE	FALSE	FALSE	FALSE	TRUE	TRUE	TRUE	FALSE	FALSE	TRUE	TRUE	TRUE	FALSE	TRUE	TRUE	TRUE	TRUE	FALSE	FALSE	TRUE	TRUE	TRUE
chr13	98171818	98173113	26	12381.85046	0	0.420184357	0.298143131	0.856686669	0.274961895	0.418112713	0.394309943	0.79982773	0.898634733	0.623672838	TRUE	FALSE	TRUE	TRUE	TRUE	TRUE	TRUE	FALSE	TRUE	FALSE	TRUE	TRUE	TRUE	TRUE	FALSE	TRUE	TRUE	TRUE	TRUE	TRUE	TRUE	TRUE	TRUE	FALSE	FALSE	TRUE	TRUE	TRUE
chr5	179195251	179197339	57	12373.74296	0	0.741273233	0.61138681	0.957853757	0.550979879	0.52214877	0.936602084	0.95501366	0.961115285	0.438966515	FALSE	FALSE	TRUE	TRUE	TRUE	TRUE	TRUE	TRUE	FALSE	TRUE	TRUE	TRUE	TRUE	TRUE	TRUE	FALSE	FALSE	FALSE	TRUE	TRUE	TRUE	TRUE	TRUE	FALSE	FALSE	FALSE	TRUE	TRUE
chr11	132838497	132841296	54	12359.20666	0	0.630621222	0.446833042	0.808555442	0.397129981	0.377959287	0.838488115	0.848295103	0.792298317	0.470335816	FALSE	FALSE	TRUE	TRUE	TRUE	TRUE	TRUE	TRUE	FALSE	TRUE	TRUE	TRUE	TRUE	TRUE	TRUE	FALSE	FALSE	FALSE	TRUE	TRUE	TRUE	TRUE	TRUE	FALSE	FALSE	FALSE	TRUE	TRUE
chr6	11213292	11215400	42	12344.7851	0	0.621698651	0.482948692	0.912660496	0.437026395	0.591067027	0.85442874	0.892860672	0.934593275	0.497566879	TRUE	FALSE	TRUE	TRUE	TRUE	TRUE	TRUE	FALSE	TRUE	TRUE	TRUE	TRUE	TRUE	TRUE	TRUE	FALSE	FALSE	FALSE	TRUE	TRUE	TRUE	TRUE	TRUE	FALSE	FALSE	FALSE	TRUE	TRUE
chr20	36858691	36862307	63	12325.4438	0	0.476704846	0.483882418	0.863569709	0.472722682	0.439920328	0.396909046	0.744081144	0.903816662	0.506907616	FALSE	FALSE	FALSE	FALSE	TRUE	TRUE	TRUE	FALSE	FALSE	FALSE	TRUE	TRUE	TRUE	FALSE	FALSE	TRUE	TRUE	TRUE	FALSE	TRUE	TRUE	TRUE	TRUE	FALSE	FALSE	TRUE	TRUE	TRUE
chr4	155560638	155561642	21	12319.56283	0	0.903179633	0.920212186	0.352232035	0.914670576	0.897500228	0.885444716	0.511619458	0.316050938	0.604161248	FALSE	FALSE	FALSE	FALSE	TRUE	TRUE	TRUE	FALSE	FALSE	FALSE	TRUE	TRUE	TRUE	FALSE	FALSE	TRUE	TRUE	TRUE	FALSE	TRUE	TRUE	TRUE	TRUE	FALSE	TRUE	TRUE	TRUE	TRUE
chr7	158257567	158259389	49	12316.53578	0	0.887877903	0.924509674	0.423276262	0.917512355	0.892480282	0.750827891	0.573957569	0.438767175	0.501233412	FALSE	FALSE	FALSE	TRUE	TRUE	TRUE	TRUE	FALSE	FALSE	TRUE	TRUE	TRUE	TRUE	TRUE	TRUE	TRUE	TRUE	TRUE	FALSE	TRUE	TRUE	TRUE	TRUE	FALSE	TRUE	TRUE	TRUE	TRUE
chr10	131978472	131980429	49	12313.38902	0	0.364535067	0.304402932	0.750974799	0.271352805	0.259481882	0.416888506	0.621016141	0.755092696	0.495610814	FALSE	FALSE	TRUE	TRUE	TRUE	TRUE	TRUE	TRUE	FALSE	TRUE	TRUE	TRUE	TRUE	FALSE	FALSE	TRUE	TRUE	TRUE	FALSE	TRUE	TRUE	TRUE	TRUE	FALSE	TRUE	TRUE	TRUE	TRUE
chr12	117093027	117098403	107	12308.7408	0	0.661901232	0.68668163	0.269161685	0.611550674	0.679678956	0.882864237	0.554055151	0.2125182	0.670346037	FALSE	FALSE	FALSE	FALSE	FALSE	TRUE	TRUE	FALSE	FALSE	FALSE	TRUE	FALSE	TRUE	FALSE	FALSE	TRUE	TRUE	FALSE	FALSE	TRUE	TRUE	FALSE	TRUE	FALSE	TRUE	TRUE	TRUE	FALSE
chr8	48684423	48685664	21	12303.46634	0	0.924615492	0.959322241	0.383455378	0.964027932	0.920689945	0.910743217	0.423414853	0.349632195	0.614395738	FALSE	FALSE	FALSE	FALSE	TRUE	TRUE	TRUE	FALSE	FALSE	FALSE	TRUE	TRUE	TRUE	FALSE	FALSE	TRUE	TRUE	TRUE	FALSE	TRUE	TRUE	TRUE	TRUE	FALSE	FALSE	TRUE	TRUE	TRUE
chr8	102121708	102123573	27	12294.77416	0	0.438924831	0.301698782	0.816059972	0.213311461	0.324436371	0.590982329	0.819141974	0.819509474	0.606198013	TRUE	TRUE	TRUE	TRUE	TRUE	TRUE	TRUE	TRUE	FALSE	TRUE	TRUE	TRUE	TRUE	TRUE	TRUE	TRUE	TRUE	TRUE	TRUE	TRUE	TRUE	TRUE	TRUE	FALSE	FALSE	FALSE	TRUE	TRUE
chr2	129300809	129303150	26	12288.44792	0	0.522516098	0.520339094	0.912999005	0.490906019	0.384080061	0.849912697	0.887310107	0.932845321	0.54876526	TRUE	FALSE	FALSE	TRUE	TRUE	TRUE	TRUE	TRUE	TRUE	TRUE	TRUE	TRUE	TRUE	TRUE	TRUE	FALSE	FALSE	FALSE	FALSE	TRUE	TRUE	TRUE	TRUE	FALSE	FALSE	FALSE	TRUE	TRUE
chr6	159888297	159892386	61	12281.29265	0	0.655354337	0.645411959	0.939150257	0.59759759	0.493224121	0.918402692	0.926677972	0.946261717	0.453037597	TRUE	FALSE	FALSE	TRUE	TRUE	TRUE	TRUE	TRUE	TRUE	TRUE	TRUE	TRUE	TRUE	TRUE	TRUE	FALSE	FALSE	FALSE	FALSE	TRUE	TRUE	TRUE	TRUE	FALSE	FALSE	FALSE	TRUE	TRUE
chr3	123433115	123435733	29	12273.31811	0	0.912364351	0.937280491	0.141488287	0.940229486	0.942314787	0.868953266	0.434253958	0.121558196	0.820756591	FALSE	FALSE	FALSE	FALSE	TRUE	TRUE	TRUE	FALSE	FALSE	FALSE	TRUE	TRUE	TRUE	FALSE	FALSE	TRUE	TRUE	TRUE	FALSE	TRUE	TRUE	TRUE	TRUE	FALSE	TRUE	TRUE	TRUE	TRUE
chr13	21735170	21737111	41	12270.03868	0	0.543715745	0.466729495	0.842941651	0.416266235	0.399461373	0.493685597	0.843337051	0.88498224	0.485520867	FALSE	FALSE	TRUE	FALSE	TRUE	TRUE	TRUE	TRUE	FALSE	TRUE	TRUE	TRUE	TRUE	FALSE	FALSE	TRUE	TRUE	TRUE	FALSE	TRUE	TRUE	TRUE	TRUE	FALSE	FALSE	FALSE	TRUE	TRUE
chr1	6137560	6139635	30	12269.66604	0	0.551338572	0.492282146	0.907974031	0.427103067	0.421645124	0.665588703	0.869581715	0.923818219	0.502173095	FALSE	FALSE	TRUE	TRUE	TRUE	TRUE	TRUE	TRUE	FALSE	TRUE	TRUE	TRUE	TRUE	TRUE	TRUE	TRUE	TRUE	TRUE	FALSE	TRUE	TRUE	TRUE	TRUE	FALSE	FALSE	FALSE	TRUE	TRUE
chr12	116558674	116559949	33	12268.05252	0	0.651588729	0.571989403	0.947613491	0.397701693	0.559826028	0.937109999	0.933157686	0.952150484	0.554448791	TRUE	TRUE	TRUE	TRUE	TRUE	TRUE	TRUE	TRUE	FALSE	TRUE	TRUE	TRUE	TRUE	TRUE	TRUE	FALSE	FALSE	FALSE	FALSE	TRUE	TRUE	TRUE	TRUE	FALSE	FALSE	FALSE	TRUE	TRUE
chr14	104606075	104606555	19	12267.77779	0	0.897301272	0.928726266	0.367874249	0.935413813	0.929295813	0.903259228	0.461587036	0.3373393	0.598074513	FALSE	FALSE	FALSE	FALSE	TRUE	TRUE	TRUE	FALSE	FALSE	FALSE	TRUE	TRUE	TRUE	FALSE	FALSE	TRUE	TRUE	TRUE	FALSE	TRUE	TRUE	TRUE	TRUE	FALSE	FALSE	TRUE	TRUE	TRUE
chr18	79495096	79498094	106	12263.56201	0	0.614011923	0.584960829	0.910049962	0.508556095	0.696489608	0.864261291	0.90088245	0.910451505	0.40189541	TRUE	FALSE	FALSE	TRUE	TRUE	TRUE	TRUE	FALSE	FALSE	TRUE	TRUE	TRUE	TRUE	TRUE	TRUE	FALSE	FALSE	FALSE	FALSE	TRUE	TRUE	TRUE	TRUE	FALSE	FALSE	FALSE	TRUE	TRUE
chr10	71376799	71378222	33	12263.55654	0	0.284131705	0.25984356	0.836022524	0.23333561	0.247998087	0.292856034	0.730060179	0.8217997	0.602686914	FALSE	FALSE	FALSE	FALSE	TRUE	TRUE	TRUE	FALSE	FALSE	FALSE	TRUE	TRUE	TRUE	FALSE	FALSE	TRUE	TRUE	TRUE	FALSE	TRUE	TRUE	TRUE	TRUE	FALSE	FALSE	FALSE	TRUE	TRUE
chr5	159414015	159414984	20	12261.32054	0	0.819132641	0.949537121	0.185325209	0.949647317	0.829093461	0.842184988	0.285216171	0.155391555	0.794255762	TRUE	FALSE	TRUE	FALSE	TRUE	TRUE	TRUE	FALSE	FALSE	FALSE	TRUE	TRUE	TRUE	FALSE	FALSE	TRUE	TRUE	TRUE	TRUE	TRUE	TRUE	TRUE	TRUE	FALSE	TRUE	TRUE	TRUE	TRUE
chr15	25829991	25832749	42	12259.11193	0	0.623943894	0.61794635	0.944854551	0.582907489	0.527297647	0.891174172	0.923959412	0.943965354	0.417556904	TRUE	FALSE	FALSE	TRUE	TRUE	TRUE	TRUE	TRUE	TRUE	TRUE	TRUE	TRUE	TRUE	TRUE	TRUE	FALSE	FALSE	FALSE	FALSE	TRUE	TRUE	TRUE	TRUE	FALSE	FALSE	FALSE	TRUE	TRUE
chr4	184287679	184289301	25	12251.304	0	0.923894475	0.9500323	0.475146438	0.952752978	0.930890902	0.859764746	0.548226268	0.442666325	0.510086653	FALSE	FALSE	FALSE	TRUE	TRUE	TRUE	TRUE	FALSE	FALSE	FALSE	TRUE	TRUE	TRUE	TRUE	FALSE	TRUE	TRUE	TRUE	FALSE	TRUE	TRUE	TRUE	TRUE	FALSE	TRUE	TRUE	TRUE	TRUE
chr19	16840197	16844123	78	12248.53939	0	0.629526297	0.623115363	0.884731801	0.574200882	0.466487328	0.890863361	0.891722424	0.891535716	0.425235096	FALSE	FALSE	FALSE	TRUE	TRUE	TRUE	TRUE	TRUE	TRUE	TRUE	TRUE	TRUE	TRUE	TRUE	TRUE	FALSE	FALSE	FALSE	FALSE	TRUE	TRUE	TRUE	TRUE	FALSE	FALSE	FALSE	TRUE	TRUE
chr8	133572781	133574318	22	12248.05292	0	0.204716312	0.102825481	0.68225711	0.098832983	0.099574252	0.564610676	0.745922799	0.719380689	0.647089816	FALSE	FALSE	TRUE	TRUE	TRUE	TRUE	TRUE	TRUE	FALSE	TRUE	TRUE	TRUE	TRUE	TRUE	TRUE	TRUE	TRUE	TRUE	TRUE	TRUE	TRUE	TRUE	TRUE	FALSE	FALSE	FALSE	TRUE	TRUE
chr20	49344705	49348932	72	12240.87311	0	0.388814209	0.392101042	0.603984324	0.342596837	0.331811441	0.691310672	0.627315798	0.601568749	0.359499231	FALSE	FALSE	FALSE	TRUE	TRUE	TRUE	TRUE	FALSE	FALSE	TRUE	TRUE	TRUE	TRUE	TRUE	TRUE	FALSE	FALSE	FALSE	FALSE	TRUE	TRUE	TRUE	TRUE	FALSE	FALSE	FALSE	TRUE	TRUE
chr16	81213993	81215153	31	12222.55286	0	0.8837704	0.934019933	0.426972571	0.935155384	0.895270353	0.923175152	0.669193038	0.405304905	0.529850479	FALSE	FALSE	FALSE	FALSE	TRUE	TRUE	TRUE	FALSE	FALSE	FALSE	TRUE	TRUE	TRUE	FALSE	FALSE	TRUE	TRUE	TRUE	FALSE	TRUE	TRUE	TRUE	TRUE	FALSE	TRUE	TRUE	TRUE	TRUE
chr3	194396873	194398633	64	12206.67361	0	0.463880192	0.349700489	0.88511948	0.301533581	0.300727171	0.363776508	0.829569171	0.894351165	0.593623994	FALSE	FALSE	TRUE	FALSE	TRUE	TRUE	TRUE	TRUE	FALSE	FALSE	TRUE	TRUE	TRUE	FALSE	FALSE	TRUE	TRUE	TRUE	FALSE	TRUE	TRUE	TRUE	TRUE	FALSE	FALSE	FALSE	TRUE	TRUE
chr9	128107651	128110837	59	12189.18404	0	0.715286808	0.790155249	0.286757259	0.7399656	0.638533745	0.769714045	0.499768141	0.24558177	0.544573479	FALSE	FALSE	FALSE	FALSE	TRUE	TRUE	TRUE	FALSE	TRUE	TRUE	TRUE	TRUE	TRUE	FALSE	FALSE	TRUE	TRUE	TRUE	FALSE	TRUE	TRUE	TRUE	TRUE	FALSE	TRUE	TRUE	TRUE	TRUE
chr4	151674042	151676990	58	12189.1706	0	0.562417442	0.455992635	0.840206822	0.407047923	0.480902818	0.666422905	0.820815318	0.865993021	0.458945098	FALSE	FALSE	TRUE	TRUE	TRUE	TRUE	TRUE	FALSE	FALSE	TRUE	TRUE	TRUE	TRUE	TRUE	FALSE	TRUE	TRUE	TRUE	FALSE	TRUE	TRUE	TRUE	TRUE	FALSE	FALSE	FALSE	TRUE	TRUE
chr10	132553556	132556637	58	12177.71183	0	0.943068009	0.944103956	0.419029394	0.940505728	0.898934531	0.956853979	0.78031143	0.358792758	0.598061222	FALSE	FALSE	FALSE	FALSE	TRUE	TRUE	TRUE	FALSE	FALSE	FALSE	TRUE	FALSE	TRUE	FALSE	FALSE	TRUE	TRUE	TRUE	FALSE	TRUE	TRUE	TRUE	TRUE	FALSE	TRUE	TRUE	TRUE	TRUE
chr8	141944593	141945817	25	12174.04801	0	0.750804884	0.884684658	0.337252364	0.877958968	0.880540911	0.795424663	0.3974655	0.32722797	0.557456688	FALSE	FALSE	TRUE	FALSE	TRUE	TRUE	TRUE	TRUE	FALSE	FALSE	TRUE	TRUE	TRUE	FALSE	FALSE	TRUE	TRUE	TRUE	TRUE	TRUE	TRUE	TRUE	TRUE	FALSE	FALSE	FALSE	TRUE	TRUE
chr9	135089112	135091418	41	12166.08915	0	0.323415272	0.220805894	0.845329393	0.169272404	0.142922473	0.549492791	0.801639678	0.865930007	0.723007533	FALSE	FALSE	TRUE	TRUE	TRUE	TRUE	TRUE	TRUE	FALSE	TRUE	TRUE	TRUE	TRUE	TRUE	TRUE	TRUE	TRUE	FALSE	FALSE	TRUE	TRUE	TRUE	TRUE	FALSE	FALSE	FALSE	TRUE	TRUE
chr19	31352907	31357102	106	12162.20013	0	0.481536219	0.622516535	0.177451886	0.623118639	0.635189147	0.414603412	0.232727372	0.142488669	0.492700478	FALSE	FALSE	FALSE	TRUE	TRUE	TRUE	TRUE	FALSE	FALSE	TRUE	TRUE	TRUE	TRUE	TRUE	FALSE	TRUE	TRUE	TRUE	FALSE	TRUE	TRUE	TRUE	TRUE	FALSE	FALSE	FALSE	TRUE	TRUE
chr12	7065832	7069052	39	12159.86611	0	0.785145325	0.589720813	0.962140463	0.525043592	0.577571501	0.943979216	0.954058407	0.967125055	0.442081463	TRUE	FALSE	TRUE	TRUE	TRUE	TRUE	TRUE	TRUE	FALSE	TRUE	TRUE	TRUE	TRUE	TRUE	TRUE	FALSE	FALSE	FALSE	TRUE	TRUE	TRUE	TRUE	TRUE	FALSE	FALSE	FALSE	TRUE	TRUE
chr19	16272351	16273756	30	12158.47058	0	0.516017851	0.396754115	0.934833706	0.41610364	0.426058952	0.820035021	0.919890203	0.934527985	0.538079591	FALSE	FALSE	TRUE	TRUE	TRUE	TRUE	TRUE	FALSE	FALSE	TRUE	TRUE	TRUE	TRUE	TRUE	TRUE	FALSE	FALSE	FALSE	TRUE	TRUE	TRUE	TRUE	TRUE	FALSE	FALSE	FALSE	TRUE	TRUE
chr18	55394343	55396095	26	12157.4156	0	0.58606883	0.212964737	0.893274082	0.273177165	0.186402346	0.907753505	0.889046102	0.916671708	0.730269362	FALSE	FALSE	TRUE	TRUE	TRUE	TRUE	TRUE	TRUE	FALSE	TRUE	TRUE	TRUE	TRUE	TRUE	TRUE	FALSE	FALSE	FALSE	TRUE	TRUE	TRUE	TRUE	TRUE	FALSE	FALSE	FALSE	TRUE	TRUE
chr14	30077634	30080394	39	12154.83302	0	0.752693933	0.70235746	0.361167031	0.689174857	0.818944855	0.894094057	0.436471564	0.301623813	0.592470244	TRUE	FALSE	FALSE	TRUE	TRUE	TRUE	TRUE	FALSE	TRUE	FALSE	TRUE	TRUE	TRUE	TRUE	TRUE	TRUE	TRUE	TRUE	FALSE	TRUE	TRUE	TRUE	TRUE	FALSE	FALSE	TRUE	TRUE	TRUE
chr17	12952313	12954344	37	12154.37559	0	0.614237161	0.522665253	0.945631112	0.477367182	0.44557377	0.919577746	0.939449076	0.949805596	0.504231826	FALSE	FALSE	TRUE	TRUE	TRUE	TRUE	TRUE	TRUE	FALSE	TRUE	TRUE	TRUE	TRUE	TRUE	TRUE	FALSE	FALSE	FALSE	FALSE	TRUE	TRUE	TRUE	TRUE	FALSE	FALSE	FALSE	TRUE	TRUE
chr7	55099490	55102637	55	12153.80423	0	0.787712398	0.727162155	0.300318865	0.595916619	0.74225401	0.803617258	0.449632192	0.267598951	0.536018306	TRUE	TRUE	TRUE	TRUE	TRUE	TRUE	TRUE	FALSE	FALSE	FALSE	TRUE	TRUE	TRUE	FALSE	FALSE	TRUE	TRUE	TRUE	FALSE	TRUE	TRUE	TRUE	TRUE	FALSE	TRUE	TRUE	TRUE	TRUE
chr3	71239271	71243679	75	12149.40928	0	0.856571002	0.835071523	0.44740149	0.772158715	0.808332657	0.844854517	0.546243303	0.421091803	0.435479199	FALSE	FALSE	FALSE	FALSE	TRUE	TRUE	TRUE	FALSE	FALSE	FALSE	TRUE	TRUE	TRUE	FALSE	FALSE	TRUE	TRUE	TRUE	FALSE	TRUE	TRUE	TRUE	TRUE	FALSE	FALSE	FALSE	TRUE	TRUE
chr11	133146602	133149992	47	12144.10522	0	0.92260293	0.892338185	0.428591958	0.872464584	0.853515597	0.936836026	0.788394246	0.318917196	0.61791883	FALSE	FALSE	FALSE	FALSE	FALSE	TRUE	TRUE	FALSE	FALSE	FALSE	TRUE	FALSE	TRUE	FALSE	FALSE	TRUE	TRUE	FALSE	FALSE	TRUE	TRUE	FALSE	TRUE	TRUE	TRUE	TRUE	TRUE	FALSE
chr14	45146401	45147441	21	12140.00964	0	0.931260925	0.960402904	0.367939334	0.963519619	0.947001968	0.943565225	0.614417653	0.407664777	0.595580285	FALSE	FALSE	FALSE	FALSE	TRUE	TRUE	TRUE	FALSE	FALSE	FALSE	TRUE	TRUE	TRUE	FALSE	FALSE	TRUE	TRUE	TRUE	FALSE	TRUE	TRUE	TRUE	TRUE	FALSE	TRUE	TRUE	TRUE	TRUE
chr7	2759564	2761915	63	12137.80197	0	0.499353691	0.345593903	0.792916913	0.274223327	0.291624836	0.763161461	0.785973161	0.792103355	0.518693586	FALSE	FALSE	TRUE	TRUE	TRUE	TRUE	TRUE	TRUE	FALSE	TRUE	TRUE	TRUE	TRUE	TRUE	TRUE	FALSE	FALSE	FALSE	TRUE	TRUE	TRUE	TRUE	TRUE	FALSE	FALSE	FALSE	TRUE	TRUE
chr2	40511445	40513815	27	12134.68157	0	0.570441258	0.450900308	0.942614783	0.437905939	0.396016974	0.915367262	0.929060514	0.935593669	0.54659781	FALSE	FALSE	TRUE	TRUE	TRUE	TRUE	TRUE	TRUE	FALSE	TRUE	TRUE	TRUE	TRUE	TRUE	TRUE	FALSE	FALSE	FALSE	TRUE	TRUE	TRUE	TRUE	TRUE	FALSE	FALSE	FALSE	TRUE	TRUE
chr5	977812	979356	45	12132.25082	0	0.552681473	0.436874128	0.913298654	0.363791343	0.397742518	0.813193884	0.89309573	0.921331287	0.557539943	FALSE	FALSE	TRUE	TRUE	TRUE	TRUE	TRUE	TRUE	FALSE	TRUE	TRUE	TRUE	TRUE	TRUE	TRUE	FALSE	FALSE	FALSE	FALSE	TRUE	TRUE	TRUE	TRUE	FALSE	FALSE	FALSE	TRUE	TRUE
chr12	108960035	108963726	50	12117.10282	0	0.817815846	0.891636196	0.465985078	0.876447802	0.827712237	0.894662938	0.569076125	0.471964242	0.42867786	FALSE	FALSE	FALSE	FALSE	TRUE	TRUE	TRUE	FALSE	FALSE	FALSE	TRUE	TRUE	TRUE	FALSE	FALSE	TRUE	TRUE	TRUE	FALSE	TRUE	TRUE	TRUE	TRUE	FALSE	TRUE	TRUE	TRUE	TRUE
chr4	8001841	8003442	37	12116.94328	0	0.787077402	0.889905241	0.356081764	0.828532482	0.852098828	0.814731574	0.527932382	0.344300413	0.545604828	FALSE	FALSE	FALSE	FALSE	TRUE	TRUE	TRUE	FALSE	FALSE	FALSE	TRUE	TRUE	TRUE	FALSE	FALSE	TRUE	TRUE	TRUE	TRUE	TRUE	TRUE	TRUE	TRUE	FALSE	TRUE	TRUE	TRUE	TRUE
chr5	13944155	13947891	54	12106.39135	0	0.702713328	0.540850359	0.766073521	0.539647965	0.528068725	0.894289537	0.854131983	0.767605928	0.366220812	FALSE	FALSE	TRUE	TRUE	TRUE	TRUE	TRUE	TRUE	FALSE	TRUE	TRUE	TRUE	TRUE	TRUE	TRUE	FALSE	FALSE	FALSE	TRUE	TRUE	TRUE	TRUE	TRUE	FALSE	FALSE	FALSE	TRUE	TRUE
chr6	21374481	21375472	21	12105.09643	0	0.957196874	0.959434009	0.3846284	0.95684844	0.956335132	0.917168833	0.659116709	0.318564482	0.640869527	FALSE	FALSE	FALSE	FALSE	TRUE	TRUE	TRUE	FALSE	FALSE	FALSE	TRUE	TRUE	TRUE	FALSE	FALSE	TRUE	TRUE	TRUE	FALSE	TRUE	TRUE	TRUE	TRUE	FALSE	TRUE	TRUE	TRUE	TRUE
chr1	178319844	178321337	41	12078.89873	0	0.859505308	0.886737572	0.325476918	0.81410821	0.75092002	0.869522511	0.677707144	0.282744385	0.603993186	FALSE	FALSE	FALSE	FALSE	TRUE	TRUE	TRUE	FALSE	TRUE	FALSE	TRUE	FALSE	TRUE	FALSE	FALSE	TRUE	TRUE	TRUE	FALSE	TRUE	TRUE	TRUE	TRUE	FALSE	TRUE	TRUE	TRUE	TRUE
chr7	21942044	21944204	26	12078.50964	0	0.834484831	0.850943889	0.343464871	0.839634408	0.918949783	0.893597207	0.531964939	0.232942961	0.686006822	FALSE	FALSE	FALSE	FALSE	TRUE	TRUE	TRUE	FALSE	FALSE	FALSE	TRUE	TRUE	TRUE	FALSE	FALSE	TRUE	TRUE	TRUE	FALSE	TRUE	TRUE	TRUE	TRUE	FALSE	TRUE	TRUE	TRUE	TRUE
chr1	244053561	244055257	41	12074.23691	0	0.356650729	0.289048639	0.877175968	0.215119546	0.126532334	0.860870894	0.914498851	0.872744732	0.787966517	FALSE	FALSE	FALSE	TRUE	TRUE	TRUE	TRUE	TRUE	TRUE	TRUE	TRUE	TRUE	TRUE	TRUE	TRUE	FALSE	FALSE	FALSE	FALSE	TRUE	TRUE	TRUE	TRUE	FALSE	FALSE	FALSE	TRUE	TRUE
chr10	133089196	133092484	76	12068.4187	0	0.640477343	0.470948352	0.928351891	0.391562379	0.637252825	0.770357313	0.910184709	0.938581336	0.547018957	TRUE	FALSE	TRUE	TRUE	TRUE	TRUE	TRUE	FALSE	TRUE	TRUE	TRUE	TRUE	TRUE	TRUE	FALSE	FALSE	FALSE	FALSE	TRUE	TRUE	TRUE	TRUE	TRUE	FALSE	FALSE	FALSE	TRUE	TRUE
chr16	72834584	72836119	30	12065.45899	0	0.849610781	0.919492876	0.3953128	0.934859922	0.908476677	0.664578833	0.452957482	0.392827776	0.542032146	FALSE	FALSE	FALSE	TRUE	TRUE	TRUE	TRUE	FALSE	FALSE	TRUE	TRUE	TRUE	TRUE	TRUE	TRUE	TRUE	TRUE	TRUE	FALSE	TRUE	TRUE	TRUE	TRUE	FALSE	FALSE	FALSE	TRUE	TRUE
chr2	65350431	65355829	61	12059.05187	0	0.666129246	0.573743767	0.89427144	0.500268119	0.630893265	0.888656343	0.90342261	0.906628158	0.406360039	FALSE	FALSE	TRUE	TRUE	TRUE	TRUE	TRUE	FALSE	FALSE	TRUE	TRUE	TRUE	TRUE	TRUE	TRUE	FALSE	FALSE	FALSE	FALSE	TRUE	TRUE	TRUE	TRUE	FALSE	FALSE	FALSE	TRUE	TRUE
chr1	225480986	225485150	73	12049.38139	0	0.592487797	0.520967604	0.844861863	0.464420164	0.477422405	0.785508064	0.799798737	0.84578932	0.381369156	FALSE	FALSE	FALSE	TRUE	FALSE	TRUE	TRUE	FALSE	FALSE	TRUE	TRUE	TRUE	TRUE	FALSE	FALSE	FALSE	FALSE	FALSE	FALSE	TRUE	FALSE	FALSE	TRUE	FALSE	FALSE	FALSE	TRUE	FALSE
chr6	167731514	167732567	33	12044.48892	0	0.756835618	0.4988561	0.939341696	0.398992144	0.581220289	0.927187123	0.906228611	0.939485303	0.540493159	TRUE	TRUE	TRUE	TRUE	TRUE	TRUE	TRUE	TRUE	FALSE	TRUE	TRUE	TRUE	TRUE	TRUE	TRUE	FALSE	FALSE	FALSE	TRUE	TRUE	TRUE	TRUE	TRUE	FALSE	FALSE	FALSE	TRUE	TRUE
chr10	133313198	133316231	60	12042.54149	0	0.500769334	0.454331819	0.896208464	0.434029599	0.499222673	0.705866095	0.862578176	0.893482641	0.462178864	FALSE	FALSE	FALSE	TRUE	TRUE	TRUE	TRUE	FALSE	FALSE	TRUE	TRUE	TRUE	TRUE	TRUE	TRUE	TRUE	TRUE	FALSE	FALSE	TRUE	TRUE	TRUE	TRUE	FALSE	FALSE	FALSE	TRUE	TRUE
chr10	14007966	14010191	58	12041.08271	0	0.474088332	0.369481169	0.722648284	0.295677866	0.268928988	0.645979717	0.755697458	0.658139438	0.48676847	FALSE	FALSE	TRUE	TRUE	TRUE	TRUE	TRUE	TRUE	FALSE	TRUE	TRUE	TRUE	TRUE	TRUE	TRUE	FALSE	TRUE	TRUE	FALSE	TRUE	TRUE	TRUE	TRUE	FALSE	FALSE	FALSE	TRUE	TRUE
chr3	13796215	13798142	36	12030.73775	0	0.679271704	0.50417656	0.929533905	0.477663925	0.600215835	0.908360912	0.876940252	0.931588393	0.453924467	TRUE	FALSE	TRUE	TRUE	TRUE	TRUE	TRUE	FALSE	TRUE	TRUE	TRUE	TRUE	TRUE	TRUE	TRUE	FALSE	FALSE	FALSE	TRUE	TRUE	TRUE	TRUE	TRUE	FALSE	FALSE	FALSE	TRUE	TRUE
chr6	169074587	169076774	39	12024.88138	0	0.597843742	0.500909209	0.93007919	0.455168274	0.603963597	0.911366477	0.924753002	0.927784467	0.474910916	TRUE	FALSE	TRUE	TRUE	TRUE	TRUE	TRUE	FALSE	TRUE	TRUE	TRUE	TRUE	TRUE	TRUE	TRUE	FALSE	FALSE	FALSE	FALSE	TRUE	TRUE	TRUE	TRUE	FALSE	FALSE	FALSE	TRUE	TRUE
chr6	165742067	165744113	34	12022.19366	0	0.953194684	0.958543578	0.474346493	0.955704578	0.949448445	0.950082484	0.682755337	0.398509321	0.560034257	FALSE	FALSE	FALSE	FALSE	TRUE	TRUE	TRUE	FALSE	FALSE	FALSE	TRUE	TRUE	TRUE	FALSE	FALSE	TRUE	TRUE	TRUE	FALSE	TRUE	TRUE	TRUE	TRUE	FALSE	TRUE	TRUE	TRUE	TRUE
chr1	15929624	15931014	29	12011.93021	0	0.674828596	0.45357984	0.935242313	0.446309528	0.491166248	0.898571631	0.936102904	0.949972822	0.503663294	FALSE	FALSE	TRUE	TRUE	TRUE	TRUE	TRUE	TRUE	FALSE	TRUE	TRUE	TRUE	TRUE	TRUE	TRUE	FALSE	FALSE	FALSE	TRUE	TRUE	TRUE	TRUE	TRUE	FALSE	FALSE	FALSE	TRUE	TRUE
chr20	62387896	62391404	75	12011.5593	0	0.541509324	0.480061664	0.757156413	0.411201343	0.342756717	0.813088441	0.768221953	0.763786269	0.470331724	FALSE	FALSE	FALSE	TRUE	TRUE	TRUE	TRUE	TRUE	TRUE	TRUE	TRUE	TRUE	TRUE	TRUE	TRUE	FALSE	FALSE	FALSE	FALSE	FALSE	FALSE	FALSE	FALSE	FALSE	FALSE	FALSE	FALSE	FALSE
chr18	55322632	55323538	24	12006.07867	0	0.175709777	0.047288848	0.585766119	0.023936099	0.021954416	0.459457357	0.556985172	0.621010548	0.599056132	FALSE	FALSE	TRUE	TRUE	TRUE	TRUE	TRUE	TRUE	FALSE	TRUE	TRUE	TRUE	TRUE	TRUE	TRUE	TRUE	TRUE	FALSE	TRUE	TRUE	TRUE	TRUE	TRUE	FALSE	FALSE	FALSE	TRUE	TRUE
chr15	61157536	61159249	24	12003.66309	0	0.898631455	0.915408914	0.439340154	0.899956373	0.935471352	0.872346695	0.578590888	0.428750322	0.50672103	FALSE	FALSE	FALSE	FALSE	TRUE	TRUE	TRUE	FALSE	FALSE	FALSE	TRUE	TRUE	TRUE	FALSE	FALSE	TRUE	TRUE	TRUE	FALSE	TRUE	TRUE	TRUE	TRUE	FALSE	TRUE	TRUE	TRUE	TRUE
chr20	58906379	58908529	32	11993.89435	0	0.393442649	0.39146523	0.832069723	0.388358015	0.407938691	0.494926289	0.805782583	0.860198555	0.47184054	FALSE	FALSE	FALSE	TRUE	TRUE	TRUE	TRUE	FALSE	FALSE	TRUE	TRUE	TRUE	TRUE	TRUE	TRUE	TRUE	TRUE	TRUE	FALSE	TRUE	TRUE	TRUE	TRUE	FALSE	FALSE	FALSE	TRUE	TRUE
chr4	3835147	3837235	43	11985.83845	0	0.733978218	0.799133484	0.272819937	0.791142633	0.738530343	0.868718125	0.438758484	0.250611131	0.618106994	FALSE	FALSE	FALSE	FALSE	TRUE	TRUE	TRUE	FALSE	FALSE	TRUE	TRUE	TRUE	TRUE	FALSE	TRUE	TRUE	TRUE	TRUE	FALSE	TRUE	TRUE	TRUE	TRUE	FALSE	TRUE	TRUE	TRUE	TRUE
chr1	2927836	2929559	46	11980.51174	0	0.521708657	0.479947844	0.934409392	0.397240832	0.342237051	0.782917774	0.902530332	0.941129906	0.598892855	FALSE	FALSE	FALSE	TRUE	TRUE	TRUE	TRUE	TRUE	TRUE	TRUE	TRUE	TRUE	TRUE	TRUE	TRUE	FALSE	FALSE	FALSE	FALSE	TRUE	TRUE	TRUE	TRUE	FALSE	FALSE	FALSE	TRUE	TRUE
chr12	3311165	3314348	62	11980.45299	0	0.731426324	0.715964719	0.341805189	0.685086163	0.657259657	0.876621751	0.458708789	0.32532393	0.551297821	FALSE	FALSE	FALSE	TRUE	FALSE	TRUE	TRUE	FALSE	FALSE	TRUE	TRUE	FALSE	TRUE	TRUE	FALSE	TRUE	TRUE	TRUE	FALSE	TRUE	TRUE	TRUE	TRUE	FALSE	TRUE	TRUE	TRUE	FALSE
chr1	37047065	37048423	31	11963.56827	0	0.504621848	0.364985423	0.859628826	0.376642412	0.313509677	0.853467396	0.875935168	0.84921062	0.56242549	FALSE	FALSE	TRUE	TRUE	TRUE	TRUE	TRUE	TRUE	FALSE	TRUE	TRUE	TRUE	TRUE	TRUE	TRUE	FALSE	FALSE	FALSE	TRUE	TRUE	TRUE	TRUE	TRUE	FALSE	FALSE	FALSE	TRUE	TRUE
chr11	64740058	64742187	47	11958.04172	0	0.836058631	0.896691502	0.305078652	0.880066436	0.786322028	0.915759936	0.619728415	0.294382903	0.621377032	FALSE	FALSE	FALSE	FALSE	TRUE	TRUE	TRUE	FALSE	FALSE	FALSE	TRUE	FALSE	TRUE	FALSE	FALSE	TRUE	TRUE	TRUE	FALSE	TRUE	TRUE	TRUE	TRUE	FALSE	TRUE	TRUE	TRUE	TRUE
chr9	36779233	36781826	43	11954.52703	0	0.69535682	0.577410687	0.922493506	0.498965577	0.590148931	0.9196244	0.920331655	0.919263909	0.423527929	TRUE	FALSE	TRUE	TRUE	TRUE	TRUE	TRUE	TRUE	FALSE	TRUE	TRUE	TRUE	TRUE	TRUE	TRUE	FALSE	FALSE	FALSE	TRUE	TRUE	TRUE	TRUE	TRUE	FALSE	FALSE	FALSE	TRUE	TRUE
chr2	109496846	109498750	29	11954.37083	0	0.367153746	0.260731676	0.77455256	0.273460889	0.266909362	0.702259956	0.733862334	0.787348269	0.526616593	FALSE	FALSE	FALSE	TRUE	TRUE	TRUE	TRUE	FALSE	FALSE	TRUE	TRUE	TRUE	TRUE	TRUE	TRUE	FALSE	FALSE	FALSE	TRUE	TRUE	TRUE	TRUE	TRUE	FALSE	FALSE	FALSE	TRUE	TRUE
chr10	62048490	62049716	27	11949.90536	0	0.294153735	0.259067537	0.848105116	0.273447481	0.238260556	0.415332157	0.641658621	0.869336119	0.631075563	FALSE	FALSE	FALSE	TRUE	TRUE	TRUE	TRUE	FALSE	FALSE	TRUE	TRUE	TRUE	TRUE	TRUE	TRUE	TRUE	TRUE	TRUE	FALSE	TRUE	TRUE	TRUE	TRUE	FALSE	TRUE	TRUE	TRUE	TRUE
chr15	86062115	86064743	43	11947.16311	0	0.723573798	0.685670039	0.284273222	0.637854834	0.655521481	0.808158173	0.317365202	0.305989838	0.52388495	FALSE	FALSE	FALSE	TRUE	TRUE	TRUE	TRUE	FALSE	FALSE	TRUE	TRUE	TRUE	TRUE	TRUE	FALSE	TRUE	TRUE	TRUE	FALSE	TRUE	TRUE	TRUE	TRUE	FALSE	FALSE	FALSE	TRUE	TRUE
chr3	9071795	9074612	44	11942.75591	0	0.391327979	0.449526567	0.873572293	0.397215986	0.43718799	0.68003207	0.728343357	0.874331439	0.48300346	FALSE	FALSE	FALSE	TRUE	TRUE	TRUE	TRUE	FALSE	FALSE	TRUE	TRUE	TRUE	TRUE	TRUE	TRUE	TRUE	TRUE	FALSE	FALSE	TRUE	TRUE	TRUE	TRUE	FALSE	TRUE	TRUE	TRUE	TRUE
chr11	70710626	70714368	94	11932.04913	0	0.480930695	0.395748449	0.794598333	0.325369003	0.543972824	0.675884583	0.736974089	0.791514794	0.46922933	TRUE	FALSE	TRUE	TRUE	TRUE	TRUE	TRUE	FALSE	FALSE	FALSE	TRUE	TRUE	TRUE	TRUE	FALSE	FALSE	FALSE	FALSE	FALSE	TRUE	TRUE	TRUE	TRUE	FALSE	FALSE	FALSE	TRUE	TRUE
chr7	99266776	99268966	34	11931.82057	0	0.620331597	0.593237584	0.955033006	0.520882856	0.422248177	0.901328374	0.940928769	0.943923951	0.532784829	TRUE	FALSE	TRUE	TRUE	TRUE	TRUE	TRUE	TRUE	TRUE	TRUE	TRUE	TRUE	TRUE	TRUE	TRUE	FALSE	FALSE	FALSE	FALSE	TRUE	TRUE	TRUE	TRUE	FALSE	FALSE	FALSE	TRUE	TRUE
chr16	85249938	85251699	43	11930.1095	0	0.545372243	0.488742152	0.910747946	0.408978421	0.335524189	0.912032261	0.891968789	0.885041138	0.576508071	FALSE	FALSE	FALSE	TRUE	TRUE	TRUE	TRUE	TRUE	TRUE	TRUE	TRUE	TRUE	TRUE	TRUE	TRUE	FALSE	FALSE	FALSE	FALSE	TRUE	TRUE	TRUE	TRUE	FALSE	FALSE	FALSE	TRUE	TRUE
chr20	53973695	53976141	41	11925.14992	0	0.693917306	0.88138092	0.432187968	0.859610864	0.861274643	0.824526295	0.493746659	0.412668253	0.468712667	FALSE	FALSE	TRUE	FALSE	TRUE	TRUE	TRUE	TRUE	FALSE	FALSE	TRUE	TRUE	TRUE	FALSE	TRUE	TRUE	TRUE	TRUE	TRUE	TRUE	TRUE	TRUE	TRUE	FALSE	FALSE	FALSE	TRUE	TRUE
chr11	120545483	120549247	62	11914.47357	0	0.582083861	0.599505469	0.916870452	0.601826821	0.471150598	0.647065247	0.871309401	0.925401238	0.45425064	FALSE	FALSE	FALSE	FALSE	TRUE	TRUE	TRUE	FALSE	TRUE	TRUE	TRUE	TRUE	TRUE	FALSE	FALSE	TRUE	TRUE	TRUE	FALSE	TRUE	TRUE	TRUE	TRUE	FALSE	FALSE	FALSE	TRUE	TRUE
chr5	1315324	1316600	40	11912.78039	0	0.858819086	0.858765336	0.312310495	0.817292227	0.732398001	0.800325632	0.567988011	0.301141661	0.557677425	FALSE	FALSE	FALSE	FALSE	TRUE	TRUE	TRUE	TRUE	TRUE	FALSE	TRUE	TRUE	TRUE	FALSE	FALSE	TRUE	TRUE	TRUE	FALSE	TRUE	TRUE	TRUE	TRUE	FALSE	TRUE	TRUE	TRUE	TRUE
chr18	76450458	76452563	57	11909.73964	0	0.222638622	0.239010708	0.701527615	0.234577922	0.160650358	0.222387115	0.53169075	0.745311371	0.584661013	FALSE	FALSE	FALSE	FALSE	TRUE	TRUE	TRUE	FALSE	FALSE	FALSE	TRUE	TRUE	TRUE	FALSE	FALSE	TRUE	TRUE	TRUE	FALSE	TRUE	TRUE	TRUE	TRUE	FALSE	TRUE	TRUE	TRUE	TRUE
chr19	5466292	5467935	31	11909.58867	0	0.50416116	0.378693019	0.880347415	0.362536512	0.330167092	0.864277522	0.796965239	0.884347008	0.554179916	FALSE	FALSE	TRUE	TRUE	TRUE	TRUE	TRUE	TRUE	FALSE	TRUE	TRUE	TRUE	TRUE	TRUE	TRUE	FALSE	FALSE	FALSE	TRUE	TRUE	TRUE	TRUE	TRUE	FALSE	FALSE	FALSE	TRUE	TRUE
chr2	774395	775717	21	11907.40198	0	0.834796152	0.919999697	0.376517873	0.919576817	0.908969608	0.84145874	0.375415153	0.364602314	0.555397384	FALSE	FALSE	TRUE	FALSE	TRUE	TRUE	TRUE	FALSE	FALSE	FALSE	TRUE	TRUE	TRUE	FALSE	FALSE	TRUE	TRUE	TRUE	FALSE	TRUE	TRUE	TRUE	TRUE	FALSE	FALSE	FALSE	TRUE	TRUE
chr12	104492957	104495414	37	11906.86476	0	0.884723232	0.891750949	0.41670327	0.896790136	0.721271305	0.914718742	0.502132432	0.404372093	0.510346649	TRUE	FALSE	FALSE	FALSE	TRUE	TRUE	TRUE	TRUE	TRUE	TRUE	TRUE	TRUE	TRUE	FALSE	FALSE	TRUE	TRUE	TRUE	FALSE	TRUE	TRUE	TRUE	TRUE	FALSE	TRUE	TRUE	TRUE	TRUE
chr1	182669470	182671182	28	11906.76649	0	0.74244218	0.856172599	0.128532379	0.853555767	0.851440802	0.729752219	0.348380403	0.111122569	0.74505003	FALSE	FALSE	FALSE	FALSE	TRUE	TRUE	TRUE	FALSE	FALSE	FALSE	TRUE	TRUE	TRUE	FALSE	FALSE	TRUE	TRUE	TRUE	FALSE	TRUE	TRUE	TRUE	TRUE	FALSE	TRUE	TRUE	TRUE	TRUE
chr1	14823836	14827506	63	11902.44133	0	0.64547089	0.593204833	0.921659427	0.528324604	0.629236658	0.906237387	0.909668284	0.921400016	0.393334823	TRUE	FALSE	TRUE	TRUE	TRUE	TRUE	TRUE	FALSE	FALSE	TRUE	TRUE	TRUE	TRUE	TRUE	TRUE	FALSE	FALSE	FALSE	FALSE	TRUE	TRUE	TRUE	TRUE	FALSE	FALSE	FALSE	TRUE	TRUE
chr2	96887075	96888896	30	11899.74324	0	0.617108465	0.496007358	0.895869433	0.447798933	0.402812197	0.831071831	0.877806042	0.914267087	0.51145489	FALSE	FALSE	TRUE	TRUE	TRUE	TRUE	TRUE	TRUE	TRUE	TRUE	TRUE	TRUE	TRUE	TRUE	TRUE	FALSE	FALSE	FALSE	TRUE	TRUE	TRUE	TRUE	TRUE	FALSE	FALSE	FALSE	TRUE	TRUE
chr11	22339743	22344611	130	11898.10445	0	0.166418323	0.483730223	0.140277849	0.484028335	0.372125324	0.143304065	0.139694849	0.137370407	0.346657929	FALSE	FALSE	TRUE	TRUE	TRUE	TRUE	TRUE	TRUE	FALSE	TRUE	TRUE	TRUE	TRUE	TRUE	FALSE	FALSE	FALSE	FALSE	TRUE	FALSE	FALSE	FALSE	TRUE	FALSE	FALSE	FALSE	TRUE	TRUE
chr9	136468424	136471264	63	11872.25751	0	0.91956901	0.934731658	0.530340805	0.927573399	0.909204255	0.826021267	0.771909793	0.488651911	0.446079747	FALSE	FALSE	FALSE	FALSE	TRUE	TRUE	TRUE	FALSE	FALSE	FALSE	TRUE	FALSE	TRUE	FALSE	FALSE	TRUE	TRUE	FALSE	FALSE	TRUE	TRUE	FALSE	TRUE	FALSE	TRUE	TRUE	TRUE	TRUE
chr20	57809215	57811806	57	11849.55265	0	0.808643166	0.819449131	0.381980304	0.788740149	0.695672907	0.866000826	0.666737299	0.332438767	0.533562059	FALSE	FALSE	FALSE	FALSE	TRUE	TRUE	TRUE	FALSE	FALSE	TRUE	TRUE	FALSE	TRUE	FALSE	FALSE	TRUE	TRUE	TRUE	FALSE	TRUE	TRUE	TRUE	TRUE	FALSE	TRUE	TRUE	TRUE	TRUE
chr10	133082754	133083814	39	11840.98338	0	0.263750996	0.258047961	0.79440795	0.251788899	0.26652519	0.23217363	0.619355964	0.814367417	0.582193787	FALSE	FALSE	FALSE	FALSE	TRUE	TRUE	TRUE	FALSE	FALSE	FALSE	TRUE	TRUE	TRUE	FALSE	FALSE	TRUE	TRUE	TRUE	FALSE	TRUE	TRUE	TRUE	TRUE	FALSE	TRUE	TRUE	TRUE	TRUE
chr16	90034996	90039223	90	11834.99769	0	0.674518648	0.610825471	0.862075108	0.477315574	0.580213454	0.898679568	0.891017783	0.872332035	0.421363994	FALSE	TRUE	TRUE	TRUE	TRUE	TRUE	TRUE	FALSE	FALSE	TRUE	TRUE	TRUE	TRUE	TRUE	TRUE	FALSE	FALSE	FALSE	FALSE	TRUE	TRUE	TRUE	TRUE	FALSE	FALSE	FALSE	TRUE	TRUE
chr4	185603816	185604595	15	11824.69088	0	0.866752076	0.914451243	0.224507557	0.886877221	0.913547001	0.85901115	0.62941933	0.203784129	0.710667114	FALSE	FALSE	FALSE	FALSE	TRUE	TRUE	TRUE	FALSE	FALSE	FALSE	TRUE	TRUE	TRUE	FALSE	FALSE	TRUE	TRUE	TRUE	FALSE	TRUE	TRUE	TRUE	TRUE	FALSE	TRUE	TRUE	TRUE	TRUE
chr2	144428272	144429949	20	11820.79257	0	0.449206084	0.180494915	0.892399593	0.187016289	0.2111118	0.878275173	0.897139303	0.897689308	0.717194392	FALSE	FALSE	TRUE	TRUE	TRUE	TRUE	TRUE	TRUE	FALSE	TRUE	TRUE	TRUE	TRUE	TRUE	TRUE	FALSE	FALSE	FALSE	TRUE	TRUE	TRUE	TRUE	TRUE	FALSE	FALSE	FALSE	TRUE	TRUE
chr6	30781205	30782146	24	11815.89502	0	0.430451519	0.349057369	0.868936119	0.314726576	0.297325982	0.703810073	0.84124146	0.889043693	0.59171771	FALSE	FALSE	TRUE	TRUE	TRUE	TRUE	TRUE	TRUE	FALSE	TRUE	TRUE	TRUE	TRUE	TRUE	TRUE	TRUE	TRUE	TRUE	FALSE	TRUE	TRUE	TRUE	TRUE	FALSE	FALSE	FALSE	TRUE	TRUE
chr9	126455569	126457417	32	11813.51014	0	0.835986971	0.954811788	0.533273401	0.950605638	0.894249155	0.904277305	0.621578336	0.516547743	0.438264045	FALSE	FALSE	TRUE	FALSE	TRUE	TRUE	TRUE	FALSE	FALSE	FALSE	TRUE	TRUE	TRUE	FALSE	FALSE	TRUE	TRUE	TRUE	TRUE	TRUE	TRUE	TRUE	TRUE	FALSE	TRUE	TRUE	TRUE	TRUE
chr5	142799042	142802613	42	11802.1822	0	0.641764623	0.807502422	0.38792541	0.796213439	0.681915567	0.772855038	0.393434754	0.365479903	0.44202252	TRUE	FALSE	TRUE	FALSE	TRUE	TRUE	TRUE	FALSE	TRUE	TRUE	TRUE	TRUE	TRUE	FALSE	TRUE	TRUE	TRUE	TRUE	TRUE	TRUE	TRUE	TRUE	TRUE	FALSE	FALSE	FALSE	TRUE	TRUE
chr17	4177396	4178483	35	11775.64349	0	0.893999704	0.932961294	0.33132753	0.89702594	0.841220172	0.93776462	0.577387308	0.294136015	0.643628606	FALSE	FALSE	FALSE	FALSE	TRUE	TRUE	TRUE	FALSE	FALSE	FALSE	TRUE	TRUE	TRUE	FALSE	FALSE	TRUE	TRUE	TRUE	FALSE	TRUE	TRUE	TRUE	TRUE	FALSE	TRUE	TRUE	TRUE	TRUE
chr9	7209050	7212434	36	11770.68131	0	0.847017348	0.896988871	0.407577396	0.890137439	0.812251744	0.806939156	0.600512488	0.415684345	0.489411475	FALSE	FALSE	FALSE	TRUE	TRUE	TRUE	TRUE	FALSE	FALSE	FALSE	TRUE	TRUE	TRUE	TRUE	FALSE	TRUE	TRUE	TRUE	FALSE	TRUE	TRUE	TRUE	TRUE	FALSE	TRUE	TRUE	TRUE	TRUE
chr1	94094158	94096108	49	11770.36974	0	0.491307889	0.530682483	0.925401303	0.572075664	0.420109903	0.821531918	0.895118161	0.924109583	0.5052914	TRUE	FALSE	FALSE	TRUE	TRUE	TRUE	TRUE	FALSE	TRUE	TRUE	TRUE	TRUE	TRUE	TRUE	TRUE	TRUE	TRUE	FALSE	FALSE	TRUE	TRUE	TRUE	TRUE	FALSE	FALSE	FALSE	TRUE	TRUE
chr19	2640152	2643316	72	11769.47283	0	0.920021697	0.929851347	0.550251846	0.920600672	0.908337402	0.939199269	0.726126226	0.481725603	0.457473666	FALSE	FALSE	FALSE	FALSE	FALSE	TRUE	TRUE	FALSE	FALSE	FALSE	TRUE	FALSE	TRUE	FALSE	FALSE	TRUE	TRUE	TRUE	FALSE	TRUE	TRUE	FALSE	TRUE	FALSE	TRUE	TRUE	TRUE	FALSE
chr19	2064413	2065641	50	11769.03929	0	0.61410206	0.535098072	0.908787834	0.44541907	0.369978647	0.767952283	0.883401157	0.904609131	0.538809187	FALSE	FALSE	TRUE	TRUE	TRUE	TRUE	TRUE	TRUE	TRUE	TRUE	TRUE	TRUE	TRUE	TRUE	TRUE	TRUE	TRUE	FALSE	FALSE	TRUE	TRUE	TRUE	TRUE	FALSE	FALSE	FALSE	TRUE	TRUE
chr2	144513544	144515283	23	11754.58335	0	0.233273563	0.022807123	0.676972505	0.023018451	0.03515422	0.780421718	0.6965098	0.673429054	0.757614595	FALSE	FALSE	TRUE	TRUE	TRUE	TRUE	TRUE	TRUE	FALSE	TRUE	TRUE	TRUE	TRUE	TRUE	TRUE	FALSE	FALSE	FALSE	TRUE	TRUE	TRUE	TRUE	TRUE	FALSE	FALSE	FALSE	TRUE	TRUE
chr8	26009303	26011533	48	11748.36383	0	0.410866035	0.526865564	0.833916768	0.497071725	0.381417973	0.482979229	0.746728609	0.877398584	0.495980611	TRUE	FALSE	TRUE	FALSE	TRUE	TRUE	TRUE	FALSE	TRUE	TRUE	TRUE	TRUE	TRUE	FALSE	FALSE	TRUE	TRUE	TRUE	TRUE	TRUE	TRUE	TRUE	TRUE	FALSE	FALSE	TRUE	TRUE	TRUE
chr22	26318880	26323372	71	11745.34435	0	0.582320606	0.587293136	0.86744084	0.543458497	0.411394934	0.737332495	0.832271025	0.8983557	0.486960765	FALSE	FALSE	FALSE	TRUE	TRUE	TRUE	TRUE	TRUE	TRUE	TRUE	TRUE	TRUE	TRUE	TRUE	FALSE	FALSE	FALSE	FALSE	FALSE	TRUE	TRUE	TRUE	TRUE	FALSE	FALSE	FALSE	TRUE	TRUE
chr2	101395977	101399625	42	11740.55935	0	0.593509067	0.556677727	0.883860559	0.455651775	0.410890494	0.912707021	0.83146777	0.889176757	0.501816527	FALSE	TRUE	TRUE	TRUE	TRUE	TRUE	TRUE	TRUE	TRUE	TRUE	TRUE	TRUE	TRUE	TRUE	TRUE	FALSE	FALSE	FALSE	FALSE	TRUE	TRUE	TRUE	TRUE	FALSE	FALSE	FALSE	TRUE	TRUE
chr12	121279084	121281932	81	11716.05836	0	0.837502908	0.773334599	0.579244166	0.710591966	0.713743691	0.88000224	0.838168356	0.56136933	0.31863291	FALSE	FALSE	FALSE	FALSE	FALSE	TRUE	TRUE	FALSE	FALSE	FALSE	TRUE	FALSE	TRUE	FALSE	FALSE	TRUE	TRUE	FALSE	FALSE	TRUE	TRUE	FALSE	TRUE	FALSE	TRUE	TRUE	TRUE	FALSE
chr1	241748339	241750553	37	11704.73723	0	0.491212077	0.440703404	0.834356217	0.365560986	0.454494493	0.86504312	0.854977557	0.850833848	0.499482134	FALSE	FALSE	FALSE	TRUE	TRUE	TRUE	TRUE	FALSE	FALSE	TRUE	TRUE	TRUE	TRUE	TRUE	TRUE	FALSE	FALSE	FALSE	FALSE	TRUE	TRUE	TRUE	TRUE	FALSE	FALSE	FALSE	TRUE	TRUE
chr8	92641799	92644206	36	11698.04597	0	0.606385894	0.592095818	0.936140109	0.463908909	0.434466483	0.884518803	0.946796133	0.94020854	0.51232965	FALSE	TRUE	TRUE	TRUE	TRUE	TRUE	TRUE	TRUE	TRUE	TRUE	TRUE	TRUE	TRUE	TRUE	TRUE	FALSE	FALSE	FALSE	FALSE	TRUE	TRUE	TRUE	TRUE	FALSE	FALSE	FALSE	TRUE	TRUE
chr3	72209715	72211121	20	11697.81993	0	0.758025662	0.753082072	0.261434396	0.817682831	0.764344631	0.750549751	0.240144889	0.236112602	0.581570229	FALSE	FALSE	FALSE	FALSE	TRUE	TRUE	TRUE	FALSE	FALSE	FALSE	TRUE	TRUE	TRUE	FALSE	FALSE	TRUE	TRUE	TRUE	FALSE	TRUE	TRUE	TRUE	TRUE	FALSE	FALSE	FALSE	TRUE	TRUE
chr12	113724633	113725399	18	11696.99738	0	0.519608842	0.308858073	0.94402102	0.292053666	0.334364775	0.858907561	0.919905632	0.935366297	0.651967355	FALSE	FALSE	TRUE	TRUE	TRUE	TRUE	TRUE	TRUE	FALSE	TRUE	TRUE	TRUE	TRUE	TRUE	TRUE	FALSE	FALSE	FALSE	TRUE	TRUE	TRUE	TRUE	TRUE	FALSE	FALSE	FALSE	TRUE	TRUE
chr21	37566847	37570223	47	11696.03482	0	0.709379439	0.744716494	0.594510944	0.696717748	0.666886395	0.935382419	0.703606278	0.562089866	0.373292553	FALSE	FALSE	FALSE	TRUE	TRUE	TRUE	TRUE	FALSE	FALSE	TRUE	TRUE	TRUE	TRUE	FALSE	TRUE	TRUE	TRUE	TRUE	FALSE	TRUE	TRUE	TRUE	TRUE	FALSE	TRUE	TRUE	TRUE	TRUE
chr3	123278190	123280647	39	11695.74033	0	0.71784323	0.810711765	0.307255386	0.813815205	0.81354483	0.797276341	0.525760976	0.268329532	0.545485673	FALSE	FALSE	TRUE	FALSE	TRUE	TRUE	TRUE	FALSE	FALSE	FALSE	TRUE	TRUE	TRUE	FALSE	FALSE	TRUE	TRUE	TRUE	FALSE	TRUE	TRUE	TRUE	TRUE	FALSE	TRUE	TRUE	TRUE	TRUE
chr3	11580872	11583209	36	11689.94467	0	0.434102486	0.401572707	0.88279312	0.349245548	0.363142592	0.644594578	0.763303604	0.89968433	0.550438782	FALSE	FALSE	TRUE	TRUE	TRUE	TRUE	TRUE	FALSE	FALSE	TRUE	TRUE	TRUE	TRUE	TRUE	TRUE	TRUE	TRUE	TRUE	FALSE	TRUE	TRUE	TRUE	TRUE	FALSE	TRUE	TRUE	TRUE	TRUE
chr13	110492676	110493596	31	11676.89008	0	0.906575876	0.940109098	0.402200905	0.913004975	0.856513023	0.944485461	0.659192412	0.360762648	0.583722812	FALSE	FALSE	FALSE	FALSE	TRUE	TRUE	TRUE	FALSE	FALSE	FALSE	TRUE	TRUE	TRUE	FALSE	FALSE	TRUE	TRUE	TRUE	FALSE	TRUE	TRUE	TRUE	TRUE	FALSE	TRUE	TRUE	TRUE	TRUE
chr3	39810425	39812009	36	11672.14755	0	0.418080644	0.268134721	0.718036944	0.213044278	0.215705631	0.406135132	0.686621183	0.736874016	0.523829738	FALSE	FALSE	TRUE	TRUE	TRUE	TRUE	TRUE	TRUE	FALSE	TRUE	TRUE	TRUE	TRUE	TRUE	FALSE	TRUE	TRUE	TRUE	TRUE	TRUE	TRUE	TRUE	TRUE	FALSE	FALSE	FALSE	TRUE	TRUE
chr10	132665923	132669872	93	11671.87491	0	0.887397822	0.883468892	0.56822853	0.856636904	0.886035008	0.894447157	0.798189363	0.530148265	0.364298892	FALSE	FALSE	FALSE	FALSE	FALSE	TRUE	TRUE	FALSE	FALSE	FALSE	TRUE	FALSE	TRUE	FALSE	FALSE	TRUE	TRUE	FALSE	FALSE	TRUE	TRUE	FALSE	TRUE	FALSE	TRUE	TRUE	TRUE	FALSE
chr6	4401659	4404273	47	11666.06222	0	0.712425374	0.582544082	0.925363949	0.47355792	0.551103598	0.901471241	0.914069169	0.926628498	0.453070578	TRUE	TRUE	TRUE	TRUE	TRUE	TRUE	TRUE	TRUE	FALSE	TRUE	TRUE	TRUE	TRUE	TRUE	TRUE	FALSE	FALSE	FALSE	TRUE	TRUE	TRUE	TRUE	TRUE	FALSE	FALSE	FALSE	TRUE	TRUE
chr21	39881381	39882981	31	11654.1267	0	0.916391346	0.905011193	0.14788541	0.898037442	0.859533974	0.81864474	0.519143766	0.111736062	0.804655284	FALSE	FALSE	FALSE	FALSE	TRUE	TRUE	TRUE	FALSE	FALSE	FALSE	TRUE	TRUE	TRUE	FALSE	FALSE	TRUE	TRUE	TRUE	FALSE	TRUE	TRUE	TRUE	TRUE	FALSE	TRUE	TRUE	TRUE	TRUE
chr14	91242935	91245483	40	11653.18011	0	0.447114944	0.478634264	0.866712642	0.425113289	0.420813824	0.415510141	0.816036351	0.902195496	0.486685355	FALSE	FALSE	FALSE	FALSE	TRUE	TRUE	TRUE	FALSE	FALSE	FALSE	TRUE	TRUE	TRUE	FALSE	FALSE	TRUE	TRUE	TRUE	FALSE	TRUE	TRUE	TRUE	TRUE	FALSE	FALSE	TRUE	TRUE	TRUE
chr11	70823807	70825099	35	11652.05967	0	0.283730714	0.310009704	0.738372049	0.225921891	0.327998646	0.482638136	0.757431533	0.868168578	0.642246687	TRUE	FALSE	FALSE	TRUE	TRUE	TRUE	TRUE	FALSE	FALSE	TRUE	TRUE	TRUE	TRUE	TRUE	TRUE	TRUE	TRUE	TRUE	FALSE	TRUE	TRUE	TRUE	TRUE	FALSE	FALSE	FALSE	TRUE	TRUE
chr17	7476187	7478655	52	11651.98082	0	0.286331186	0.277443185	0.652212023	0.22057062	0.245034165	0.310363313	0.540489272	0.661488486	0.440917866	FALSE	FALSE	TRUE	FALSE	TRUE	TRUE	TRUE	FALSE	FALSE	FALSE	TRUE	TRUE	TRUE	FALSE	FALSE	TRUE	TRUE	TRUE	FALSE	TRUE	TRUE	TRUE	TRUE	FALSE	FALSE	FALSE	TRUE	TRUE
chr12	128336696	128338932	29	11651.35779	0	0.460390603	0.39560289	0.857206827	0.377821276	0.286525658	0.687139037	0.741619909	0.862409484	0.575883827	TRUE	FALSE	FALSE	TRUE	TRUE	TRUE	TRUE	TRUE	TRUE	TRUE	TRUE	TRUE	TRUE	TRUE	TRUE	TRUE	TRUE	FALSE	FALSE	TRUE	TRUE	TRUE	TRUE	FALSE	TRUE	TRUE	TRUE	TRUE
chr22	47154094	47155813	44	11645.79029	0	0.573982841	0.459129388	0.891590516	0.359948086	0.317925543	0.836609371	0.904685331	0.913802751	0.595877208	FALSE	FALSE	TRUE	TRUE	TRUE	TRUE	TRUE	TRUE	TRUE	TRUE	TRUE	TRUE	TRUE	TRUE	TRUE	FALSE	FALSE	FALSE	FALSE	TRUE	TRUE	TRUE	TRUE	FALSE	FALSE	FALSE	TRUE	TRUE
chr7	38628722	38630462	21	11644.10863	0	0.202121554	0.195587309	0.772512131	0.181531794	0.200585025	0.236695634	0.664880932	0.787658878	0.606127084	FALSE	FALSE	FALSE	FALSE	TRUE	TRUE	TRUE	FALSE	FALSE	FALSE	TRUE	TRUE	TRUE	FALSE	FALSE	TRUE	TRUE	TRUE	FALSE	TRUE	TRUE	TRUE	TRUE	FALSE	TRUE	TRUE	TRUE	TRUE
chr15	70199182	70201327	40	11632.78162	0	0.471221927	0.421091234	0.763313385	0.423896113	0.324309472	0.848546697	0.802377208	0.790061813	0.524237224	TRUE	FALSE	FALSE	TRUE	TRUE	TRUE	TRUE	TRUE	TRUE	TRUE	TRUE	TRUE	TRUE	TRUE	TRUE	FALSE	FALSE	FALSE	FALSE	TRUE	TRUE	TRUE	TRUE	FALSE	FALSE	FALSE	TRUE	TRUE
chr11	70925649	70928880	49	11620.69381	0	0.5797871	0.528616181	0.90100646	0.493084085	0.570868604	0.794558161	0.855439364	0.917163375	0.42407929	FALSE	FALSE	TRUE	TRUE	TRUE	TRUE	TRUE	FALSE	FALSE	TRUE	TRUE	TRUE	TRUE	TRUE	TRUE	TRUE	TRUE	FALSE	FALSE	TRUE	TRUE	TRUE	TRUE	FALSE	FALSE	FALSE	TRUE	TRUE
chr8	672210	674411	53	11610.78813	0	0.545143645	0.454705965	0.911966447	0.403438236	0.569725722	0.896724328	0.905174421	0.910533291	0.508528211	TRUE	FALSE	FALSE	TRUE	TRUE	TRUE	TRUE	FALSE	FALSE	TRUE	TRUE	TRUE	TRUE	TRUE	TRUE	FALSE	FALSE	FALSE	FALSE	TRUE	TRUE	TRUE	TRUE	FALSE	FALSE	FALSE	TRUE	TRUE
chr17	1958535	1961369	67	11609.79987	0	0.45483366	0.413249579	0.737795384	0.374479145	0.281551755	0.760699536	0.730678501	0.750670716	0.479147781	FALSE	FALSE	FALSE	TRUE	TRUE	TRUE	TRUE	FALSE	FALSE	TRUE	TRUE	TRUE	TRUE	TRUE	TRUE	FALSE	FALSE	FALSE	FALSE	TRUE	TRUE	TRUE	TRUE	FALSE	FALSE	FALSE	TRUE	TRUE
chr2	3320870	3321883	22	11588.80176	0	0.838974815	0.887980753	0.348087542	0.892568162	0.793932058	0.645872876	0.429033077	0.316287346	0.576280816	TRUE	FALSE	FALSE	TRUE	TRUE	TRUE	TRUE	FALSE	TRUE	TRUE	TRUE	TRUE	TRUE	TRUE	TRUE	TRUE	TRUE	TRUE	FALSE	TRUE	TRUE	TRUE	TRUE	FALSE	TRUE	TRUE	TRUE	TRUE
chr10	132549012	132551730	64	11584.43086	0	0.921705388	0.92813572	0.387341218	0.937309196	0.858176381	0.94018054	0.761421742	0.32990415	0.61027639	FALSE	FALSE	FALSE	FALSE	TRUE	TRUE	TRUE	FALSE	FALSE	FALSE	TRUE	FALSE	TRUE	FALSE	FALSE	TRUE	TRUE	FALSE	FALSE	TRUE	TRUE	FALSE	TRUE	FALSE	TRUE	TRUE	TRUE	TRUE
chr13	107450328	107451847	26	11571.35843	0	0.56329013	0.477463811	0.913490623	0.451037037	0.382361721	0.784704968	0.921816006	0.931998333	0.549636612	FALSE	FALSE	TRUE	TRUE	TRUE	TRUE	TRUE	TRUE	TRUE	TRUE	TRUE	TRUE	TRUE	TRUE	TRUE	TRUE	TRUE	TRUE	FALSE	TRUE	TRUE	TRUE	TRUE	FALSE	FALSE	FALSE	TRUE	TRUE
chr21	42563227	42564016	22	11567.42587	0	0.756050217	0.908788322	0.318355705	0.896463565	0.882133508	0.863033979	0.357101773	0.297295979	0.611492344	FALSE	FALSE	TRUE	FALSE	TRUE	TRUE	TRUE	TRUE	FALSE	FALSE	TRUE	TRUE	TRUE	FALSE	TRUE	TRUE	TRUE	TRUE	TRUE	TRUE	TRUE	TRUE	TRUE	FALSE	FALSE	FALSE	TRUE	TRUE
chr13	111485133	111486520	30	11565.53198	0	0.923247845	0.957676039	0.483053606	0.966050332	0.946562924	0.901941336	0.577398819	0.452094492	0.51395584	FALSE	FALSE	FALSE	FALSE	TRUE	TRUE	TRUE	FALSE	FALSE	FALSE	TRUE	TRUE	TRUE	FALSE	FALSE	TRUE	TRUE	TRUE	FALSE	TRUE	TRUE	TRUE	TRUE	FALSE	FALSE	FALSE	TRUE	TRUE
chr14	97382728	97384462	22	11564.45558	0	0.904651987	0.932072521	0.42247841	0.929037018	0.927125948	0.869430007	0.448074128	0.365270638	0.566801883	FALSE	FALSE	FALSE	FALSE	TRUE	TRUE	TRUE	FALSE	FALSE	FALSE	TRUE	TRUE	TRUE	FALSE	FALSE	TRUE	TRUE	TRUE	FALSE	TRUE	TRUE	TRUE	TRUE	FALSE	FALSE	TRUE	TRUE	TRUE
chr20	63369705	63371793	47	11562.91011	0	0.461205792	0.378755394	0.846395678	0.381843743	0.301631329	0.738140306	0.798909616	0.88232019	0.580688861	FALSE	FALSE	FALSE	TRUE	TRUE	TRUE	TRUE	FALSE	FALSE	TRUE	TRUE	TRUE	TRUE	TRUE	TRUE	FALSE	FALSE	FALSE	FALSE	TRUE	TRUE	TRUE	TRUE	FALSE	FALSE	FALSE	TRUE	TRUE
chr16	81447513	81449224	34	11557.2402	0	0.083793878	0.136507032	0.828388207	0.130268747	0.073996122	0.094161566	0.486100667	0.860861414	0.786865292	FALSE	FALSE	FALSE	FALSE	TRUE	TRUE	TRUE	FALSE	FALSE	FALSE	TRUE	TRUE	TRUE	FALSE	FALSE	TRUE	TRUE	TRUE	FALSE	TRUE	TRUE	TRUE	TRUE	FALSE	TRUE	TRUE	TRUE	TRUE
chr6	110014284	110018343	47	11545.43177	0	0.931105212	0.940951604	0.614349727	0.943302048	0.93087981	0.924580347	0.732704302	0.572349117	0.370952931	FALSE	FALSE	FALSE	FALSE	TRUE	TRUE	TRUE	FALSE	FALSE	FALSE	TRUE	TRUE	TRUE	FALSE	FALSE	TRUE	TRUE	TRUE	FALSE	TRUE	TRUE	TRUE	TRUE	FALSE	TRUE	TRUE	TRUE	TRUE
chr11	2778530	2779626	19	11545.39934	0	0.298313991	0.278366651	0.863293519	0.258299921	0.242219463	0.299258544	0.782633106	0.90180517	0.659585706	FALSE	FALSE	FALSE	FALSE	TRUE	TRUE	TRUE	FALSE	FALSE	FALSE	TRUE	TRUE	TRUE	FALSE	FALSE	TRUE	TRUE	TRUE	FALSE	TRUE	TRUE	TRUE	TRUE	FALSE	FALSE	FALSE	TRUE	TRUE
chr18	70370587	70372696	25	11545.18602	0	0.877595767	0.899780765	0.443871863	0.853649009	0.909214646	0.924752685	0.62930883	0.407465175	0.51728751	FALSE	FALSE	FALSE	FALSE	TRUE	TRUE	TRUE	FALSE	FALSE	FALSE	TRUE	TRUE	TRUE	FALSE	FALSE	TRUE	TRUE	TRUE	FALSE	TRUE	TRUE	TRUE	TRUE	FALSE	TRUE	TRUE	TRUE	TRUE
chr3	123436864	123439033	25	11543.55391	0	0.904251283	0.932242459	0.138159768	0.936537645	0.916052526	0.921910979	0.432533089	0.097841387	0.838696257	FALSE	FALSE	FALSE	FALSE	TRUE	TRUE	TRUE	FALSE	FALSE	FALSE	TRUE	TRUE	TRUE	FALSE	FALSE	TRUE	TRUE	TRUE	FALSE	TRUE	TRUE	TRUE	TRUE	FALSE	TRUE	TRUE	TRUE	TRUE
chr3	123405047	123408923	54	11543.39695	0	0.904026522	0.928329398	0.464350382	0.920493795	0.929158649	0.882841054	0.693681621	0.388612439	0.540546211	FALSE	FALSE	FALSE	FALSE	TRUE	TRUE	TRUE	FALSE	FALSE	FALSE	TRUE	TRUE	TRUE	FALSE	FALSE	TRUE	TRUE	FALSE	FALSE	TRUE	TRUE	TRUE	TRUE	FALSE	TRUE	TRUE	TRUE	TRUE
chr9	136227639	136229012	34	11533.79201	0	0.798763186	0.91838917	0.284573388	0.919534565	0.740597262	0.829362419	0.452520244	0.255223482	0.664311083	TRUE	FALSE	TRUE	FALSE	TRUE	TRUE	TRUE	FALSE	TRUE	FALSE	TRUE	TRUE	TRUE	FALSE	FALSE	TRUE	TRUE	TRUE	TRUE	TRUE	TRUE	TRUE	TRUE	FALSE	TRUE	TRUE	TRUE	TRUE
chr19	57071061	57072679	34	11531.44357	0	0.702601752	0.862966967	0.287620783	0.871428033	0.832121419	0.492679667	0.288176724	0.252412447	0.619015587	FALSE	FALSE	TRUE	TRUE	TRUE	TRUE	TRUE	TRUE	FALSE	TRUE	TRUE	TRUE	TRUE	TRUE	TRUE	TRUE	TRUE	TRUE	TRUE	TRUE	TRUE	TRUE	TRUE	FALSE	FALSE	FALSE	TRUE	TRUE
chr21	35202970	35206066	49	11521.89118	0	0.696347213	0.572171108	0.904977129	0.488643728	0.578818085	0.860981569	0.898741784	0.918141683	0.429497956	TRUE	FALSE	TRUE	TRUE	TRUE	TRUE	TRUE	TRUE	FALSE	TRUE	TRUE	TRUE	TRUE	TRUE	TRUE	FALSE	FALSE	FALSE	TRUE	TRUE	TRUE	TRUE	TRUE	FALSE	FALSE	FALSE	TRUE	TRUE
chr6	161108746	161112366	58	11517.14549	0	0.712951443	0.504709047	0.921837811	0.49845096	0.594433059	0.891480513	0.909607172	0.926430301	0.427979341	TRUE	FALSE	TRUE	TRUE	TRUE	TRUE	TRUE	TRUE	FALSE	TRUE	TRUE	TRUE	TRUE	TRUE	TRUE	FALSE	FALSE	FALSE	TRUE	TRUE	TRUE	TRUE	TRUE	FALSE	FALSE	FALSE	TRUE	TRUE
chr7	157411622	157412800	40	11511.98492	0	0.75471766	0.858915266	0.383742379	0.890602025	0.815336255	0.904207386	0.462535794	0.341740468	0.562466918	FALSE	FALSE	TRUE	FALSE	TRUE	TRUE	TRUE	FALSE	FALSE	FALSE	TRUE	TRUE	TRUE	FALSE	TRUE	TRUE	TRUE	TRUE	FALSE	TRUE	TRUE	TRUE	TRUE	FALSE	FALSE	FALSE	TRUE	TRUE
chr9	89542299	89543914	37	11502.25641	0	0.642638156	0.563232949	0.945404384	0.509320274	0.494429472	0.904369365	0.928097009	0.942402117	0.450974912	FALSE	FALSE	TRUE	TRUE	TRUE	TRUE	TRUE	TRUE	FALSE	TRUE	TRUE	TRUE	TRUE	TRUE	TRUE	FALSE	FALSE	FALSE	FALSE	TRUE	TRUE	TRUE	TRUE	FALSE	FALSE	FALSE	TRUE	TRUE
chr12	119157177	119158810	27	11494.67655	0	0.575324199	0.403241966	0.911232308	0.324776851	0.402371977	0.92895292	0.919777645	0.927197147	0.604176069	FALSE	FALSE	TRUE	TRUE	TRUE	TRUE	TRUE	TRUE	FALSE	TRUE	TRUE	TRUE	TRUE	TRUE	TRUE	FALSE	FALSE	FALSE	TRUE	TRUE	TRUE	TRUE	TRUE	FALSE	FALSE	FALSE	TRUE	TRUE
chr5	178325663	178327141	41	11492.78768	0	0.639698281	0.573593628	0.949248254	0.464434327	0.608854546	0.916699004	0.945350325	0.950315137	0.48588081	TRUE	TRUE	TRUE	TRUE	TRUE	TRUE	TRUE	FALSE	FALSE	TRUE	TRUE	TRUE	TRUE	TRUE	TRUE	FALSE	FALSE	FALSE	FALSE	TRUE	TRUE	TRUE	TRUE	FALSE	FALSE	FALSE	TRUE	TRUE
chr9	134293662	134294418	24	11489.5409	0	0.326331829	0.319500278	0.830331041	0.238233398	0.154304716	0.786659467	0.68498255	0.862996616	0.708691901	FALSE	FALSE	FALSE	TRUE	TRUE	TRUE	TRUE	TRUE	TRUE	TRUE	TRUE	TRUE	TRUE	TRUE	TRUE	FALSE	FALSE	FALSE	FALSE	TRUE	TRUE	TRUE	TRUE	FALSE	TRUE	TRUE	TRUE	TRUE
chr13	111270945	111273665	55	11489.2412	0	0.713427371	0.620617931	0.915381456	0.540318017	0.616226606	0.882287532	0.930988296	0.928705124	0.390670279	TRUE	TRUE	TRUE	TRUE	TRUE	TRUE	TRUE	TRUE	FALSE	TRUE	TRUE	TRUE	TRUE	TRUE	TRUE	FALSE	FALSE	FALSE	FALSE	TRUE	TRUE	TRUE	TRUE	FALSE	FALSE	FALSE	TRUE	TRUE
chr5	176630812	176631823	21	11485.07225	0	0.160328775	0.110424039	0.648110277	0.104444914	0.088795775	0.268754743	0.594699473	0.669170632	0.580374857	FALSE	FALSE	FALSE	TRUE	TRUE	TRUE	TRUE	FALSE	FALSE	TRUE	TRUE	TRUE	TRUE	TRUE	FALSE	TRUE	TRUE	TRUE	FALSE	TRUE	TRUE	TRUE	TRUE	FALSE	FALSE	FALSE	TRUE	TRUE
chr3	123312218	123314240	31	11483.87477	0	0.855572836	0.899879643	0.321335136	0.90501436	0.921732981	0.870837958	0.580414723	0.301446995	0.620285986	FALSE	FALSE	FALSE	FALSE	TRUE	TRUE	TRUE	FALSE	FALSE	FALSE	TRUE	TRUE	TRUE	FALSE	FALSE	TRUE	TRUE	TRUE	FALSE	TRUE	TRUE	TRUE	TRUE	FALSE	TRUE	TRUE	TRUE	TRUE
chr20	62845342	62846658	37	11482.98817	0	0.638352327	0.445601041	0.958238547	0.363686298	0.394118271	0.947403108	0.95189303	0.958608562	0.594922264	FALSE	FALSE	TRUE	TRUE	TRUE	TRUE	TRUE	TRUE	FALSE	TRUE	TRUE	TRUE	TRUE	TRUE	TRUE	FALSE	FALSE	FALSE	TRUE	TRUE	TRUE	TRUE	TRUE	FALSE	FALSE	FALSE	TRUE	TRUE
chr1	11383408	11385452	39	11478.94279	0	0.634053149	0.614663416	0.889049278	0.580170856	0.511272208	0.907219041	0.898570538	0.880788554	0.395946833	FALSE	FALSE	FALSE	TRUE	TRUE	TRUE	TRUE	TRUE	FALSE	TRUE	TRUE	TRUE	TRUE	TRUE	TRUE	FALSE	FALSE	FALSE	FALSE	TRUE	TRUE	TRUE	TRUE	FALSE	FALSE	FALSE	TRUE	TRUE
chr7	1720038	1721442	25	11475.61836	0	0.482847206	0.341405261	0.836632746	0.294547183	0.266017441	0.794640138	0.870195461	0.7975476	0.604178019	FALSE	FALSE	TRUE	TRUE	TRUE	TRUE	TRUE	TRUE	FALSE	TRUE	TRUE	TRUE	TRUE	TRUE	TRUE	FALSE	FALSE	FALSE	TRUE	TRUE	TRUE	TRUE	TRUE	FALSE	FALSE	FALSE	TRUE	TRUE
chr20	61803425	61804406	40	11474.43845	0	0.510689284	0.367019116	0.900019151	0.292274731	0.304206544	0.750230542	0.884224358	0.898917564	0.60774442	FALSE	FALSE	TRUE	TRUE	TRUE	TRUE	TRUE	TRUE	FALSE	TRUE	TRUE	TRUE	TRUE	TRUE	TRUE	TRUE	TRUE	TRUE	TRUE	TRUE	TRUE	TRUE	TRUE	FALSE	FALSE	FALSE	TRUE	TRUE
chr15	61110847	61113587	33	11471.46402	0	0.894524316	0.939656383	0.518621209	0.915004626	0.881733231	0.8202493	0.561389746	0.493143194	0.446513189	FALSE	FALSE	FALSE	TRUE	TRUE	TRUE	TRUE	FALSE	FALSE	FALSE	TRUE	TRUE	TRUE	TRUE	FALSE	TRUE	TRUE	TRUE	FALSE	TRUE	TRUE	TRUE	TRUE	FALSE	FALSE	FALSE	TRUE	TRUE
chr21	45055907	45056859	35	11464.81127	0	0.324599676	0.210231127	0.724854231	0.153449201	0.22171425	0.856014119	0.728756593	0.755236503	0.702564917	FALSE	FALSE	FALSE	TRUE	TRUE	TRUE	TRUE	FALSE	FALSE	TRUE	TRUE	TRUE	TRUE	TRUE	TRUE	FALSE	TRUE	TRUE	FALSE	TRUE	TRUE	TRUE	TRUE	FALSE	FALSE	FALSE	TRUE	TRUE
chr18	11880650	11881667	37	11460.76691	0	0.799614144	0.92828459	0.295460954	0.928305905	0.679397023	0.864185669	0.515084441	0.233386927	0.694918978	TRUE	FALSE	FALSE	FALSE	TRUE	TRUE	TRUE	FALSE	TRUE	TRUE	TRUE	TRUE	TRUE	FALSE	FALSE	TRUE	TRUE	TRUE	FALSE	TRUE	TRUE	TRUE	TRUE	FALSE	TRUE	TRUE	TRUE	TRUE
chr7	156675258	156676478	30	11457.69409	0	0.868377642	0.925402964	0.491874731	0.917864425	0.914151213	0.873510423	0.567192921	0.462355413	0.463047551	FALSE	FALSE	FALSE	FALSE	TRUE	TRUE	TRUE	FALSE	FALSE	FALSE	TRUE	TRUE	TRUE	FALSE	FALSE	TRUE	TRUE	TRUE	FALSE	TRUE	TRUE	TRUE	TRUE	FALSE	TRUE	TRUE	TRUE	TRUE
chr3	70962954	70966988	63	11455.76348	0	0.87203126	0.855050094	0.482759102	0.786283274	0.880828908	0.912805229	0.664024852	0.456036052	0.456769177	FALSE	FALSE	FALSE	TRUE	TRUE	TRUE	TRUE	FALSE	FALSE	FALSE	TRUE	TRUE	TRUE	FALSE	FALSE	TRUE	TRUE	TRUE	FALSE	TRUE	TRUE	TRUE	TRUE	FALSE	TRUE	TRUE	TRUE	TRUE
chr20	3758276	3762638	63	11452.78911	0	0.912229858	0.917272855	0.408997875	0.894465025	0.839463354	0.885569186	0.677396174	0.41219776	0.50827498	FALSE	FALSE	FALSE	FALSE	TRUE	TRUE	TRUE	FALSE	FALSE	FALSE	TRUE	TRUE	TRUE	FALSE	FALSE	TRUE	TRUE	TRUE	FALSE	TRUE	TRUE	TRUE	TRUE	FALSE	TRUE	TRUE	TRUE	TRUE
chr3	11554900	11559245	87	11449.68983	0	0.627794884	0.612388776	0.87681242	0.504771082	0.479669507	0.807127053	0.801656794	0.87268923	0.397142914	FALSE	FALSE	FALSE	TRUE	TRUE	TRUE	TRUE	FALSE	FALSE	TRUE	TRUE	TRUE	TRUE	TRUE	FALSE	FALSE	FALSE	FALSE	FALSE	TRUE	TRUE	TRUE	TRUE	FALSE	FALSE	FALSE	TRUE	TRUE
chr22	43818964	43821641	58	11441.91776	0	0.551551835	0.438408924	0.875675624	0.38654994	0.421373285	0.75770429	0.849612712	0.893432575	0.506882635	FALSE	FALSE	TRUE	TRUE	TRUE	TRUE	TRUE	TRUE	FALSE	TRUE	TRUE	TRUE	TRUE	TRUE	TRUE	FALSE	FALSE	FALSE	FALSE	TRUE	TRUE	TRUE	TRUE	FALSE	FALSE	FALSE	TRUE	TRUE
chr6	166574255	166575645	22	11430.11727	0	0.454009563	0.341270978	0.8837755	0.311534558	0.292111041	0.867571671	0.877107831	0.900080915	0.607969874	FALSE	FALSE	TRUE	TRUE	TRUE	TRUE	TRUE	TRUE	FALSE	TRUE	TRUE	TRUE	TRUE	TRUE	TRUE	FALSE	FALSE	FALSE	TRUE	TRUE	TRUE	TRUE	TRUE	FALSE	FALSE	FALSE	TRUE	TRUE
chr3	126492848	126495132	44	11427.88145	0	0.561257046	0.506769999	0.834920049	0.502604364	0.35717967	0.842343458	0.83373486	0.859066523	0.501886853	FALSE	FALSE	FALSE	TRUE	TRUE	TRUE	TRUE	TRUE	FALSE	TRUE	TRUE	TRUE	TRUE	TRUE	TRUE	FALSE	FALSE	FALSE	FALSE	TRUE	TRUE	TRUE	TRUE	FALSE	FALSE	FALSE	TRUE	TRUE
chr11	2867025	2869260	58	11413.30381	0	0.486655789	0.3764112	0.730900716	0.351463493	0.307621152	0.6895168	0.713565409	0.71772673	0.423279564	FALSE	FALSE	TRUE	TRUE	TRUE	TRUE	TRUE	TRUE	FALSE	TRUE	TRUE	TRUE	TRUE	TRUE	TRUE	FALSE	FALSE	FALSE	FALSE	TRUE	TRUE	TRUE	TRUE	FALSE	FALSE	FALSE	TRUE	TRUE
chr1	240122431	240123734	25	11402.04785	0	0.375411011	0.367073904	0.850288829	0.3338555	0.280822661	0.294014175	0.794074813	0.869334849	0.588512188	FALSE	FALSE	FALSE	FALSE	TRUE	TRUE	TRUE	TRUE	FALSE	FALSE	TRUE	TRUE	TRUE	FALSE	FALSE	TRUE	TRUE	TRUE	FALSE	TRUE	TRUE	TRUE	TRUE	FALSE	FALSE	FALSE	TRUE	TRUE
chr3	133039050	133040910	26	11400.68173	0	0.284544473	0.216815395	0.733779334	0.181909278	0.206307217	0.480932368	0.71306883	0.721114646	0.551870057	FALSE	FALSE	TRUE	TRUE	TRUE	TRUE	TRUE	FALSE	FALSE	TRUE	TRUE	TRUE	TRUE	TRUE	TRUE	TRUE	TRUE	TRUE	FALSE	TRUE	TRUE	TRUE	TRUE	FALSE	FALSE	FALSE	TRUE	TRUE
chr3	114154225	114156353	25	11400.27131	0	0.894573158	0.942197958	0.400035487	0.946177701	0.928000285	0.771935881	0.467999048	0.400568112	0.546142214	FALSE	FALSE	FALSE	TRUE	TRUE	TRUE	TRUE	FALSE	FALSE	TRUE	TRUE	TRUE	TRUE	TRUE	TRUE	TRUE	TRUE	TRUE	FALSE	TRUE	TRUE	TRUE	TRUE	FALSE	FALSE	FALSE	TRUE	TRUE
chr8	73370450	73372244	37	11386.8542	0	0.370473239	0.379722846	0.813170932	0.373580959	0.20477836	0.555771861	0.823994846	0.842597017	0.637818657	TRUE	FALSE	FALSE	TRUE	TRUE	TRUE	TRUE	TRUE	TRUE	TRUE	TRUE	TRUE	TRUE	TRUE	TRUE	TRUE	TRUE	TRUE	FALSE	TRUE	TRUE	TRUE	TRUE	FALSE	FALSE	FALSE	TRUE	TRUE
chr16	69748151	69750519	49	11378.37506	0	0.875280988	0.880375791	0.406732775	0.877347682	0.852170841	0.928471243	0.688626179	0.359938121	0.568533122	FALSE	FALSE	FALSE	FALSE	TRUE	TRUE	TRUE	FALSE	FALSE	FALSE	TRUE	TRUE	TRUE	FALSE	FALSE	TRUE	TRUE	TRUE	FALSE	TRUE	TRUE	TRUE	TRUE	FALSE	TRUE	TRUE	TRUE	TRUE
chr11	31796672	31798600	46	11377.58755	0	0.386848379	0.489163431	0.855640873	0.455811264	0.331370853	0.243772657	0.817058732	0.902645859	0.658873201	TRUE	FALSE	FALSE	TRUE	TRUE	TRUE	TRUE	FALSE	TRUE	FALSE	TRUE	TRUE	TRUE	TRUE	TRUE	TRUE	TRUE	TRUE	TRUE	TRUE	TRUE	TRUE	TRUE	FALSE	FALSE	FALSE	TRUE	TRUE
chr18	23112838	23116337	48	11371.01879	0	0.492920858	0.541541392	0.871828041	0.54225511	0.506394055	0.571856884	0.788268946	0.888098761	0.395177903	FALSE	FALSE	FALSE	FALSE	TRUE	TRUE	TRUE	FALSE	FALSE	FALSE	TRUE	TRUE	TRUE	FALSE	FALSE	TRUE	TRUE	TRUE	FALSE	TRUE	TRUE	TRUE	TRUE	FALSE	FALSE	FALSE	TRUE	TRUE
chr10	79274223	79275171	25	11365.10574	0	0.283275254	0.192821088	0.82175685	0.146992116	0.119604564	0.393028573	0.804159299	0.860288173	0.740683609	FALSE	FALSE	TRUE	TRUE	TRUE	TRUE	TRUE	TRUE	FALSE	TRUE	TRUE	TRUE	TRUE	TRUE	FALSE	TRUE	TRUE	TRUE	FALSE	TRUE	TRUE	TRUE	TRUE	FALSE	FALSE	FALSE	TRUE	TRUE
chr7	132750846	132751965	21	11360.52801	0	0.407705247	0.388319438	0.905377083	0.35451159	0.279317227	0.626920177	0.888774456	0.91898334	0.639666112	FALSE	FALSE	FALSE	TRUE	TRUE	TRUE	TRUE	TRUE	TRUE	TRUE	TRUE	TRUE	TRUE	TRUE	TRUE	TRUE	TRUE	TRUE	FALSE	TRUE	TRUE	TRUE	TRUE	FALSE	FALSE	FALSE	TRUE	TRUE
chr4	155495140	155496531	21	11357.78715	0	0.893628681	0.939386651	0.271822226	0.909989442	0.90272819	0.915235707	0.547305318	0.239981004	0.699405648	FALSE	FALSE	FALSE	FALSE	TRUE	TRUE	TRUE	FALSE	FALSE	FALSE	TRUE	TRUE	TRUE	FALSE	FALSE	TRUE	TRUE	TRUE	FALSE	TRUE	TRUE	TRUE	TRUE	FALSE	TRUE	TRUE	TRUE	TRUE
chr4	189146597	189147777	27	11356.46912	0	0.887150487	0.892376578	0.451342771	0.874656889	0.856164225	0.937420801	0.578618074	0.404594307	0.532826494	FALSE	FALSE	FALSE	FALSE	TRUE	TRUE	TRUE	FALSE	FALSE	TRUE	TRUE	TRUE	TRUE	FALSE	FALSE	TRUE	TRUE	TRUE	FALSE	TRUE	TRUE	TRUE	TRUE	FALSE	TRUE	TRUE	TRUE	TRUE
chr18	55338738	55340498	23	11352.87735	0	0.454560895	0.185385368	0.808496537	0.171250295	0.200783882	0.781217256	0.81702578	0.82384211	0.652591815	FALSE	FALSE	TRUE	TRUE	TRUE	TRUE	TRUE	TRUE	FALSE	TRUE	TRUE	TRUE	TRUE	TRUE	TRUE	FALSE	FALSE	FALSE	TRUE	TRUE	TRUE	TRUE	TRUE	FALSE	FALSE	FALSE	TRUE	TRUE
chr4	176067976	176069016	18	11351.45086	0	0.851572933	0.854040838	0.239965067	0.850907268	0.836740958	0.905132523	0.672452347	0.239045351	0.666087172	FALSE	FALSE	FALSE	FALSE	TRUE	TRUE	TRUE	FALSE	FALSE	FALSE	TRUE	TRUE	TRUE	FALSE	FALSE	TRUE	TRUE	TRUE	FALSE	TRUE	TRUE	TRUE	TRUE	FALSE	TRUE	TRUE	TRUE	TRUE
chr12	106682835	106685148	28	11350.12886	0	0.940002894	0.952418152	0.511852082	0.952891424	0.943737869	0.93939352	0.752783955	0.466698031	0.486193393	FALSE	FALSE	FALSE	FALSE	TRUE	TRUE	TRUE	FALSE	FALSE	FALSE	TRUE	TRUE	TRUE	FALSE	FALSE	TRUE	TRUE	TRUE	FALSE	TRUE	TRUE	TRUE	TRUE	FALSE	TRUE	TRUE	TRUE	TRUE
chr12	121174110	121176617	39	11348.43087	0	0.524224688	0.468246471	0.92623796	0.397688867	0.562730692	0.835612222	0.860514053	0.921064945	0.528549093	TRUE	FALSE	TRUE	TRUE	TRUE	TRUE	TRUE	FALSE	FALSE	TRUE	TRUE	TRUE	TRUE	TRUE	TRUE	FALSE	FALSE	FALSE	FALSE	TRUE	TRUE	TRUE	TRUE	FALSE	FALSE	FALSE	TRUE	TRUE
chr10	132533849	132536525	49	11347.33753	0	0.709284305	0.652682145	0.256127654	0.665125694	0.640382335	0.724370106	0.450092025	0.225737643	0.498632463	FALSE	FALSE	FALSE	FALSE	TRUE	TRUE	TRUE	FALSE	FALSE	FALSE	TRUE	TRUE	TRUE	FALSE	FALSE	TRUE	TRUE	TRUE	FALSE	TRUE	TRUE	TRUE	TRUE	FALSE	TRUE	TRUE	TRUE	TRUE
chr9	133604463	133608736	85	11345.74993	0	0.395604789	0.26466996	0.775775913	0.232265099	0.321662949	0.663283193	0.733474747	0.782169922	0.549904823	FALSE	FALSE	FALSE	TRUE	TRUE	TRUE	TRUE	FALSE	FALSE	TRUE	TRUE	TRUE	TRUE	TRUE	FALSE	FALSE	FALSE	FALSE	FALSE	TRUE	TRUE	TRUE	TRUE	FALSE	FALSE	FALSE	TRUE	TRUE
chr2	2888869	2890386	44	11340.59981	0	0.698904332	0.741722789	0.311227621	0.737347265	0.680738571	0.697456525	0.39710366	0.279083031	0.462639758	FALSE	FALSE	FALSE	FALSE	TRUE	TRUE	TRUE	FALSE	FALSE	FALSE	TRUE	TRUE	TRUE	FALSE	FALSE	TRUE	TRUE	TRUE	FALSE	TRUE	TRUE	TRUE	TRUE	FALSE	FALSE	TRUE	TRUE	TRUE
chr2	23322717	23324991	49	11325.90673	0	0.761356806	0.55080089	0.90245597	0.51840521	0.433429386	0.847449107	0.91618564	0.924250819	0.490821433	TRUE	FALSE	TRUE	TRUE	TRUE	TRUE	TRUE	TRUE	TRUE	TRUE	TRUE	TRUE	TRUE	TRUE	FALSE	FALSE	FALSE	FALSE	TRUE	TRUE	TRUE	TRUE	TRUE	FALSE	FALSE	FALSE	TRUE	TRUE
chr7	157456958	157458309	35	11324.88537	0	0.748063319	0.850928324	0.353913563	0.833393159	0.809676155	0.57876797	0.453853949	0.317756265	0.533172059	FALSE	FALSE	FALSE	TRUE	TRUE	TRUE	TRUE	FALSE	FALSE	TRUE	TRUE	TRUE	TRUE	TRUE	TRUE	TRUE	TRUE	TRUE	TRUE	TRUE	TRUE	TRUE	TRUE	FALSE	TRUE	TRUE	TRUE	TRUE
chr16	86934660	86936149	33	11319.7568	0	0.926286519	0.940198715	0.482741805	0.939179984	0.936244841	0.896697792	0.611559872	0.459938704	0.480260011	FALSE	FALSE	FALSE	FALSE	TRUE	TRUE	TRUE	FALSE	FALSE	FALSE	TRUE	TRUE	TRUE	FALSE	FALSE	TRUE	TRUE	TRUE	FALSE	TRUE	TRUE	TRUE	TRUE	FALSE	TRUE	TRUE	TRUE	TRUE
chr3	66485278	66487747	36	11319.52067	0	0.638020018	0.576448585	0.958379461	0.51990639	0.599214922	0.938506526	0.950189386	0.951287373	0.438473071	TRUE	FALSE	TRUE	TRUE	TRUE	TRUE	TRUE	FALSE	FALSE	TRUE	TRUE	TRUE	TRUE	TRUE	TRUE	FALSE	FALSE	FALSE	FALSE	TRUE	TRUE	TRUE	TRUE	FALSE	FALSE	FALSE	TRUE	TRUE
chr11	117866621	117873045	95	11317.26381	0	0.489376906	0.396731873	0.837900264	0.408108825	0.524204537	0.674246789	0.84697451	0.867603739	0.470871866	FALSE	FALSE	FALSE	FALSE	TRUE	TRUE	TRUE	FALSE	FALSE	FALSE	TRUE	TRUE	TRUE	FALSE	FALSE	FALSE	FALSE	TRUE	FALSE	TRUE	TRUE	TRUE	TRUE	FALSE	FALSE	FALSE	TRUE	TRUE
chr5	234613	236439	43	11317.07767	0	0.915966918	0.942715335	0.487674777	0.914189095	0.916618284	0.92591359	0.653154978	0.47265953	0.470055806	FALSE	FALSE	FALSE	FALSE	TRUE	TRUE	TRUE	FALSE	FALSE	FALSE	TRUE	TRUE	TRUE	FALSE	FALSE	TRUE	TRUE	TRUE	FALSE	TRUE	TRUE	TRUE	TRUE	FALSE	TRUE	TRUE	TRUE	TRUE
chr20	799551	801928	28	11315.05674	0	0.842965909	0.87996887	0.38549952	0.872845063	0.839330288	0.847152211	0.492499026	0.341226394	0.538742475	FALSE	FALSE	FALSE	FALSE	TRUE	TRUE	TRUE	FALSE	FALSE	FALSE	TRUE	TRUE	TRUE	FALSE	FALSE	TRUE	TRUE	TRUE	FALSE	TRUE	TRUE	TRUE	TRUE	FALSE	TRUE	TRUE	TRUE	TRUE
chr1	50108298	50109896	28	11301.12772	0	0.173957638	0.141780595	0.729596949	0.119673662	0.199880915	0.135405458	0.666853939	0.761794096	0.642120435	FALSE	FALSE	FALSE	FALSE	TRUE	TRUE	TRUE	FALSE	FALSE	FALSE	TRUE	TRUE	TRUE	FALSE	FALSE	TRUE	TRUE	TRUE	FALSE	TRUE	TRUE	TRUE	TRUE	FALSE	FALSE	TRUE	TRUE	TRUE
chr6	15457981	15459191	25	11300.44448	0	0.68580394	0.832285335	0.262167851	0.835162278	0.766810042	0.493002261	0.281991309	0.237630226	0.597532052	FALSE	FALSE	TRUE	TRUE	TRUE	TRUE	TRUE	FALSE	FALSE	TRUE	TRUE	TRUE	TRUE	TRUE	TRUE	TRUE	TRUE	TRUE	TRUE	TRUE	TRUE	TRUE	TRUE	FALSE	FALSE	FALSE	TRUE	TRUE
chr8	667135	669098	49	11294.28033	0	0.723496154	0.568995776	0.957569017	0.503721821	0.532226166	0.947445732	0.953790671	0.961339725	0.457617904	FALSE	FALSE	TRUE	TRUE	TRUE	TRUE	TRUE	TRUE	FALSE	TRUE	TRUE	TRUE	TRUE	TRUE	TRUE	FALSE	FALSE	FALSE	TRUE	TRUE	TRUE	TRUE	TRUE	FALSE	FALSE	FALSE	TRUE	TRUE
chr15	26013400	26017242	70	11293.33681	0	0.683866695	0.718563993	0.942694401	0.711589758	0.507192058	0.917774325	0.914830778	0.946333921	0.439141863	TRUE	FALSE	FALSE	TRUE	TRUE	TRUE	TRUE	TRUE	TRUE	TRUE	TRUE	TRUE	TRUE	TRUE	TRUE	FALSE	FALSE	FALSE	FALSE	TRUE	TRUE	TRUE	TRUE	FALSE	FALSE	FALSE	TRUE	TRUE
chr14	74421236	74423628	30	11293.21329	0	0.916663321	0.935027659	0.192174915	0.933574242	0.914966137	0.775761482	0.480558552	0.157982914	0.777044745	FALSE	FALSE	FALSE	TRUE	TRUE	TRUE	TRUE	FALSE	FALSE	TRUE	TRUE	TRUE	TRUE	TRUE	TRUE	TRUE	TRUE	TRUE	FALSE	TRUE	TRUE	TRUE	TRUE	FALSE	TRUE	TRUE	TRUE	TRUE
chr1	19707094	19711876	58	11287.9504	0	0.912060565	0.911560716	0.538971516	0.929329295	0.893205038	0.911865183	0.680193991	0.511100292	0.418229003	FALSE	FALSE	FALSE	FALSE	TRUE	TRUE	TRUE	FALSE	FALSE	FALSE	TRUE	TRUE	TRUE	FALSE	FALSE	TRUE	TRUE	TRUE	FALSE	TRUE	TRUE	TRUE	TRUE	FALSE	TRUE	TRUE	TRUE	TRUE
chr2	46170254	46172686	38	11284.51281	0	0.64154947	0.5763178	0.902688673	0.527166177	0.442753493	0.859197163	0.890265117	0.902473077	0.45993518	TRUE	FALSE	TRUE	TRUE	TRUE	TRUE	TRUE	TRUE	TRUE	TRUE	TRUE	TRUE	TRUE	TRUE	TRUE	FALSE	FALSE	FALSE	FALSE	TRUE	TRUE	TRUE	TRUE	FALSE	FALSE	FALSE	TRUE	TRUE
chr4	89247730	89250438	55	11282.63271	0	0.944379878	0.945516231	0.435736752	0.939447726	0.924618146	0.925981536	0.856487335	0.351799844	0.593716387	FALSE	FALSE	FALSE	FALSE	FALSE	TRUE	TRUE	FALSE	FALSE	FALSE	TRUE	FALSE	TRUE	FALSE	FALSE	TRUE	TRUE	FALSE	FALSE	TRUE	TRUE	FALSE	TRUE	FALSE	TRUE	TRUE	TRUE	FALSE
chr2	86789941	86790575	37	11275.95848	0	0.230205942	0.148338842	0.707597153	0.141092268	0.125780876	0.183155345	0.610164279	0.710192653	0.584411777	FALSE	FALSE	FALSE	FALSE	TRUE	TRUE	TRUE	FALSE	FALSE	FALSE	TRUE	TRUE	TRUE	FALSE	FALSE	TRUE	TRUE	TRUE	FALSE	TRUE	TRUE	TRUE	TRUE	FALSE	FALSE	FALSE	TRUE	TRUE
chr20	43940189	43941890	31	11275.92283	0	0.735818185	0.859352556	0.270535964	0.851541639	0.808778483	0.69011782	0.377436289	0.247312957	0.612039599	FALSE	FALSE	TRUE	TRUE	TRUE	TRUE	TRUE	FALSE	FALSE	TRUE	TRUE	TRUE	TRUE	TRUE	FALSE	TRUE	TRUE	TRUE	TRUE	TRUE	TRUE	TRUE	TRUE	FALSE	TRUE	TRUE	TRUE	TRUE
chr7	98826386	98827065	28	11274.30787	0	0.293790424	0.276064769	0.794933149	0.189520231	0.170365258	0.66895116	0.790825294	0.783730888	0.624567891	FALSE	FALSE	TRUE	TRUE	TRUE	TRUE	TRUE	TRUE	TRUE	TRUE	TRUE	TRUE	TRUE	TRUE	TRUE	TRUE	TRUE	TRUE	FALSE	TRUE	TRUE	TRUE	TRUE	FALSE	FALSE	FALSE	TRUE	TRUE
chr3	70181010	70184427	41	11271.40741	0	0.723127902	0.539707791	0.909345566	0.514912972	0.574120844	0.867238446	0.881755303	0.920329594	0.405416621	TRUE	FALSE	TRUE	TRUE	TRUE	TRUE	TRUE	TRUE	FALSE	TRUE	TRUE	TRUE	TRUE	TRUE	TRUE	FALSE	FALSE	FALSE	TRUE	TRUE	TRUE	TRUE	TRUE	FALSE	FALSE	FALSE	TRUE	TRUE
chr6	37076742	37078857	37	11265.71835	0	0.691874243	0.51738291	0.888182024	0.431796588	0.417197034	0.876136285	0.880242153	0.924787129	0.507590095	FALSE	FALSE	TRUE	TRUE	TRUE	TRUE	TRUE	TRUE	TRUE	TRUE	TRUE	TRUE	TRUE	TRUE	TRUE	FALSE	FALSE	FALSE	TRUE	TRUE	TRUE	TRUE	TRUE	FALSE	FALSE	FALSE	TRUE	TRUE
chr6	43308682	43309428	24	11263.35278	0	0.167589711	0.182613168	0.708985417	0.15174969	0.149346703	0.152105187	0.557981099	0.723655603	0.5743089	FALSE	FALSE	FALSE	FALSE	TRUE	TRUE	TRUE	FALSE	FALSE	FALSE	TRUE	TRUE	TRUE	FALSE	FALSE	TRUE	TRUE	TRUE	FALSE	TRUE	TRUE	TRUE	TRUE	FALSE	TRUE	TRUE	TRUE	TRUE
chr21	42746107	42747559	40	11263.23422	0	0.747921569	0.904238167	0.337732874	0.887718533	0.889861599	0.858523034	0.468112231	0.28350686	0.620731307	FALSE	FALSE	FALSE	FALSE	TRUE	TRUE	TRUE	TRUE	FALSE	FALSE	TRUE	TRUE	TRUE	FALSE	FALSE	TRUE	TRUE	TRUE	TRUE	TRUE	TRUE	TRUE	TRUE	FALSE	TRUE	TRUE	TRUE	TRUE
chr11	67825934	67827572	34	11260.25535	0	0.341115435	0.325700118	0.793847654	0.331128873	0.255187227	0.54835742	0.758751508	0.827237429	0.572050203	FALSE	FALSE	FALSE	TRUE	TRUE	TRUE	TRUE	FALSE	FALSE	TRUE	TRUE	TRUE	TRUE	TRUE	TRUE	TRUE	TRUE	TRUE	FALSE	TRUE	TRUE	TRUE	TRUE	FALSE	FALSE	FALSE	TRUE	TRUE
chr12	3202990	3205521	35	11257.78606	0	0.774771515	0.787348553	0.207657322	0.770113735	0.771807499	0.756779593	0.378123701	0.172092715	0.615255839	FALSE	FALSE	FALSE	FALSE	TRUE	TRUE	TRUE	FALSE	FALSE	FALSE	TRUE	TRUE	TRUE	FALSE	FALSE	TRUE	TRUE	TRUE	FALSE	TRUE	TRUE	TRUE	TRUE	FALSE	TRUE	TRUE	TRUE	TRUE
chr15	65512068	65513811	22	11255.982	0	0.426872892	0.279968693	0.800139301	0.251603648	0.231244519	0.80471625	0.75260356	0.829114994	0.597870475	FALSE	FALSE	TRUE	TRUE	TRUE	TRUE	TRUE	TRUE	FALSE	TRUE	TRUE	TRUE	TRUE	TRUE	TRUE	FALSE	FALSE	FALSE	TRUE	TRUE	TRUE	TRUE	TRUE	FALSE	FALSE	FALSE	TRUE	TRUE
chr10	132721575	132723091	40	11249.76901	0	0.757077369	0.928463604	0.249743463	0.93723502	0.641001986	0.783122788	0.441703097	0.228307403	0.708927617	TRUE	FALSE	TRUE	FALSE	TRUE	TRUE	TRUE	FALSE	TRUE	TRUE	TRUE	TRUE	TRUE	FALSE	FALSE	TRUE	TRUE	TRUE	TRUE	TRUE	TRUE	TRUE	TRUE	FALSE	TRUE	TRUE	TRUE	TRUE
chr10	71970694	71972456	42	11241.53634	0	0.664322929	0.640508498	0.948463374	0.555717682	0.507464203	0.938818877	0.937285462	0.94616113	0.440999171	FALSE	FALSE	TRUE	TRUE	TRUE	TRUE	TRUE	TRUE	TRUE	TRUE	TRUE	TRUE	TRUE	TRUE	TRUE	FALSE	FALSE	FALSE	FALSE	TRUE	TRUE	TRUE	TRUE	FALSE	FALSE	FALSE	TRUE	TRUE
chr16	7436249	7440547	69	11241.00113	0	0.7605787	0.819841256	0.393951383	0.792064521	0.722930156	0.85080905	0.506150439	0.355362186	0.495446864	FALSE	FALSE	FALSE	FALSE	TRUE	TRUE	TRUE	FALSE	FALSE	FALSE	TRUE	TRUE	TRUE	FALSE	FALSE	TRUE	TRUE	TRUE	FALSE	TRUE	TRUE	TRUE	TRUE	FALSE	TRUE	TRUE	TRUE	TRUE
chr3	11136174	11137858	37	11236.48593	0	0.570526543	0.542639713	0.945882113	0.442544165	0.448470236	0.864887235	0.936332568	0.958378346	0.515834181	FALSE	TRUE	TRUE	TRUE	TRUE	TRUE	TRUE	TRUE	FALSE	TRUE	TRUE	TRUE	TRUE	TRUE	TRUE	FALSE	FALSE	FALSE	FALSE	TRUE	TRUE	TRUE	TRUE	FALSE	FALSE	FALSE	TRUE	TRUE
chr1	6169183	6173033	60	11226.27902	0	0.59538788	0.562300123	0.882546894	0.4622959	0.485427255	0.724914744	0.879979998	0.883435619	0.421139719	FALSE	FALSE	FALSE	TRUE	TRUE	TRUE	TRUE	FALSE	FALSE	TRUE	TRUE	TRUE	TRUE	TRUE	TRUE	TRUE	TRUE	TRUE	FALSE	TRUE	TRUE	TRUE	TRUE	FALSE	FALSE	FALSE	TRUE	TRUE
chr11	70885664	70886412	34	11204.46965	0	0.378655536	0.326377571	0.820038488	0.333265454	0.303366689	0.258932891	0.760757778	0.860459311	0.601526419	FALSE	FALSE	FALSE	FALSE	TRUE	TRUE	TRUE	FALSE	FALSE	FALSE	TRUE	TRUE	TRUE	FALSE	FALSE	TRUE	TRUE	TRUE	FALSE	TRUE	TRUE	TRUE	TRUE	FALSE	FALSE	TRUE	TRUE	TRUE
chr17	82242411	82244903	75	11189.62448	0	0.427859862	0.340415317	0.716924624	0.263109972	0.205576243	0.691535983	0.738402925	0.736122904	0.532826682	FALSE	FALSE	FALSE	TRUE	TRUE	TRUE	TRUE	TRUE	FALSE	TRUE	TRUE	TRUE	TRUE	TRUE	TRUE	FALSE	FALSE	FALSE	FALSE	TRUE	TRUE	TRUE	TRUE	FALSE	FALSE	FALSE	TRUE	TRUE
chr8	138607719	138611136	48	11188.89457	0	0.72803841	0.64555082	0.956444817	0.570720097	0.667934227	0.938786201	0.953677528	0.951693586	0.38572472	TRUE	FALSE	TRUE	TRUE	TRUE	TRUE	TRUE	FALSE	FALSE	TRUE	TRUE	TRUE	TRUE	TRUE	TRUE	FALSE	FALSE	FALSE	FALSE	TRUE	TRUE	TRUE	TRUE	FALSE	FALSE	FALSE	TRUE	TRUE
chr6	28124142	28125206	34	11188.04206	0	0.127718207	0.116480899	0.754939381	0.12369604	0.15398136	0.147042682	0.606827934	0.759878437	0.643397539	FALSE	FALSE	FALSE	FALSE	TRUE	TRUE	TRUE	FALSE	FALSE	FALSE	TRUE	TRUE	TRUE	FALSE	FALSE	TRUE	TRUE	TRUE	FALSE	TRUE	TRUE	TRUE	TRUE	FALSE	TRUE	TRUE	TRUE	TRUE
chr7	98974917	98977450	71	11186.03995	0	0.920440686	0.945706659	0.713173311	0.93430522	0.835572769	0.909666839	0.778977203	0.643585831	0.302120828	TRUE	FALSE	FALSE	FALSE	FALSE	FALSE	FALSE	FALSE	TRUE	FALSE	TRUE	FALSE	TRUE	FALSE	FALSE	FALSE	FALSE	FALSE	FALSE	FALSE	FALSE	FALSE	FALSE	FALSE	FALSE	FALSE	FALSE	FALSE
chr7	156308318	156309718	24	11179.91454	0	0.436520181	0.34081047	0.872273991	0.368747259	0.252779123	0.46313423	0.825706878	0.896634579	0.643855456	TRUE	FALSE	FALSE	FALSE	TRUE	TRUE	TRUE	TRUE	TRUE	TRUE	TRUE	TRUE	TRUE	TRUE	FALSE	TRUE	TRUE	TRUE	FALSE	TRUE	TRUE	TRUE	TRUE	FALSE	FALSE	FALSE	TRUE	TRUE
chr1	43982438	43984645	44	11179.83591	0	0.648333265	0.542509808	0.947740259	0.471763845	0.558087669	0.904386072	0.924677812	0.950997244	0.479233399	FALSE	FALSE	FALSE	TRUE	TRUE	TRUE	TRUE	FALSE	FALSE	TRUE	TRUE	TRUE	TRUE	TRUE	TRUE	FALSE	FALSE	FALSE	FALSE	TRUE	TRUE	TRUE	TRUE	FALSE	FALSE	FALSE	TRUE	TRUE
chr17	2213405	2216394	50	11179.23631	0	0.397388899	0.394147014	0.858250099	0.35865425	0.314040382	0.547594236	0.735775699	0.839812288	0.544209717	FALSE	FALSE	FALSE	TRUE	TRUE	TRUE	TRUE	FALSE	FALSE	TRUE	TRUE	TRUE	TRUE	FALSE	TRUE	TRUE	TRUE	TRUE	FALSE	TRUE	TRUE	TRUE	TRUE	FALSE	TRUE	TRUE	TRUE	TRUE
chr1	17421387	17425863	111	11178.69288	0	0.730912243	0.667793804	0.91797817	0.577933368	0.42389214	0.904956618	0.926625379	0.919469933	0.502733238	FALSE	FALSE	TRUE	TRUE	TRUE	TRUE	TRUE	TRUE	TRUE	TRUE	TRUE	TRUE	TRUE	FALSE	FALSE	FALSE	FALSE	FALSE	FALSE	FALSE	FALSE	FALSE	FALSE	FALSE	FALSE	FALSE	FALSE	FALSE
chr16	85219493	85220771	32	11176.08161	0	0.340614414	0.269640889	0.8373771	0.237194745	0.182145562	0.675259146	0.818901353	0.801364031	0.655231538	FALSE	FALSE	FALSE	TRUE	TRUE	TRUE	TRUE	TRUE	FALSE	TRUE	TRUE	TRUE	TRUE	TRUE	TRUE	FALSE	TRUE	TRUE	FALSE	TRUE	TRUE	TRUE	TRUE	FALSE	FALSE	FALSE	TRUE	TRUE
chr9	113350201	113351238	22	11173.58519	0	0.678835757	0.695931321	0.123057765	0.693615039	0.6603768	0.671279866	0.33832885	0.126672031	0.572873556	FALSE	FALSE	FALSE	FALSE	TRUE	TRUE	TRUE	FALSE	FALSE	FALSE	TRUE	TRUE	TRUE	FALSE	FALSE	TRUE	TRUE	TRUE	FALSE	TRUE	TRUE	TRUE	TRUE	FALSE	TRUE	TRUE	TRUE	TRUE
chr3	52159895	52160781	14	11172.28122	0	0.766919519	0.92288293	0.238495606	0.921590476	0.902839697	0.947221125	0.555712509	0.202869374	0.744351752	FALSE	FALSE	TRUE	FALSE	TRUE	TRUE	TRUE	TRUE	FALSE	FALSE	TRUE	TRUE	TRUE	FALSE	TRUE	TRUE	TRUE	TRUE	TRUE	TRUE	TRUE	TRUE	TRUE	FALSE	TRUE	TRUE	TRUE	TRUE
chr12	124719816	124721502	37	11169.80401	0	0.553182579	0.521424993	0.895337419	0.441602449	0.414140286	0.57639476	0.81265203	0.902098391	0.487958105	FALSE	TRUE	TRUE	FALSE	TRUE	TRUE	TRUE	TRUE	TRUE	FALSE	TRUE	TRUE	TRUE	FALSE	FALSE	TRUE	TRUE	TRUE	FALSE	TRUE	TRUE	TRUE	TRUE	FALSE	TRUE	TRUE	TRUE	TRUE
chr9	35961575	35963397	36	11161.97951	0	0.676865403	0.59287143	0.935421368	0.468765353	0.474754578	0.910564239	0.913679373	0.93719353	0.468428177	FALSE	TRUE	TRUE	TRUE	TRUE	TRUE	TRUE	TRUE	TRUE	TRUE	TRUE	TRUE	TRUE	TRUE	TRUE	FALSE	FALSE	FALSE	FALSE	TRUE	TRUE	TRUE	TRUE	FALSE	FALSE	FALSE	TRUE	TRUE
chr12	130671363	130674096	55	11159.20968	0	0.555007819	0.496133895	0.865373544	0.494782054	0.386145198	0.728240617	0.824409869	0.876499225	0.490354026	FALSE	FALSE	FALSE	TRUE	TRUE	TRUE	TRUE	FALSE	FALSE	TRUE	TRUE	TRUE	TRUE	TRUE	TRUE	TRUE	TRUE	FALSE	FALSE	TRUE	TRUE	TRUE	TRUE	FALSE	FALSE	FALSE	TRUE	TRUE
chr13	24107359	24109668	38	11123.54201	0	0.817101387	0.88190217	0.432628739	0.842680598	0.829126058	0.897420726	0.529899823	0.387575258	0.509845468	FALSE	FALSE	FALSE	FALSE	TRUE	TRUE	TRUE	FALSE	FALSE	FALSE	TRUE	TRUE	TRUE	FALSE	FALSE	TRUE	TRUE	TRUE	FALSE	TRUE	TRUE	TRUE	TRUE	FALSE	TRUE	TRUE	TRUE	TRUE
chr2	237615158	237617742	37	11103.38773	0	0.516544244	0.467134536	0.895035779	0.444676268	0.58142688	0.75845281	0.788032454	0.898582333	0.453906065	TRUE	FALSE	FALSE	TRUE	TRUE	TRUE	TRUE	FALSE	TRUE	TRUE	TRUE	TRUE	TRUE	TRUE	TRUE	TRUE	TRUE	FALSE	FALSE	TRUE	TRUE	TRUE	TRUE	FALSE	TRUE	TRUE	TRUE	TRUE
chr10	125449550	125452689	45	11103.20152	0	0.821431646	0.891304312	0.472575381	0.87110285	0.793592348	0.853879028	0.553463317	0.462924321	0.428379991	FALSE	FALSE	FALSE	FALSE	TRUE	TRUE	TRUE	FALSE	TRUE	FALSE	TRUE	TRUE	TRUE	FALSE	FALSE	TRUE	TRUE	TRUE	FALSE	TRUE	TRUE	TRUE	TRUE	FALSE	TRUE	TRUE	TRUE	TRUE
chr1	201672656	201675623	46	11095.66535	0	0.348366726	0.416414021	0.818362102	0.413567206	0.309446411	0.585992332	0.774687191	0.783684484	0.508915691	FALSE	FALSE	FALSE	TRUE	TRUE	TRUE	TRUE	FALSE	FALSE	TRUE	TRUE	TRUE	TRUE	TRUE	TRUE	TRUE	TRUE	TRUE	FALSE	TRUE	TRUE	TRUE	TRUE	FALSE	FALSE	FALSE	TRUE	TRUE
chr1	150824697	150826276	23	11090.61484	0	0.904600852	0.945998294	0.42752335	0.940434563	0.94631147	0.874526675	0.565475854	0.440056891	0.518788121	FALSE	FALSE	FALSE	FALSE	TRUE	TRUE	TRUE	FALSE	FALSE	FALSE	TRUE	TRUE	TRUE	FALSE	FALSE	TRUE	TRUE	TRUE	FALSE	TRUE	TRUE	TRUE	TRUE	FALSE	TRUE	TRUE	TRUE	TRUE
chr13	113626111	113627318	27	11090.02521	0	0.927035924	0.919197657	0.505114761	0.907008705	0.923995133	0.886099158	0.562972483	0.442202966	0.484832958	FALSE	FALSE	FALSE	FALSE	TRUE	TRUE	TRUE	FALSE	FALSE	FALSE	TRUE	TRUE	TRUE	FALSE	FALSE	TRUE	TRUE	TRUE	FALSE	TRUE	TRUE	TRUE	TRUE	FALSE	TRUE	TRUE	TRUE	TRUE
chr10	75645990	75647900	28	11087.93254	0	0.83222697	0.883607163	0.348095211	0.899801917	0.842146951	0.915095601	0.517471089	0.330496827	0.584598775	FALSE	FALSE	FALSE	FALSE	TRUE	TRUE	TRUE	FALSE	FALSE	FALSE	TRUE	TRUE	TRUE	FALSE	FALSE	TRUE	TRUE	TRUE	FALSE	TRUE	TRUE	TRUE	TRUE	FALSE	TRUE	TRUE	TRUE	TRUE
chr9	88694264	88695539	23	11085.57903	0	0.607168456	0.48456362	0.926501824	0.44357256	0.48123733	0.934528176	0.924190419	0.942825631	0.499253071	FALSE	FALSE	TRUE	TRUE	TRUE	TRUE	TRUE	TRUE	FALSE	TRUE	TRUE	TRUE	TRUE	TRUE	TRUE	FALSE	FALSE	FALSE	TRUE	TRUE	TRUE	TRUE	TRUE	FALSE	FALSE	FALSE	TRUE	TRUE
chr15	25567939	25571147	38	11081.29356	0	0.683090133	0.52759849	0.897913298	0.476121734	0.556631532	0.794180083	0.876657243	0.913235131	0.437113397	TRUE	FALSE	TRUE	TRUE	TRUE	TRUE	TRUE	TRUE	FALSE	TRUE	TRUE	TRUE	TRUE	TRUE	FALSE	TRUE	TRUE	FALSE	TRUE	TRUE	TRUE	TRUE	TRUE	FALSE	FALSE	FALSE	TRUE	TRUE
chr7	74635138	74636624	32	11077.66453	0	0.462648682	0.549794897	0.904585621	0.482695157	0.430708299	0.791272692	0.898534556	0.908145916	0.477437616	FALSE	FALSE	FALSE	TRUE	TRUE	TRUE	TRUE	FALSE	TRUE	TRUE	TRUE	TRUE	TRUE	TRUE	TRUE	TRUE	TRUE	TRUE	FALSE	TRUE	TRUE	TRUE	TRUE	FALSE	FALSE	FALSE	TRUE	TRUE
chr2	229444223	229446885	39	11074.90545	0	0.459906009	0.559822944	0.90080259	0.531297941	0.433547664	0.599910071	0.751127397	0.902489031	0.468941368	TRUE	FALSE	FALSE	FALSE	TRUE	TRUE	TRUE	FALSE	TRUE	TRUE	TRUE	TRUE	TRUE	FALSE	TRUE	TRUE	TRUE	TRUE	TRUE	TRUE	TRUE	TRUE	TRUE	FALSE	TRUE	TRUE	TRUE	TRUE
chr15	67882367	67884031	24	11074.7851	0	0.912306462	0.931581546	0.358472846	0.914816665	0.867008435	0.927858953	0.679637883	0.361806455	0.5731087	FALSE	FALSE	FALSE	FALSE	TRUE	TRUE	TRUE	FALSE	FALSE	FALSE	TRUE	TRUE	TRUE	FALSE	FALSE	TRUE	TRUE	TRUE	FALSE	TRUE	TRUE	TRUE	TRUE	FALSE	TRUE	TRUE	TRUE	TRUE
chr2	173415179	173416902	46	11064.43117	0	0.421480666	0.449867376	0.82952822	0.415293252	0.344180533	0.759933516	0.812804284	0.824559441	0.485347687	TRUE	FALSE	FALSE	TRUE	TRUE	TRUE	TRUE	TRUE	TRUE	TRUE	TRUE	TRUE	TRUE	TRUE	TRUE	FALSE	FALSE	FALSE	FALSE	TRUE	TRUE	TRUE	TRUE	FALSE	FALSE	FALSE	TRUE	TRUE
chr3	123310263	123311843	29	11061.04197	0	0.91215093	0.945418844	0.329329271	0.941470409	0.94388412	0.89012007	0.594144774	0.294671166	0.650747677	FALSE	FALSE	FALSE	FALSE	TRUE	TRUE	TRUE	FALSE	FALSE	FALSE	TRUE	TRUE	TRUE	FALSE	FALSE	TRUE	TRUE	TRUE	FALSE	TRUE	TRUE	TRUE	TRUE	FALSE	TRUE	TRUE	TRUE	TRUE
chr1	156509609	156511639	43	11040.52412	0	0.520526463	0.507630447	0.893831333	0.417700761	0.449422023	0.773329747	0.813558637	0.882599018	0.476130572	FALSE	FALSE	TRUE	TRUE	TRUE	TRUE	TRUE	FALSE	FALSE	TRUE	TRUE	TRUE	TRUE	TRUE	TRUE	TRUE	TRUE	FALSE	FALSE	TRUE	TRUE	TRUE	TRUE	FALSE	TRUE	FALSE	TRUE	TRUE
chr20	3824243	3826055	32	11039.24893	0	0.880376845	0.913581283	0.356509287	0.912422263	0.722512361	0.871042761	0.611168639	0.344525055	0.569056228	TRUE	FALSE	FALSE	FALSE	TRUE	TRUE	TRUE	TRUE	TRUE	TRUE	TRUE	TRUE	TRUE	FALSE	FALSE	TRUE	TRUE	TRUE	FALSE	TRUE	TRUE	TRUE	TRUE	FALSE	TRUE	TRUE	TRUE	TRUE
chr7	157589359	157592078	45	11038.85254	0	0.825692251	0.904451851	0.459818763	0.885718469	0.824888645	0.919259295	0.620068655	0.426838272	0.492421023	FALSE	FALSE	FALSE	FALSE	TRUE	TRUE	TRUE	FALSE	FALSE	FALSE	TRUE	FALSE	TRUE	FALSE	FALSE	TRUE	TRUE	TRUE	FALSE	TRUE	TRUE	FALSE	TRUE	FALSE	FALSE	FALSE	TRUE	TRUE
chr2	73003984	73006732	53	11034.71837	0	0.744284115	0.603006326	0.925181756	0.50548739	0.652002673	0.936568147	0.942483154	0.921032077	0.436995764	TRUE	TRUE	TRUE	TRUE	TRUE	TRUE	TRUE	FALSE	FALSE	TRUE	TRUE	TRUE	TRUE	TRUE	TRUE	FALSE	FALSE	FALSE	TRUE	TRUE	TRUE	TRUE	TRUE	FALSE	FALSE	FALSE	TRUE	TRUE
chr9	135096534	135099240	57	11028.71226	0	0.469277491	0.358749375	0.794505266	0.237657226	0.257922515	0.779091736	0.777057046	0.781233354	0.55684804	FALSE	FALSE	TRUE	TRUE	TRUE	TRUE	TRUE	TRUE	FALSE	TRUE	TRUE	TRUE	TRUE	TRUE	TRUE	FALSE	FALSE	FALSE	FALSE	TRUE	TRUE	TRUE	TRUE	FALSE	FALSE	FALSE	TRUE	TRUE
chr7	55568165	55571306	52	11026.99631	0	0.515800092	0.510211121	0.888353553	0.436032676	0.446110935	0.667341152	0.747475115	0.891867328	0.455834651	FALSE	FALSE	FALSE	FALSE	TRUE	TRUE	TRUE	FALSE	FALSE	FALSE	TRUE	TRUE	TRUE	FALSE	FALSE	TRUE	TRUE	TRUE	FALSE	TRUE	TRUE	TRUE	TRUE	FALSE	TRUE	TRUE	TRUE	TRUE
chr9	81817910	81819491	27	11026.04007	0	0.775335102	0.862843049	0.365079559	0.884671522	0.893596783	0.895158534	0.49927462	0.334408281	0.560750254	FALSE	FALSE	TRUE	FALSE	TRUE	TRUE	TRUE	TRUE	FALSE	FALSE	TRUE	TRUE	TRUE	FALSE	TRUE	TRUE	TRUE	TRUE	FALSE	TRUE	TRUE	TRUE	TRUE	FALSE	TRUE	TRUE	TRUE	TRUE
chr5	13958624	13960879	32	11025.47367	0	0.708764336	0.58730712	0.939887464	0.49203761	0.522782328	0.933759022	0.940742894	0.944751014	0.452713404	FALSE	TRUE	TRUE	TRUE	TRUE	TRUE	TRUE	TRUE	FALSE	TRUE	TRUE	TRUE	TRUE	TRUE	TRUE	FALSE	FALSE	FALSE	TRUE	TRUE	TRUE	TRUE	TRUE	FALSE	FALSE	FALSE	TRUE	TRUE
chr3	186492737	186495926	54	11022.33559	0	0.423033509	0.486351915	0.884414923	0.542168676	0.456729885	0.554831301	0.755478031	0.912646297	0.489612788	FALSE	FALSE	TRUE	FALSE	TRUE	TRUE	TRUE	FALSE	FALSE	FALSE	TRUE	TRUE	TRUE	FALSE	FALSE	TRUE	TRUE	TRUE	FALSE	TRUE	TRUE	TRUE	TRUE	FALSE	TRUE	TRUE	TRUE	TRUE
chr8	6290920	6292765	27	11021.96098	0	0.530474938	0.388005213	0.935301194	0.360298396	0.592971072	0.892762303	0.925375897	0.933769199	0.575002798	TRUE	FALSE	TRUE	TRUE	TRUE	TRUE	TRUE	FALSE	TRUE	TRUE	TRUE	TRUE	TRUE	TRUE	TRUE	FALSE	FALSE	FALSE	TRUE	TRUE	TRUE	TRUE	TRUE	FALSE	FALSE	FALSE	TRUE	TRUE
chr1	203671198	203674293	48	11018.32268	0	0.467331432	0.608336193	0.912608537	0.557129234	0.487076332	0.618927574	0.852507021	0.933724812	0.46639338	FALSE	FALSE	FALSE	FALSE	TRUE	TRUE	TRUE	FALSE	TRUE	TRUE	TRUE	TRUE	TRUE	FALSE	TRUE	TRUE	TRUE	TRUE	TRUE	TRUE	TRUE	TRUE	TRUE	FALSE	FALSE	FALSE	TRUE	TRUE
chr1	26880901	26882139	21	11011.91165	0	0.90078384	0.896262227	0.316025546	0.853962205	0.830073875	0.922301357	0.771190696	0.268163933	0.654137424	FALSE	FALSE	FALSE	FALSE	FALSE	TRUE	TRUE	FALSE	FALSE	TRUE	TRUE	FALSE	TRUE	FALSE	FALSE	TRUE	TRUE	TRUE	FALSE	TRUE	TRUE	TRUE	TRUE	FALSE	TRUE	TRUE	TRUE	TRUE
chr1	3940051	3942024	37	11003.09309	0	0.494849396	0.523905966	0.900017583	0.556950468	0.435035023	0.552460155	0.890024	0.909811259	0.474776235	TRUE	FALSE	FALSE	FALSE	TRUE	TRUE	TRUE	FALSE	TRUE	TRUE	TRUE	TRUE	TRUE	FALSE	FALSE	TRUE	TRUE	TRUE	FALSE	TRUE	TRUE	TRUE	TRUE	FALSE	FALSE	FALSE	TRUE	TRUE
chr9	135215809	135218014	40	10996.76734	0	0.567804426	0.503066253	0.931761037	0.44578669	0.405209754	0.912415336	0.903972046	0.943919071	0.538709317	FALSE	FALSE	FALSE	TRUE	TRUE	TRUE	TRUE	TRUE	FALSE	TRUE	TRUE	TRUE	TRUE	TRUE	TRUE	FALSE	FALSE	FALSE	FALSE	TRUE	TRUE	TRUE	TRUE	FALSE	FALSE	FALSE	TRUE	TRUE
chr10	11690890	11692353	40	10996.04994	0	0.697196278	0.529820378	0.934957059	0.39507506	0.475670142	0.922406971	0.943170164	0.937468716	0.548095104	FALSE	TRUE	TRUE	TRUE	TRUE	TRUE	TRUE	TRUE	FALSE	TRUE	TRUE	TRUE	TRUE	TRUE	TRUE	FALSE	FALSE	FALSE	TRUE	TRUE	TRUE	TRUE	TRUE	FALSE	FALSE	FALSE	TRUE	TRUE
chr20	61958450	61960269	44	10985.32393	0	0.736635257	0.605573389	0.951628222	0.479077844	0.63224885	0.911350156	0.931989177	0.947789579	0.472550378	TRUE	TRUE	TRUE	TRUE	TRUE	TRUE	TRUE	FALSE	FALSE	TRUE	TRUE	TRUE	TRUE	TRUE	TRUE	FALSE	FALSE	FALSE	TRUE	TRUE	TRUE	TRUE	TRUE	FALSE	FALSE	FALSE	TRUE	TRUE
chr6	21521062	21524783	67	10972.28854	0	0.504187702	0.603839859	0.167030348	0.581525199	0.522312671	0.387363012	0.136891103	0.150654041	0.466948756	FALSE	FALSE	FALSE	TRUE	TRUE	TRUE	TRUE	FALSE	FALSE	FALSE	TRUE	TRUE	TRUE	TRUE	FALSE	TRUE	TRUE	TRUE	FALSE	TRUE	TRUE	TRUE	TRUE	FALSE	FALSE	FALSE	TRUE	TRUE
chr7	5830448	5832318	40	10972.2609	0	0.437966845	0.544864301	0.901705603	0.449116688	0.414554032	0.565092873	0.861276816	0.912789131	0.498235099	FALSE	TRUE	FALSE	TRUE	TRUE	TRUE	TRUE	FALSE	TRUE	TRUE	TRUE	TRUE	TRUE	FALSE	TRUE	TRUE	TRUE	TRUE	TRUE	TRUE	TRUE	TRUE	TRUE	FALSE	FALSE	FALSE	TRUE	TRUE
chr2	207255003	207256532	26	10971.91264	0	0.507041477	0.410763821	0.917856627	0.294059502	0.329037826	0.749338409	0.905206805	0.927875756	0.633816254	FALSE	TRUE	TRUE	TRUE	TRUE	TRUE	TRUE	TRUE	TRUE	TRUE	TRUE	TRUE	TRUE	TRUE	TRUE	TRUE	TRUE	TRUE	FALSE	TRUE	TRUE	TRUE	TRUE	FALSE	FALSE	FALSE	TRUE	TRUE
chr12	123476695	123480806	70	10959.08102	0	0.625840288	0.58786315	0.872967957	0.494633323	0.599678232	0.890527557	0.867012194	0.880704492	0.395894234	TRUE	FALSE	TRUE	TRUE	TRUE	TRUE	TRUE	FALSE	FALSE	TRUE	TRUE	TRUE	TRUE	TRUE	TRUE	FALSE	FALSE	FALSE	FALSE	TRUE	TRUE	TRUE	TRUE	FALSE	FALSE	FALSE	TRUE	TRUE
chr13	49619935	49620578	25	10943.88853	0	0.234012278	0.276805078	0.871940625	0.3137066	0.230239688	0.859158933	0.833757512	0.872235096	0.641995408	TRUE	FALSE	FALSE	TRUE	TRUE	TRUE	TRUE	FALSE	FALSE	TRUE	TRUE	TRUE	TRUE	TRUE	TRUE	FALSE	FALSE	FALSE	FALSE	TRUE	TRUE	TRUE	TRUE	FALSE	FALSE	FALSE	TRUE	TRUE
chr1	246669116	246670953	39	10943.65959	0	0.753309614	0.823899537	0.456613508	0.859878715	0.726702545	0.808201442	0.474840665	0.426541636	0.433337079	TRUE	FALSE	TRUE	FALSE	TRUE	TRUE	TRUE	FALSE	TRUE	TRUE	TRUE	TRUE	TRUE	FALSE	FALSE	TRUE	TRUE	TRUE	FALSE	TRUE	TRUE	TRUE	TRUE	FALSE	FALSE	FALSE	TRUE	TRUE
chr20	25214382	25218634	77	10942.60187	0	0.778221508	0.842357823	0.453350574	0.82017655	0.694531689	0.891462696	0.589674167	0.433373617	0.458089079	FALSE	FALSE	FALSE	FALSE	TRUE	TRUE	TRUE	FALSE	FALSE	FALSE	TRUE	FALSE	TRUE	FALSE	FALSE	TRUE	TRUE	TRUE	FALSE	TRUE	TRUE	TRUE	TRUE	FALSE	FALSE	FALSE	TRUE	TRUE
chr2	9249684	9251767	40	10938.24859	0	0.900044565	0.927498661	0.475156418	0.891580509	0.916469887	0.929392356	0.657691263	0.485080406	0.454235938	FALSE	FALSE	FALSE	FALSE	TRUE	TRUE	TRUE	FALSE	FALSE	FALSE	TRUE	TRUE	TRUE	FALSE	FALSE	TRUE	TRUE	TRUE	FALSE	TRUE	TRUE	TRUE	TRUE	FALSE	TRUE	TRUE	TRUE	TRUE
chr5	89826504	89828581	38	10934.42625	0	0.857454951	0.55347718	0.956468717	0.519834141	0.650331053	0.956785341	0.951037779	0.954231392	0.4369512	TRUE	FALSE	TRUE	TRUE	TRUE	TRUE	TRUE	TRUE	TRUE	TRUE	TRUE	TRUE	TRUE	TRUE	FALSE	FALSE	FALSE	FALSE	TRUE	FALSE	TRUE	FALSE	TRUE	FALSE	FALSE	FALSE	TRUE	TRUE
chr14	92412043	92414533	35	10932.027	0	0.529752749	0.449474469	0.844200291	0.419613276	0.39575257	0.860697841	0.752051143	0.803414051	0.464945271	FALSE	FALSE	TRUE	TRUE	TRUE	TRUE	TRUE	TRUE	FALSE	TRUE	TRUE	TRUE	TRUE	TRUE	TRUE	FALSE	FALSE	TRUE	FALSE	TRUE	TRUE	TRUE	TRUE	FALSE	TRUE	FALSE	TRUE	TRUE
chr3	11704499	11705394	39	10931.81275	0	0.750248419	0.413210756	0.876282748	0.246844814	0.570515569	0.892353504	0.88753635	0.911799975	0.664955162	TRUE	TRUE	TRUE	TRUE	TRUE	TRUE	TRUE	TRUE	TRUE	TRUE	TRUE	TRUE	TRUE	TRUE	TRUE	FALSE	FALSE	FALSE	TRUE	TRUE	TRUE	TRUE	TRUE	FALSE	FALSE	FALSE	TRUE	TRUE
chr2	242037792	242038479	23	10927.72337	0	0.890138844	0.873547774	0.310000218	0.821428146	0.833029925	0.94262565	0.606409112	0.235769375	0.706856275	FALSE	FALSE	FALSE	TRUE	TRUE	TRUE	TRUE	FALSE	FALSE	TRUE	TRUE	TRUE	TRUE	FALSE	FALSE	TRUE	TRUE	TRUE	FALSE	TRUE	TRUE	TRUE	TRUE	FALSE	TRUE	TRUE	TRUE	TRUE
chr2	143934607	143936183	26	10924.28801	0	0.443461477	0.40987766	0.891059305	0.452999751	0.299844305	0.896793949	0.88789524	0.891037283	0.596949644	TRUE	FALSE	FALSE	TRUE	TRUE	TRUE	TRUE	TRUE	TRUE	TRUE	TRUE	TRUE	TRUE	TRUE	TRUE	FALSE	FALSE	FALSE	FALSE	TRUE	TRUE	TRUE	TRUE	FALSE	FALSE	FALSE	TRUE	TRUE
chr2	10078224	10079596	35	10922.03072	0	0.306240236	0.318717534	0.762208253	0.260436086	0.38373761	0.390425893	0.722883539	0.763104474	0.502668388	TRUE	FALSE	FALSE	TRUE	TRUE	TRUE	TRUE	FALSE	FALSE	FALSE	TRUE	TRUE	TRUE	FALSE	FALSE	TRUE	TRUE	TRUE	FALSE	TRUE	TRUE	TRUE	TRUE	FALSE	FALSE	FALSE	TRUE	TRUE
chr1	100540128	100541499	26	10918.7596	0	0.424923882	0.543018007	0.069595313	0.505302519	0.557596826	0.466045971	0.110083261	0.050716387	0.506880439	FALSE	FALSE	TRUE	FALSE	TRUE	TRUE	TRUE	TRUE	FALSE	FALSE	TRUE	TRUE	TRUE	FALSE	TRUE	TRUE	TRUE	TRUE	TRUE	TRUE	TRUE	TRUE	TRUE	FALSE	TRUE	TRUE	TRUE	TRUE
chr22	27841992	27843740	24	10917.1904	0	0.525036286	0.396644753	0.937626165	0.424913345	0.332704225	0.72450285	0.924102029	0.948703763	0.615999538	TRUE	FALSE	TRUE	TRUE	TRUE	TRUE	TRUE	TRUE	FALSE	TRUE	TRUE	TRUE	TRUE	TRUE	TRUE	TRUE	TRUE	TRUE	TRUE	TRUE	TRUE	TRUE	TRUE	FALSE	FALSE	FALSE	TRUE	TRUE
chr15	74448978	74453697	60	10913.09953	0	0.603054355	0.564321175	0.857578057	0.475272869	0.467473593	0.826731519	0.903414376	0.820035866	0.435940783	FALSE	FALSE	TRUE	TRUE	TRUE	TRUE	TRUE	TRUE	FALSE	TRUE	TRUE	TRUE	TRUE	TRUE	TRUE	FALSE	FALSE	FALSE	FALSE	TRUE	TRUE	TRUE	TRUE	FALSE	FALSE	FALSE	TRUE	TRUE
chr12	110002338	110006721	61	10912.25127	0	0.830402644	0.901376963	0.531259448	0.906509728	0.818264105	0.866486141	0.594295651	0.476905873	0.429603855	FALSE	FALSE	FALSE	FALSE	TRUE	TRUE	TRUE	FALSE	FALSE	FALSE	TRUE	TRUE	TRUE	FALSE	FALSE	TRUE	TRUE	TRUE	FALSE	TRUE	TRUE	TRUE	TRUE	FALSE	FALSE	TRUE	TRUE	TRUE
chr1	41648145	41651531	45	10906.63344	0	0.577272001	0.503647717	0.854957905	0.507703814	0.525744896	0.828276758	0.830783064	0.888257399	0.384609682	FALSE	FALSE	FALSE	TRUE	TRUE	TRUE	TRUE	FALSE	FALSE	TRUE	TRUE	TRUE	TRUE	TRUE	TRUE	FALSE	FALSE	FALSE	FALSE	TRUE	TRUE	TRUE	TRUE	FALSE	FALSE	FALSE	TRUE	TRUE
chr9	109390175	109391526	24	10899.64797	0	0.487368041	0.447158969	0.899211522	0.45000155	0.349990753	0.845701236	0.84110182	0.908266561	0.558275807	TRUE	FALSE	FALSE	TRUE	TRUE	TRUE	TRUE	TRUE	TRUE	TRUE	TRUE	TRUE	TRUE	TRUE	TRUE	FALSE	FALSE	FALSE	FALSE	TRUE	TRUE	TRUE	TRUE	FALSE	FALSE	FALSE	TRUE	TRUE
chr7	5700660	5703010	40	10899.30253	0	0.640291445	0.783155934	0.220163487	0.715241545	0.622768187	0.619507692	0.251782099	0.177550376	0.605605558	TRUE	FALSE	FALSE	FALSE	TRUE	TRUE	TRUE	FALSE	TRUE	FALSE	TRUE	TRUE	TRUE	TRUE	FALSE	TRUE	TRUE	TRUE	TRUE	TRUE	TRUE	TRUE	TRUE	FALSE	FALSE	FALSE	TRUE	TRUE
chr5	31330612	31332712	23	10898.26518	0	0.931344048	0.955910469	0.456350612	0.948181697	0.94853543	0.901497978	0.780252356	0.449644642	0.506265827	FALSE	FALSE	FALSE	FALSE	TRUE	TRUE	TRUE	FALSE	FALSE	FALSE	TRUE	TRUE	TRUE	FALSE	FALSE	TRUE	TRUE	TRUE	FALSE	TRUE	TRUE	TRUE	TRUE	FALSE	TRUE	TRUE	TRUE	TRUE
chr3	13051371	13054759	67	10898.18343	0	0.564098075	0.492422131	0.788266829	0.447714589	0.353453687	0.835655207	0.833844101	0.778769714	0.48220152	FALSE	FALSE	TRUE	TRUE	TRUE	TRUE	TRUE	TRUE	FALSE	TRUE	TRUE	TRUE	TRUE	TRUE	TRUE	FALSE	FALSE	FALSE	FALSE	TRUE	TRUE	TRUE	TRUE	FALSE	FALSE	FALSE	TRUE	TRUE
chr18	13415305	13419020	49	10893.25579	0	0.839863406	0.907304869	0.519215439	0.885977283	0.841264003	0.84518853	0.65875468	0.500239949	0.40706492	FALSE	FALSE	FALSE	FALSE	TRUE	TRUE	TRUE	FALSE	FALSE	FALSE	TRUE	TRUE	TRUE	FALSE	FALSE	TRUE	TRUE	TRUE	FALSE	TRUE	TRUE	TRUE	TRUE	FALSE	TRUE	TRUE	TRUE	TRUE
chr1	4407409	4409170	43	10886.52135	0	0.757787609	0.580306583	0.9437884	0.519091298	0.519835453	0.936205143	0.938710972	0.946657522	0.427566224	FALSE	FALSE	TRUE	TRUE	TRUE	TRUE	TRUE	TRUE	FALSE	TRUE	TRUE	TRUE	TRUE	TRUE	TRUE	FALSE	FALSE	FALSE	TRUE	TRUE	TRUE	TRUE	TRUE	FALSE	FALSE	FALSE	TRUE	TRUE
chr22	48535744	48536806	42	10880.29523	0	0.328014075	0.281896158	0.829441816	0.266094396	0.197395575	0.471546865	0.799909842	0.878053863	0.680658289	FALSE	FALSE	FALSE	TRUE	TRUE	TRUE	TRUE	FALSE	FALSE	TRUE	TRUE	TRUE	TRUE	TRUE	FALSE	TRUE	TRUE	TRUE	FALSE	TRUE	TRUE	TRUE	TRUE	FALSE	FALSE	FALSE	TRUE	TRUE
chr10	132066361	132067940	37	10865.74436	0	0.402403066	0.35218088	0.726063781	0.276948146	0.256973101	0.448627652	0.72599492	0.743090347	0.486117246	FALSE	FALSE	TRUE	TRUE	TRUE	TRUE	TRUE	TRUE	FALSE	TRUE	TRUE	TRUE	TRUE	FALSE	FALSE	TRUE	TRUE	TRUE	FALSE	TRUE	TRUE	TRUE	TRUE	FALSE	FALSE	FALSE	TRUE	TRUE
chr10	17348154	17349614	27	10864.9707	0	0.453858984	0.424500454	0.850356244	0.365656057	0.322314491	0.796731424	0.825774924	0.86353955	0.541225059	FALSE	FALSE	FALSE	TRUE	TRUE	TRUE	TRUE	TRUE	TRUE	TRUE	TRUE	TRUE	TRUE	TRUE	TRUE	FALSE	FALSE	FALSE	FALSE	TRUE	TRUE	TRUE	TRUE	FALSE	FALSE	FALSE	TRUE	TRUE
chr20	50397890	50401449	75	10864.95483	0	0.769172599	0.64714864	0.936081834	0.537167326	0.524296994	0.914101933	0.923698973	0.939208664	0.41491167	FALSE	FALSE	TRUE	TRUE	TRUE	TRUE	TRUE	TRUE	TRUE	TRUE	TRUE	TRUE	TRUE	TRUE	FALSE	FALSE	FALSE	FALSE	TRUE	FALSE	TRUE	FALSE	TRUE	FALSE	FALSE	FALSE	TRUE	TRUE
chr16	24976621	24978761	34	10858.0002	0	0.582038616	0.494289459	0.88314404	0.459882355	0.400297039	0.846610375	0.880711002	0.896390063	0.496093025	FALSE	FALSE	TRUE	TRUE	TRUE	TRUE	TRUE	TRUE	FALSE	TRUE	TRUE	TRUE	TRUE	TRUE	TRUE	FALSE	FALSE	FALSE	FALSE	TRUE	TRUE	TRUE	TRUE	FALSE	FALSE	FALSE	TRUE	TRUE
chr16	84373237	84376362	50	10855.66354	0	0.483071021	0.454516018	0.762924543	0.452915748	0.291312801	0.845441461	0.73318991	0.739247508	0.55412866	TRUE	FALSE	FALSE	TRUE	TRUE	TRUE	TRUE	TRUE	TRUE	TRUE	TRUE	TRUE	TRUE	TRUE	TRUE	FALSE	FALSE	FALSE	FALSE	TRUE	TRUE	TRUE	TRUE	FALSE	FALSE	FALSE	TRUE	TRUE
chr15	27700550	27705483	66	10852.63924	0	0.570828518	0.579643661	0.73249206	0.512372242	0.445096194	0.79894427	0.738120311	0.723272599	0.353848076	TRUE	FALSE	FALSE	TRUE	TRUE	TRUE	TRUE	TRUE	TRUE	TRUE	TRUE	TRUE	TRUE	TRUE	TRUE	FALSE	FALSE	FALSE	FALSE	TRUE	TRUE	TRUE	TRUE	FALSE	FALSE	FALSE	TRUE	TRUE
chr9	131490166	131494292	79	10849.41932	0	0.574212088	0.538016009	0.864758163	0.47903448	0.50981138	0.854102092	0.845402926	0.871091059	0.392056579	FALSE	FALSE	FALSE	TRUE	TRUE	TRUE	TRUE	FALSE	FALSE	TRUE	TRUE	TRUE	TRUE	TRUE	TRUE	FALSE	FALSE	FALSE	FALSE	TRUE	TRUE	TRUE	TRUE	FALSE	FALSE	FALSE	TRUE	TRUE
chr2	65299094	65303019	63	10843.64693	0	0.390043618	0.275302787	0.540907827	0.245141873	0.228187286	0.677127301	0.570258601	0.560796985	0.448940015	FALSE	FALSE	TRUE	TRUE	TRUE	TRUE	TRUE	TRUE	FALSE	TRUE	TRUE	TRUE	TRUE	TRUE	TRUE	FALSE	TRUE	FALSE	FALSE	FALSE	FALSE	TRUE	TRUE	FALSE	FALSE	FALSE	TRUE	TRUE
chr16	87862462	87863871	41	10841.67975	0	0.518188509	0.39474607	0.940863503	0.288604787	0.355299031	0.899950435	0.93344029	0.953135802	0.664531015	FALSE	FALSE	TRUE	TRUE	TRUE	TRUE	TRUE	TRUE	FALSE	TRUE	TRUE	TRUE	TRUE	TRUE	TRUE	FALSE	FALSE	FALSE	FALSE	TRUE	TRUE	TRUE	TRUE	FALSE	FALSE	FALSE	TRUE	TRUE
chr1	19666399	19670375	60	10828.86412	0	0.82773124	0.801511904	0.384734649	0.79956814	0.805435377	0.89742594	0.535751098	0.345665158	0.551760782	FALSE	FALSE	FALSE	TRUE	FALSE	TRUE	TRUE	FALSE	FALSE	FALSE	TRUE	TRUE	TRUE	FALSE	FALSE	TRUE	TRUE	TRUE	FALSE	TRUE	TRUE	TRUE	TRUE	FALSE	TRUE	TRUE	TRUE	FALSE
chr21	41010509	41012394	29	10826.9365	0	0.644682536	0.533063772	0.937552594	0.478761766	0.433548325	0.908828968	0.931473626	0.944963948	0.511415622	FALSE	FALSE	TRUE	TRUE	TRUE	TRUE	TRUE	TRUE	TRUE	TRUE	TRUE	TRUE	TRUE	TRUE	TRUE	FALSE	FALSE	FALSE	TRUE	TRUE	TRUE	TRUE	TRUE	FALSE	FALSE	FALSE	TRUE	TRUE
chr12	110017129	110019679	34	10825.67767	0	0.940225986	0.954824749	0.462450069	0.956512198	0.940661216	0.940044968	0.735195189	0.418351484	0.538160714	FALSE	FALSE	FALSE	FALSE	TRUE	TRUE	TRUE	FALSE	FALSE	FALSE	TRUE	TRUE	TRUE	FALSE	FALSE	TRUE	TRUE	TRUE	FALSE	TRUE	TRUE	TRUE	TRUE	FALSE	TRUE	TRUE	TRUE	TRUE
chr18	13276682	13281395	89	10823.40767	0	0.669504931	0.635475708	0.292524071	0.549305611	0.572144605	0.872761762	0.500891362	0.236859997	0.635901765	FALSE	FALSE	FALSE	TRUE	FALSE	TRUE	TRUE	FALSE	FALSE	TRUE	TRUE	FALSE	TRUE	FALSE	FALSE	TRUE	TRUE	TRUE	FALSE	TRUE	TRUE	TRUE	TRUE	FALSE	FALSE	TRUE	TRUE	FALSE
chr17	65166537	65170674	70	10822.50529	0	0.897981191	0.948791064	0.477116605	0.954784836	0.760972471	0.889374063	0.693557753	0.422111664	0.532673172	FALSE	FALSE	FALSE	FALSE	FALSE	TRUE	TRUE	FALSE	FALSE	FALSE	TRUE	FALSE	TRUE	FALSE	FALSE	TRUE	TRUE	FALSE	FALSE	TRUE	TRUE	FALSE	TRUE	FALSE	TRUE	TRUE	TRUE	FALSE
chr3	60377760	60378363	22	10818.63697	0	0.891324938	0.95873888	0.40219778	0.96469114	0.939457097	0.950368937	0.570100998	0.344654909	0.620036232	FALSE	FALSE	FALSE	FALSE	TRUE	TRUE	TRUE	FALSE	FALSE	FALSE	TRUE	TRUE	TRUE	FALSE	FALSE	TRUE	TRUE	TRUE	FALSE	TRUE	TRUE	TRUE	TRUE	FALSE	TRUE	TRUE	TRUE	TRUE
chr17	1532778	1535985	63	10818.54937	0	0.72552571	0.545133943	0.904755277	0.526754572	0.511989765	0.885105663	0.899270811	0.916919088	0.404929323	FALSE	FALSE	TRUE	TRUE	TRUE	TRUE	TRUE	TRUE	FALSE	TRUE	TRUE	TRUE	TRUE	TRUE	FALSE	FALSE	FALSE	FALSE	TRUE	TRUE	TRUE	TRUE	TRUE	FALSE	FALSE	FALSE	TRUE	TRUE
chr12	112798446	112803081	59	10816.66517	0	0.742848578	0.547587721	0.815627409	0.424844815	0.573948299	0.791619604	0.825940971	0.845045011	0.420200196	TRUE	TRUE	TRUE	TRUE	TRUE	TRUE	TRUE	TRUE	FALSE	TRUE	TRUE	TRUE	TRUE	TRUE	FALSE	FALSE	FALSE	FALSE	TRUE	TRUE	FALSE	FALSE	TRUE	FALSE	FALSE	FALSE	TRUE	TRUE
chr2	23655214	23657814	48	10815.54128	0	0.541665898	0.459708708	0.900311673	0.382017043	0.454078344	0.808203418	0.857793187	0.873315818	0.51829463	FALSE	FALSE	TRUE	TRUE	TRUE	TRUE	TRUE	FALSE	FALSE	TRUE	TRUE	TRUE	TRUE	TRUE	TRUE	FALSE	FALSE	FALSE	FALSE	TRUE	TRUE	TRUE	TRUE	FALSE	FALSE	FALSE	TRUE	TRUE
chr16	48090386	48091549	31	10813.85113	0	0.666911666	0.453416829	0.937290634	0.373391003	0.454340836	0.920073219	0.923512372	0.944992057	0.571601054	TRUE	FALSE	TRUE	TRUE	TRUE	TRUE	TRUE	TRUE	FALSE	TRUE	TRUE	TRUE	TRUE	TRUE	TRUE	FALSE	FALSE	FALSE	TRUE	TRUE	TRUE	TRUE	TRUE	FALSE	FALSE	FALSE	TRUE	TRUE
chr12	94688058	94691044	44	10812.02056	0	0.685918847	0.545481304	0.931110136	0.500766735	0.579457794	0.861029544	0.887502576	0.936429611	0.435662876	TRUE	FALSE	TRUE	TRUE	TRUE	TRUE	TRUE	TRUE	FALSE	TRUE	TRUE	TRUE	TRUE	TRUE	TRUE	FALSE	FALSE	FALSE	TRUE	TRUE	TRUE	TRUE	TRUE	FALSE	FALSE	FALSE	TRUE	TRUE
chr3	54131869	54136278	62	10805.23834	0	0.895873187	0.907979322	0.375263742	0.897836509	0.744477605	0.873676448	0.59938825	0.349268954	0.558710367	TRUE	FALSE	FALSE	FALSE	TRUE	TRUE	TRUE	FALSE	FALSE	FALSE	TRUE	FALSE	TRUE	FALSE	FALSE	TRUE	TRUE	TRUE	FALSE	TRUE	TRUE	TRUE	TRUE	FALSE	TRUE	TRUE	TRUE	TRUE
chr5	5379486	5382902	38	10797.24642	0	0.580586802	0.573165534	0.916427619	0.499739257	0.402874013	0.894853181	0.895244698	0.914997933	0.513553606	TRUE	FALSE	FALSE	TRUE	TRUE	TRUE	TRUE	TRUE	TRUE	TRUE	TRUE	TRUE	TRUE	TRUE	TRUE	FALSE	FALSE	FALSE	FALSE	TRUE	TRUE	TRUE	TRUE	FALSE	FALSE	FALSE	TRUE	TRUE
chr2	96405781	96409978	72	10790.86842	0	0.573389796	0.521187182	0.763521751	0.444859506	0.374197745	0.81377806	0.787802143	0.745341921	0.439580316	FALSE	FALSE	FALSE	TRUE	TRUE	FALSE	FALSE	TRUE	TRUE	TRUE	TRUE	TRUE	FALSE	FALSE	FALSE	FALSE	FALSE	FALSE	FALSE	FALSE	FALSE	FALSE	FALSE	FALSE	FALSE	FALSE	FALSE	FALSE
chr14	101758242	101759985	30	10786.49342	0	0.744087797	0.685819997	0.194561139	0.639151769	0.600900243	0.745911199	0.311831914	0.178426488	0.567484712	FALSE	FALSE	FALSE	TRUE	TRUE	TRUE	TRUE	TRUE	FALSE	TRUE	TRUE	TRUE	TRUE	FALSE	FALSE	TRUE	TRUE	TRUE	FALSE	TRUE	TRUE	TRUE	TRUE	FALSE	TRUE	TRUE	TRUE	TRUE
chr10	102704940	102707663	34	10782.50552	0	0.919105673	0.944482243	0.48774027	0.940604944	0.895183914	0.932860111	0.740381696	0.455885226	0.488597016	FALSE	FALSE	FALSE	FALSE	TRUE	TRUE	TRUE	FALSE	FALSE	FALSE	TRUE	TRUE	TRUE	FALSE	FALSE	TRUE	TRUE	TRUE	FALSE	TRUE	TRUE	TRUE	TRUE	FALSE	TRUE	TRUE	TRUE	TRUE
chr3	100397661	100398720	16	10781.57268	0	0.877218146	0.931262394	0.136857203	0.93337154	0.833534736	0.898081355	0.35447548	0.110774465	0.822597075	FALSE	FALSE	FALSE	FALSE	TRUE	TRUE	TRUE	FALSE	FALSE	FALSE	TRUE	TRUE	TRUE	FALSE	FALSE	TRUE	TRUE	TRUE	FALSE	TRUE	TRUE	TRUE	TRUE	FALSE	TRUE	TRUE	TRUE	TRUE
chr12	130649783	130651814	38	10774.64559	0	0.440204736	0.38368359	0.860136854	0.319996107	0.366618635	0.500209163	0.761162226	0.89844161	0.578445502	FALSE	FALSE	FALSE	TRUE	TRUE	TRUE	TRUE	FALSE	FALSE	FALSE	TRUE	TRUE	TRUE	FALSE	FALSE	TRUE	TRUE	TRUE	FALSE	TRUE	TRUE	TRUE	TRUE	FALSE	TRUE	TRUE	TRUE	TRUE
chr4	94668746	94670109	17	10766.79063	0	0.798128237	0.931648668	0.346088229	0.935315916	0.8450975	0.86398486	0.454803902	0.334893407	0.60042251	TRUE	FALSE	TRUE	FALSE	TRUE	TRUE	TRUE	FALSE	TRUE	FALSE	TRUE	TRUE	TRUE	FALSE	FALSE	TRUE	TRUE	TRUE	TRUE	TRUE	TRUE	TRUE	TRUE	FALSE	TRUE	TRUE	TRUE	TRUE
chr20	62690334	62691918	51	10765.21424	0	0.820788259	0.863353081	0.318682907	0.8846136	0.821075001	0.772035543	0.515402078	0.332841595	0.565930693	FALSE	FALSE	FALSE	FALSE	TRUE	TRUE	TRUE	FALSE	FALSE	FALSE	TRUE	TRUE	TRUE	FALSE	FALSE	TRUE	TRUE	TRUE	FALSE	TRUE	TRUE	TRUE	TRUE	FALSE	TRUE	TRUE	TRUE	TRUE
chr8	130401370	130402673	21	10759.81738	0	0.894346657	0.941078881	0.220196329	0.92152794	0.912206681	0.872438892	0.405262659	0.192182378	0.748896503	FALSE	FALSE	FALSE	FALSE	TRUE	TRUE	TRUE	FALSE	FALSE	FALSE	TRUE	TRUE	TRUE	FALSE	FALSE	TRUE	TRUE	TRUE	FALSE	TRUE	TRUE	TRUE	TRUE	FALSE	TRUE	TRUE	TRUE	TRUE
chr2	106145128	106148566	53	10758.09855	0	0.897260794	0.906782777	0.626089857	0.909284802	0.858996712	0.870590732	0.660104776	0.577398504	0.331886298	FALSE	FALSE	FALSE	FALSE	TRUE	TRUE	TRUE	FALSE	FALSE	FALSE	TRUE	TRUE	TRUE	FALSE	FALSE	TRUE	TRUE	TRUE	FALSE	TRUE	TRUE	TRUE	TRUE	FALSE	FALSE	TRUE	TRUE	TRUE
chr5	139646580	139647950	36	10747.05279	0	0.27865784	0.300743479	0.722784565	0.219718449	0.149893122	0.309478223	0.645159043	0.686665429	0.572891443	FALSE	FALSE	FALSE	FALSE	TRUE	TRUE	TRUE	TRUE	TRUE	TRUE	TRUE	TRUE	TRUE	FALSE	FALSE	TRUE	TRUE	TRUE	FALSE	TRUE	TRUE	TRUE	TRUE	FALSE	TRUE	FALSE	TRUE	TRUE
chr6	5671271	5673740	45	10746.52275	0	0.546071828	0.509607383	0.927405759	0.375432378	0.439483341	0.833740763	0.918292822	0.942035027	0.566602649	FALSE	TRUE	TRUE	TRUE	TRUE	TRUE	TRUE	FALSE	FALSE	TRUE	TRUE	TRUE	TRUE	TRUE	TRUE	FALSE	FALSE	FALSE	FALSE	TRUE	TRUE	TRUE	TRUE	FALSE	FALSE	FALSE	TRUE	TRUE
chr17	65139359	65142206	35	10744.12921	0	0.907532776	0.916129483	0.280926774	0.935884533	0.889493045	0.896185863	0.688048512	0.19669331	0.739191223	FALSE	FALSE	FALSE	FALSE	TRUE	TRUE	TRUE	FALSE	FALSE	FALSE	TRUE	FALSE	TRUE	FALSE	FALSE	TRUE	TRUE	TRUE	FALSE	TRUE	TRUE	TRUE	TRUE	FALSE	TRUE	TRUE	TRUE	TRUE
chr5	159777178	159778296	22	10741.96737	0	0.574686088	0.467519795	0.926937578	0.420965957	0.275418497	0.938981902	0.924852314	0.913529178	0.663563405	TRUE	FALSE	TRUE	TRUE	TRUE	TRUE	TRUE	TRUE	TRUE	TRUE	TRUE	TRUE	TRUE	TRUE	TRUE	FALSE	FALSE	FALSE	TRUE	TRUE	TRUE	TRUE	TRUE	FALSE	FALSE	FALSE	TRUE	TRUE
chr4	123420623	123422376	24	10741.21099	0	0.905992969	0.923076416	0.495134737	0.933576504	0.887358593	0.90255469	0.612272652	0.469645449	0.463931054	FALSE	FALSE	FALSE	FALSE	TRUE	TRUE	TRUE	FALSE	FALSE	FALSE	TRUE	TRUE	TRUE	FALSE	FALSE	TRUE	TRUE	TRUE	FALSE	TRUE	TRUE	TRUE	TRUE	FALSE	TRUE	TRUE	TRUE	TRUE
chr9	131809323	131811173	36	10740.96801	0	0.657209621	0.539786312	0.922193836	0.499937754	0.409136288	0.923346682	0.924519429	0.936649063	0.527512774	FALSE	FALSE	TRUE	TRUE	TRUE	TRUE	TRUE	TRUE	TRUE	TRUE	TRUE	TRUE	TRUE	TRUE	TRUE	FALSE	FALSE	FALSE	FALSE	TRUE	TRUE	TRUE	TRUE	FALSE	FALSE	FALSE	TRUE	TRUE
chr8	143169949	143171780	40	10740.29621	0	0.302613001	0.332403948	0.708515473	0.326986254	0.249593143	0.26200052	0.478901924	0.775949498	0.526356355	FALSE	FALSE	FALSE	FALSE	TRUE	TRUE	TRUE	FALSE	FALSE	FALSE	TRUE	TRUE	TRUE	FALSE	FALSE	TRUE	TRUE	TRUE	FALSE	TRUE	TRUE	TRUE	TRUE	FALSE	TRUE	TRUE	TRUE	TRUE
chr17	76972487	76973580	20	10739.97853	0	0.875819439	0.950446068	0.285193523	0.939365531	0.923790124	0.883455495	0.544046486	0.230446094	0.719999974	FALSE	FALSE	FALSE	FALSE	TRUE	TRUE	TRUE	FALSE	FALSE	FALSE	TRUE	TRUE	TRUE	FALSE	FALSE	TRUE	TRUE	TRUE	FALSE	TRUE	TRUE	TRUE	TRUE	FALSE	TRUE	TRUE	TRUE	TRUE
chr1	94927582	94928846	28	10737.58003	0	0.363659684	0.366455426	0.824947802	0.36986397	0.334379917	0.410057008	0.641640077	0.851089808	0.516709892	FALSE	FALSE	FALSE	FALSE	TRUE	TRUE	TRUE	FALSE	FALSE	TRUE	TRUE	TRUE	TRUE	FALSE	FALSE	TRUE	TRUE	TRUE	FALSE	TRUE	TRUE	TRUE	TRUE	FALSE	FALSE	TRUE	TRUE	TRUE
chr2	104367181	104369314	40	10737.10843	0	0.932099014	0.756120185	0.382053672	0.650752674	0.911253272	0.953004726	0.80593569	0.36694281	0.586061916	TRUE	TRUE	TRUE	TRUE	TRUE	TRUE	TRUE	FALSE	TRUE	FALSE	TRUE	FALSE	TRUE	TRUE	FALSE	TRUE	TRUE	TRUE	TRUE	TRUE	TRUE	FALSE	TRUE	FALSE	TRUE	TRUE	TRUE	FALSE
chr7	2281084	2282887	40	10736.15051	0	0.629828051	0.588115034	0.9305275	0.529472763	0.539323626	0.887647437	0.919284935	0.94062478	0.411152018	FALSE	FALSE	TRUE	TRUE	TRUE	TRUE	TRUE	TRUE	FALSE	TRUE	TRUE	TRUE	TRUE	TRUE	TRUE	FALSE	FALSE	FALSE	FALSE	TRUE	TRUE	TRUE	TRUE	FALSE	FALSE	FALSE	TRUE	TRUE
chr4	183634248	183637184	49	10735.87891	0	0.547449972	0.572845019	0.94246101	0.531714204	0.631940153	0.900621864	0.922687578	0.938946028	0.410746806	FALSE	FALSE	FALSE	TRUE	TRUE	TRUE	TRUE	FALSE	FALSE	TRUE	TRUE	TRUE	TRUE	TRUE	TRUE	FALSE	FALSE	FALSE	FALSE	TRUE	TRUE	TRUE	TRUE	FALSE	FALSE	FALSE	TRUE	TRUE
chr8	13080763	13082667	23	10730.24034	0	0.840217144	0.875989924	0.371521349	0.885955936	0.799002608	0.898884487	0.572340834	0.334144043	0.564740444	TRUE	FALSE	FALSE	FALSE	TRUE	TRUE	TRUE	FALSE	FALSE	TRUE	TRUE	TRUE	TRUE	FALSE	FALSE	TRUE	TRUE	TRUE	FALSE	TRUE	TRUE	TRUE	TRUE	FALSE	TRUE	TRUE	TRUE	TRUE
chr3	37967854	37970154	39	10719.54961	0	0.648207422	0.391155345	0.876359768	0.350796043	0.565104066	0.856432443	0.88379281	0.869889256	0.532996767	TRUE	FALSE	TRUE	TRUE	TRUE	TRUE	TRUE	FALSE	TRUE	TRUE	TRUE	TRUE	TRUE	TRUE	TRUE	FALSE	FALSE	FALSE	TRUE	TRUE	TRUE	TRUE	TRUE	FALSE	FALSE	FALSE	TRUE	TRUE
chr17	76981311	76984374	46	10718.4699	0	0.790573771	0.880278289	0.31982186	0.8730187	0.686870509	0.773006418	0.502585088	0.289926638	0.590351652	TRUE	FALSE	FALSE	FALSE	TRUE	TRUE	TRUE	FALSE	TRUE	FALSE	TRUE	TRUE	TRUE	FALSE	FALSE	TRUE	TRUE	TRUE	FALSE	TRUE	TRUE	TRUE	TRUE	FALSE	TRUE	TRUE	TRUE	TRUE
chr12	54568656	54569995	31	10717.61511	0	0.892251246	0.937336488	0.266858844	0.911854828	0.888523293	0.949327314	0.607143475	0.212132256	0.737195058	FALSE	FALSE	FALSE	FALSE	TRUE	TRUE	TRUE	FALSE	FALSE	FALSE	TRUE	TRUE	TRUE	FALSE	FALSE	TRUE	TRUE	TRUE	FALSE	TRUE	TRUE	TRUE	TRUE	FALSE	TRUE	TRUE	TRUE	TRUE
chr7	70486279	70488609	35	10717.00585	0	0.814234635	0.927545385	0.393379579	0.899417326	0.893766898	0.864451782	0.567062996	0.382580823	0.544964562	FALSE	FALSE	FALSE	FALSE	TRUE	TRUE	TRUE	FALSE	FALSE	FALSE	TRUE	TRUE	TRUE	FALSE	FALSE	TRUE	TRUE	TRUE	FALSE	TRUE	TRUE	TRUE	TRUE	FALSE	TRUE	TRUE	TRUE	TRUE
chr10	132544671	132546247	44	10716.99202	0	0.946783092	0.949040694	0.137510012	0.939554613	0.938262849	0.937334064	0.557576233	0.097014477	0.852026217	FALSE	FALSE	FALSE	FALSE	TRUE	TRUE	TRUE	FALSE	FALSE	FALSE	TRUE	TRUE	TRUE	FALSE	FALSE	TRUE	TRUE	TRUE	FALSE	TRUE	TRUE	TRUE	TRUE	FALSE	TRUE	TRUE	TRUE	TRUE
chr10	124005906	124009608	75	10714.35501	0	0.810525995	0.747187404	0.637412803	0.705518318	0.714191023	0.939750509	0.815836176	0.592371223	0.347379286	FALSE	FALSE	FALSE	FALSE	FALSE	TRUE	TRUE	FALSE	FALSE	FALSE	TRUE	FALSE	TRUE	FALSE	FALSE	TRUE	TRUE	FALSE	FALSE	TRUE	TRUE	FALSE	TRUE	FALSE	TRUE	TRUE	TRUE	FALSE
chr5	174141411	174142593	24	10713.28951	0	0.905954991	0.943525535	0.446136628	0.947371189	0.941741103	0.853274028	0.587373447	0.434345164	0.513026025	FALSE	FALSE	FALSE	TRUE	TRUE	TRUE	TRUE	FALSE	FALSE	TRUE	TRUE	TRUE	TRUE	TRUE	FALSE	TRUE	TRUE	TRUE	FALSE	TRUE	TRUE	TRUE	TRUE	FALSE	TRUE	TRUE	TRUE	TRUE
chr10	12779823	12786446	119	10712.48082	0	0.623136008	0.616390723	0.768337723	0.511936769	0.499448228	0.88938564	0.787220442	0.756062985	0.389937412	FALSE	FALSE	FALSE	TRUE	TRUE	TRUE	TRUE	FALSE	FALSE	TRUE	TRUE	TRUE	TRUE	TRUE	TRUE	FALSE	FALSE	FALSE	FALSE	FALSE	FALSE	FALSE	FALSE	FALSE	FALSE	FALSE	FALSE	TRUE
chr3	127743406	127744418	23	10709.37554	0	0.411480349	0.403151288	0.908318126	0.375431227	0.285032503	0.744045583	0.924110618	0.907457144	0.639078115	TRUE	FALSE	FALSE	TRUE	TRUE	TRUE	TRUE	TRUE	TRUE	TRUE	TRUE	TRUE	TRUE	TRUE	TRUE	TRUE	TRUE	TRUE	FALSE	TRUE	TRUE	TRUE	TRUE	FALSE	FALSE	FALSE	TRUE	TRUE
chr22	20211695	20214778	63	10706.4542	0	0.452757197	0.464094019	0.759138469	0.347826473	0.399967438	0.862775423	0.779814932	0.765165667	0.51494895	FALSE	FALSE	FALSE	TRUE	TRUE	TRUE	TRUE	FALSE	FALSE	TRUE	TRUE	TRUE	TRUE	TRUE	TRUE	FALSE	FALSE	FALSE	FALSE	TRUE	TRUE	TRUE	TRUE	FALSE	FALSE	FALSE	TRUE	TRUE
chr2	240898152	240899529	30	10701.53782	0	0.78152871	0.628524982	0.949501763	0.546644267	0.478658605	0.943628824	0.950198253	0.957270251	0.478611645	FALSE	FALSE	TRUE	TRUE	TRUE	TRUE	TRUE	TRUE	TRUE	TRUE	TRUE	TRUE	TRUE	TRUE	TRUE	FALSE	FALSE	FALSE	TRUE	TRUE	TRUE	TRUE	TRUE	FALSE	FALSE	FALSE	TRUE	TRUE
chr12	130575514	130577693	46	10699.10592	0	0.468089049	0.416826121	0.858480193	0.378237164	0.277384702	0.718678414	0.830989014	0.88643925	0.609054548	FALSE	FALSE	FALSE	TRUE	TRUE	TRUE	TRUE	TRUE	TRUE	TRUE	TRUE	TRUE	TRUE	TRUE	TRUE	FALSE	FALSE	FALSE	FALSE	TRUE	TRUE	TRUE	TRUE	FALSE	FALSE	FALSE	TRUE	TRUE
chr3	124810512	124813508	35	10697.09505	0	0.682194255	0.58599464	0.958924984	0.538077748	0.47740427	0.918326915	0.945719563	0.94995331	0.481520713	FALSE	FALSE	TRUE	TRUE	TRUE	TRUE	TRUE	TRUE	TRUE	TRUE	TRUE	TRUE	TRUE	TRUE	TRUE	FALSE	FALSE	FALSE	TRUE	TRUE	TRUE	TRUE	TRUE	FALSE	FALSE	FALSE	TRUE	TRUE
chr7	129437866	129438100	16	10693.14716	0	0.921645079	0.957826698	0.117241013	0.952037742	0.933708785	0.930636153	0.365962143	0.097194738	0.860631961	FALSE	FALSE	FALSE	FALSE	TRUE	TRUE	TRUE	FALSE	FALSE	FALSE	TRUE	TRUE	TRUE	FALSE	FALSE	TRUE	TRUE	TRUE	FALSE	TRUE	TRUE	TRUE	TRUE	FALSE	TRUE	TRUE	TRUE	TRUE
chr2	158878468	158879355	26	10690.58084	0	0.899166554	0.941574384	0.415636966	0.936649376	0.839745553	0.945320385	0.739993475	0.393031323	0.552289062	TRUE	FALSE	FALSE	FALSE	TRUE	TRUE	TRUE	FALSE	TRUE	TRUE	TRUE	TRUE	TRUE	FALSE	FALSE	TRUE	TRUE	TRUE	FALSE	TRUE	TRUE	TRUE	TRUE	FALSE	TRUE	TRUE	TRUE	TRUE
chr15	101046789	101047815	35	10689.26539	0	0.839800051	0.897173649	0.213473135	0.882839962	0.671762464	0.861289801	0.473107402	0.23218731	0.683700514	TRUE	FALSE	FALSE	FALSE	TRUE	TRUE	TRUE	TRUE	TRUE	TRUE	TRUE	TRUE	TRUE	FALSE	FALSE	TRUE	TRUE	TRUE	FALSE	TRUE	TRUE	TRUE	TRUE	FALSE	TRUE	TRUE	TRUE	TRUE
chr3	52843524	52847518	63	10689.16521	0	0.629959211	0.556300225	0.879401774	0.499197806	0.549948344	0.79117023	0.888012576	0.878132269	0.388814771	FALSE	FALSE	TRUE	TRUE	TRUE	TRUE	TRUE	FALSE	FALSE	TRUE	TRUE	TRUE	TRUE	TRUE	TRUE	FALSE	FALSE	FALSE	FALSE	TRUE	TRUE	TRUE	TRUE	FALSE	FALSE	FALSE	TRUE	TRUE
chr1	238801527	238802900	26	10683.73655	0	0.950817871	0.957710086	0.429658935	0.948845314	0.953343653	0.954069216	0.728188545	0.428253571	0.529456515	FALSE	FALSE	FALSE	FALSE	TRUE	TRUE	TRUE	FALSE	FALSE	FALSE	TRUE	TRUE	TRUE	FALSE	FALSE	TRUE	TRUE	TRUE	FALSE	TRUE	TRUE	TRUE	TRUE	FALSE	TRUE	TRUE	TRUE	TRUE
chr1	6330109	6332465	60	10677.60844	0	0.297089686	0.260876769	0.642151854	0.19621418	0.241676093	0.664716594	0.669800959	0.646359286	0.473586778	FALSE	FALSE	FALSE	TRUE	TRUE	TRUE	TRUE	FALSE	FALSE	TRUE	TRUE	TRUE	TRUE	TRUE	TRUE	FALSE	FALSE	FALSE	FALSE	TRUE	TRUE	TRUE	TRUE	FALSE	FALSE	FALSE	TRUE	TRUE
chr22	45602384	45604074	32	10673.00049	0	0.817362118	0.902216593	0.37660878	0.912520412	0.882519041	0.68251205	0.461882165	0.352219908	0.560300504	FALSE	FALSE	FALSE	TRUE	TRUE	TRUE	TRUE	FALSE	FALSE	TRUE	TRUE	TRUE	TRUE	TRUE	TRUE	TRUE	TRUE	TRUE	FALSE	TRUE	TRUE	TRUE	TRUE	FALSE	FALSE	TRUE	TRUE	TRUE
chr12	123253289	123254993	42	10671.69032	0	0.554848331	0.407085976	0.81932966	0.355248428	0.298550407	0.779982603	0.809842089	0.832379561	0.533829155	FALSE	FALSE	TRUE	TRUE	TRUE	TRUE	TRUE	TRUE	FALSE	TRUE	TRUE	TRUE	TRUE	TRUE	TRUE	FALSE	FALSE	FALSE	TRUE	TRUE	TRUE	TRUE	TRUE	FALSE	FALSE	FALSE	TRUE	TRUE
chr18	54157841	54161008	33	10668.21918	0	0.930900264	0.938752407	0.541504875	0.942214191	0.914797247	0.929058687	0.719654274	0.540051376	0.402162815	FALSE	FALSE	FALSE	FALSE	TRUE	TRUE	TRUE	FALSE	FALSE	FALSE	TRUE	TRUE	TRUE	FALSE	FALSE	TRUE	TRUE	TRUE	FALSE	TRUE	TRUE	TRUE	TRUE	FALSE	TRUE	TRUE	TRUE	TRUE
chr20	57480160	57481421	30	10665.82051	0	0.855853397	0.89569255	0.436263509	0.899084348	0.921256435	0.86506012	0.47788898	0.425750344	0.495506091	FALSE	FALSE	FALSE	FALSE	TRUE	TRUE	TRUE	FALSE	FALSE	FALSE	TRUE	TRUE	TRUE	FALSE	FALSE	TRUE	TRUE	TRUE	FALSE	TRUE	TRUE	TRUE	TRUE	FALSE	FALSE	FALSE	TRUE	TRUE
chr1	244139139	244140421	38	10663.80042	0	0.474967908	0.429765911	0.94851234	0.388480084	0.582374039	0.923751743	0.925392876	0.951855261	0.563375177	TRUE	FALSE	FALSE	TRUE	TRUE	TRUE	TRUE	TRUE	TRUE	TRUE	TRUE	TRUE	TRUE	TRUE	TRUE	FALSE	FALSE	FALSE	FALSE	TRUE	TRUE	TRUE	TRUE	FALSE	FALSE	FALSE	TRUE	TRUE
chr5	31853839	31856180	60	10658.84762	0	0.194413292	0.159845014	0.419207775	0.154186335	0.138664075	0.276761028	0.462215551	0.425156301	0.323551476	FALSE	FALSE	FALSE	FALSE	TRUE	TRUE	TRUE	FALSE	FALSE	FALSE	TRUE	TRUE	TRUE	FALSE	FALSE	FALSE	FALSE	TRUE	FALSE	TRUE	TRUE	TRUE	TRUE	FALSE	FALSE	FALSE	TRUE	TRUE
chr9	128099369	128104687	110	10644.08513	0	0.65452812	0.665747698	0.198907135	0.530489444	0.475887127	0.800772222	0.604010955	0.170654666	0.630117555	FALSE	FALSE	FALSE	FALSE	FALSE	TRUE	TRUE	FALSE	FALSE	TRUE	TRUE	FALSE	TRUE	FALSE	FALSE	TRUE	TRUE	FALSE	FALSE	TRUE	TRUE	FALSE	TRUE	FALSE	TRUE	TRUE	TRUE	FALSE
chr10	128962501	128964531	27	10641.01409	0	0.876293161	0.909076272	0.508604189	0.906991396	0.896026785	0.83349392	0.503278732	0.477412482	0.43166379	FALSE	FALSE	FALSE	TRUE	TRUE	TRUE	TRUE	FALSE	FALSE	FALSE	TRUE	TRUE	TRUE	FALSE	FALSE	TRUE	TRUE	TRUE	FALSE	TRUE	TRUE	TRUE	TRUE	FALSE	FALSE	FALSE	TRUE	TRUE
chr22	35552614	35556551	66	10638.79941	0	0.797685146	0.776607979	0.3336613	0.761909592	0.717602145	0.852868065	0.699360401	0.296313562	0.556554503	FALSE	FALSE	FALSE	FALSE	FALSE	TRUE	TRUE	FALSE	FALSE	FALSE	TRUE	FALSE	TRUE	FALSE	FALSE	TRUE	TRUE	TRUE	FALSE	TRUE	TRUE	FALSE	TRUE	FALSE	TRUE	TRUE	TRUE	FALSE
chr16	88099101	88100943	48	10631.16641	0	0.441376455	0.418556382	0.765821629	0.357613488	0.251950043	0.726166013	0.767713444	0.789842095	0.537892053	FALSE	FALSE	FALSE	TRUE	TRUE	TRUE	TRUE	TRUE	TRUE	TRUE	TRUE	TRUE	TRUE	TRUE	TRUE	FALSE	FALSE	FALSE	FALSE	TRUE	TRUE	TRUE	TRUE	FALSE	FALSE	FALSE	TRUE	TRUE
chr13	107864358	107865804	22	10630.48757	0	0.104416732	0.092717931	0.561311964	0.082422804	0.058128436	0.091281295	0.523663508	0.530896567	0.503183528	FALSE	FALSE	FALSE	FALSE	TRUE	TRUE	TRUE	FALSE	FALSE	FALSE	TRUE	TRUE	TRUE	FALSE	FALSE	TRUE	TRUE	TRUE	FALSE	TRUE	TRUE	TRUE	TRUE	FALSE	FALSE	FALSE	TRUE	TRUE
chr1	74570332	74572932	44	10630.07366	0	0.674912083	0.617824211	0.924603255	0.536022466	0.571251418	0.894497723	0.885375412	0.930864333	0.394841867	FALSE	TRUE	TRUE	TRUE	TRUE	TRUE	TRUE	TRUE	FALSE	TRUE	TRUE	TRUE	TRUE	TRUE	TRUE	FALSE	FALSE	FALSE	FALSE	TRUE	TRUE	TRUE	TRUE	FALSE	FALSE	FALSE	TRUE	TRUE
chr11	73772663	73773837	19	10627.96083	0	0.963019477	0.953665751	0.373647752	0.950365644	0.953824469	0.938852759	0.698961768	0.30511154	0.657907937	FALSE	FALSE	FALSE	FALSE	TRUE	TRUE	TRUE	FALSE	FALSE	FALSE	TRUE	TRUE	TRUE	FALSE	FALSE	TRUE	TRUE	TRUE	FALSE	TRUE	TRUE	TRUE	TRUE	FALSE	TRUE	TRUE	TRUE	TRUE
chr1	54486977	54488063	32	10622.8579	0	0.23766466	0.275890383	0.706027433	0.24914965	0.181180138	0.213474406	0.647877114	0.742089393	0.560909255	FALSE	FALSE	FALSE	FALSE	TRUE	TRUE	TRUE	FALSE	FALSE	FALSE	TRUE	TRUE	TRUE	FALSE	FALSE	TRUE	TRUE	TRUE	FALSE	TRUE	TRUE	TRUE	TRUE	FALSE	FALSE	FALSE	TRUE	TRUE
chr4	188177460	188178194	11	10622.58574	0	0.932340195	0.964214607	0.290592656	0.967427356	0.954931716	0.943979845	0.675104892	0.276082194	0.691345162	FALSE	FALSE	FALSE	FALSE	TRUE	TRUE	TRUE	FALSE	FALSE	FALSE	TRUE	TRUE	TRUE	FALSE	FALSE	TRUE	TRUE	TRUE	FALSE	TRUE	TRUE	TRUE	TRUE	FALSE	TRUE	TRUE	TRUE	TRUE
chr7	65958602	65961289	45	10617.7826	0	0.69424219	0.654088067	0.755415473	0.618503387	0.57226936	0.889614679	0.871059812	0.739075745	0.317345319	FALSE	FALSE	FALSE	TRUE	TRUE	FALSE	TRUE	TRUE	FALSE	TRUE	TRUE	TRUE	TRUE	TRUE	TRUE	TRUE	TRUE	FALSE	FALSE	FALSE	FALSE	TRUE	FALSE	FALSE	TRUE	TRUE	FALSE	TRUE
chr1	5770740	5771956	28	10615.43434	0	0.402294608	0.384162999	0.882693508	0.329981588	0.252171999	0.533904054	0.843669776	0.909230646	0.657058647	FALSE	FALSE	FALSE	TRUE	TRUE	TRUE	TRUE	TRUE	TRUE	TRUE	TRUE	TRUE	TRUE	TRUE	TRUE	TRUE	TRUE	TRUE	FALSE	TRUE	TRUE	TRUE	TRUE	FALSE	FALSE	FALSE	TRUE	TRUE
chr13	19809447	19811343	31	10611.66386	0	0.934487408	0.962089324	0.519728277	0.963938044	0.92717614	0.931523081	0.754023706	0.51268065	0.451257394	FALSE	FALSE	FALSE	FALSE	TRUE	TRUE	TRUE	FALSE	FALSE	FALSE	TRUE	TRUE	TRUE	FALSE	FALSE	TRUE	TRUE	TRUE	FALSE	TRUE	TRUE	TRUE	TRUE	FALSE	TRUE	TRUE	TRUE	TRUE
chr10	127032319	127036276	50	10608.95238	0	0.794338151	0.864220498	0.513522844	0.880943642	0.845566183	0.608977327	0.566428802	0.5181727	0.367420798	FALSE	FALSE	TRUE	TRUE	TRUE	TRUE	TRUE	FALSE	FALSE	TRUE	TRUE	TRUE	TRUE	TRUE	TRUE	FALSE	FALSE	FALSE	FALSE	TRUE	TRUE	TRUE	TRUE	FALSE	FALSE	FALSE	TRUE	TRUE
chr18	13625952	13629370	53	10605.60147	0	0.883339423	0.847189125	0.354725758	0.816751894	0.873047132	0.73141881	0.806426824	0.306666277	0.576673146	FALSE	FALSE	FALSE	FALSE	FALSE	TRUE	TRUE	FALSE	FALSE	FALSE	TRUE	FALSE	TRUE	FALSE	FALSE	TRUE	TRUE	FALSE	FALSE	TRUE	TRUE	FALSE	TRUE	FALSE	TRUE	TRUE	TRUE	FALSE
chr7	4255850	4257359	35	10605.10677	0	0.299634026	0.340126078	0.822605793	0.357082359	0.295442004	0.302249104	0.613272379	0.850080957	0.554638953	FALSE	FALSE	FALSE	FALSE	TRUE	TRUE	TRUE	FALSE	FALSE	FALSE	TRUE	TRUE	TRUE	FALSE	FALSE	TRUE	TRUE	TRUE	FALSE	TRUE	TRUE	TRUE	TRUE	FALSE	TRUE	TRUE	TRUE	TRUE
chr18	3652358	3655610	49	10602.9375	0	0.564977328	0.537962115	0.775794045	0.484730604	0.464801877	0.842105011	0.786487676	0.782370242	0.377303134	FALSE	FALSE	FALSE	TRUE	TRUE	TRUE	TRUE	TRUE	TRUE	TRUE	TRUE	TRUE	TRUE	TRUE	TRUE	FALSE	FALSE	FALSE	FALSE	TRUE	TRUE	TRUE	TRUE	FALSE	FALSE	FALSE	TRUE	TRUE
chr4	8673719	8675348	27	10602.3211	0	0.808088725	0.900227457	0.428897601	0.892325056	0.881639862	0.913618156	0.626627936	0.410087782	0.503530374	FALSE	FALSE	TRUE	FALSE	TRUE	TRUE	TRUE	FALSE	FALSE	FALSE	TRUE	TRUE	TRUE	FALSE	TRUE	TRUE	TRUE	TRUE	TRUE	TRUE	TRUE	TRUE	TRUE	FALSE	TRUE	TRUE	TRUE	TRUE
chr4	76578895	76580979	45	10600.56825	0	0.919503513	0.958992338	0.537750681	0.953330397	0.833916556	0.886452348	0.599750986	0.488763823	0.470228515	TRUE	FALSE	FALSE	FALSE	TRUE	TRUE	TRUE	FALSE	TRUE	FALSE	TRUE	TRUE	TRUE	FALSE	FALSE	TRUE	TRUE	TRUE	FALSE	TRUE	TRUE	TRUE	TRUE	FALSE	FALSE	TRUE	TRUE	TRUE
chr4	41362830	41363781	19	10597.87189	0	0.170110964	0.108169465	0.774765467	0.113198	0.075809895	0.414526418	0.634127249	0.790394636	0.714584741	FALSE	FALSE	FALSE	TRUE	TRUE	TRUE	TRUE	FALSE	FALSE	TRUE	TRUE	TRUE	TRUE	TRUE	TRUE	TRUE	TRUE	TRUE	FALSE	TRUE	TRUE	TRUE	TRUE	FALSE	TRUE	TRUE	TRUE	TRUE
chr1	160206440	160209509	29	10595.63498	0	0.117030016	0.11570423	0.653936749	0.112249231	0.108631443	0.263409069	0.265076594	0.677817978	0.569186535	FALSE	FALSE	FALSE	TRUE	TRUE	TRUE	TRUE	FALSE	FALSE	TRUE	TRUE	TRUE	TRUE	TRUE	TRUE	TRUE	TRUE	FALSE	FALSE	TRUE	TRUE	TRUE	TRUE	FALSE	TRUE	TRUE	TRUE	TRUE
chr14	97413043	97416168	65	10594.54016	0	0.412045675	0.656268912	0.151554527	0.704495635	0.350561068	0.652824987	0.155780987	0.130162291	0.574333345	TRUE	FALSE	TRUE	FALSE	TRUE	TRUE	TRUE	FALSE	TRUE	TRUE	TRUE	TRUE	TRUE	FALSE	TRUE	TRUE	TRUE	TRUE	TRUE	TRUE	TRUE	TRUE	TRUE	FALSE	FALSE	FALSE	TRUE	TRUE
chr17	5780516	5781692	24	10584.50098	0	0.807519049	0.899315195	0.35133028	0.883221561	0.870906883	0.876254175	0.429772708	0.298417038	0.600898157	FALSE	FALSE	FALSE	FALSE	TRUE	TRUE	TRUE	FALSE	FALSE	FALSE	TRUE	TRUE	TRUE	FALSE	FALSE	TRUE	TRUE	TRUE	FALSE	TRUE	TRUE	TRUE	TRUE	FALSE	TRUE	TRUE	TRUE	TRUE
chr6	3620471	3624837	81	10581.27791	0	0.880311326	0.824213082	0.367122311	0.708278554	0.892059968	0.866390126	0.679668238	0.34152897	0.550530998	FALSE	FALSE	FALSE	FALSE	FALSE	TRUE	TRUE	FALSE	FALSE	FALSE	TRUE	FALSE	TRUE	FALSE	FALSE	TRUE	TRUE	FALSE	FALSE	TRUE	TRUE	FALSE	TRUE	FALSE	TRUE	TRUE	TRUE	FALSE
chr2	98057935	98060514	44	10579.38915	0	0.75784948	0.65321945	0.961918096	0.590489977	0.639461682	0.940012653	0.954148386	0.955925014	0.37142812	FALSE	FALSE	TRUE	TRUE	TRUE	TRUE	TRUE	TRUE	FALSE	TRUE	TRUE	TRUE	TRUE	TRUE	TRUE	FALSE	FALSE	FALSE	TRUE	TRUE	TRUE	TRUE	TRUE	FALSE	FALSE	FALSE	TRUE	TRUE
chr6	165641589	165643669	39	10576.95874	0	0.905532152	0.939014387	0.126108313	0.915109008	0.89507345	0.925891981	0.470804143	0.082351909	0.856662478	FALSE	FALSE	FALSE	FALSE	TRUE	TRUE	TRUE	FALSE	FALSE	FALSE	TRUE	TRUE	TRUE	FALSE	FALSE	TRUE	TRUE	TRUE	FALSE	TRUE	TRUE	TRUE	TRUE	FALSE	TRUE	TRUE	TRUE	TRUE
chr4	8066491	8070689	103	10575.57529	0	0.823019566	0.864310803	0.522069693	0.761539834	0.857493123	0.888715694	0.708738773	0.53691524	0.366646001	FALSE	FALSE	FALSE	FALSE	FALSE	TRUE	TRUE	FALSE	FALSE	FALSE	TRUE	TRUE	TRUE	FALSE	FALSE	TRUE	TRUE	TRUE	FALSE	TRUE	TRUE	FALSE	TRUE	FALSE	TRUE	TRUE	TRUE	TRUE
chr10	72408090	72409082	14	10573.86313	0	0.905656659	0.922653603	0.178025358	0.918192838	0.904977887	0.825100067	0.449036547	0.168113596	0.754540007	FALSE	FALSE	FALSE	TRUE	TRUE	TRUE	TRUE	FALSE	FALSE	FALSE	TRUE	TRUE	TRUE	TRUE	FALSE	TRUE	TRUE	TRUE	FALSE	TRUE	TRUE	TRUE	TRUE	FALSE	TRUE	TRUE	TRUE	TRUE
chr1	11847353	11849186	40	10572.34083	0	0.523919492	0.499919389	0.88867373	0.487181605	0.406167063	0.849485215	0.871447649	0.926684946	0.520517883	TRUE	FALSE	FALSE	TRUE	TRUE	TRUE	TRUE	TRUE	TRUE	TRUE	TRUE	TRUE	TRUE	TRUE	TRUE	FALSE	FALSE	FALSE	FALSE	TRUE	TRUE	TRUE	TRUE	FALSE	FALSE	FALSE	TRUE	TRUE
chr14	91280108	91282080	33	10571.38937	0	0.925121971	0.962806069	0.468450705	0.957218971	0.940314905	0.940718788	0.669073145	0.421255533	0.541550536	FALSE	FALSE	FALSE	FALSE	TRUE	TRUE	TRUE	FALSE	FALSE	FALSE	TRUE	TRUE	TRUE	FALSE	FALSE	TRUE	TRUE	TRUE	FALSE	TRUE	TRUE	TRUE	TRUE	FALSE	TRUE	TRUE	TRUE	TRUE
chr10	70318468	70321534	39	10567.87018	0	0.90643893	0.869080369	0.48733599	0.844096635	0.857306585	0.878366526	0.543040712	0.447583317	0.458855612	FALSE	FALSE	FALSE	FALSE	TRUE	TRUE	TRUE	FALSE	FALSE	FALSE	TRUE	TRUE	TRUE	FALSE	FALSE	TRUE	TRUE	TRUE	FALSE	TRUE	TRUE	TRUE	TRUE	FALSE	FALSE	TRUE	TRUE	TRUE
chr2	105596283	105598722	34	10563.45088	0	0.666197408	0.423559574	0.849793245	0.377159516	0.400991449	0.91551974	0.881042513	0.841762402	0.538360224	FALSE	FALSE	TRUE	TRUE	TRUE	TRUE	TRUE	TRUE	FALSE	TRUE	TRUE	TRUE	TRUE	TRUE	TRUE	FALSE	FALSE	FALSE	TRUE	TRUE	TRUE	TRUE	TRUE	FALSE	FALSE	FALSE	TRUE	TRUE
chr15	28109830	28110889	26	10561.73492	0	0.329304308	0.353809275	0.799222656	0.281634232	0.244089751	0.643556016	0.801747713	0.80536873	0.561278979	FALSE	FALSE	FALSE	TRUE	TRUE	TRUE	TRUE	FALSE	TRUE	TRUE	TRUE	TRUE	TRUE	TRUE	TRUE	TRUE	TRUE	TRUE	FALSE	TRUE	TRUE	TRUE	TRUE	FALSE	FALSE	FALSE	TRUE	TRUE
chr22	38258075	38262760	86	10558.36185	0	0.577959409	0.494164658	0.749622177	0.417120705	0.433898929	0.721631901	0.794285687	0.769688909	0.377164983	FALSE	FALSE	TRUE	TRUE	TRUE	TRUE	TRUE	TRUE	FALSE	TRUE	TRUE	TRUE	TRUE	TRUE	FALSE	FALSE	FALSE	FALSE	FALSE	FALSE	FALSE	FALSE	FALSE	FALSE	FALSE	FALSE	FALSE	TRUE
chr12	121924234	121926144	36	10558.25185	0	0.598672464	0.514732648	0.921048814	0.47129237	0.456859553	0.841140959	0.897958203	0.922325235	0.465465682	FALSE	FALSE	TRUE	TRUE	TRUE	TRUE	TRUE	TRUE	FALSE	TRUE	TRUE	TRUE	TRUE	TRUE	TRUE	FALSE	FALSE	FALSE	FALSE	TRUE	TRUE	TRUE	TRUE	FALSE	FALSE	FALSE	TRUE	TRUE
chr8	113684835	113685975	17	10557.95228	0	0.93057949	0.956262907	0.316601209	0.95993529	0.951104762	0.888403488	0.673719811	0.265421904	0.694513386	FALSE	FALSE	FALSE	FALSE	TRUE	TRUE	TRUE	FALSE	FALSE	FALSE	TRUE	TRUE	TRUE	FALSE	FALSE	TRUE	TRUE	TRUE	FALSE	TRUE	TRUE	TRUE	TRUE	FALSE	TRUE	TRUE	TRUE	TRUE
chr5	124126775	124130058	39	10547.52169	0	0.510653061	0.52801322	0.877922947	0.528474298	0.473407251	0.55422688	0.812832368	0.870883852	0.404515697	FALSE	FALSE	FALSE	FALSE	TRUE	TRUE	TRUE	FALSE	FALSE	TRUE	TRUE	TRUE	TRUE	FALSE	FALSE	TRUE	TRUE	TRUE	FALSE	TRUE	TRUE	TRUE	TRUE	FALSE	FALSE	FALSE	TRUE	TRUE
chr16	49497846	49500057	45	10546.76148	0	0.610191834	0.537704891	0.923052893	0.484514335	0.394697627	0.867969186	0.90870951	0.921459801	0.528355265	FALSE	FALSE	TRUE	TRUE	TRUE	TRUE	TRUE	TRUE	TRUE	TRUE	TRUE	TRUE	TRUE	TRUE	TRUE	FALSE	FALSE	FALSE	FALSE	TRUE	TRUE	TRUE	TRUE	FALSE	FALSE	FALSE	TRUE	TRUE
chr3	123314541	123315910	26	10542.50999	0	0.853558985	0.88449566	0.308286292	0.887377799	0.91843114	0.853094548	0.544220655	0.264570643	0.653860496	FALSE	FALSE	FALSE	FALSE	TRUE	TRUE	TRUE	FALSE	FALSE	FALSE	TRUE	TRUE	TRUE	FALSE	FALSE	TRUE	TRUE	TRUE	FALSE	TRUE	TRUE	TRUE	TRUE	FALSE	TRUE	TRUE	TRUE	TRUE
chr1	212914978	212917243	45	10540.87854	0	0.628215092	0.599756765	0.908282544	0.504807453	0.499653395	0.870193929	0.898744301	0.900013249	0.408629149	FALSE	TRUE	TRUE	TRUE	TRUE	TRUE	TRUE	TRUE	FALSE	TRUE	TRUE	TRUE	TRUE	TRUE	TRUE	FALSE	FALSE	FALSE	FALSE	TRUE	TRUE	TRUE	TRUE	FALSE	FALSE	FALSE	TRUE	TRUE
chr18	7382729	7385157	35	10537.35369	0	0.902332513	0.920335836	0.512684865	0.935230992	0.917903249	0.853322628	0.801391011	0.463877063	0.471353929	FALSE	FALSE	FALSE	TRUE	TRUE	TRUE	TRUE	FALSE	FALSE	FALSE	TRUE	TRUE	TRUE	FALSE	FALSE	TRUE	TRUE	FALSE	FALSE	TRUE	TRUE	FALSE	TRUE	FALSE	TRUE	TRUE	TRUE	TRUE
chr19	31314927	31317356	40	10534.50134	0	0.600669459	0.445317354	0.880798157	0.359533171	0.407932415	0.521699933	0.851345377	0.901154	0.541620829	FALSE	FALSE	TRUE	TRUE	TRUE	TRUE	TRUE	TRUE	FALSE	FALSE	TRUE	TRUE	TRUE	FALSE	FALSE	TRUE	TRUE	TRUE	TRUE	TRUE	TRUE	TRUE	TRUE	FALSE	FALSE	FALSE	TRUE	TRUE
chr2	9418764	9422187	54	10533.50472	0	0.817079565	0.776294477	0.330918761	0.728712025	0.832733412	0.841695729	0.606655172	0.339718823	0.510776968	FALSE	FALSE	FALSE	FALSE	FALSE	TRUE	TRUE	FALSE	FALSE	FALSE	TRUE	TRUE	TRUE	FALSE	FALSE	TRUE	TRUE	TRUE	FALSE	TRUE	TRUE	FALSE	TRUE	FALSE	TRUE	TRUE	TRUE	FALSE
chr1	241107090	241109906	43	10522.92825	0	0.861236611	0.853974231	0.369738085	0.83830975	0.773890385	0.896850642	0.550002089	0.343950191	0.552900452	FALSE	FALSE	FALSE	FALSE	TRUE	TRUE	TRUE	FALSE	FALSE	TRUE	TRUE	TRUE	TRUE	FALSE	FALSE	TRUE	TRUE	TRUE	FALSE	TRUE	TRUE	TRUE	TRUE	FALSE	TRUE	TRUE	TRUE	TRUE
chr12	131607862	131609779	40	10522.05355	0	0.467425605	0.414910889	0.79162135	0.401683907	0.405712512	0.695174679	0.730624642	0.808602015	0.406918108	FALSE	FALSE	FALSE	TRUE	TRUE	TRUE	TRUE	FALSE	FALSE	TRUE	TRUE	TRUE	TRUE	TRUE	TRUE	TRUE	TRUE	FALSE	FALSE	TRUE	TRUE	TRUE	TRUE	FALSE	FALSE	TRUE	TRUE	TRUE
chr8	46242444	46243875	38	10519.34697	0	0.636587856	0.61031749	0.937896116	0.488093183	0.518954449	0.865502511	0.891318736	0.931904243	0.449802933	FALSE	TRUE	TRUE	TRUE	TRUE	TRUE	TRUE	TRUE	TRUE	TRUE	TRUE	TRUE	TRUE	TRUE	TRUE	FALSE	FALSE	FALSE	FALSE	TRUE	TRUE	TRUE	TRUE	FALSE	FALSE	FALSE	TRUE	TRUE
chr10	16383305	16385266	33	10515.05166	0	0.47188458	0.484335839	0.86359827	0.439167875	0.343895086	0.64738257	0.880260362	0.890053324	0.546158238	FALSE	FALSE	FALSE	TRUE	TRUE	TRUE	TRUE	TRUE	TRUE	TRUE	TRUE	TRUE	TRUE	TRUE	TRUE	TRUE	TRUE	TRUE	FALSE	TRUE	TRUE	TRUE	TRUE	FALSE	FALSE	FALSE	TRUE	TRUE
chr12	1100789	1103829	41	10512.69291	0	0.788568267	0.824030768	0.387283367	0.825975929	0.751754594	0.842371903	0.50646653	0.356152456	0.486219447	FALSE	FALSE	FALSE	FALSE	TRUE	TRUE	TRUE	FALSE	FALSE	TRUE	TRUE	TRUE	TRUE	FALSE	FALSE	TRUE	TRUE	TRUE	FALSE	TRUE	TRUE	TRUE	TRUE	FALSE	TRUE	TRUE	TRUE	TRUE
chr11	116922158	116925355	38	10508.99188	0	0.924078383	0.958549985	0.476446539	0.947936442	0.934468686	0.911582055	0.716543766	0.434866739	0.523683246	FALSE	FALSE	FALSE	FALSE	TRUE	TRUE	TRUE	FALSE	FALSE	FALSE	TRUE	TRUE	TRUE	FALSE	FALSE	TRUE	TRUE	TRUE	FALSE	TRUE	TRUE	TRUE	TRUE	FALSE	TRUE	TRUE	TRUE	TRUE
chr22	27765201	27766354	25	10504.32387	0	0.935712491	0.958094813	0.406198921	0.952576641	0.955780724	0.923163487	0.600791542	0.364703179	0.593391634	FALSE	FALSE	FALSE	FALSE	TRUE	TRUE	TRUE	FALSE	FALSE	FALSE	TRUE	TRUE	TRUE	FALSE	FALSE	TRUE	TRUE	TRUE	FALSE	TRUE	TRUE	TRUE	TRUE	FALSE	TRUE	TRUE	TRUE	TRUE
chr6	108944369	108947186	38	10503.28663	0	0.500861268	0.442851145	0.835564911	0.361207016	0.35158017	0.79877998	0.819521651	0.85434939	0.50276922	FALSE	FALSE	TRUE	TRUE	TRUE	TRUE	TRUE	TRUE	FALSE	TRUE	TRUE	TRUE	TRUE	TRUE	TRUE	FALSE	FALSE	FALSE	FALSE	TRUE	TRUE	TRUE	TRUE	FALSE	FALSE	FALSE	TRUE	TRUE
chr17	7766869	7768623	44	10487.88731	0	0.535666223	0.484471654	0.914820798	0.419070512	0.523001024	0.830366077	0.883345038	0.919733451	0.500662939	FALSE	FALSE	TRUE	TRUE	TRUE	TRUE	TRUE	FALSE	FALSE	TRUE	TRUE	TRUE	TRUE	TRUE	TRUE	FALSE	FALSE	FALSE	FALSE	TRUE	TRUE	TRUE	TRUE	FALSE	FALSE	FALSE	TRUE	TRUE
chr16	85445274	85447934	61	10485.36068	0	0.620008521	0.506600195	0.854763081	0.448945203	0.332015199	0.820348596	0.844887225	0.868766858	0.536751659	TRUE	FALSE	TRUE	TRUE	TRUE	TRUE	TRUE	TRUE	TRUE	TRUE	TRUE	TRUE	TRUE	TRUE	FALSE	FALSE	FALSE	FALSE	FALSE	FALSE	TRUE	FALSE	TRUE	FALSE	FALSE	FALSE	TRUE	TRUE
chr15	42155516	42156857	32	10481.92715	0	0.805422467	0.875247316	0.359644493	0.877032815	0.811081592	0.844416587	0.518804897	0.386212708	0.517388322	FALSE	FALSE	FALSE	FALSE	TRUE	TRUE	TRUE	FALSE	FALSE	FALSE	TRUE	TRUE	TRUE	FALSE	FALSE	TRUE	TRUE	TRUE	FALSE	TRUE	TRUE	TRUE	TRUE	FALSE	TRUE	TRUE	TRUE	TRUE
chr8	101108158	101110257	32	10481.16142	0	0.510185631	0.359046265	0.769847591	0.310252253	0.277756063	0.588934461	0.795709976	0.828793262	0.551037199	FALSE	FALSE	TRUE	TRUE	TRUE	TRUE	TRUE	TRUE	FALSE	TRUE	TRUE	TRUE	TRUE	TRUE	FALSE	TRUE	TRUE	TRUE	TRUE	TRUE	TRUE	TRUE	TRUE	FALSE	FALSE	FALSE	TRUE	TRUE
chr17	10019994	10025813	104	10475.09277	0	0.327775518	0.24260034	0.337179031	0.177970525	0.24589934	0.702814453	0.499396993	0.374993791	0.524843928	FALSE	FALSE	FALSE	TRUE	TRUE	TRUE	FALSE	FALSE	FALSE	TRUE	FALSE	TRUE	FALSE	TRUE	TRUE	TRUE	TRUE	FALSE	FALSE	FALSE	FALSE	TRUE	FALSE	FALSE	FALSE	FALSE	FALSE	TRUE
chr1	233974041	233978804	59	10474.45054	0	0.892045857	0.896695124	0.561295996	0.85688056	0.883900601	0.903293632	0.682502465	0.526270751	0.377022881	FALSE	FALSE	FALSE	FALSE	TRUE	TRUE	TRUE	FALSE	FALSE	FALSE	TRUE	TRUE	TRUE	FALSE	FALSE	TRUE	TRUE	TRUE	FALSE	TRUE	TRUE	TRUE	TRUE	FALSE	TRUE	TRUE	TRUE	TRUE
chr18	55317585	55318766	13	10473.08107	0	0.280409257	0.076721035	0.878410558	0.063612745	0.042279698	0.78177556	0.864597168	0.899806994	0.857527295	FALSE	FALSE	TRUE	TRUE	TRUE	TRUE	TRUE	TRUE	FALSE	TRUE	TRUE	TRUE	TRUE	TRUE	TRUE	TRUE	FALSE	FALSE	TRUE	TRUE	TRUE	TRUE	TRUE	FALSE	FALSE	FALSE	TRUE	TRUE
chr3	127996379	127998828	29	10469.15523	0	0.665065005	0.579915395	0.957711357	0.542812725	0.447619778	0.919399517	0.94276465	0.95131301	0.510091579	TRUE	FALSE	TRUE	TRUE	TRUE	TRUE	TRUE	TRUE	TRUE	TRUE	TRUE	TRUE	TRUE	TRUE	TRUE	FALSE	FALSE	FALSE	FALSE	TRUE	TRUE	TRUE	TRUE	FALSE	FALSE	FALSE	TRUE	TRUE
chr5	31590966	31592748	27	10468.28694	0	0.955432412	0.962124904	0.521776086	0.961804812	0.961659448	0.948773576	0.755778096	0.488880427	0.473244477	FALSE	FALSE	FALSE	FALSE	TRUE	TRUE	TRUE	FALSE	FALSE	FALSE	TRUE	TRUE	TRUE	FALSE	FALSE	TRUE	TRUE	TRUE	FALSE	TRUE	TRUE	TRUE	TRUE	FALSE	TRUE	TRUE	TRUE	TRUE
chr10	15251824	15253501	35	10466.37986	0	0.861530935	0.931275483	0.353355247	0.89398479	0.850339827	0.890073963	0.699557172	0.317571506	0.613703978	FALSE	FALSE	FALSE	FALSE	TRUE	TRUE	TRUE	FALSE	FALSE	FALSE	TRUE	TRUE	TRUE	FALSE	FALSE	TRUE	TRUE	TRUE	FALSE	TRUE	TRUE	TRUE	TRUE	FALSE	TRUE	TRUE	TRUE	TRUE
chr14	97409101	97410960	39	10463.73079	0	0.572471725	0.764418531	0.178451363	0.742880473	0.669002206	0.757824603	0.215029017	0.143377184	0.621041347	FALSE	FALSE	TRUE	FALSE	TRUE	TRUE	TRUE	FALSE	FALSE	FALSE	TRUE	TRUE	TRUE	FALSE	TRUE	TRUE	TRUE	TRUE	TRUE	TRUE	TRUE	TRUE	TRUE	FALSE	FALSE	FALSE	TRUE	TRUE
chr9	127104749	127108105	38	10463.05512	0	0.571190954	0.536824829	0.841823764	0.485188955	0.53247537	0.783041002	0.870551802	0.863862205	0.385362847	TRUE	FALSE	TRUE	TRUE	TRUE	TRUE	TRUE	FALSE	FALSE	TRUE	TRUE	TRUE	TRUE	TRUE	TRUE	FALSE	FALSE	FALSE	FALSE	TRUE	TRUE	TRUE	TRUE	FALSE	FALSE	FALSE	TRUE	TRUE
chr17	65637222	65639545	29	10462.67181	0	0.472304537	0.421207069	0.900969862	0.404352304	0.389255431	0.622603145	0.826160463	0.920819402	0.531563972	FALSE	FALSE	FALSE	TRUE	TRUE	TRUE	TRUE	FALSE	FALSE	TRUE	TRUE	TRUE	TRUE	TRUE	TRUE	TRUE	TRUE	TRUE	FALSE	TRUE	TRUE	TRUE	TRUE	FALSE	TRUE	TRUE	TRUE	TRUE
chr13	109280811	109282093	22	10459.15851	0	0.493800127	0.51281895	0.955219479	0.512457162	0.303232977	0.722541153	0.922974233	0.955170899	0.651986502	TRUE	FALSE	FALSE	TRUE	TRUE	TRUE	TRUE	TRUE	TRUE	TRUE	TRUE	TRUE	TRUE	TRUE	TRUE	TRUE	TRUE	TRUE	FALSE	TRUE	TRUE	TRUE	TRUE	FALSE	FALSE	FALSE	TRUE	TRUE
chr20	52787410	52789757	37	10455.89717	0	0.690329402	0.745393905	0.322618327	0.77802066	0.709674686	0.725866377	0.349474016	0.343587149	0.455402333	FALSE	FALSE	FALSE	FALSE	TRUE	TRUE	TRUE	FALSE	FALSE	FALSE	TRUE	TRUE	TRUE	FALSE	FALSE	TRUE	TRUE	TRUE	FALSE	TRUE	TRUE	TRUE	TRUE	FALSE	FALSE	FALSE	TRUE	TRUE
chr6	13271719	13277080	89	10449.34658	0	0.832532281	0.854344494	0.546862749	0.82052286	0.821070421	0.887750417	0.715266405	0.531705635	0.356044783	FALSE	FALSE	FALSE	FALSE	TRUE	TRUE	TRUE	FALSE	FALSE	FALSE	TRUE	FALSE	TRUE	FALSE	FALSE	TRUE	TRUE	TRUE	FALSE	TRUE	TRUE	FALSE	TRUE	FALSE	TRUE	TRUE	TRUE	TRUE
chr3	123398192	123400312	28	10447.26922	0	0.877173133	0.925422811	0.267303493	0.930378366	0.886173987	0.767557793	0.508129188	0.22529433	0.705084036	FALSE	FALSE	FALSE	TRUE	TRUE	TRUE	TRUE	FALSE	FALSE	TRUE	TRUE	TRUE	TRUE	TRUE	FALSE	TRUE	TRUE	TRUE	FALSE	TRUE	TRUE	TRUE	TRUE	FALSE	TRUE	TRUE	TRUE	TRUE
chr18	76559263	76560679	31	10445.40947	0	0.892266209	0.906135967	0.522674674	0.895095392	0.883892008	0.910700943	0.656970375	0.485709241	0.424991702	FALSE	FALSE	FALSE	FALSE	TRUE	TRUE	TRUE	FALSE	FALSE	FALSE	TRUE	TRUE	TRUE	FALSE	FALSE	TRUE	TRUE	TRUE	FALSE	TRUE	TRUE	TRUE	TRUE	FALSE	TRUE	TRUE	TRUE	TRUE
chr17	65459016	65461095	33	10440.46813	0	0.794731821	0.823928983	0.337414577	0.74894791	0.820700497	0.796707924	0.454700739	0.297585403	0.526343581	FALSE	FALSE	FALSE	FALSE	TRUE	TRUE	TRUE	FALSE	FALSE	FALSE	TRUE	TRUE	TRUE	FALSE	FALSE	TRUE	TRUE	TRUE	FALSE	TRUE	TRUE	TRUE	TRUE	FALSE	TRUE	TRUE	TRUE	TRUE
chr18	23125738	23128065	37	10435.01492	0	0.642102533	0.591306134	0.903661056	0.546288876	0.497622762	0.870038484	0.864226169	0.908517534	0.410894771	FALSE	FALSE	TRUE	TRUE	TRUE	TRUE	TRUE	TRUE	TRUE	TRUE	TRUE	TRUE	TRUE	TRUE	TRUE	FALSE	FALSE	FALSE	FALSE	TRUE	TRUE	TRUE	TRUE	FALSE	FALSE	FALSE	TRUE	TRUE
chr18	72637184	72638888	28	10432.76675	0	0.554209904	0.348177936	0.866314628	0.292458392	0.324415438	0.868657916	0.788717658	0.859291679	0.576199524	FALSE	FALSE	TRUE	TRUE	TRUE	TRUE	TRUE	TRUE	FALSE	TRUE	TRUE	TRUE	TRUE	TRUE	TRUE	FALSE	FALSE	FALSE	TRUE	TRUE	TRUE	TRUE	TRUE	FALSE	FALSE	FALSE	TRUE	TRUE
chr15	37031874	37035707	34	10432.00387	0	0.762844538	0.879201718	0.421965635	0.874216535	0.875471855	0.828593273	0.416727845	0.390452842	0.488748877	FALSE	FALSE	TRUE	FALSE	TRUE	TRUE	TRUE	TRUE	FALSE	FALSE	TRUE	TRUE	TRUE	FALSE	FALSE	TRUE	TRUE	TRUE	TRUE	TRUE	TRUE	TRUE	TRUE	FALSE	FALSE	FALSE	TRUE	TRUE
chr7	98770757	98772741	35	10430.98104	0	0.387331838	0.46516843	0.897252513	0.446164912	0.323123419	0.624078814	0.800611027	0.928498044	0.605374625	TRUE	FALSE	FALSE	TRUE	TRUE	TRUE	TRUE	FALSE	TRUE	TRUE	TRUE	TRUE	TRUE	TRUE	TRUE	TRUE	TRUE	TRUE	FALSE	TRUE	TRUE	TRUE	TRUE	FALSE	FALSE	TRUE	TRUE	TRUE
chr2	221044987	221045777	16	10426.65877	0	0.892860792	0.914509289	0.27568016	0.879718187	0.825027546	0.933470889	0.555289516	0.289010553	0.657790729	FALSE	FALSE	FALSE	FALSE	TRUE	TRUE	TRUE	FALSE	TRUE	TRUE	TRUE	TRUE	TRUE	FALSE	FALSE	TRUE	TRUE	TRUE	FALSE	TRUE	TRUE	TRUE	TRUE	FALSE	TRUE	TRUE	TRUE	TRUE
chr11	121112317	121114375	53	10426.38912	0	0.606989331	0.431983884	0.159614166	0.382914023	0.484841315	0.659059979	0.413904742	0.142924337	0.516135642	FALSE	FALSE	TRUE	TRUE	FALSE	TRUE	TRUE	FALSE	FALSE	TRUE	TRUE	TRUE	TRUE	TRUE	FALSE	TRUE	TRUE	TRUE	TRUE	TRUE	TRUE	TRUE	TRUE	FALSE	TRUE	TRUE	TRUE	FALSE
chr19	2607728	2609379	31	10424.79309	0	0.882511552	0.910100609	0.387248155	0.899674876	0.895742767	0.898509512	0.578703589	0.355153191	0.554947418	FALSE	FALSE	FALSE	FALSE	TRUE	TRUE	TRUE	FALSE	FALSE	FALSE	TRUE	TRUE	TRUE	FALSE	FALSE	TRUE	TRUE	TRUE	FALSE	TRUE	TRUE	TRUE	TRUE	FALSE	TRUE	TRUE	TRUE	TRUE
chr16	29633238	29634108	22	10422.77928	0	0.939235496	0.961914096	0.359989136	0.967315938	0.966493213	0.956764201	0.645800408	0.324941948	0.64237399	FALSE	FALSE	FALSE	FALSE	TRUE	TRUE	TRUE	FALSE	FALSE	FALSE	TRUE	TRUE	TRUE	FALSE	FALSE	TRUE	TRUE	TRUE	FALSE	TRUE	TRUE	TRUE	TRUE	FALSE	TRUE	TRUE	TRUE	TRUE
chr2	152124828	152125829	10	10421.06306	0	0.896308739	0.930935762	0.251045873	0.925551029	0.91774067	0.884682794	0.429743202	0.207710787	0.723224975	FALSE	FALSE	FALSE	FALSE	TRUE	TRUE	TRUE	FALSE	FALSE	FALSE	TRUE	TRUE	TRUE	FALSE	FALSE	TRUE	TRUE	TRUE	FALSE	TRUE	TRUE	TRUE	TRUE	FALSE	TRUE	TRUE	TRUE	TRUE
chr15	100140775	100142482	39	10419.51326	0	0.669258153	0.416492411	0.816364151	0.367948333	0.454211976	0.871853075	0.850173764	0.796114279	0.503904742	TRUE	FALSE	TRUE	TRUE	TRUE	TRUE	TRUE	TRUE	FALSE	TRUE	TRUE	TRUE	TRUE	TRUE	TRUE	FALSE	FALSE	FALSE	TRUE	TRUE	TRUE	TRUE	TRUE	FALSE	FALSE	FALSE	TRUE	TRUE
chr12	125227973	125231195	58	10419.12318	0	0.675778752	0.573897878	0.861993803	0.518403751	0.560971216	0.894051441	0.893976376	0.867153933	0.37564769	FALSE	FALSE	TRUE	TRUE	TRUE	TRUE	TRUE	FALSE	FALSE	TRUE	TRUE	TRUE	TRUE	TRUE	TRUE	FALSE	FALSE	FALSE	FALSE	TRUE	TRUE	TRUE	TRUE	FALSE	FALSE	FALSE	TRUE	TRUE
chr15	98872562	98876073	46	10417.76625	0	0.598260344	0.577440203	0.86210991	0.519985795	0.539154543	0.857620764	0.873836256	0.880031881	0.360046086	FALSE	FALSE	FALSE	TRUE	TRUE	TRUE	TRUE	FALSE	FALSE	TRUE	TRUE	TRUE	TRUE	TRUE	TRUE	FALSE	FALSE	FALSE	FALSE	TRUE	TRUE	TRUE	TRUE	FALSE	FALSE	FALSE	TRUE	TRUE
chr18	49975488	49979942	45	10414.0246	0	0.565999452	0.594628674	0.936518339	0.673218876	0.451350271	0.77874611	0.85606203	0.940655066	0.489304795	TRUE	FALSE	TRUE	FALSE	TRUE	TRUE	TRUE	FALSE	TRUE	TRUE	TRUE	TRUE	TRUE	TRUE	TRUE	TRUE	TRUE	FALSE	FALSE	TRUE	TRUE	TRUE	TRUE	FALSE	FALSE	FALSE	TRUE	TRUE
chr2	2845423	2847461	41	10413.58447	0	0.647769295	0.56621312	0.879222739	0.478133118	0.420544587	0.810428701	0.883698898	0.890487649	0.469943063	FALSE	FALSE	TRUE	TRUE	TRUE	TRUE	TRUE	TRUE	TRUE	TRUE	TRUE	TRUE	TRUE	TRUE	TRUE	FALSE	FALSE	FALSE	FALSE	TRUE	TRUE	TRUE	TRUE	FALSE	FALSE	FALSE	TRUE	TRUE
chr20	31746710	31747760	22	10402.80925	0	0.95451961	0.962064334	0.478870642	0.95538679	0.958395839	0.922607866	0.705079265	0.395998287	0.566066047	FALSE	FALSE	FALSE	FALSE	TRUE	TRUE	TRUE	FALSE	FALSE	FALSE	TRUE	TRUE	TRUE	FALSE	FALSE	TRUE	TRUE	TRUE	FALSE	TRUE	TRUE	TRUE	TRUE	FALSE	TRUE	TRUE	TRUE	TRUE
chr10	98251462	98252975	25	10401.31342	0	0.934164203	0.952952642	0.434257594	0.938026003	0.938751877	0.924041111	0.754752751	0.387885268	0.565067374	FALSE	FALSE	FALSE	FALSE	TRUE	TRUE	TRUE	FALSE	FALSE	FALSE	TRUE	TRUE	TRUE	FALSE	FALSE	TRUE	TRUE	TRUE	FALSE	TRUE	TRUE	TRUE	TRUE	FALSE	TRUE	TRUE	TRUE	TRUE
chr16	2699144	2700094	28	10399.41479	0	0.408904684	0.250336064	0.733937877	0.219150813	0.194193461	0.88170896	0.702827078	0.761078955	0.687515499	FALSE	FALSE	TRUE	TRUE	TRUE	TRUE	TRUE	TRUE	FALSE	TRUE	TRUE	TRUE	TRUE	TRUE	TRUE	TRUE	TRUE	TRUE	TRUE	TRUE	TRUE	TRUE	TRUE	FALSE	FALSE	FALSE	TRUE	TRUE
chr12	27595202	27595645	19	10399.36008	0	0.332976992	0.311567148	0.895296562	0.267463711	0.313838889	0.420955965	0.868117991	0.905856706	0.638392995	FALSE	FALSE	FALSE	TRUE	TRUE	TRUE	TRUE	FALSE	FALSE	TRUE	TRUE	TRUE	TRUE	TRUE	FALSE	TRUE	TRUE	TRUE	FALSE	TRUE	TRUE	TRUE	TRUE	FALSE	FALSE	FALSE	TRUE	TRUE
chr9	137796885	137798292	27	10397.74777	0	0.885425208	0.920256347	0.370862556	0.927882073	0.89324811	0.876364345	0.491244028	0.315366879	0.612515194	FALSE	FALSE	FALSE	FALSE	TRUE	TRUE	TRUE	FALSE	FALSE	FALSE	TRUE	TRUE	TRUE	FALSE	FALSE	TRUE	TRUE	TRUE	FALSE	TRUE	TRUE	TRUE	TRUE	FALSE	TRUE	TRUE	TRUE	TRUE
chr10	15338683	15343790	71	10389.55577	0	0.876088769	0.924294302	0.534694609	0.896002655	0.837759079	0.913711686	0.75308475	0.487883069	0.436411233	FALSE	FALSE	FALSE	FALSE	TRUE	TRUE	TRUE	FALSE	FALSE	FALSE	TRUE	FALSE	TRUE	FALSE	FALSE	TRUE	TRUE	TRUE	FALSE	TRUE	TRUE	TRUE	TRUE	FALSE	TRUE	TRUE	TRUE	TRUE
chr1	6079633	6085346	120	10388.09736	0	0.541725166	0.446295914	0.645992896	0.400043428	0.326656699	0.747656684	0.681644024	0.637458156	0.420999985	FALSE	FALSE	FALSE	TRUE	TRUE	TRUE	TRUE	TRUE	FALSE	TRUE	TRUE	TRUE	TRUE	TRUE	FALSE	FALSE	FALSE	FALSE	FALSE	FALSE	FALSE	FALSE	FALSE	FALSE	FALSE	FALSE	FALSE	FALSE
chr1	3777612	3780219	51	10386.99883	0	0.628883214	0.558953271	0.846075997	0.491985041	0.394653233	0.90372027	0.894172171	0.816511113	0.509067038	FALSE	FALSE	TRUE	TRUE	TRUE	TRUE	TRUE	TRUE	TRUE	TRUE	TRUE	TRUE	TRUE	TRUE	TRUE	TRUE	FALSE	FALSE	FALSE	TRUE	TRUE	TRUE	TRUE	FALSE	FALSE	TRUE	TRUE	TRUE
chr19	13968758	13970528	53	10386.08774	0	0.636868461	0.74896195	0.540426788	0.695129258	0.655497365	0.910607277	0.63542839	0.528306048	0.38230123	FALSE	FALSE	FALSE	TRUE	TRUE	TRUE	TRUE	FALSE	FALSE	TRUE	TRUE	FALSE	TRUE	FALSE	TRUE	TRUE	TRUE	TRUE	FALSE	TRUE	TRUE	FALSE	TRUE	FALSE	FALSE	FALSE	TRUE	TRUE
chr16	859755	861764	46	10385.62123	0	0.886361002	0.930652528	0.539423892	0.91899207	0.913966235	0.916587471	0.730494328	0.49731309	0.433339438	FALSE	FALSE	FALSE	FALSE	TRUE	TRUE	TRUE	FALSE	FALSE	FALSE	TRUE	TRUE	TRUE	FALSE	FALSE	TRUE	TRUE	TRUE	FALSE	TRUE	TRUE	TRUE	TRUE	FALSE	TRUE	TRUE	TRUE	TRUE
chr5	133271098	133273051	35	10380.35402	0	0.815346512	0.931464647	0.415159863	0.920188832	0.835678575	0.849285517	0.421742791	0.330300624	0.601164023	FALSE	FALSE	FALSE	FALSE	TRUE	TRUE	TRUE	FALSE	FALSE	FALSE	TRUE	TRUE	TRUE	FALSE	FALSE	TRUE	TRUE	TRUE	FALSE	TRUE	TRUE	TRUE	TRUE	FALSE	FALSE	FALSE	TRUE	TRUE
chr12	124288348	124290255	47	10378.00808	0	0.572336707	0.496661215	0.875238869	0.43277618	0.566243933	0.723670444	0.867630008	0.881624763	0.448848583	FALSE	FALSE	FALSE	TRUE	TRUE	TRUE	TRUE	FALSE	FALSE	TRUE	TRUE	TRUE	TRUE	TRUE	TRUE	TRUE	TRUE	TRUE	FALSE	TRUE	TRUE	TRUE	TRUE	FALSE	FALSE	FALSE	TRUE	TRUE
chr12	92732170	92734370	28	10377.0522	0	0.43724927	0.439431432	0.905210548	0.512593019	0.329848344	0.816345367	0.858416011	0.917316333	0.587467989	TRUE	TRUE	FALSE	TRUE	TRUE	TRUE	TRUE	TRUE	TRUE	TRUE	TRUE	TRUE	TRUE	TRUE	TRUE	TRUE	TRUE	FALSE	FALSE	TRUE	TRUE	TRUE	TRUE	FALSE	FALSE	FALSE	TRUE	TRUE
chr9	138071902	138075582	81	10375.9756	0	0.792110684	0.655714381	0.592934317	0.588871868	0.616084985	0.833684812	0.714134109	0.575064486	0.258620326	FALSE	FALSE	FALSE	FALSE	FALSE	TRUE	TRUE	FALSE	FALSE	FALSE	FALSE	FALSE	FALSE	FALSE	FALSE	TRUE	TRUE	TRUE	FALSE	TRUE	TRUE	FALSE	TRUE	FALSE	TRUE	TRUE	TRUE	FALSE
chr16	259162	261650	65	10366.24118	0	0.684988887	0.628521771	0.934104067	0.497611214	0.588134512	0.912982607	0.934430397	0.925933955	0.436819183	FALSE	TRUE	TRUE	TRUE	TRUE	TRUE	TRUE	FALSE	FALSE	TRUE	TRUE	TRUE	TRUE	TRUE	TRUE	FALSE	FALSE	FALSE	FALSE	TRUE	TRUE	TRUE	TRUE	FALSE	FALSE	FALSE	TRUE	TRUE
chr18	79765651	79767158	26	10364.85019	0	0.768966443	0.807064511	0.33490925	0.849090947	0.775763747	0.717534618	0.34945064	0.315760672	0.533330275	FALSE	FALSE	FALSE	TRUE	TRUE	TRUE	TRUE	FALSE	FALSE	TRUE	TRUE	TRUE	TRUE	FALSE	FALSE	TRUE	TRUE	TRUE	FALSE	TRUE	TRUE	TRUE	TRUE	FALSE	FALSE	FALSE	TRUE	TRUE
chr4	8524109	8526915	55	10364.62237	0	0.722927923	0.637195694	0.939965898	0.557293903	0.672656305	0.935831443	0.943441562	0.941500643	0.386147659	TRUE	TRUE	TRUE	TRUE	TRUE	TRUE	TRUE	FALSE	FALSE	TRUE	TRUE	TRUE	TRUE	TRUE	TRUE	FALSE	FALSE	FALSE	FALSE	TRUE	TRUE	TRUE	TRUE	FALSE	FALSE	FALSE	TRUE	TRUE
chr16	85040249	85042455	49	10362.82567	0	0.639892831	0.453895415	0.857300516	0.40738127	0.464449363	0.719083129	0.818032322	0.88583593	0.47845466	FALSE	FALSE	TRUE	TRUE	TRUE	TRUE	TRUE	TRUE	FALSE	TRUE	TRUE	TRUE	TRUE	TRUE	FALSE	TRUE	TRUE	FALSE	TRUE	TRUE	TRUE	TRUE	TRUE	FALSE	FALSE	FALSE	TRUE	TRUE
chr3	71245990	71247721	33	10358.16392	0	0.918366714	0.919949397	0.348294689	0.847661457	0.929006204	0.85658223	0.48178124	0.322384494	0.60662171	FALSE	FALSE	FALSE	FALSE	TRUE	TRUE	TRUE	FALSE	FALSE	FALSE	TRUE	TRUE	TRUE	FALSE	FALSE	TRUE	TRUE	TRUE	FALSE	TRUE	TRUE	TRUE	TRUE	FALSE	TRUE	TRUE	TRUE	TRUE
chr2	1706141	1708041	38	10357.76806	0	0.598054586	0.864648966	0.30644248	0.863447464	0.583318464	0.502359164	0.298656304	0.316141032	0.565992662	TRUE	FALSE	TRUE	TRUE	TRUE	TRUE	TRUE	FALSE	TRUE	TRUE	TRUE	TRUE	TRUE	TRUE	TRUE	TRUE	TRUE	TRUE	TRUE	TRUE	TRUE	TRUE	TRUE	FALSE	FALSE	FALSE	TRUE	TRUE
chr6	53529694	53531568	21	10349.70377	0	0.902637658	0.89737068	0.364154951	0.889676499	0.903721789	0.884056869	0.592909291	0.325471384	0.578250405	FALSE	FALSE	FALSE	FALSE	TRUE	TRUE	TRUE	FALSE	FALSE	FALSE	TRUE	TRUE	TRUE	FALSE	FALSE	TRUE	TRUE	TRUE	FALSE	TRUE	TRUE	TRUE	TRUE	FALSE	TRUE	TRUE	TRUE	TRUE
chr12	128387539	128389480	37	10348.65321	0	0.527919192	0.543912471	0.921013367	0.586349516	0.495587038	0.841144991	0.919564873	0.908917445	0.42542633	TRUE	FALSE	FALSE	TRUE	TRUE	TRUE	TRUE	FALSE	FALSE	TRUE	TRUE	TRUE	TRUE	TRUE	TRUE	FALSE	FALSE	FALSE	FALSE	TRUE	TRUE	TRUE	TRUE	FALSE	FALSE	FALSE	TRUE	TRUE
chr16	31106836	31108132	31	10346.71438	0	0.547010774	0.414422782	0.874502488	0.320023318	0.346365436	0.896916635	0.894118755	0.877854739	0.576893318	FALSE	FALSE	TRUE	TRUE	TRUE	TRUE	TRUE	TRUE	FALSE	TRUE	TRUE	TRUE	TRUE	TRUE	TRUE	FALSE	FALSE	FALSE	TRUE	TRUE	TRUE	TRUE	TRUE	FALSE	FALSE	FALSE	TRUE	TRUE
chr17	39632968	39634401	21	10343.47349	0	0.83582024	0.874976954	0.12255838	0.838893338	0.828624356	0.869921107	0.340969326	0.111525178	0.763451777	FALSE	FALSE	FALSE	FALSE	TRUE	TRUE	TRUE	FALSE	FALSE	FALSE	TRUE	TRUE	TRUE	FALSE	FALSE	TRUE	TRUE	TRUE	FALSE	TRUE	TRUE	TRUE	TRUE	FALSE	TRUE	TRUE	TRUE	TRUE
chr3	70851520	70853510	41	10341.94903	0	0.71964673	0.561044514	0.961156624	0.532469412	0.394340961	0.949380045	0.948358395	0.964321554	0.569980593	TRUE	FALSE	TRUE	TRUE	TRUE	TRUE	TRUE	TRUE	TRUE	TRUE	TRUE	TRUE	TRUE	TRUE	TRUE	FALSE	FALSE	FALSE	TRUE	TRUE	TRUE	TRUE	TRUE	FALSE	FALSE	FALSE	TRUE	TRUE
chr15	33545846	33549346	38	10337.61275	0	0.889282553	0.898220974	0.504121019	0.90995329	0.914406274	0.908841268	0.704559312	0.472616088	0.441790186	FALSE	FALSE	FALSE	FALSE	TRUE	TRUE	TRUE	FALSE	FALSE	FALSE	TRUE	TRUE	TRUE	FALSE	FALSE	TRUE	TRUE	TRUE	FALSE	TRUE	TRUE	TRUE	TRUE	FALSE	TRUE	TRUE	TRUE	TRUE
chr6	163645309	163646384	27	10337.04333	0	0.705725217	0.842846936	0.318862179	0.827955504	0.707671232	0.714539868	0.325143674	0.255213269	0.587633667	TRUE	FALSE	TRUE	TRUE	TRUE	TRUE	TRUE	FALSE	TRUE	FALSE	TRUE	TRUE	TRUE	TRUE	FALSE	TRUE	TRUE	TRUE	TRUE	TRUE	TRUE	TRUE	TRUE	FALSE	FALSE	FALSE	TRUE	TRUE
chr16	26740416	26741699	16	10337.03296	0	0.829139256	0.896945535	0.262783325	0.910657501	0.864792527	0.87634256	0.491633181	0.207716309	0.702941192	FALSE	FALSE	FALSE	FALSE	TRUE	TRUE	TRUE	FALSE	FALSE	FALSE	TRUE	TRUE	TRUE	FALSE	FALSE	TRUE	TRUE	TRUE	FALSE	TRUE	TRUE	TRUE	TRUE	FALSE	TRUE	TRUE	TRUE	TRUE
chr10	132777827	132780735	61	10331.55866	0	0.933689735	0.95385489	0.449434621	0.957658704	0.727195397	0.946988719	0.827118268	0.395449214	0.56220949	FALSE	FALSE	FALSE	FALSE	FALSE	TRUE	TRUE	FALSE	FALSE	FALSE	TRUE	FALSE	TRUE	FALSE	FALSE	TRUE	TRUE	FALSE	FALSE	TRUE	TRUE	FALSE	TRUE	FALSE	TRUE	TRUE	TRUE	FALSE
chr9	124284684	124286185	40	10328.85887	0	0.599997088	0.514730787	0.916126956	0.43771025	0.431740666	0.828355282	0.88392364	0.903527449	0.48438629	FALSE	FALSE	TRUE	TRUE	TRUE	TRUE	TRUE	TRUE	FALSE	TRUE	TRUE	TRUE	TRUE	TRUE	TRUE	FALSE	FALSE	FALSE	FALSE	TRUE	TRUE	TRUE	TRUE	FALSE	FALSE	FALSE	TRUE	TRUE
chr12	124378732	124381805	59	10326.16627	0	0.450931005	0.446521867	0.813778216	0.361916821	0.275812218	0.673966065	0.764788118	0.834837182	0.559024964	FALSE	FALSE	FALSE	TRUE	TRUE	TRUE	TRUE	FALSE	FALSE	TRUE	TRUE	TRUE	TRUE	TRUE	TRUE	FALSE	FALSE	FALSE	FALSE	TRUE	TRUE	TRUE	TRUE	FALSE	FALSE	FALSE	TRUE	TRUE
chr18	23243786	23244967	29	10323.2267	0	0.433972069	0.312506726	0.790088177	0.282204243	0.296829196	0.812879032	0.816742008	0.716948482	0.534537765	FALSE	FALSE	TRUE	TRUE	TRUE	TRUE	TRUE	TRUE	FALSE	TRUE	TRUE	TRUE	TRUE	TRUE	TRUE	FALSE	FALSE	FALSE	TRUE	TRUE	TRUE	TRUE	TRUE	FALSE	FALSE	TRUE	TRUE	TRUE
chr7	138917412	138920308	77	10320.25047	0	0.630702463	0.547301808	0.867405905	0.428267533	0.521518033	0.857621376	0.913619445	0.859464405	0.485351912	FALSE	FALSE	TRUE	TRUE	TRUE	TRUE	TRUE	FALSE	FALSE	TRUE	TRUE	TRUE	TRUE	TRUE	TRUE	FALSE	FALSE	FALSE	FALSE	TRUE	TRUE	TRUE	TRUE	FALSE	FALSE	FALSE	TRUE	TRUE
chr13	100481414	100484520	47	10316.85119	0	0.941239076	0.954368304	0.650059741	0.949654765	0.884686529	0.902383171	0.888604987	0.629882575	0.324485729	FALSE	FALSE	FALSE	FALSE	FALSE	TRUE	TRUE	FALSE	FALSE	FALSE	TRUE	FALSE	TRUE	FALSE	FALSE	TRUE	TRUE	FALSE	FALSE	TRUE	TRUE	FALSE	TRUE	FALSE	TRUE	TRUE	TRUE	FALSE
chr15	36893796	36896014	22	10316.79411	0	0.829721508	0.918656248	0.372822523	0.92169804	0.922281565	0.888882074	0.502524258	0.329721456	0.592560109	FALSE	FALSE	TRUE	FALSE	TRUE	TRUE	TRUE	TRUE	FALSE	FALSE	TRUE	TRUE	TRUE	FALSE	FALSE	TRUE	TRUE	TRUE	FALSE	TRUE	TRUE	TRUE	TRUE	FALSE	TRUE	TRUE	TRUE	TRUE
chr14	105079900	105082455	50	10313.72632	0	0.608344706	0.470980768	0.92167495	0.383595828	0.539490346	0.881126782	0.915132781	0.904652102	0.538079122	TRUE	FALSE	TRUE	TRUE	TRUE	TRUE	TRUE	FALSE	FALSE	TRUE	TRUE	TRUE	TRUE	TRUE	FALSE	FALSE	FALSE	FALSE	FALSE	TRUE	TRUE	TRUE	TRUE	FALSE	FALSE	FALSE	TRUE	TRUE
chr5	178552806	178554470	43	10312.20679	0	0.851929407	0.600682315	0.950796386	0.553438418	0.751361636	0.95043	0.945756324	0.955994475	0.402556057	TRUE	FALSE	TRUE	TRUE	TRUE	TRUE	TRUE	TRUE	TRUE	TRUE	TRUE	TRUE	TRUE	TRUE	FALSE	FALSE	FALSE	FALSE	TRUE	TRUE	TRUE	TRUE	TRUE	FALSE	FALSE	FALSE	TRUE	TRUE
chr5	160138175	160138923	19	10311.04119	0	0.951879067	0.954043228	0.469706984	0.950881259	0.947672889	0.92211048	0.560110485	0.439647721	0.514395506	FALSE	FALSE	FALSE	FALSE	TRUE	TRUE	TRUE	FALSE	FALSE	FALSE	TRUE	TRUE	TRUE	FALSE	FALSE	TRUE	TRUE	TRUE	FALSE	TRUE	TRUE	TRUE	TRUE	FALSE	TRUE	TRUE	TRUE	TRUE
chr22	24431739	24436355	75	10308.92941	0	0.914363689	0.941925652	0.475350585	0.927780705	0.836486277	0.942528526	0.575253692	0.422064514	0.520464012	FALSE	FALSE	FALSE	FALSE	TRUE	TRUE	TRUE	FALSE	FALSE	FALSE	TRUE	TRUE	TRUE	FALSE	FALSE	TRUE	TRUE	TRUE	FALSE	TRUE	TRUE	TRUE	TRUE	FALSE	FALSE	FALSE	TRUE	TRUE
chr1	18197217	18202296	66	10307.63325	0	0.747459374	0.613193571	0.902670643	0.516230664	0.600687338	0.825196232	0.887384217	0.903582001	0.387351337	FALSE	FALSE	TRUE	TRUE	TRUE	TRUE	TRUE	TRUE	FALSE	TRUE	TRUE	TRUE	TRUE	TRUE	FALSE	FALSE	FALSE	FALSE	FALSE	TRUE	TRUE	TRUE	TRUE	FALSE	FALSE	FALSE	TRUE	TRUE
chr18	75159396	75161752	50	10306.76286	0	0.589686721	0.531079415	0.851300972	0.49369809	0.424439103	0.675213124	0.812243472	0.895168338	0.470729235	FALSE	FALSE	FALSE	TRUE	TRUE	TRUE	TRUE	TRUE	TRUE	TRUE	TRUE	TRUE	TRUE	TRUE	TRUE	TRUE	TRUE	TRUE	FALSE	TRUE	TRUE	TRUE	TRUE	FALSE	FALSE	FALSE	TRUE	TRUE
chr2	2719841	2721097	27	10306.65994	0	0.826360156	0.876742365	0.370830264	0.872568055	0.786695436	0.863807778	0.46554746	0.319579845	0.55716252	TRUE	FALSE	FALSE	FALSE	TRUE	TRUE	TRUE	FALSE	TRUE	FALSE	TRUE	TRUE	TRUE	FALSE	FALSE	TRUE	TRUE	TRUE	FALSE	TRUE	TRUE	TRUE	TRUE	FALSE	TRUE	TRUE	TRUE	TRUE
chr6	32096118	32097179	68	10305.21639	0	0.180784956	0.158108132	0.616320254	0.163102098	0.140486489	0.193471403	0.34949832	0.700676695	0.560190206	FALSE	FALSE	FALSE	FALSE	TRUE	TRUE	TRUE	FALSE	FALSE	FALSE	TRUE	TRUE	TRUE	FALSE	FALSE	TRUE	TRUE	TRUE	FALSE	TRUE	TRUE	TRUE	TRUE	FALSE	TRUE	TRUE	TRUE	TRUE
chr17	2537832	2538500	15	10301.26081	0	0.932562906	0.933343028	0.225741511	0.927470386	0.912678309	0.907814555	0.411957906	0.192169149	0.741173879	FALSE	FALSE	FALSE	FALSE	TRUE	TRUE	TRUE	FALSE	FALSE	FALSE	TRUE	TRUE	TRUE	FALSE	FALSE	TRUE	TRUE	TRUE	FALSE	TRUE	TRUE	TRUE	TRUE	FALSE	TRUE	TRUE	TRUE	TRUE
chr16	5116334	5118148	37	10297.83771	0	0.427330391	0.496166988	0.879020743	0.497098597	0.345530623	0.708089509	0.849631368	0.904941251	0.559410628	TRUE	FALSE	FALSE	TRUE	TRUE	TRUE	TRUE	FALSE	TRUE	TRUE	TRUE	TRUE	TRUE	TRUE	TRUE	TRUE	TRUE	TRUE	FALSE	TRUE	TRUE	TRUE	TRUE	FALSE	FALSE	FALSE	TRUE	TRUE
chr17	80501217	80502620	37	10292.66827	0	0.651379844	0.94380453	0.253433044	0.943043276	0.57837186	0.847534068	0.361348893	0.218913552	0.724890978	TRUE	FALSE	TRUE	FALSE	TRUE	TRUE	TRUE	FALSE	TRUE	TRUE	TRUE	TRUE	TRUE	FALSE	TRUE	TRUE	TRUE	TRUE	TRUE	TRUE	TRUE	TRUE	TRUE	FALSE	FALSE	FALSE	TRUE	TRUE
chr10	104779193	104780435	20	10290.67791	0	0.714596062	0.853663157	0.276898421	0.853963704	0.746050249	0.853130922	0.37518256	0.232783306	0.621180398	TRUE	FALSE	TRUE	FALSE	TRUE	TRUE	TRUE	FALSE	TRUE	TRUE	TRUE	TRUE	TRUE	FALSE	TRUE	TRUE	TRUE	TRUE	TRUE	TRUE	TRUE	TRUE	TRUE	FALSE	TRUE	TRUE	TRUE	TRUE
chr1	109281656	109282933	36	10288.45637	0	0.356602665	0.275936865	0.786152294	0.244094523	0.1142391	0.499889512	0.70314199	0.816013679	0.701774578	FALSE	FALSE	TRUE	TRUE	TRUE	TRUE	TRUE	TRUE	FALSE	TRUE	TRUE	TRUE	TRUE	TRUE	TRUE	TRUE	TRUE	TRUE	FALSE	TRUE	TRUE	TRUE	TRUE	FALSE	FALSE	TRUE	TRUE	TRUE
chr20	25272292	25274961	59	10284.18833	0	0.498820212	0.459848966	0.720685154	0.360606638	0.374084099	0.833947094	0.746129252	0.756341363	0.473340456	FALSE	FALSE	FALSE	TRUE	TRUE	TRUE	TRUE	FALSE	FALSE	TRUE	TRUE	TRUE	TRUE	TRUE	TRUE	FALSE	FALSE	FALSE	FALSE	TRUE	TRUE	TRUE	TRUE	FALSE	FALSE	FALSE	TRUE	TRUE
chr3	123293675	123298617	59	10280.25904	0	0.913348086	0.935597211	0.566325876	0.93330221	0.922196419	0.917120015	0.770558833	0.507546899	0.428050312	FALSE	FALSE	FALSE	FALSE	TRUE	TRUE	TRUE	FALSE	FALSE	FALSE	TRUE	FALSE	TRUE	FALSE	FALSE	TRUE	TRUE	FALSE	FALSE	TRUE	TRUE	FALSE	TRUE	FALSE	TRUE	TRUE	TRUE	FALSE
chr8	42475395	42476987	46	10278.37886	0	0.741147777	0.626501851	0.95467839	0.510144766	0.604733137	0.963007174	0.952955041	0.964701167	0.454556401	FALSE	TRUE	TRUE	TRUE	TRUE	TRUE	TRUE	TRUE	FALSE	TRUE	TRUE	TRUE	TRUE	TRUE	TRUE	FALSE	FALSE	FALSE	FALSE	TRUE	TRUE	TRUE	TRUE	FALSE	FALSE	FALSE	TRUE	TRUE
chr17	1906296	1907858	40	10271.56471	0	0.478626014	0.360176305	0.808273984	0.281836519	0.319530235	0.498076028	0.817802227	0.834951896	0.553115377	FALSE	FALSE	TRUE	TRUE	TRUE	TRUE	TRUE	TRUE	FALSE	TRUE	TRUE	TRUE	TRUE	FALSE	FALSE	TRUE	TRUE	TRUE	FALSE	TRUE	TRUE	TRUE	TRUE	FALSE	FALSE	FALSE	TRUE	TRUE
chr17	55248456	55250486	31	10271.46999	0	0.888403294	0.925147476	0.411049638	0.898834563	0.873521917	0.940462789	0.806473547	0.39565428	0.544808508	FALSE	FALSE	FALSE	FALSE	TRUE	TRUE	TRUE	FALSE	FALSE	FALSE	TRUE	FALSE	TRUE	FALSE	FALSE	TRUE	TRUE	TRUE	FALSE	TRUE	TRUE	FALSE	TRUE	FALSE	TRUE	TRUE	TRUE	TRUE
chr15	52070536	52072132	25	10265.61595	0	0.846682011	0.921641825	0.424971286	0.856019443	0.920912987	0.831461067	0.504345192	0.419481111	0.502160714	FALSE	FALSE	FALSE	FALSE	TRUE	TRUE	TRUE	FALSE	FALSE	TRUE	TRUE	TRUE	TRUE	TRUE	FALSE	TRUE	TRUE	TRUE	FALSE	TRUE	TRUE	TRUE	TRUE	FALSE	TRUE	TRUE	TRUE	TRUE
chr4	7239730	7242178	58	10262.60716	0	0.905969067	0.928417269	0.608055888	0.923180454	0.926760466	0.807733517	0.667880845	0.563021848	0.365395421	FALSE	FALSE	FALSE	TRUE	TRUE	TRUE	TRUE	FALSE	FALSE	TRUE	TRUE	TRUE	TRUE	TRUE	FALSE	TRUE	TRUE	TRUE	FALSE	TRUE	TRUE	TRUE	TRUE	FALSE	FALSE	FALSE	TRUE	TRUE
chr15	77640652	77646666	86	10255.9682	0	0.692717146	0.686753257	0.959246072	0.627662549	0.648143622	0.935425779	0.949124126	0.961483599	0.33382105	FALSE	FALSE	FALSE	TRUE	TRUE	TRUE	TRUE	FALSE	FALSE	FALSE	TRUE	TRUE	TRUE	TRUE	FALSE	FALSE	FALSE	FALSE	FALSE	TRUE	TRUE	TRUE	TRUE	FALSE	FALSE	FALSE	TRUE	TRUE
chr7	101777941	101778956	28	10254.30053	0	0.582555692	0.495735773	0.963693899	0.441222177	0.379232188	0.959368679	0.95265732	0.963154206	0.584461711	FALSE	FALSE	TRUE	TRUE	TRUE	TRUE	TRUE	TRUE	TRUE	TRUE	TRUE	TRUE	TRUE	TRUE	TRUE	FALSE	FALSE	FALSE	FALSE	TRUE	TRUE	TRUE	TRUE	FALSE	FALSE	FALSE	TRUE	TRUE
chr10	12481698	12486244	95	10252.32504	0	0.433864124	0.371858639	0.540207905	0.350639091	0.39976536	0.772398009	0.622351482	0.546681145	0.421758918	FALSE	FALSE	FALSE	TRUE	TRUE	TRUE	TRUE	FALSE	FALSE	TRUE	FALSE	TRUE	FALSE	TRUE	TRUE	FALSE	FALSE	FALSE	FALSE	TRUE	TRUE	TRUE	TRUE	FALSE	FALSE	FALSE	TRUE	TRUE
chr6	44185433	44186643	18	10250.19454	0	0.895938875	0.931200673	0.392445754	0.913827277	0.907944723	0.890004003	0.514815754	0.384886788	0.546313885	FALSE	FALSE	FALSE	FALSE	TRUE	TRUE	TRUE	FALSE	FALSE	FALSE	TRUE	TRUE	TRUE	FALSE	FALSE	TRUE	TRUE	TRUE	FALSE	TRUE	TRUE	TRUE	TRUE	FALSE	TRUE	TRUE	TRUE	TRUE
chr17	77308483	77309904	29	10248.52024	0	0.674694289	0.505334204	0.894656738	0.450321451	0.440321919	0.920720361	0.899376621	0.906064862	0.480398443	FALSE	FALSE	TRUE	TRUE	TRUE	TRUE	TRUE	TRUE	FALSE	TRUE	TRUE	TRUE	TRUE	TRUE	TRUE	FALSE	FALSE	FALSE	TRUE	TRUE	TRUE	TRUE	TRUE	FALSE	FALSE	FALSE	TRUE	TRUE
chr1	6636415	6639005	56	10247.47778	0	0.623915005	0.59596479	0.869685128	0.560299612	0.388732534	0.870081567	0.882954638	0.864786375	0.494222104	TRUE	FALSE	FALSE	TRUE	TRUE	TRUE	TRUE	TRUE	TRUE	TRUE	TRUE	TRUE	TRUE	TRUE	TRUE	FALSE	FALSE	FALSE	FALSE	TRUE	TRUE	TRUE	TRUE	FALSE	FALSE	FALSE	TRUE	TRUE
chr16	985460	987335	69	10239.77708	0	0.588808668	0.660626372	0.099615977	0.593180255	0.610874521	0.874318722	0.232513803	0.089385667	0.784933055	FALSE	FALSE	FALSE	TRUE	TRUE	TRUE	TRUE	FALSE	FALSE	TRUE	TRUE	TRUE	TRUE	FALSE	TRUE	TRUE	TRUE	TRUE	FALSE	TRUE	TRUE	TRUE	TRUE	FALSE	FALSE	FALSE	TRUE	TRUE
chr14	99117504	99120807	93	10238.69058	0	0.413280999	0.346286103	0.71186949	0.342000408	0.256954372	0.558883898	0.639841071	0.589370539	0.454915118	FALSE	FALSE	FALSE	TRUE	TRUE	TRUE	TRUE	TRUE	FALSE	TRUE	TRUE	TRUE	TRUE	TRUE	FALSE	FALSE	FALSE	FALSE	FALSE	FALSE	TRUE	TRUE	TRUE	FALSE	FALSE	FALSE	TRUE	TRUE
chr2	237931268	237932526	24	10236.00072	0	0.665542834	0.533934617	0.937122268	0.476977656	0.492335886	0.909017376	0.921930442	0.940486951	0.463509295	FALSE	FALSE	TRUE	TRUE	TRUE	TRUE	TRUE	TRUE	FALSE	TRUE	TRUE	TRUE	TRUE	TRUE	TRUE	FALSE	FALSE	FALSE	TRUE	TRUE	TRUE	TRUE	TRUE	FALSE	FALSE	FALSE	TRUE	TRUE
chr1	7010277	7011778	35	10227.86146	0	0.734324309	0.644762196	0.949730644	0.620076398	0.570917972	0.942950846	0.949880289	0.954332108	0.383414136	FALSE	FALSE	TRUE	TRUE	TRUE	TRUE	TRUE	TRUE	FALSE	TRUE	TRUE	TRUE	TRUE	TRUE	TRUE	FALSE	FALSE	FALSE	FALSE	TRUE	TRUE	TRUE	TRUE	FALSE	FALSE	FALSE	TRUE	TRUE
chr18	77066985	77069879	58	10224.71463	0	0.565977255	0.597699309	0.872675006	0.539274912	0.464291321	0.876492403	0.851329415	0.883711186	0.419419865	TRUE	FALSE	FALSE	TRUE	TRUE	TRUE	TRUE	TRUE	TRUE	TRUE	TRUE	TRUE	TRUE	TRUE	TRUE	FALSE	FALSE	FALSE	FALSE	TRUE	TRUE	TRUE	TRUE	FALSE	FALSE	FALSE	TRUE	TRUE
chr20	61526773	61527672	21	10215.83277	0	0.884590415	0.914772165	0.345352086	0.918724188	0.783781146	0.927662768	0.478142302	0.317050607	0.610612161	TRUE	FALSE	FALSE	FALSE	TRUE	TRUE	TRUE	TRUE	TRUE	TRUE	TRUE	TRUE	TRUE	FALSE	FALSE	TRUE	TRUE	TRUE	FALSE	TRUE	TRUE	TRUE	TRUE	FALSE	TRUE	TRUE	TRUE	TRUE
chr6	24549003	24551643	37	10215.17739	0	0.892459403	0.882285812	0.470087706	0.837109472	0.881665143	0.885555415	0.718699319	0.460269973	0.432189429	FALSE	FALSE	FALSE	FALSE	TRUE	TRUE	TRUE	FALSE	FALSE	FALSE	TRUE	TRUE	TRUE	FALSE	FALSE	TRUE	TRUE	TRUE	FALSE	TRUE	TRUE	TRUE	TRUE	FALSE	TRUE	TRUE	TRUE	TRUE
chr3	123476283	123478284	26	10211.59737	0	0.707046891	0.808725343	0.351703247	0.832587952	0.759867393	0.839382106	0.412064902	0.332314727	0.507067378	FALSE	FALSE	TRUE	FALSE	TRUE	TRUE	TRUE	FALSE	FALSE	FALSE	TRUE	TRUE	TRUE	FALSE	TRUE	TRUE	TRUE	TRUE	FALSE	TRUE	TRUE	TRUE	TRUE	FALSE	FALSE	FALSE	TRUE	TRUE
chr15	92343144	92345769	40	10204.49854	0	0.593348611	0.528557928	0.867443995	0.500130457	0.364828223	0.625294912	0.845611575	0.908729676	0.543901453	TRUE	FALSE	FALSE	FALSE	TRUE	TRUE	TRUE	TRUE	TRUE	TRUE	TRUE	TRUE	TRUE	FALSE	FALSE	TRUE	TRUE	TRUE	FALSE	TRUE	TRUE	TRUE	TRUE	FALSE	FALSE	FALSE	TRUE	TRUE
chr14	99062175	99063365	31	10203.26838	0	0.631869173	0.911433727	0.311075217	0.918062121	0.528781596	0.843858344	0.378571575	0.262976471	0.65508565	TRUE	FALSE	TRUE	FALSE	TRUE	TRUE	TRUE	FALSE	TRUE	TRUE	TRUE	TRUE	TRUE	FALSE	TRUE	TRUE	TRUE	TRUE	TRUE	TRUE	TRUE	TRUE	TRUE	FALSE	FALSE	TRUE	TRUE	TRUE
chr8	48199151	48199658	19	10202.21139	0	0.911448032	0.929583949	0.267655604	0.931901105	0.884096852	0.831354057	0.552101316	0.30697169	0.664245502	FALSE	FALSE	FALSE	TRUE	TRUE	TRUE	TRUE	FALSE	FALSE	FALSE	TRUE	TRUE	TRUE	TRUE	FALSE	TRUE	TRUE	TRUE	FALSE	TRUE	TRUE	TRUE	TRUE	FALSE	TRUE	TRUE	TRUE	TRUE
chr10	128429099	128430829	50	10200.73403	0	0.456348819	0.600375888	0.842184214	0.567008463	0.284492373	0.653558625	0.833260817	0.835585997	0.557691841	TRUE	FALSE	TRUE	FALSE	TRUE	TRUE	TRUE	TRUE	TRUE	TRUE	TRUE	TRUE	TRUE	FALSE	TRUE	TRUE	TRUE	FALSE	TRUE	TRUE	TRUE	TRUE	TRUE	FALSE	FALSE	FALSE	TRUE	TRUE
chr6	117918609	117920857	50	10195.7234	0	0.328296792	0.259665723	0.622200922	0.221949251	0.22746556	0.314547926	0.625272493	0.59855733	0.403323242	FALSE	FALSE	TRUE	FALSE	TRUE	TRUE	TRUE	FALSE	FALSE	FALSE	TRUE	TRUE	TRUE	FALSE	FALSE	TRUE	TRUE	TRUE	FALSE	TRUE	TRUE	TRUE	TRUE	FALSE	FALSE	FALSE	TRUE	TRUE
chr17	68455235	68456867	23	10194.46235	0	0.283560014	0.225381294	0.743457965	0.204771741	0.195982734	0.433398273	0.661515037	0.724200039	0.54747523	FALSE	FALSE	FALSE	TRUE	TRUE	TRUE	TRUE	FALSE	FALSE	TRUE	TRUE	TRUE	TRUE	TRUE	FALSE	TRUE	TRUE	TRUE	FALSE	TRUE	TRUE	TRUE	TRUE	FALSE	FALSE	FALSE	TRUE	TRUE
chr10	132643335	132647735	85	10193.80122	0	0.888839761	0.886190975	0.361394136	0.873120871	0.785093186	0.919256099	0.726271816	0.335001171	0.584254928	FALSE	FALSE	FALSE	FALSE	FALSE	TRUE	TRUE	FALSE	FALSE	FALSE	TRUE	FALSE	TRUE	FALSE	FALSE	TRUE	TRUE	FALSE	FALSE	TRUE	TRUE	FALSE	TRUE	FALSE	TRUE	TRUE	TRUE	FALSE
chr20	1919360	1921654	42	10190.50235	0	0.503359209	0.454046751	0.841019244	0.36859556	0.367670124	0.82646233	0.816781299	0.859806172	0.492136047	FALSE	FALSE	TRUE	TRUE	TRUE	TRUE	TRUE	TRUE	FALSE	TRUE	TRUE	TRUE	TRUE	TRUE	TRUE	FALSE	FALSE	FALSE	FALSE	TRUE	TRUE	TRUE	TRUE	FALSE	FALSE	FALSE	TRUE	TRUE
chr12	3208947	3209851	36	10183.63839	0	0.853964403	0.942058271	0.448443432	0.933707529	0.900096921	0.905096619	0.565522471	0.364828826	0.577229445	FALSE	FALSE	FALSE	FALSE	TRUE	TRUE	TRUE	FALSE	FALSE	FALSE	TRUE	TRUE	TRUE	FALSE	FALSE	TRUE	TRUE	TRUE	FALSE	TRUE	TRUE	TRUE	TRUE	FALSE	TRUE	TRUE	TRUE	TRUE
chr1	10915829	10918186	33	10183.54542	0	0.85099591	0.921995246	0.502682596	0.911293392	0.859597773	0.911638126	0.742321432	0.487643767	0.434351479	FALSE	FALSE	FALSE	FALSE	TRUE	TRUE	TRUE	FALSE	FALSE	FALSE	TRUE	TRUE	TRUE	FALSE	FALSE	TRUE	TRUE	TRUE	FALSE	TRUE	TRUE	TRUE	TRUE	FALSE	TRUE	TRUE	TRUE	TRUE
chr6	36821271	36823960	53	10183.29647	0	0.775237971	0.884146881	0.507007143	0.85916752	0.878839111	0.845404528	0.551219685	0.530392795	0.377139738	FALSE	FALSE	FALSE	FALSE	TRUE	TRUE	TRUE	FALSE	FALSE	FALSE	TRUE	TRUE	TRUE	FALSE	FALSE	TRUE	TRUE	TRUE	FALSE	TRUE	TRUE	TRUE	TRUE	FALSE	FALSE	FALSE	TRUE	TRUE
chr4	25787019	25788723	25	10182.57742	0	0.671305057	0.905875931	0.335016806	0.915707366	0.681921629	0.855165528	0.398772659	0.357592889	0.580690559	TRUE	FALSE	TRUE	FALSE	TRUE	TRUE	TRUE	FALSE	TRUE	TRUE	TRUE	TRUE	TRUE	FALSE	TRUE	TRUE	TRUE	TRUE	TRUE	TRUE	TRUE	TRUE	TRUE	FALSE	FALSE	FALSE	TRUE	TRUE
chr12	15419029	15420851	33	10181.40992	0	0.778174071	0.857664685	0.482487926	0.850891926	0.870979366	0.857160364	0.565792467	0.404779435	0.466199931	FALSE	FALSE	FALSE	FALSE	TRUE	TRUE	TRUE	FALSE	FALSE	FALSE	TRUE	TRUE	TRUE	FALSE	FALSE	TRUE	TRUE	TRUE	FALSE	TRUE	TRUE	TRUE	TRUE	TRUE	TRUE	TRUE	TRUE	TRUE
chr6	165548357	165550300	25	10178.06026	0	0.936146768	0.95818184	0.160546049	0.960247643	0.883626604	0.940590075	0.608715609	0.11608419	0.844163453	FALSE	FALSE	FALSE	FALSE	TRUE	TRUE	TRUE	FALSE	FALSE	FALSE	TRUE	TRUE	TRUE	FALSE	FALSE	TRUE	TRUE	TRUE	FALSE	TRUE	TRUE	TRUE	TRUE	FALSE	TRUE	TRUE	TRUE	TRUE
chr12	131024581	131025814	28	10177.1586	0	0.839837521	0.881879517	0.402858506	0.835422678	0.923866674	0.875298327	0.449093758	0.378341522	0.545525152	FALSE	FALSE	FALSE	FALSE	TRUE	TRUE	TRUE	FALSE	FALSE	FALSE	TRUE	TRUE	TRUE	FALSE	FALSE	TRUE	TRUE	TRUE	FALSE	TRUE	TRUE	TRUE	TRUE	FALSE	FALSE	FALSE	TRUE	TRUE
chr7	154857895	154860876	62	10177.1221	0	0.829261269	0.826348805	0.333492153	0.787022224	0.759971301	0.902010441	0.666377875	0.305870189	0.596140253	FALSE	FALSE	FALSE	FALSE	FALSE	TRUE	TRUE	FALSE	FALSE	FALSE	TRUE	FALSE	TRUE	FALSE	FALSE	TRUE	TRUE	TRUE	FALSE	TRUE	TRUE	TRUE	TRUE	FALSE	TRUE	TRUE	TRUE	TRUE
chr18	13256546	13257982	28	10177.00406	0	0.76585537	0.836882687	0.271707231	0.848650327	0.832116743	0.666371802	0.343610462	0.254926331	0.593723996	FALSE	FALSE	FALSE	TRUE	TRUE	TRUE	TRUE	FALSE	FALSE	TRUE	TRUE	TRUE	TRUE	TRUE	FALSE	TRUE	TRUE	TRUE	FALSE	TRUE	TRUE	TRUE	TRUE	FALSE	FALSE	FALSE	TRUE	TRUE
chr14	102418218	102422462	80	10176.79174	0	0.699832592	0.609037535	0.884998665	0.527211657	0.49251894	0.907304771	0.873968983	0.886525303	0.414785831	FALSE	FALSE	TRUE	TRUE	TRUE	TRUE	TRUE	TRUE	FALSE	TRUE	TRUE	TRUE	TRUE	TRUE	TRUE	FALSE	FALSE	FALSE	FALSE	TRUE	TRUE	TRUE	TRUE	FALSE	FALSE	FALSE	TRUE	TRUE
chr9	37923074	37924428	36	10176.3543	0	0.737655526	0.803054494	0.1939102	0.791879224	0.731500128	0.679523244	0.268905947	0.160357048	0.642697446	FALSE	FALSE	FALSE	FALSE	TRUE	TRUE	TRUE	FALSE	FALSE	FALSE	TRUE	TRUE	TRUE	FALSE	FALSE	TRUE	TRUE	TRUE	FALSE	TRUE	TRUE	TRUE	TRUE	FALSE	FALSE	FALSE	TRUE	TRUE
chr8	27546609	27549067	38	10175.39841	0	0.623947284	0.542128348	0.938123712	0.506931296	0.353310896	0.829876033	0.885191165	0.934940694	0.584812816	TRUE	FALSE	FALSE	TRUE	TRUE	TRUE	TRUE	TRUE	TRUE	TRUE	TRUE	TRUE	TRUE	TRUE	TRUE	FALSE	TRUE	FALSE	FALSE	TRUE	TRUE	TRUE	TRUE	FALSE	FALSE	FALSE	TRUE	TRUE
chr13	111629563	111630872	44	10171.02785	0	0.352165537	0.444002747	0.86294544	0.425846347	0.311327208	0.42098049	0.654574978	0.883382231	0.572055023	TRUE	FALSE	FALSE	FALSE	TRUE	TRUE	TRUE	FALSE	TRUE	FALSE	TRUE	TRUE	TRUE	FALSE	FALSE	TRUE	TRUE	TRUE	FALSE	TRUE	TRUE	TRUE	TRUE	FALSE	TRUE	TRUE	TRUE	TRUE
chr2	105643455	105646983	59	10170.93679	0	0.469141807	0.375030933	0.633769857	0.320115375	0.397251188	0.830979436	0.772959529	0.641856328	0.510864061	FALSE	FALSE	TRUE	TRUE	TRUE	TRUE	TRUE	FALSE	FALSE	TRUE	TRUE	TRUE	TRUE	TRUE	TRUE	TRUE	TRUE	FALSE	FALSE	TRUE	FALSE	TRUE	TRUE	FALSE	TRUE	TRUE	TRUE	TRUE
chr15	37037794	37039121	17	10170.29509	0	0.771620827	0.888668729	0.2061747	0.871260009	0.90052578	0.856163851	0.266151185	0.170861709	0.729664071	FALSE	FALSE	TRUE	FALSE	TRUE	TRUE	TRUE	TRUE	FALSE	FALSE	TRUE	TRUE	TRUE	FALSE	FALSE	TRUE	TRUE	TRUE	TRUE	TRUE	TRUE	TRUE	TRUE	FALSE	FALSE	TRUE	TRUE	TRUE
chr3	122892257	122892933	21	10162.03628	0	0.400032588	0.367749735	0.896283787	0.345601064	0.28467951	0.80911015	0.855480333	0.930271602	0.645592093	FALSE	FALSE	FALSE	TRUE	TRUE	TRUE	TRUE	TRUE	FALSE	TRUE	TRUE	TRUE	TRUE	TRUE	TRUE	TRUE	FALSE	FALSE	FALSE	TRUE	TRUE	TRUE	TRUE	FALSE	FALSE	FALSE	TRUE	TRUE
chr15	101355597	101357428	37	10160.55572	0	0.903932786	0.881890631	0.378303144	0.815395028	0.879273012	0.908780015	0.661267909	0.339826874	0.568953141	FALSE	FALSE	FALSE	FALSE	TRUE	TRUE	TRUE	FALSE	FALSE	FALSE	TRUE	TRUE	TRUE	FALSE	FALSE	TRUE	TRUE	TRUE	FALSE	TRUE	TRUE	TRUE	TRUE	FALSE	TRUE	TRUE	TRUE	TRUE
chr7	157679658	157680891	20	10160.1105	0	0.737439105	0.876106401	0.131299533	0.874851212	0.8308796	0.236018509	0.15687421	0.179128156	0.744806868	FALSE	FALSE	TRUE	TRUE	TRUE	TRUE	TRUE	FALSE	FALSE	TRUE	TRUE	TRUE	TRUE	TRUE	TRUE	FALSE	FALSE	FALSE	TRUE	TRUE	TRUE	TRUE	TRUE	FALSE	FALSE	FALSE	TRUE	TRUE
chr12	49672941	49674336	19	10158.96829	0	0.446544445	0.390369716	0.924329339	0.310281722	0.279601086	0.773048627	0.908341753	0.9314768	0.651875714	FALSE	FALSE	TRUE	TRUE	TRUE	TRUE	TRUE	TRUE	TRUE	TRUE	TRUE	TRUE	TRUE	TRUE	TRUE	TRUE	TRUE	TRUE	FALSE	TRUE	TRUE	TRUE	TRUE	FALSE	FALSE	FALSE	TRUE	TRUE
chr10	126052321	126055571	44	10156.63584	0	0.878536457	0.916962979	0.516261502	0.911208633	0.909716217	0.914769796	0.650638102	0.535993397	0.400701478	FALSE	FALSE	FALSE	FALSE	TRUE	TRUE	TRUE	FALSE	FALSE	FALSE	TRUE	TRUE	TRUE	FALSE	FALSE	TRUE	TRUE	TRUE	FALSE	TRUE	TRUE	TRUE	TRUE	FALSE	TRUE	TRUE	TRUE	TRUE
chr22	46321121	46322203	23	10146.02443	0	0.825185026	0.877020201	0.243791835	0.882645348	0.811717722	0.957563705	0.39028216	0.232762367	0.724801338	FALSE	FALSE	FALSE	FALSE	TRUE	TRUE	TRUE	FALSE	FALSE	TRUE	TRUE	TRUE	TRUE	FALSE	FALSE	TRUE	TRUE	TRUE	FALSE	TRUE	TRUE	TRUE	TRUE	FALSE	TRUE	TRUE	TRUE	TRUE
chr17	66537551	66543176	78	10145.06292	0	0.591374943	0.5019371	0.756044605	0.493586854	0.41720868	0.765638046	0.765642287	0.773615749	0.356407069	FALSE	FALSE	FALSE	TRUE	TRUE	TRUE	TRUE	TRUE	FALSE	TRUE	TRUE	TRUE	TRUE	TRUE	TRUE	FALSE	FALSE	FALSE	FALSE	FALSE	FALSE	FALSE	TRUE	FALSE	FALSE	FALSE	TRUE	TRUE
chr19	5306752	5308475	45	10135.72562	0	0.402027094	0.389155981	0.852309702	0.382238296	0.287431896	0.776769002	0.815527335	0.85412761	0.566695714	FALSE	FALSE	FALSE	TRUE	TRUE	TRUE	TRUE	FALSE	FALSE	TRUE	TRUE	TRUE	TRUE	TRUE	TRUE	FALSE	FALSE	FALSE	FALSE	TRUE	TRUE	TRUE	TRUE	FALSE	FALSE	FALSE	TRUE	TRUE
chr20	1905722	1910655	73	10126.11439	0	0.551891264	0.538226006	0.795495491	0.467737642	0.46742969	0.868573945	0.777731573	0.800514211	0.401144255	FALSE	FALSE	FALSE	TRUE	TRUE	TRUE	TRUE	FALSE	FALSE	TRUE	TRUE	TRUE	TRUE	TRUE	TRUE	FALSE	FALSE	FALSE	FALSE	FALSE	FALSE	TRUE	FALSE	FALSE	FALSE	FALSE	FALSE	TRUE
chr5	134803283	134805324	27	10117.25616	0	0.883648912	0.932806978	0.555019941	0.941077713	0.908717132	0.904862572	0.591350991	0.536241461	0.404836252	FALSE	FALSE	FALSE	FALSE	TRUE	TRUE	TRUE	FALSE	FALSE	FALSE	TRUE	TRUE	TRUE	FALSE	FALSE	TRUE	TRUE	TRUE	FALSE	TRUE	TRUE	TRUE	TRUE	FALSE	FALSE	FALSE	TRUE	TRUE
chr7	4729711	4730747	33	10113.08778	0	0.527344888	0.483262439	0.893206647	0.473777678	0.387506984	0.914943261	0.920536089	0.898085623	0.533029105	FALSE	FALSE	FALSE	TRUE	TRUE	TRUE	TRUE	TRUE	FALSE	TRUE	TRUE	TRUE	TRUE	TRUE	TRUE	FALSE	FALSE	FALSE	FALSE	TRUE	TRUE	TRUE	TRUE	FALSE	FALSE	FALSE	TRUE	TRUE
chr6	19982882	19984380	31	10113.02447	0	0.874469753	0.77072512	0.358130085	0.775842818	0.888104919	0.847301408	0.540402423	0.367140646	0.529974834	TRUE	FALSE	TRUE	FALSE	TRUE	TRUE	TRUE	FALSE	TRUE	FALSE	TRUE	TRUE	TRUE	FALSE	FALSE	TRUE	TRUE	TRUE	TRUE	TRUE	TRUE	TRUE	TRUE	FALSE	TRUE	TRUE	TRUE	TRUE
chr11	112783918	112786474	44	10111.81597	0	0.607271226	0.539883154	0.910805982	0.505589586	0.43986566	0.818883483	0.888615043	0.921123023	0.481257363	FALSE	FALSE	TRUE	TRUE	TRUE	TRUE	TRUE	TRUE	TRUE	TRUE	TRUE	TRUE	TRUE	TRUE	TRUE	FALSE	FALSE	FALSE	FALSE	TRUE	TRUE	TRUE	TRUE	FALSE	FALSE	FALSE	TRUE	TRUE
chr10	1182298	1183070	28	10110.64341	0	0.891121007	0.896004214	0.404934195	0.890507777	0.901376063	0.903035654	0.595899174	0.387532869	0.515502785	FALSE	FALSE	FALSE	FALSE	TRUE	TRUE	TRUE	FALSE	FALSE	FALSE	TRUE	TRUE	TRUE	FALSE	FALSE	TRUE	TRUE	TRUE	FALSE	TRUE	TRUE	TRUE	TRUE	FALSE	TRUE	TRUE	TRUE	TRUE
chr5	175705765	175713144	111	10101.61028	0	0.706894846	0.643655979	0.457833337	0.562575119	0.617341479	0.89083033	0.607576361	0.418074505	0.472755825	FALSE	FALSE	TRUE	TRUE	FALSE	TRUE	TRUE	FALSE	FALSE	TRUE	TRUE	FALSE	TRUE	TRUE	FALSE	TRUE	TRUE	TRUE	FALSE	TRUE	TRUE	FALSE	TRUE	FALSE	FALSE	TRUE	TRUE	FALSE
chr19	18846858	18850447	85	10089.88903	0	0.576714433	0.542802611	0.763134136	0.439493219	0.409326693	0.757681454	0.800896601	0.766487505	0.391569908	FALSE	FALSE	TRUE	TRUE	TRUE	TRUE	TRUE	TRUE	FALSE	TRUE	TRUE	TRUE	TRUE	TRUE	TRUE	FALSE	FALSE	FALSE	FALSE	TRUE	TRUE	TRUE	TRUE	FALSE	FALSE	FALSE	TRUE	TRUE
chr16	55389586	55391787	31	10087.51348	0	0.903881906	0.940493098	0.534900631	0.946022765	0.925204418	0.8486036	0.552449056	0.52664806	0.419374705	FALSE	FALSE	FALSE	TRUE	TRUE	TRUE	TRUE	FALSE	FALSE	FALSE	TRUE	TRUE	TRUE	TRUE	FALSE	TRUE	TRUE	TRUE	FALSE	TRUE	TRUE	TRUE	TRUE	FALSE	FALSE	FALSE	TRUE	TRUE
chr16	54053276	54055665	37	10086.82137	0	0.617015874	0.899925952	0.476454632	0.905015089	0.806300408	0.541442058	0.443858155	0.513997258	0.461156933	TRUE	FALSE	TRUE	TRUE	TRUE	TRUE	TRUE	TRUE	TRUE	TRUE	TRUE	TRUE	TRUE	TRUE	FALSE	FALSE	TRUE	TRUE	TRUE	TRUE	TRUE	TRUE	TRUE	FALSE	FALSE	FALSE	TRUE	TRUE
chr12	124824321	124826706	46	10082.24464	0	0.89801719	0.915373188	0.389622973	0.89479639	0.763128437	0.938186204	0.727128028	0.32245156	0.615734643	FALSE	FALSE	FALSE	FALSE	TRUE	TRUE	TRUE	FALSE	TRUE	TRUE	TRUE	FALSE	TRUE	FALSE	FALSE	TRUE	TRUE	TRUE	FALSE	TRUE	TRUE	TRUE	TRUE	FALSE	TRUE	TRUE	TRUE	TRUE
chr14	74414095	74416036	23	10078.72154	0	0.934768421	0.955001114	0.383710513	0.954482774	0.941141551	0.869798002	0.641882766	0.345222353	0.609778762	FALSE	FALSE	FALSE	FALSE	TRUE	TRUE	TRUE	FALSE	FALSE	FALSE	TRUE	TRUE	TRUE	FALSE	FALSE	TRUE	TRUE	TRUE	FALSE	TRUE	TRUE	TRUE	TRUE	FALSE	TRUE	TRUE	TRUE	TRUE
chr1	48469818	48471022	22	10075.44174	0	0.527369403	0.396385721	0.875287175	0.289322151	0.368234602	0.693894315	0.781931552	0.905159871	0.61583772	FALSE	TRUE	TRUE	TRUE	TRUE	TRUE	TRUE	TRUE	FALSE	TRUE	TRUE	TRUE	TRUE	TRUE	TRUE	TRUE	TRUE	TRUE	TRUE	TRUE	TRUE	TRUE	TRUE	FALSE	TRUE	TRUE	TRUE	TRUE
chr4	7796667	7798010	32	10074.31073	0	0.777670445	0.926103441	0.506100401	0.927803787	0.865260961	0.881201963	0.499895513	0.458523029	0.469280758	FALSE	FALSE	TRUE	FALSE	TRUE	TRUE	TRUE	FALSE	FALSE	FALSE	TRUE	TRUE	TRUE	FALSE	TRUE	TRUE	TRUE	TRUE	TRUE	TRUE	TRUE	TRUE	TRUE	FALSE	FALSE	FALSE	TRUE	TRUE
chr11	116709529	116711232	29	10068.16091	0	0.420971196	0.350180263	0.865270866	0.333826556	0.403589555	0.614303163	0.801652627	0.883109571	0.549283015	FALSE	FALSE	FALSE	TRUE	TRUE	TRUE	TRUE	FALSE	FALSE	TRUE	TRUE	TRUE	TRUE	TRUE	TRUE	TRUE	TRUE	TRUE	FALSE	TRUE	TRUE	TRUE	TRUE	FALSE	FALSE	FALSE	TRUE	TRUE
chr19	31324848	31327295	47	10065.53681	0	0.754589161	0.654694214	0.960898323	0.483313251	0.648324899	0.910906743	0.943143603	0.95382694	0.477585071	TRUE	TRUE	TRUE	TRUE	TRUE	TRUE	TRUE	TRUE	FALSE	TRUE	TRUE	TRUE	TRUE	TRUE	TRUE	FALSE	FALSE	FALSE	FALSE	TRUE	TRUE	TRUE	TRUE	FALSE	FALSE	FALSE	TRUE	TRUE
chr16	89114778	89116136	39	10057.89023	0	0.747940696	0.867557465	0.251507712	0.701840895	0.544748102	0.904064974	0.330935072	0.220735131	0.683329843	TRUE	TRUE	FALSE	TRUE	TRUE	TRUE	TRUE	TRUE	TRUE	TRUE	TRUE	TRUE	TRUE	FALSE	TRUE	TRUE	TRUE	TRUE	FALSE	TRUE	TRUE	TRUE	TRUE	FALSE	FALSE	TRUE	TRUE	TRUE
chr22	33212813	33214755	32	10054.71019	0	0.916966583	0.940022085	0.47730405	0.940545541	0.917561053	0.92277466	0.699479108	0.446257713	0.494287828	FALSE	FALSE	FALSE	FALSE	TRUE	TRUE	TRUE	FALSE	FALSE	FALSE	TRUE	TRUE	TRUE	FALSE	FALSE	TRUE	TRUE	TRUE	FALSE	TRUE	TRUE	TRUE	TRUE	FALSE	TRUE	TRUE	TRUE	TRUE
chr7	75962109	75963803	30	10052.23495	0	0.773109181	0.817666407	0.321857205	0.834262299	0.803643952	0.602743384	0.436519224	0.282798606	0.551463693	FALSE	FALSE	FALSE	TRUE	TRUE	TRUE	TRUE	FALSE	FALSE	TRUE	TRUE	TRUE	TRUE	TRUE	TRUE	TRUE	TRUE	TRUE	FALSE	TRUE	TRUE	TRUE	TRUE	FALSE	TRUE	TRUE	TRUE	TRUE
chr15	31378159	31380364	42	10050.45006	0	0.645912729	0.571568055	0.879302857	0.508949102	0.503309094	0.866222575	0.848854317	0.839950092	0.375993763	FALSE	FALSE	TRUE	TRUE	TRUE	TRUE	TRUE	TRUE	FALSE	TRUE	TRUE	TRUE	TRUE	TRUE	TRUE	FALSE	FALSE	FALSE	FALSE	TRUE	TRUE	TRUE	TRUE	FALSE	FALSE	FALSE	TRUE	TRUE
chr2	112690330	112692702	42	10049.59751	0	0.624526108	0.552287893	0.918922574	0.473632389	0.480080855	0.92032414	0.864420053	0.914849479	0.44669175	FALSE	FALSE	TRUE	TRUE	TRUE	TRUE	TRUE	TRUE	TRUE	TRUE	TRUE	TRUE	TRUE	TRUE	TRUE	FALSE	FALSE	FALSE	FALSE	TRUE	TRUE	TRUE	TRUE	FALSE	TRUE	FALSE	TRUE	TRUE
chr1	5424312	5425815	28	10049.54966	0	0.523152517	0.838325894	0.246564051	0.786555316	0.76961142	0.560929149	0.238719568	0.229233315	0.609092578	FALSE	FALSE	TRUE	TRUE	TRUE	TRUE	TRUE	TRUE	FALSE	TRUE	TRUE	TRUE	TRUE	TRUE	FALSE	TRUE	TRUE	TRUE	TRUE	TRUE	TRUE	TRUE	TRUE	FALSE	FALSE	FALSE	TRUE	TRUE
chr14	92968736	92970520	42	10044.71599	0	0.612659721	0.496860799	0.900449754	0.44802894	0.606154531	0.90185407	0.849362129	0.894693964	0.45382513	TRUE	FALSE	TRUE	TRUE	TRUE	TRUE	TRUE	FALSE	FALSE	TRUE	TRUE	TRUE	TRUE	TRUE	TRUE	FALSE	FALSE	FALSE	FALSE	TRUE	TRUE	TRUE	TRUE	FALSE	FALSE	FALSE	TRUE	TRUE
chr2	3357751	3359378	18	10041.93145	0	0.845666805	0.922249971	0.375681766	0.885270881	0.786113811	0.892421034	0.473926919	0.312975327	0.609274644	TRUE	FALSE	FALSE	FALSE	TRUE	TRUE	TRUE	FALSE	TRUE	TRUE	TRUE	TRUE	TRUE	FALSE	FALSE	TRUE	TRUE	TRUE	FALSE	TRUE	TRUE	TRUE	TRUE	FALSE	TRUE	TRUE	TRUE	TRUE
chr6	3237195	3240120	59	10038.66203	0	0.736115437	0.687485147	0.68023392	0.514820297	0.763596074	0.799457352	0.691322256	0.66550578	0.284637055	TRUE	TRUE	TRUE	TRUE	TRUE	TRUE	TRUE	FALSE	FALSE	FALSE	FALSE	FALSE	FALSE	FALSE	FALSE	TRUE	TRUE	TRUE	FALSE	FALSE	FALSE	FALSE	FALSE	FALSE	FALSE	FALSE	FALSE	FALSE
chr17	17085366	17091013	98	10034.5305	0	0.679531267	0.700525059	0.404120714	0.635141494	0.570105822	0.868897393	0.556289245	0.366623083	0.50227431	FALSE	FALSE	FALSE	TRUE	FALSE	TRUE	TRUE	FALSE	FALSE	TRUE	TRUE	FALSE	TRUE	FALSE	TRUE	TRUE	TRUE	TRUE	FALSE	TRUE	TRUE	FALSE	TRUE	FALSE	TRUE	TRUE	TRUE	FALSE
chr10	1124112	1125794	39	10032.45924	0	0.846146953	0.918255848	0.433009138	0.895850149	0.83067237	0.922378932	0.606992571	0.428013008	0.494365924	FALSE	FALSE	FALSE	FALSE	TRUE	TRUE	TRUE	FALSE	FALSE	FALSE	TRUE	TRUE	TRUE	FALSE	FALSE	TRUE	TRUE	TRUE	FALSE	TRUE	TRUE	TRUE	TRUE	FALSE	TRUE	TRUE	TRUE	TRUE
chr9	23681735	23685146	46	10026.92043	0	0.640521346	0.498360961	0.910252464	0.487834084	0.66660498	0.778895405	0.894894741	0.909311981	0.42241838	TRUE	FALSE	TRUE	TRUE	TRUE	TRUE	TRUE	FALSE	TRUE	TRUE	TRUE	TRUE	TRUE	TRUE	TRUE	TRUE	TRUE	TRUE	TRUE	TRUE	TRUE	TRUE	TRUE	FALSE	FALSE	FALSE	TRUE	TRUE
chr3	3844271	3847563	59	10022.70752	0	0.944819512	0.92807001	0.545382686	0.937170632	0.923421711	0.946925301	0.868810082	0.483849008	0.463076293	FALSE	FALSE	FALSE	FALSE	FALSE	TRUE	TRUE	FALSE	FALSE	FALSE	TRUE	FALSE	TRUE	FALSE	FALSE	TRUE	TRUE	FALSE	FALSE	TRUE	TRUE	FALSE	TRUE	FALSE	TRUE	TRUE	TRUE	FALSE
chr9	94945041	94946847	27	10022.65664	0	0.51484886	0.46996322	0.925287939	0.413070511	0.424074442	0.882923147	0.846163672	0.926836147	0.513765637	FALSE	FALSE	TRUE	TRUE	TRUE	TRUE	TRUE	FALSE	FALSE	TRUE	TRUE	TRUE	TRUE	TRUE	TRUE	FALSE	FALSE	FALSE	FALSE	TRUE	TRUE	TRUE	TRUE	FALSE	FALSE	FALSE	TRUE	TRUE
chr1	41485950	41487786	35	10020.25156	0	0.773977903	0.9098959	0.272415453	0.879532171	0.808772305	0.811456016	0.31295281	0.246182331	0.663713569	FALSE	FALSE	FALSE	FALSE	TRUE	TRUE	TRUE	FALSE	FALSE	FALSE	TRUE	TRUE	TRUE	FALSE	FALSE	TRUE	TRUE	TRUE	FALSE	TRUE	TRUE	TRUE	TRUE	FALSE	FALSE	FALSE	TRUE	TRUE
chr21	41810441	41811271	24	10020.0431	0	0.87416408	0.963642057	0.503400256	0.961376326	0.947287054	0.944585276	0.578736266	0.459292036	0.504350021	FALSE	FALSE	FALSE	FALSE	TRUE	TRUE	TRUE	FALSE	FALSE	FALSE	TRUE	TRUE	TRUE	FALSE	FALSE	TRUE	TRUE	TRUE	FALSE	TRUE	TRUE	TRUE	TRUE	FALSE	FALSE	TRUE	TRUE	TRUE
chr2	233031236	233032533	34	10012.46281	0	0.836457346	0.827857402	0.240051451	0.727619916	0.761568805	0.883878719	0.427786516	0.204547724	0.679330995	FALSE	TRUE	FALSE	TRUE	TRUE	TRUE	TRUE	FALSE	FALSE	FALSE	TRUE	TRUE	TRUE	FALSE	FALSE	TRUE	TRUE	TRUE	FALSE	TRUE	TRUE	TRUE	TRUE	FALSE	TRUE	TRUE	TRUE	TRUE
chr1	9957271	9957941	25	10011.34695	0	0.891002142	0.950613559	0.498030508	0.949129794	0.948371096	0.937949703	0.619593255	0.474254566	0.476358993	FALSE	FALSE	FALSE	FALSE	TRUE	TRUE	TRUE	FALSE	FALSE	FALSE	TRUE	TRUE	TRUE	FALSE	FALSE	TRUE	TRUE	TRUE	FALSE	TRUE	TRUE	TRUE	TRUE	FALSE	TRUE	TRUE	TRUE	TRUE
chr13	106594019	106596612	35	10010.96002	0	0.599471763	0.537232582	0.938642469	0.441854846	0.658691568	0.937267754	0.937212388	0.936657969	0.496787623	TRUE	TRUE	TRUE	TRUE	TRUE	TRUE	TRUE	FALSE	TRUE	TRUE	TRUE	TRUE	TRUE	TRUE	TRUE	FALSE	FALSE	FALSE	FALSE	TRUE	TRUE	TRUE	TRUE	FALSE	FALSE	FALSE	TRUE	TRUE
chr1	4017082	4020288	63	10008.10257	0	0.747716953	0.521843396	0.874903566	0.410064089	0.544690561	0.918667652	0.9109585	0.87016095	0.508603563	TRUE	FALSE	TRUE	TRUE	TRUE	TRUE	TRUE	FALSE	FALSE	TRUE	TRUE	TRUE	TRUE	TRUE	FALSE	FALSE	FALSE	FALSE	TRUE	FALSE	FALSE	FALSE	TRUE	FALSE	FALSE	FALSE	TRUE	TRUE
chr5	54324498	54326465	16	10004.02885	0	0.874379866	0.926505181	0.443000816	0.933887797	0.927528746	0.815493863	0.455655444	0.401204964	0.532682833	FALSE	FALSE	FALSE	TRUE	TRUE	TRUE	TRUE	FALSE	FALSE	TRUE	TRUE	TRUE	TRUE	TRUE	FALSE	TRUE	TRUE	TRUE	FALSE	TRUE	TRUE	TRUE	TRUE	FALSE	FALSE	FALSE	TRUE	TRUE
chr13	112733971	112735960	44	10003.32832	0	0.627713237	0.637403238	0.941409625	0.547773284	0.708613168	0.86941755	0.920587023	0.934931439	0.393636341	TRUE	TRUE	TRUE	TRUE	TRUE	TRUE	TRUE	FALSE	FALSE	TRUE	TRUE	TRUE	TRUE	TRUE	TRUE	FALSE	FALSE	FALSE	FALSE	TRUE	TRUE	TRUE	TRUE	FALSE	FALSE	FALSE	TRUE	TRUE
chr22	27802597	27804754	47	10001.51993	0	0.426158188	0.557913463	0.10099783	0.48099032	0.456970965	0.530747898	0.142616075	0.085441765	0.472471698	FALSE	FALSE	FALSE	FALSE	TRUE	TRUE	TRUE	FALSE	FALSE	FALSE	TRUE	TRUE	TRUE	FALSE	FALSE	TRUE	TRUE	TRUE	FALSE	TRUE	TRUE	TRUE	TRUE	FALSE	FALSE	FALSE	TRUE	TRUE
chr10	119292910	119294632	28	9999.053578	0	0.916111926	0.94947406	0.536384961	0.94264488	0.940316199	0.918859014	0.561335875	0.504214209	0.445259851	FALSE	FALSE	FALSE	FALSE	TRUE	TRUE	TRUE	FALSE	FALSE	FALSE	TRUE	TRUE	TRUE	FALSE	FALSE	TRUE	TRUE	TRUE	FALSE	TRUE	TRUE	TRUE	TRUE	FALSE	FALSE	FALSE	TRUE	TRUE
chr19	12839334	12840734	40	9995.593107	0	0.115860746	0.125989388	0.577447309	0.102443984	0.121090562	0.101581437	0.499746259	0.627613587	0.52603215	FALSE	FALSE	FALSE	FALSE	TRUE	TRUE	TRUE	FALSE	FALSE	FALSE	TRUE	TRUE	TRUE	FALSE	FALSE	TRUE	TRUE	TRUE	FALSE	TRUE	TRUE	TRUE	TRUE	FALSE	FALSE	TRUE	TRUE	TRUE
chr6	158261112	158263923	36	9994.225241	0	0.789329566	0.890250805	0.454500929	0.883073152	0.851683419	0.829213651	0.559227801	0.445933023	0.444317781	FALSE	FALSE	FALSE	FALSE	TRUE	TRUE	TRUE	FALSE	FALSE	FALSE	TRUE	TRUE	TRUE	FALSE	FALSE	TRUE	TRUE	TRUE	FALSE	TRUE	TRUE	TRUE	TRUE	FALSE	TRUE	TRUE	TRUE	TRUE
chr10	1074340	1075151	34	9993.64147	0	0.769446941	0.797893261	0.288910897	0.753548801	0.737452135	0.843469194	0.528633834	0.270263371	0.573205823	FALSE	FALSE	FALSE	FALSE	TRUE	TRUE	TRUE	FALSE	FALSE	TRUE	TRUE	TRUE	TRUE	FALSE	FALSE	TRUE	TRUE	TRUE	FALSE	TRUE	TRUE	TRUE	TRUE	FALSE	TRUE	TRUE	TRUE	TRUE
chr14	45081884	45083119	24	9990.922917	0	0.947068481	0.956591752	0.434252273	0.935658569	0.930103136	0.947907951	0.781302196	0.375425057	0.581166695	FALSE	FALSE	FALSE	FALSE	TRUE	TRUE	TRUE	FALSE	FALSE	FALSE	TRUE	TRUE	TRUE	FALSE	FALSE	TRUE	TRUE	TRUE	FALSE	TRUE	TRUE	TRUE	TRUE	FALSE	TRUE	TRUE	TRUE	TRUE
chr21	39662507	39665321	46	9983.464423	0	0.952215093	0.963194393	0.631419508	0.95727127	0.948141296	0.944072572	0.839852133	0.596847243	0.366347149	FALSE	FALSE	FALSE	FALSE	TRUE	TRUE	TRUE	FALSE	FALSE	FALSE	TRUE	TRUE	TRUE	FALSE	FALSE	TRUE	TRUE	TRUE	FALSE	TRUE	TRUE	TRUE	TRUE	FALSE	TRUE	TRUE	TRUE	TRUE
chr9	126461222	126463531	55	9981.117356	0	0.805870553	0.922796314	0.381849611	0.922627316	0.609165081	0.826985525	0.40805328	0.365700849	0.557095465	TRUE	FALSE	FALSE	FALSE	TRUE	TRUE	TRUE	TRUE	TRUE	TRUE	TRUE	TRUE	TRUE	FALSE	FALSE	TRUE	TRUE	TRUE	FALSE	TRUE	TRUE	TRUE	TRUE	FALSE	FALSE	FALSE	TRUE	TRUE
chr6	30586067	30587965	36	9978.856677	0	0.820230116	0.73705729	0.324363761	0.660815789	0.83019507	0.904885558	0.668458109	0.277674739	0.627210819	TRUE	FALSE	TRUE	TRUE	FALSE	TRUE	TRUE	FALSE	FALSE	FALSE	TRUE	TRUE	TRUE	TRUE	FALSE	TRUE	TRUE	TRUE	FALSE	TRUE	TRUE	TRUE	TRUE	FALSE	TRUE	TRUE	TRUE	FALSE
chr21	39891101	39893514	33	9978.797955	0	0.909013045	0.934718095	0.298595171	0.941437229	0.85256781	0.913943611	0.648841092	0.234490328	0.706946902	FALSE	FALSE	FALSE	FALSE	TRUE	TRUE	TRUE	FALSE	FALSE	FALSE	TRUE	TRUE	TRUE	FALSE	FALSE	TRUE	TRUE	TRUE	FALSE	TRUE	TRUE	TRUE	TRUE	FALSE	TRUE	TRUE	TRUE	TRUE
chr2	4551920	4553664	36	9978.68124	0	0.554467777	0.473793199	0.913001748	0.443243155	0.541673615	0.871217835	0.878894561	0.906914695	0.469758593	TRUE	FALSE	TRUE	TRUE	TRUE	TRUE	TRUE	FALSE	FALSE	TRUE	TRUE	TRUE	TRUE	TRUE	TRUE	FALSE	FALSE	FALSE	FALSE	TRUE	TRUE	TRUE	TRUE	FALSE	FALSE	FALSE	TRUE	TRUE
chr22	25691820	25695479	63	9970.662829	0	0.626246122	0.525962343	0.931204304	0.492859456	0.59915385	0.836540515	0.83436476	0.936760167	0.443900711	TRUE	FALSE	TRUE	TRUE	TRUE	TRUE	TRUE	FALSE	FALSE	TRUE	TRUE	TRUE	TRUE	TRUE	TRUE	FALSE	FALSE	FALSE	FALSE	TRUE	TRUE	TRUE	TRUE	FALSE	FALSE	FALSE	TRUE	TRUE
chr14	34018214	34019883	30	9969.039537	0	0.872991102	0.899913981	0.39013725	0.902314826	0.867087707	0.603072193	0.593513874	0.361210359	0.541104467	FALSE	FALSE	FALSE	TRUE	TRUE	TRUE	TRUE	FALSE	FALSE	TRUE	TRUE	TRUE	TRUE	TRUE	TRUE	TRUE	TRUE	FALSE	FALSE	TRUE	TRUE	TRUE	TRUE	FALSE	TRUE	TRUE	TRUE	TRUE
chr2	132276435	132276904	12	9963.952811	0	0.811337862	0.936667268	0.275856637	0.939248885	0.913797455	0.941013441	0.473314755	0.247648123	0.693365317	FALSE	FALSE	TRUE	FALSE	TRUE	TRUE	TRUE	TRUE	FALSE	FALSE	TRUE	TRUE	TRUE	FALSE	TRUE	TRUE	TRUE	TRUE	TRUE	TRUE	TRUE	TRUE	TRUE	FALSE	TRUE	TRUE	TRUE	TRUE
chr2	2875951	2878139	41	9959.619421	0	0.676207823	0.646245526	0.219010463	0.724644642	0.605580603	0.58182766	0.267816201	0.235323365	0.505634179	FALSE	FALSE	FALSE	TRUE	TRUE	TRUE	TRUE	FALSE	FALSE	FALSE	TRUE	TRUE	TRUE	FALSE	FALSE	TRUE	TRUE	TRUE	FALSE	TRUE	TRUE	TRUE	TRUE	FALSE	FALSE	FALSE	TRUE	TRUE
chr8	144551863	144553403	36	9959.438417	0	0.639025922	0.576191467	0.930454307	0.502546007	0.366050046	0.809539576	0.922039566	0.953347224	0.587297178	TRUE	FALSE	TRUE	TRUE	TRUE	TRUE	TRUE	TRUE	TRUE	TRUE	TRUE	TRUE	TRUE	TRUE	TRUE	TRUE	TRUE	FALSE	FALSE	TRUE	TRUE	TRUE	TRUE	FALSE	FALSE	FALSE	TRUE	TRUE
chr15	101486337	101487910	26	9956.558083	0	0.838989091	0.905265161	0.301906311	0.874225235	0.886589527	0.872224909	0.514714761	0.217445341	0.687819819	FALSE	FALSE	FALSE	FALSE	TRUE	TRUE	TRUE	FALSE	FALSE	FALSE	TRUE	TRUE	TRUE	FALSE	FALSE	TRUE	TRUE	TRUE	FALSE	TRUE	TRUE	TRUE	TRUE	FALSE	TRUE	TRUE	TRUE	TRUE
chr22	17562255	17564636	42	9949.82588	0	0.475944457	0.430222534	0.903733353	0.299142599	0.581973349	0.732096827	0.895345593	0.882825412	0.604590753	TRUE	TRUE	TRUE	TRUE	TRUE	TRUE	TRUE	FALSE	TRUE	TRUE	TRUE	TRUE	TRUE	TRUE	TRUE	TRUE	TRUE	TRUE	FALSE	TRUE	TRUE	TRUE	TRUE	FALSE	FALSE	FALSE	TRUE	TRUE
chr10	14982681	14984129	26	9948.584368	0	0.918991555	0.929118925	0.4432417	0.936637086	0.922524038	0.925609764	0.685147856	0.448910538	0.493395385	FALSE	FALSE	FALSE	FALSE	TRUE	TRUE	TRUE	FALSE	FALSE	FALSE	TRUE	TRUE	TRUE	FALSE	FALSE	TRUE	TRUE	TRUE	FALSE	TRUE	TRUE	TRUE	TRUE	FALSE	TRUE	TRUE	TRUE	TRUE
chr12	124418406	124422169	87	9941.212509	0	0.573524288	0.566022787	0.800661495	0.48627717	0.346324523	0.83692327	0.823549329	0.806467402	0.490598747	TRUE	FALSE	FALSE	TRUE	TRUE	TRUE	TRUE	TRUE	TRUE	TRUE	TRUE	TRUE	TRUE	FALSE	FALSE	FALSE	FALSE	FALSE	FALSE	FALSE	FALSE	FALSE	FALSE	FALSE	FALSE	FALSE	FALSE	FALSE
chr17	8472557	8477587	114	9935.966084	0	0.725058175	0.608046046	0.812646426	0.564794488	0.471101435	0.884843274	0.879506457	0.799922433	0.413741838	FALSE	FALSE	TRUE	TRUE	TRUE	TRUE	TRUE	TRUE	FALSE	TRUE	TRUE	TRUE	TRUE	TRUE	FALSE	FALSE	FALSE	FALSE	FALSE	FALSE	FALSE	FALSE	TRUE	FALSE	FALSE	FALSE	TRUE	TRUE
chr22	49257847	49259440	44	9932.67073	0	0.707563919	0.546948209	0.954128217	0.485610138	0.467000659	0.892407034	0.949751771	0.959832271	0.492831611	FALSE	FALSE	TRUE	TRUE	TRUE	TRUE	TRUE	TRUE	FALSE	TRUE	TRUE	TRUE	TRUE	TRUE	TRUE	FALSE	FALSE	FALSE	TRUE	TRUE	TRUE	TRUE	TRUE	FALSE	FALSE	FALSE	TRUE	TRUE
chr21	44463210	44464360	38	9930.492361	0	0.581856418	0.558398506	0.910767783	0.46442974	0.321141809	0.758791488	0.899012969	0.923777776	0.602635967	TRUE	FALSE	TRUE	TRUE	TRUE	TRUE	TRUE	TRUE	TRUE	TRUE	TRUE	TRUE	TRUE	TRUE	TRUE	TRUE	TRUE	TRUE	FALSE	TRUE	TRUE	TRUE	TRUE	FALSE	FALSE	FALSE	TRUE	TRUE
chr3	131380481	131381625	29	9927.210188	0	0.31473417	0.333946264	0.725772074	0.318156695	0.24777696	0.279751908	0.642885038	0.717126499	0.477995114	FALSE	FALSE	FALSE	FALSE	TRUE	TRUE	TRUE	FALSE	TRUE	FALSE	TRUE	TRUE	TRUE	FALSE	FALSE	TRUE	TRUE	TRUE	FALSE	TRUE	TRUE	TRUE	TRUE	FALSE	FALSE	FALSE	TRUE	TRUE
chr22	46693191	46694486	27	9926.436895	0	0.35036302	0.305194902	0.88107893	0.251509533	0.366284755	0.643314736	0.840542882	0.888219084	0.636709551	FALSE	FALSE	FALSE	TRUE	TRUE	TRUE	TRUE	FALSE	FALSE	TRUE	TRUE	TRUE	TRUE	TRUE	TRUE	TRUE	TRUE	TRUE	FALSE	TRUE	TRUE	TRUE	TRUE	FALSE	FALSE	FALSE	TRUE	TRUE
chr5	2192686	2194728	34	9923.866334	0	0.901132801	0.920148513	0.506294717	0.930625728	0.921759035	0.913427455	0.720049254	0.476592397	0.454033331	FALSE	FALSE	FALSE	FALSE	TRUE	TRUE	TRUE	FALSE	FALSE	FALSE	TRUE	TRUE	TRUE	FALSE	FALSE	TRUE	TRUE	TRUE	FALSE	TRUE	TRUE	TRUE	TRUE	FALSE	TRUE	TRUE	TRUE	TRUE
chr16	6022986	6024970	38	9922.155067	0	0.660863967	0.850208971	0.257881387	0.754301337	0.747757288	0.873464994	0.362337606	0.232458572	0.641006423	FALSE	FALSE	FALSE	TRUE	TRUE	TRUE	TRUE	FALSE	FALSE	TRUE	TRUE	TRUE	TRUE	FALSE	TRUE	TRUE	TRUE	TRUE	TRUE	TRUE	TRUE	TRUE	TRUE	FALSE	TRUE	TRUE	TRUE	TRUE
chr3	70983445	70988854	62	9920.698641	0	0.851327661	0.839262997	0.555349047	0.807486332	0.851493896	0.918124383	0.646582621	0.517690107	0.400434277	FALSE	FALSE	FALSE	FALSE	TRUE	TRUE	TRUE	FALSE	FALSE	FALSE	TRUE	TRUE	TRUE	FALSE	FALSE	TRUE	TRUE	TRUE	FALSE	TRUE	TRUE	TRUE	TRUE	FALSE	FALSE	TRUE	TRUE	TRUE
chr7	106065386	106066731	33	9915.2269	0	0.341236255	0.330292177	0.903102314	0.30246058	0.503434742	0.497288359	0.763601807	0.893098878	0.600641734	TRUE	FALSE	FALSE	TRUE	TRUE	TRUE	TRUE	TRUE	TRUE	FALSE	TRUE	TRUE	TRUE	TRUE	TRUE	TRUE	TRUE	TRUE	FALSE	TRUE	TRUE	TRUE	TRUE	FALSE	TRUE	TRUE	TRUE	TRUE
chr20	19538608	19541994	43	9915.063786	0	0.606725806	0.616130867	0.92780488	0.584694621	0.510921563	0.772166362	0.891399022	0.929076776	0.418155213	TRUE	FALSE	FALSE	TRUE	TRUE	TRUE	TRUE	TRUE	TRUE	TRUE	TRUE	TRUE	TRUE	TRUE	TRUE	TRUE	TRUE	TRUE	FALSE	TRUE	TRUE	TRUE	TRUE	FALSE	FALSE	FALSE	TRUE	TRUE
chr13	114078037	114078889	27	9911.005974	0	0.324500132	0.385701508	0.900788503	0.362689934	0.2291334	0.379167389	0.86434174	0.940244268	0.711110868	FALSE	FALSE	FALSE	FALSE	TRUE	TRUE	TRUE	FALSE	TRUE	FALSE	TRUE	TRUE	TRUE	FALSE	FALSE	TRUE	TRUE	TRUE	FALSE	TRUE	TRUE	TRUE	TRUE	FALSE	FALSE	FALSE	TRUE	TRUE
chr1	33516659	33518694	29	9908.659236	0	0.480675916	0.448144651	0.756812843	0.421975013	0.374321011	0.826623366	0.710688705	0.740416253	0.452302354	FALSE	FALSE	FALSE	TRUE	TRUE	TRUE	TRUE	TRUE	FALSE	TRUE	TRUE	TRUE	TRUE	TRUE	TRUE	FALSE	FALSE	TRUE	FALSE	TRUE	TRUE	TRUE	TRUE	FALSE	FALSE	FALSE	TRUE	TRUE
chr7	74606835	74607730	26	9905.769451	0	0.2338722	0.211234483	0.639934911	0.225747554	0.174135815	0.588565138	0.630940557	0.661753073	0.487617258	FALSE	FALSE	FALSE	TRUE	TRUE	TRUE	TRUE	FALSE	FALSE	TRUE	TRUE	TRUE	TRUE	TRUE	TRUE	FALSE	TRUE	FALSE	FALSE	TRUE	TRUE	TRUE	TRUE	FALSE	FALSE	FALSE	TRUE	TRUE
chr16	68343560	68345816	40	9905.622219	0	0.553355659	0.561414979	0.895470581	0.513564795	0.460977699	0.896107617	0.902132562	0.90351326	0.442535561	FALSE	FALSE	FALSE	TRUE	TRUE	TRUE	TRUE	FALSE	TRUE	TRUE	TRUE	TRUE	TRUE	TRUE	TRUE	FALSE	FALSE	FALSE	FALSE	TRUE	TRUE	TRUE	TRUE	FALSE	FALSE	FALSE	TRUE	TRUE
chr12	130454599	130458916	120	9905.005327	0	0.691077407	0.661366461	0.894027335	0.612811591	0.637664658	0.8681209	0.872631212	0.911528963	0.298717372	FALSE	FALSE	FALSE	TRUE	TRUE	TRUE	TRUE	FALSE	FALSE	TRUE	TRUE	TRUE	TRUE	TRUE	TRUE	FALSE	FALSE	FALSE	FALSE	TRUE	TRUE	TRUE	TRUE	FALSE	FALSE	FALSE	TRUE	TRUE
chr4	41569096	41573108	39	9904.734494	0	0.591603641	0.614085258	0.929500066	0.62413852	0.520454749	0.833646285	0.90872126	0.933589256	0.413134508	TRUE	FALSE	FALSE	TRUE	TRUE	TRUE	TRUE	TRUE	TRUE	TRUE	TRUE	TRUE	TRUE	TRUE	TRUE	TRUE	TRUE	TRUE	FALSE	TRUE	TRUE	TRUE	TRUE	FALSE	FALSE	FALSE	TRUE	TRUE
chr22	35204042	35206180	29	9904.381081	0	0.842147316	0.915244299	0.403071895	0.901482014	0.891134589	0.682559164	0.514375125	0.397521898	0.517722402	FALSE	FALSE	FALSE	TRUE	TRUE	TRUE	TRUE	FALSE	FALSE	TRUE	TRUE	TRUE	TRUE	TRUE	TRUE	TRUE	TRUE	TRUE	FALSE	TRUE	TRUE	TRUE	TRUE	FALSE	TRUE	TRUE	TRUE	TRUE
chr9	137574508	137576535	39	9902.123922	0	0.802793259	0.742956372	0.387951941	0.684067854	0.785736192	0.902748823	0.692891531	0.332201634	0.570547188	TRUE	FALSE	TRUE	TRUE	FALSE	TRUE	TRUE	FALSE	FALSE	FALSE	TRUE	FALSE	TRUE	TRUE	FALSE	TRUE	TRUE	TRUE	FALSE	TRUE	TRUE	TRUE	TRUE	FALSE	TRUE	TRUE	TRUE	FALSE
chr1	1959595	1961631	52	9897.573317	0	0.531812409	0.387308037	0.718012101	0.308914181	0.398781407	0.841810371	0.718490022	0.703607498	0.53289619	FALSE	FALSE	TRUE	TRUE	TRUE	TRUE	TRUE	TRUE	FALSE	TRUE	TRUE	TRUE	TRUE	TRUE	TRUE	FALSE	FALSE	FALSE	FALSE	TRUE	TRUE	TRUE	TRUE	FALSE	FALSE	FALSE	TRUE	TRUE
chr17	9776262	9778207	37	9896.69609	0	0.677699171	0.531874823	0.952543928	0.527721253	0.562908028	0.916616711	0.938760508	0.953971362	0.426250109	FALSE	FALSE	TRUE	TRUE	TRUE	TRUE	TRUE	FALSE	FALSE	TRUE	TRUE	TRUE	TRUE	TRUE	TRUE	FALSE	FALSE	FALSE	TRUE	TRUE	TRUE	TRUE	TRUE	FALSE	FALSE	FALSE	TRUE	TRUE
chr3	127666508	127667906	20	9893.070581	0	0.402427032	0.32440658	0.885806382	0.318737373	0.267885998	0.505574558	0.848203479	0.926096915	0.658210916	FALSE	FALSE	TRUE	TRUE	TRUE	TRUE	TRUE	TRUE	FALSE	TRUE	TRUE	TRUE	TRUE	TRUE	FALSE	TRUE	TRUE	TRUE	FALSE	TRUE	TRUE	TRUE	TRUE	FALSE	FALSE	FALSE	TRUE	TRUE
chr12	109500417	109501799	19	9892.783038	0	0.872665819	0.906792113	0.243679405	0.911868313	0.81273418	0.914480528	0.487179571	0.235831971	0.678648557	TRUE	FALSE	FALSE	FALSE	TRUE	TRUE	TRUE	FALSE	TRUE	TRUE	TRUE	TRUE	TRUE	FALSE	FALSE	TRUE	TRUE	TRUE	FALSE	TRUE	TRUE	TRUE	TRUE	FALSE	TRUE	TRUE	TRUE	TRUE
chr14	91322815	91326636	74	9891.672557	0	0.703306982	0.607843467	0.23506401	0.571092051	0.485992092	0.787376616	0.415877434	0.204119662	0.583256954	FALSE	FALSE	FALSE	TRUE	FALSE	FALSE	FALSE	TRUE	FALSE	TRUE	FALSE	FALSE	FALSE	FALSE	FALSE	TRUE	TRUE	TRUE	FALSE	TRUE	TRUE	TRUE	TRUE	FALSE	TRUE	TRUE	TRUE	FALSE
chr17	77449566	77450965	23	9889.107005	0	0.346254892	0.213834919	0.800972318	0.188917197	0.22522859	0.312332877	0.753977059	0.836556025	0.647638828	FALSE	FALSE	TRUE	FALSE	TRUE	TRUE	TRUE	TRUE	FALSE	FALSE	TRUE	TRUE	TRUE	FALSE	FALSE	TRUE	TRUE	TRUE	TRUE	TRUE	TRUE	TRUE	TRUE	FALSE	FALSE	FALSE	TRUE	TRUE
chr2	105362364	105366784	60	9885.296461	0	0.758346351	0.66097216	0.87684481	0.541379932	0.528727419	0.927061277	0.883286406	0.8744052	0.398333858	FALSE	FALSE	TRUE	TRUE	TRUE	TRUE	TRUE	TRUE	TRUE	TRUE	TRUE	TRUE	TRUE	TRUE	TRUE	FALSE	FALSE	FALSE	FALSE	FALSE	TRUE	TRUE	TRUE	FALSE	FALSE	FALSE	TRUE	TRUE
chr19	47508722	47513709	80	9883.774678	0	0.437165934	0.41520567	0.639544984	0.32049267	0.249506283	0.779782481	0.635215814	0.643056473	0.530276197	FALSE	FALSE	FALSE	TRUE	TRUE	FALSE	FALSE	TRUE	TRUE	TRUE	TRUE	TRUE	TRUE	TRUE	TRUE	FALSE	FALSE	FALSE	FALSE	FALSE	FALSE	FALSE	FALSE	FALSE	FALSE	FALSE	FALSE	FALSE
chr2	80588226	80589911	33	9882.27012	0	0.605448632	0.535652655	0.840102073	0.420766413	0.401642679	0.916913459	0.867062861	0.890753099	0.51527078	FALSE	TRUE	TRUE	TRUE	TRUE	TRUE	TRUE	TRUE	TRUE	TRUE	TRUE	TRUE	TRUE	TRUE	TRUE	FALSE	FALSE	FALSE	FALSE	TRUE	TRUE	TRUE	TRUE	FALSE	FALSE	FALSE	TRUE	TRUE
chr19	47497076	47503918	126	9879.00037	0	0.603139965	0.560845315	0.707577111	0.490519252	0.404420043	0.841742019	0.723311434	0.718670455	0.437321976	FALSE	FALSE	FALSE	TRUE	FALSE	FALSE	FALSE	FALSE	FALSE	TRUE	FALSE	FALSE	FALSE	TRUE	TRUE	FALSE	FALSE	FALSE	FALSE	FALSE	FALSE	FALSE	FALSE	FALSE	FALSE	FALSE	FALSE	FALSE
chr8	9230265	9231637	25	9875.022584	0	0.492834248	0.416819368	0.843702161	0.376580476	0.270662219	0.757048303	0.78927879	0.864382721	0.593720503	TRUE	FALSE	TRUE	TRUE	TRUE	TRUE	TRUE	TRUE	TRUE	TRUE	TRUE	TRUE	TRUE	TRUE	TRUE	TRUE	TRUE	FALSE	FALSE	TRUE	TRUE	TRUE	TRUE	FALSE	FALSE	FALSE	TRUE	TRUE
chr3	156108855	156111483	34	9872.118317	0	0.650005552	0.587087106	0.90979104	0.465385914	0.53030642	0.896350938	0.907434652	0.874012719	0.444405126	FALSE	TRUE	TRUE	TRUE	TRUE	TRUE	TRUE	TRUE	FALSE	TRUE	TRUE	TRUE	TRUE	TRUE	TRUE	FALSE	FALSE	FALSE	FALSE	TRUE	TRUE	TRUE	TRUE	FALSE	FALSE	FALSE	TRUE	TRUE
chr21	33023760	33025170	76	9870.971439	0	0.173737968	0.220074009	0.484509173	0.178302527	0.114556889	0.145814918	0.47318214	0.442009326	0.369952284	FALSE	FALSE	FALSE	FALSE	TRUE	TRUE	TRUE	FALSE	TRUE	FALSE	TRUE	TRUE	TRUE	FALSE	FALSE	TRUE	TRUE	TRUE	FALSE	TRUE	TRUE	TRUE	TRUE	FALSE	FALSE	FALSE	TRUE	TRUE
chr9	136927499	136930457	58	9870.489413	0	0.762787838	0.527216302	0.847748277	0.358565974	0.628574626	0.816266369	0.840274994	0.867396034	0.50883006	TRUE	TRUE	TRUE	TRUE	TRUE	TRUE	TRUE	TRUE	FALSE	TRUE	TRUE	TRUE	TRUE	TRUE	FALSE	FALSE	FALSE	FALSE	TRUE	FALSE	FALSE	FALSE	TRUE	FALSE	FALSE	FALSE	TRUE	TRUE
chr2	109593769	109595289	31	9869.059845	0	0.794948006	0.855156513	0.467752827	0.860813089	0.895349913	0.769416518	0.485541127	0.424489483	0.47086043	FALSE	FALSE	FALSE	TRUE	TRUE	TRUE	TRUE	TRUE	FALSE	TRUE	TRUE	TRUE	TRUE	FALSE	FALSE	TRUE	TRUE	TRUE	FALSE	TRUE	TRUE	TRUE	TRUE	FALSE	FALSE	FALSE	TRUE	TRUE
chr4	25592691	25593521	19	9867.88252	0	0.662998031	0.496878602	0.949787573	0.452837399	0.473396912	0.884442843	0.939281782	0.949760079	0.496950175	FALSE	FALSE	TRUE	TRUE	TRUE	TRUE	TRUE	TRUE	FALSE	TRUE	TRUE	TRUE	TRUE	TRUE	TRUE	FALSE	FALSE	FALSE	TRUE	TRUE	TRUE	TRUE	TRUE	FALSE	FALSE	FALSE	TRUE	TRUE
chr21	38954444	38957494	45	9866.997194	0	0.567178564	0.611614574	0.91618497	0.533033429	0.386645023	0.702204026	0.811318647	0.920034301	0.533389278	TRUE	FALSE	FALSE	TRUE	TRUE	TRUE	TRUE	TRUE	TRUE	TRUE	TRUE	TRUE	TRUE	FALSE	TRUE	TRUE	TRUE	FALSE	FALSE	TRUE	TRUE	TRUE	TRUE	FALSE	TRUE	TRUE	TRUE	TRUE
chr2	174771771	174777826	70	9859.824851	0	0.598508058	0.544786751	0.841778149	0.49166705	0.474969323	0.767410242	0.835046914	0.828835707	0.366808826	FALSE	FALSE	FALSE	TRUE	TRUE	TRUE	TRUE	FALSE	FALSE	TRUE	TRUE	TRUE	TRUE	TRUE	TRUE	FALSE	FALSE	FALSE	FALSE	TRUE	TRUE	TRUE	TRUE	FALSE	FALSE	FALSE	TRUE	TRUE
chr7	154911821	154913741	44	9858.306889	0	0.52515252	0.366556947	0.751123823	0.389953836	0.256494609	0.747538007	0.768107932	0.780494998	0.524000389	TRUE	FALSE	FALSE	TRUE	TRUE	TRUE	TRUE	TRUE	TRUE	TRUE	TRUE	TRUE	TRUE	TRUE	TRUE	FALSE	FALSE	FALSE	TRUE	TRUE	TRUE	TRUE	TRUE	FALSE	FALSE	FALSE	TRUE	TRUE
chr10	132600333	132604120	52	9858.228026	0	0.88572918	0.920327887	0.454739845	0.929828769	0.913016041	0.834610051	0.71899439	0.401792349	0.52803642	FALSE	FALSE	FALSE	FALSE	TRUE	TRUE	TRUE	FALSE	FALSE	FALSE	TRUE	TRUE	TRUE	FALSE	FALSE	TRUE	TRUE	FALSE	FALSE	TRUE	TRUE	FALSE	TRUE	FALSE	TRUE	TRUE	TRUE	TRUE
chr17	842870	843909	35	9856.966223	0	0.555433546	0.536083386	0.915936255	0.46850033	0.367876553	0.848123518	0.901418227	0.935354912	0.567478359	FALSE	FALSE	FALSE	TRUE	TRUE	TRUE	TRUE	TRUE	TRUE	TRUE	TRUE	TRUE	TRUE	TRUE	TRUE	FALSE	FALSE	FALSE	FALSE	TRUE	TRUE	TRUE	TRUE	FALSE	FALSE	FALSE	TRUE	TRUE
chr17	7951511	7952822	24	9855.844574	0	0.880433496	0.882681451	0.329749367	0.832384827	0.897486774	0.852279112	0.536260673	0.28434932	0.613137454	FALSE	FALSE	FALSE	FALSE	TRUE	TRUE	TRUE	FALSE	FALSE	FALSE	TRUE	TRUE	TRUE	FALSE	FALSE	TRUE	TRUE	TRUE	FALSE	TRUE	TRUE	TRUE	TRUE	FALSE	TRUE	TRUE	TRUE	TRUE
chr19	2184643	2187361	75	9854.002692	0	0.610410356	0.519408827	0.77515023	0.372032599	0.571955486	0.915221729	0.810467735	0.743896299	0.54318913	FALSE	FALSE	TRUE	TRUE	TRUE	TRUE	TRUE	FALSE	FALSE	TRUE	TRUE	TRUE	FALSE	TRUE	TRUE	FALSE	FALSE	FALSE	FALSE	FALSE	FALSE	FALSE	TRUE	FALSE	FALSE	FALSE	TRUE	TRUE
chr3	65381503	65382180	15	9851.668304	0	0.377873689	0.242882216	0.881340143	0.295087157	0.288259914	0.780746935	0.856111701	0.906169674	0.663287458	FALSE	FALSE	TRUE	TRUE	TRUE	TRUE	TRUE	TRUE	FALSE	TRUE	TRUE	TRUE	TRUE	TRUE	TRUE	TRUE	TRUE	FALSE	TRUE	TRUE	TRUE	TRUE	TRUE	FALSE	FALSE	FALSE	TRUE	TRUE
chr15	89363957	89367175	56	9851.461334	0	0.08565611	0.071484856	0.090314843	0.060192157	0.051042018	0.572394618	0.128963467	0.072702241	0.5213526	FALSE	FALSE	FALSE	TRUE	FALSE	FALSE	FALSE	FALSE	FALSE	TRUE	FALSE	FALSE	FALSE	TRUE	TRUE	TRUE	TRUE	TRUE	FALSE	FALSE	FALSE	FALSE	FALSE	FALSE	FALSE	FALSE	FALSE	FALSE
chr15	42150557	42151830	25	9848.872733	0	0.851988265	0.944396826	0.439969732	0.917272197	0.840710875	0.924642642	0.671966489	0.443173946	0.504427094	FALSE	FALSE	FALSE	FALSE	TRUE	TRUE	TRUE	FALSE	TRUE	FALSE	TRUE	TRUE	TRUE	FALSE	FALSE	TRUE	TRUE	TRUE	TRUE	TRUE	TRUE	TRUE	TRUE	FALSE	TRUE	TRUE	TRUE	TRUE
chr21	31887582	31888671	27	9839.677577	0	0.505626585	0.485602439	0.934705636	0.428707154	0.357044364	0.839243141	0.90794212	0.948428277	0.591383914	FALSE	FALSE	FALSE	TRUE	TRUE	TRUE	TRUE	TRUE	TRUE	TRUE	TRUE	TRUE	TRUE	TRUE	TRUE	FALSE	FALSE	FALSE	FALSE	TRUE	TRUE	TRUE	TRUE	FALSE	FALSE	FALSE	TRUE	TRUE
chr16	5459919	5461676	24	9838.857847	0	0.679571437	0.773942922	0.245270221	0.799139409	0.662793081	0.753632879	0.270411309	0.2457294	0.553869188	TRUE	FALSE	TRUE	FALSE	TRUE	TRUE	TRUE	FALSE	TRUE	FALSE	TRUE	TRUE	TRUE	FALSE	FALSE	TRUE	TRUE	TRUE	TRUE	TRUE	TRUE	TRUE	TRUE	FALSE	FALSE	FALSE	TRUE	TRUE
chr2	201960469	201960928	17	9834.952991	0	0.519834391	0.429948865	0.947031764	0.359004284	0.259744996	0.91633829	0.924977767	0.943891899	0.687286769	TRUE	FALSE	TRUE	TRUE	TRUE	TRUE	TRUE	TRUE	TRUE	TRUE	TRUE	TRUE	TRUE	TRUE	TRUE	FALSE	FALSE	FALSE	FALSE	TRUE	TRUE	TRUE	TRUE	FALSE	FALSE	FALSE	TRUE	TRUE
chr1	13799359	13803891	83	9834.750011	0	0.795692641	0.686973685	0.911731116	0.551191687	0.698369081	0.916786991	0.904764752	0.932672106	0.381480419	TRUE	TRUE	TRUE	TRUE	TRUE	TRUE	TRUE	TRUE	FALSE	TRUE	TRUE	TRUE	TRUE	TRUE	TRUE	FALSE	FALSE	FALSE	FALSE	TRUE	TRUE	TRUE	TRUE	FALSE	FALSE	FALSE	TRUE	TRUE
chr21	41690877	41693379	43	9833.076092	0	0.529568669	0.500577284	0.798260064	0.438768783	0.404049783	0.896342368	0.84211749	0.771741887	0.492292585	FALSE	FALSE	FALSE	TRUE	TRUE	TRUE	TRUE	TRUE	TRUE	TRUE	TRUE	TRUE	TRUE	TRUE	TRUE	FALSE	FALSE	FALSE	FALSE	TRUE	TRUE	TRUE	TRUE	FALSE	FALSE	FALSE	TRUE	TRUE
chr12	116859505	116862794	52	9830.295694	0	0.556322201	0.332340617	0.795839517	0.25575376	0.468542819	0.428891483	0.777077512	0.800467049	0.544713289	TRUE	FALSE	TRUE	TRUE	TRUE	TRUE	TRUE	FALSE	TRUE	FALSE	TRUE	TRUE	TRUE	TRUE	FALSE	TRUE	TRUE	TRUE	TRUE	TRUE	TRUE	TRUE	TRUE	FALSE	FALSE	FALSE	TRUE	TRUE
chr7	158753715	158755423	28	9828.606608	0	0.929799221	0.953810715	0.4798812	0.955882105	0.883138401	0.934339736	0.716008224	0.478187516	0.477694589	TRUE	FALSE	FALSE	FALSE	TRUE	TRUE	TRUE	FALSE	FALSE	FALSE	TRUE	TRUE	TRUE	FALSE	FALSE	TRUE	TRUE	TRUE	FALSE	TRUE	TRUE	TRUE	TRUE	FALSE	TRUE	TRUE	TRUE	TRUE
chr3	11567742	11569486	41	9823.466586	0	0.533886678	0.484353714	0.916685246	0.437899022	0.364247043	0.82254464	0.814378984	0.917378157	0.553131114	FALSE	FALSE	FALSE	TRUE	TRUE	TRUE	TRUE	FALSE	FALSE	TRUE	TRUE	TRUE	TRUE	TRUE	TRUE	FALSE	FALSE	FALSE	FALSE	TRUE	TRUE	TRUE	TRUE	FALSE	FALSE	FALSE	TRUE	TRUE
chr2	2576927	2578668	31	9822.118859	0	0.405490989	0.425894925	0.877398796	0.41243928	0.237331426	0.619235373	0.823428109	0.895300993	0.657969567	TRUE	FALSE	FALSE	TRUE	TRUE	TRUE	TRUE	TRUE	TRUE	TRUE	TRUE	TRUE	TRUE	TRUE	TRUE	TRUE	TRUE	TRUE	FALSE	TRUE	TRUE	TRUE	TRUE	FALSE	FALSE	FALSE	TRUE	TRUE
chr2	63051752	63055700	131	9820.527723	0	0.53991416	0.611174085	0.870132432	0.549815446	0.34538924	0.501713748	0.807971919	0.799210716	0.524743192	TRUE	FALSE	FALSE	FALSE	TRUE	TRUE	TRUE	FALSE	TRUE	FALSE	TRUE	TRUE	TRUE	FALSE	FALSE	TRUE	TRUE	TRUE	FALSE	TRUE	TRUE	TRUE	TRUE	FALSE	FALSE	FALSE	FALSE	TRUE
chr2	51025933	51027209	21	9813.228577	0	0.189935427	0.224745597	0.809341582	0.153007983	0.118404773	0.506909865	0.753477635	0.861095627	0.742690853	FALSE	FALSE	FALSE	TRUE	TRUE	TRUE	TRUE	FALSE	TRUE	TRUE	TRUE	TRUE	TRUE	FALSE	TRUE	TRUE	TRUE	TRUE	FALSE	TRUE	TRUE	TRUE	TRUE	FALSE	TRUE	TRUE	TRUE	TRUE
chr15	77690945	77696164	77	9812.228456	0	0.568505346	0.597517474	0.876956001	0.534071644	0.448214156	0.834995035	0.884235504	0.875914628	0.436021347	FALSE	FALSE	FALSE	TRUE	TRUE	TRUE	TRUE	FALSE	FALSE	TRUE	TRUE	TRUE	TRUE	TRUE	TRUE	FALSE	FALSE	FALSE	FALSE	TRUE	TRUE	TRUE	TRUE	FALSE	FALSE	FALSE	TRUE	TRUE
chr14	100485221	100487118	31	9809.668181	0	0.523647217	0.446514525	0.872237958	0.463801622	0.391791428	0.876920591	0.83689209	0.9017713	0.509979872	FALSE	FALSE	FALSE	TRUE	TRUE	TRUE	TRUE	TRUE	FALSE	TRUE	TRUE	TRUE	TRUE	TRUE	TRUE	FALSE	FALSE	FALSE	FALSE	TRUE	TRUE	TRUE	TRUE	FALSE	FALSE	FALSE	TRUE	TRUE
chr3	44142981	44144250	16	9808.581978	0	0.871941141	0.939955254	0.381943214	0.947825811	0.933355583	0.876800222	0.423482292	0.348457929	0.599367882	FALSE	FALSE	FALSE	FALSE	TRUE	TRUE	TRUE	FALSE	FALSE	FALSE	TRUE	TRUE	TRUE	FALSE	FALSE	TRUE	TRUE	TRUE	FALSE	TRUE	TRUE	TRUE	TRUE	FALSE	FALSE	TRUE	TRUE	TRUE
chr6	168318153	168319148	27	9802.927625	0	0.768156531	0.839468247	0.099726379	0.832803407	0.793861354	0.78712709	0.270932291	0.076845546	0.7626227	FALSE	FALSE	FALSE	FALSE	TRUE	TRUE	TRUE	FALSE	FALSE	FALSE	TRUE	TRUE	TRUE	FALSE	FALSE	TRUE	TRUE	TRUE	FALSE	TRUE	TRUE	TRUE	TRUE	FALSE	TRUE	TRUE	TRUE	TRUE
chr9	79935788	79938002	29	9800.434727	0	0.89913858	0.92096567	0.510240947	0.911744437	0.923846517	0.872977013	0.536450784	0.48039242	0.443454097	FALSE	FALSE	FALSE	FALSE	TRUE	TRUE	TRUE	FALSE	FALSE	FALSE	TRUE	TRUE	TRUE	FALSE	FALSE	TRUE	TRUE	TRUE	FALSE	TRUE	TRUE	TRUE	TRUE	FALSE	FALSE	FALSE	TRUE	TRUE
chr10	3484117	3487300	60	9800.24838	0	0.650252894	0.537329987	0.849734864	0.481194147	0.705187836	0.798722141	0.805155326	0.873019307	0.39182516	TRUE	FALSE	TRUE	TRUE	TRUE	TRUE	TRUE	FALSE	TRUE	TRUE	TRUE	TRUE	TRUE	TRUE	TRUE	FALSE	FALSE	FALSE	FALSE	TRUE	TRUE	TRUE	TRUE	FALSE	FALSE	FALSE	TRUE	TRUE
chr18	55053851	55055393	32	9800.186098	0	0.626575736	0.469257081	0.879438079	0.441292642	0.354853482	0.878603722	0.892311841	0.905460501	0.550607019	TRUE	FALSE	TRUE	TRUE	TRUE	TRUE	TRUE	TRUE	TRUE	TRUE	TRUE	TRUE	TRUE	TRUE	TRUE	FALSE	FALSE	FALSE	TRUE	TRUE	TRUE	TRUE	TRUE	FALSE	FALSE	FALSE	TRUE	TRUE
chr5	80257201	80258074	26	9799.847017	0	0.519367314	0.268598668	0.843870534	0.189964686	0.586690125	0.814782249	0.792274957	0.855680357	0.665715671	TRUE	FALSE	TRUE	TRUE	TRUE	TRUE	TRUE	FALSE	TRUE	TRUE	TRUE	TRUE	TRUE	TRUE	TRUE	FALSE	FALSE	FALSE	TRUE	TRUE	TRUE	TRUE	TRUE	FALSE	FALSE	FALSE	TRUE	TRUE
chr21	31874794	31876319	39	9792.969584	0	0.391907643	0.126147868	0.839398188	0.112287591	0.103924278	0.612428409	0.659466441	0.882603817	0.778679539	FALSE	FALSE	TRUE	TRUE	TRUE	TRUE	TRUE	TRUE	FALSE	TRUE	TRUE	TRUE	TRUE	TRUE	TRUE	TRUE	TRUE	FALSE	TRUE	TRUE	TRUE	TRUE	TRUE	FALSE	TRUE	TRUE	TRUE	TRUE
chr5	93597989	93603672	114	9792.707198	0	0.225550129	0.723896448	0.766884908	0.701804251	0.224816256	0.328340736	0.574272824	0.618445456	0.542068652	TRUE	FALSE	TRUE	TRUE	FALSE	FALSE	FALSE	FALSE	TRUE	FALSE	TRUE	TRUE	TRUE	TRUE	FALSE	TRUE	TRUE	TRUE	TRUE	TRUE	TRUE	TRUE	FALSE	FALSE	TRUE	FALSE	FALSE	FALSE
chr16	70714646	70716647	36	9789.64747	0	0.389680525	0.433215309	0.842682673	0.359854189	0.388604822	0.60960653	0.810411995	0.905471311	0.545617122	FALSE	FALSE	FALSE	TRUE	TRUE	TRUE	TRUE	FALSE	FALSE	TRUE	TRUE	TRUE	TRUE	TRUE	TRUE	TRUE	TRUE	TRUE	FALSE	TRUE	TRUE	TRUE	TRUE	FALSE	FALSE	FALSE	TRUE	TRUE
chr6	4351180	4353300	40	9788.6296	0	0.488237295	0.464066206	0.837604255	0.388154742	0.376054512	0.781705941	0.794945848	0.844590567	0.468536055	FALSE	FALSE	TRUE	TRUE	TRUE	TRUE	TRUE	TRUE	FALSE	TRUE	TRUE	TRUE	TRUE	TRUE	TRUE	FALSE	FALSE	FALSE	FALSE	TRUE	TRUE	TRUE	TRUE	FALSE	FALSE	FALSE	TRUE	TRUE
chr21	44074241	44077131	46	9788.545323	0	0.681825432	0.769233217	0.344180569	0.753889313	0.690977525	0.88328873	0.510710123	0.325584782	0.557703948	FALSE	FALSE	FALSE	TRUE	TRUE	TRUE	TRUE	FALSE	FALSE	TRUE	TRUE	TRUE	TRUE	TRUE	TRUE	TRUE	TRUE	TRUE	FALSE	TRUE	TRUE	TRUE	TRUE	FALSE	TRUE	TRUE	TRUE	TRUE
chr19	47752843	47754169	31	9782.575165	0	0.577639498	0.506995369	0.928221561	0.428560454	0.382347362	0.938438886	0.931983685	0.921608516	0.556091524	FALSE	FALSE	TRUE	TRUE	TRUE	TRUE	TRUE	TRUE	TRUE	TRUE	TRUE	TRUE	TRUE	TRUE	TRUE	FALSE	FALSE	FALSE	FALSE	TRUE	TRUE	TRUE	TRUE	FALSE	FALSE	FALSE	TRUE	TRUE
chr2	144430318	144431589	22	9781.462426	0	0.41384806	0.189150295	0.856229196	0.189524761	0.184118281	0.745466512	0.819740944	0.876196429	0.692078149	FALSE	FALSE	TRUE	TRUE	TRUE	TRUE	TRUE	TRUE	FALSE	TRUE	TRUE	TRUE	TRUE	TRUE	TRUE	TRUE	TRUE	FALSE	TRUE	TRUE	TRUE	TRUE	TRUE	FALSE	FALSE	FALSE	TRUE	TRUE
chr10	14089018	14090753	36	9781.226865	0	0.486352664	0.418874746	0.868789886	0.378856848	0.337766631	0.823776757	0.841447582	0.852821117	0.531023256	FALSE	FALSE	FALSE	TRUE	TRUE	TRUE	TRUE	TRUE	FALSE	TRUE	TRUE	TRUE	TRUE	TRUE	TRUE	FALSE	FALSE	FALSE	FALSE	TRUE	TRUE	TRUE	TRUE	FALSE	FALSE	FALSE	TRUE	TRUE
chr17	57107213	57112159	76	9777.386913	0	0.842921753	0.862804029	0.495195266	0.850662735	0.796950189	0.854666993	0.736496398	0.462698304	0.400105725	FALSE	FALSE	FALSE	FALSE	FALSE	TRUE	TRUE	FALSE	FALSE	FALSE	TRUE	FALSE	TRUE	FALSE	FALSE	TRUE	TRUE	FALSE	FALSE	TRUE	TRUE	FALSE	TRUE	FALSE	TRUE	TRUE	TRUE	FALSE
chr8	143140479	143141123	29	9776.149054	0	0.353022978	0.442254311	0.935342247	0.358443037	0.203542152	0.593055227	0.878365098	0.936985617	0.733443465	TRUE	FALSE	FALSE	TRUE	TRUE	TRUE	TRUE	TRUE	TRUE	TRUE	TRUE	TRUE	TRUE	TRUE	TRUE	TRUE	TRUE	TRUE	FALSE	TRUE	TRUE	TRUE	TRUE	FALSE	FALSE	FALSE	TRUE	TRUE
chr10	30027002	30030121	86	9775.411491	0	0.815959452	0.772307549	0.373423432	0.621635166	0.784753951	0.932992355	0.734945541	0.360947641	0.572044714	FALSE	FALSE	FALSE	FALSE	FALSE	TRUE	TRUE	FALSE	FALSE	FALSE	TRUE	FALSE	TRUE	FALSE	FALSE	TRUE	TRUE	FALSE	FALSE	TRUE	TRUE	FALSE	TRUE	FALSE	TRUE	TRUE	TRUE	FALSE
chr8	4752458	4755214	40	9767.180443	0	0.627135771	0.569608614	0.854056912	0.545822931	0.534984047	0.922238482	0.863695548	0.841944838	0.387254435	FALSE	FALSE	TRUE	TRUE	TRUE	TRUE	TRUE	TRUE	FALSE	TRUE	TRUE	TRUE	TRUE	TRUE	TRUE	TRUE	FALSE	FALSE	FALSE	TRUE	TRUE	TRUE	TRUE	FALSE	FALSE	FALSE	TRUE	TRUE
chr12	95896339	95897524	18	9764.953104	0	0.591653922	0.424400281	0.921627801	0.365291771	0.373876902	0.925010372	0.913848475	0.933156791	0.567865021	FALSE	FALSE	TRUE	TRUE	TRUE	TRUE	TRUE	TRUE	FALSE	TRUE	TRUE	TRUE	TRUE	TRUE	TRUE	FALSE	FALSE	FALSE	TRUE	TRUE	TRUE	TRUE	TRUE	FALSE	FALSE	FALSE	TRUE	TRUE
chr14	102017156	102021437	77	9763.458884	0	0.669684312	0.587746379	0.793749707	0.538595168	0.577567291	0.888058302	0.842671799	0.788448632	0.349463134	FALSE	FALSE	TRUE	TRUE	TRUE	TRUE	TRUE	FALSE	FALSE	TRUE	TRUE	TRUE	TRUE	TRUE	TRUE	FALSE	FALSE	FALSE	FALSE	FALSE	FALSE	TRUE	TRUE	FALSE	FALSE	FALSE	FALSE	TRUE
chr10	131358575	131359512	19	9762.435456	0	0.562943106	0.347943235	0.915040312	0.389473379	0.291004207	0.880258858	0.897161474	0.907027214	0.624036105	TRUE	FALSE	TRUE	TRUE	TRUE	TRUE	TRUE	TRUE	FALSE	TRUE	TRUE	TRUE	TRUE	TRUE	TRUE	FALSE	FALSE	FALSE	TRUE	TRUE	TRUE	TRUE	TRUE	FALSE	FALSE	FALSE	TRUE	TRUE
chr12	122192168	122193130	36	9759.738218	0	0.93287373	0.954221417	0.570293127	0.926906436	0.939742753	0.947296486	0.845753358	0.475620794	0.478600624	FALSE	FALSE	FALSE	FALSE	TRUE	TRUE	TRUE	FALSE	FALSE	FALSE	TRUE	TRUE	TRUE	FALSE	FALSE	TRUE	TRUE	TRUE	FALSE	TRUE	TRUE	TRUE	TRUE	TRUE	TRUE	TRUE	TRUE	TRUE
chr20	58112665	58115121	40	9758.880144	0	0.535621803	0.452986097	0.86150686	0.437554362	0.393395468	0.874092782	0.862493493	0.870583537	0.480697314	FALSE	FALSE	FALSE	TRUE	TRUE	TRUE	TRUE	TRUE	FALSE	TRUE	TRUE	TRUE	TRUE	TRUE	TRUE	FALSE	FALSE	FALSE	FALSE	TRUE	TRUE	TRUE	TRUE	FALSE	FALSE	FALSE	TRUE	TRUE
chr16	49744726	49746345	29	9757.442589	0	0.811239236	0.92270277	0.440483322	0.926248319	0.839960093	0.718659147	0.442600618	0.380292622	0.545955697	TRUE	FALSE	TRUE	TRUE	TRUE	TRUE	TRUE	FALSE	FALSE	FALSE	TRUE	TRUE	TRUE	TRUE	FALSE	TRUE	TRUE	TRUE	FALSE	TRUE	TRUE	TRUE	TRUE	FALSE	FALSE	FALSE	TRUE	TRUE
chr3	197898667	197900225	26	9753.574124	0	0.858499066	0.922499396	0.414769246	0.910903254	0.73444308	0.909664793	0.507240803	0.394138866	0.52836053	TRUE	FALSE	FALSE	FALSE	TRUE	TRUE	TRUE	TRUE	TRUE	TRUE	TRUE	TRUE	TRUE	FALSE	FALSE	TRUE	TRUE	TRUE	FALSE	TRUE	TRUE	TRUE	TRUE	FALSE	TRUE	TRUE	TRUE	TRUE
chr19	11784413	11785693	29	9752.557582	0	0.792490687	0.866590094	0.365106769	0.853108661	0.827036719	0.83803168	0.531410585	0.336265519	0.530324575	FALSE	FALSE	FALSE	FALSE	TRUE	TRUE	TRUE	FALSE	FALSE	FALSE	TRUE	TRUE	TRUE	FALSE	FALSE	TRUE	TRUE	TRUE	FALSE	TRUE	TRUE	TRUE	TRUE	FALSE	TRUE	TRUE	TRUE	TRUE
chr12	102961134	102961687	27	9751.69304	0	0.120851536	0.074884235	0.701902262	0.071300006	0.185087639	0.339973112	0.715832431	0.724314675	0.653014669	TRUE	FALSE	FALSE	TRUE	TRUE	TRUE	TRUE	FALSE	TRUE	TRUE	TRUE	TRUE	TRUE	TRUE	TRUE	TRUE	TRUE	TRUE	FALSE	TRUE	TRUE	TRUE	TRUE	FALSE	FALSE	FALSE	TRUE	TRUE
chr8	8241663	8243088	16	9748.940163	0	0.885490226	0.919507638	0.389476437	0.932873292	0.918724362	0.895646646	0.470247964	0.350572859	0.582300433	FALSE	FALSE	FALSE	FALSE	TRUE	TRUE	TRUE	FALSE	FALSE	FALSE	TRUE	TRUE	TRUE	FALSE	FALSE	TRUE	TRUE	TRUE	FALSE	TRUE	TRUE	TRUE	TRUE	FALSE	TRUE	TRUE	TRUE	TRUE
chr3	127753995	127755610	46	9742.819606	0	0.671342495	0.753203665	0.272422169	0.678366524	0.601990832	0.907726505	0.388951767	0.253324932	0.654401573	FALSE	FALSE	FALSE	TRUE	TRUE	TRUE	TRUE	FALSE	TRUE	TRUE	TRUE	TRUE	TRUE	TRUE	TRUE	TRUE	TRUE	TRUE	FALSE	TRUE	TRUE	TRUE	TRUE	FALSE	FALSE	FALSE	TRUE	TRUE
chr15	61075756	61077485	28	9735.252307	0	0.900189433	0.921612001	0.522888768	0.913331417	0.926422722	0.821464484	0.593268267	0.492866309	0.433556413	FALSE	FALSE	FALSE	TRUE	TRUE	TRUE	TRUE	FALSE	FALSE	TRUE	TRUE	TRUE	TRUE	TRUE	TRUE	TRUE	TRUE	TRUE	FALSE	TRUE	TRUE	TRUE	TRUE	FALSE	TRUE	TRUE	TRUE	TRUE
chr2	29063004	29066104	53	9731.551181	0	0.632774859	0.561382272	0.90110192	0.565137004	0.447465107	0.812503071	0.878371661	0.928283815	0.480818707	TRUE	FALSE	FALSE	TRUE	TRUE	TRUE	TRUE	TRUE	FALSE	TRUE	TRUE	TRUE	TRUE	TRUE	TRUE	FALSE	FALSE	FALSE	FALSE	TRUE	TRUE	TRUE	TRUE	FALSE	FALSE	FALSE	TRUE	TRUE
chr12	4880861	4882729	37	9730.126635	0	0.631272702	0.522978346	0.89440075	0.461409164	0.454418885	0.868085578	0.897179284	0.897449777	0.443030892	FALSE	FALSE	TRUE	TRUE	TRUE	TRUE	TRUE	TRUE	FALSE	TRUE	TRUE	TRUE	TRUE	TRUE	TRUE	FALSE	FALSE	FALSE	TRUE	TRUE	TRUE	TRUE	TRUE	FALSE	FALSE	FALSE	TRUE	TRUE
chr13	36429966	36431060	30	9729.153682	0	0.278542234	0.262623603	0.691500067	0.235534559	0.247285838	0.303523775	0.638333531	0.676261441	0.455965508	FALSE	FALSE	FALSE	FALSE	TRUE	TRUE	TRUE	FALSE	FALSE	FALSE	TRUE	TRUE	TRUE	FALSE	FALSE	TRUE	TRUE	TRUE	FALSE	TRUE	TRUE	TRUE	TRUE	FALSE	FALSE	FALSE	TRUE	TRUE
chr20	37172539	37173195	14	9728.828488	0	0.942571144	0.959185574	0.312368443	0.962442015	0.960398799	0.93950476	0.601131065	0.278736775	0.68370524	FALSE	FALSE	FALSE	FALSE	TRUE	TRUE	TRUE	FALSE	FALSE	FALSE	TRUE	TRUE	TRUE	FALSE	FALSE	TRUE	TRUE	TRUE	FALSE	TRUE	TRUE	TRUE	TRUE	FALSE	TRUE	TRUE	TRUE	TRUE
chr8	140084808	140088473	64	9727.868612	0	0.557554155	0.458013871	0.790041995	0.349818369	0.518801639	0.70747936	0.82226744	0.79560205	0.47244907	TRUE	FALSE	TRUE	TRUE	TRUE	TRUE	TRUE	FALSE	FALSE	TRUE	TRUE	TRUE	TRUE	TRUE	TRUE	FALSE	FALSE	FALSE	FALSE	TRUE	TRUE	TRUE	TRUE	FALSE	FALSE	FALSE	TRUE	TRUE
chr3	123348204	123350283	34	9725.470356	0	0.804419007	0.875348966	0.18808804	0.866754894	0.816129775	0.887252745	0.483663794	0.153317417	0.733935328	FALSE	FALSE	FALSE	FALSE	TRUE	TRUE	TRUE	FALSE	FALSE	FALSE	TRUE	TRUE	TRUE	FALSE	FALSE	TRUE	TRUE	TRUE	FALSE	TRUE	TRUE	TRUE	TRUE	FALSE	TRUE	TRUE	TRUE	TRUE
chr8	38494296	38496360	37	9725.120653	0	0.642957325	0.508372558	0.902115676	0.43076069	0.370843848	0.847445667	0.871597964	0.906803682	0.535959834	FALSE	FALSE	TRUE	TRUE	TRUE	TRUE	TRUE	TRUE	TRUE	TRUE	TRUE	TRUE	TRUE	TRUE	TRUE	FALSE	FALSE	FALSE	TRUE	TRUE	TRUE	TRUE	TRUE	FALSE	FALSE	FALSE	TRUE	TRUE
chr10	132492285	132495887	75	9719.169401	0	0.727614134	0.743806904	0.412450003	0.74899411	0.770692103	0.845552272	0.528081232	0.380357071	0.465195201	FALSE	FALSE	FALSE	FALSE	FALSE	TRUE	TRUE	FALSE	FALSE	FALSE	TRUE	FALSE	TRUE	FALSE	FALSE	TRUE	TRUE	FALSE	FALSE	TRUE	TRUE	FALSE	TRUE	FALSE	TRUE	TRUE	TRUE	FALSE
chr19	47267109	47268962	39	9718.843112	0	0.614183942	0.529139013	0.882009013	0.436244056	0.383741113	0.915587032	0.899392474	0.900662042	0.531845919	FALSE	FALSE	TRUE	TRUE	TRUE	TRUE	TRUE	TRUE	TRUE	TRUE	TRUE	TRUE	TRUE	TRUE	TRUE	FALSE	FALSE	FALSE	FALSE	TRUE	TRUE	TRUE	TRUE	FALSE	FALSE	FALSE	TRUE	TRUE
chr8	1946220	1947556	49	9713.812765	0	0.639870898	0.429559799	0.943120222	0.339980256	0.288060466	0.841813707	0.916383361	0.95050362	0.662443154	FALSE	FALSE	TRUE	TRUE	TRUE	TRUE	TRUE	TRUE	FALSE	TRUE	TRUE	TRUE	TRUE	TRUE	TRUE	FALSE	FALSE	FALSE	FALSE	TRUE	TRUE	TRUE	TRUE	FALSE	FALSE	FALSE	TRUE	TRUE
chr14	96944239	96946239	34	9705.408659	0	0.817415452	0.834702287	0.405196409	0.792616511	0.754962732	0.84426656	0.50378597	0.369902847	0.474363713	FALSE	FALSE	FALSE	FALSE	TRUE	TRUE	TRUE	FALSE	FALSE	TRUE	TRUE	TRUE	TRUE	FALSE	FALSE	TRUE	TRUE	TRUE	FALSE	TRUE	TRUE	TRUE	TRUE	FALSE	TRUE	TRUE	TRUE	TRUE
chr1	11390221	11392596	37	9694.645929	0	0.893422737	0.914394361	0.516970852	0.919035836	0.8175599	0.727378112	0.673271336	0.500389794	0.418646042	TRUE	FALSE	FALSE	TRUE	TRUE	TRUE	TRUE	FALSE	TRUE	FALSE	TRUE	TRUE	TRUE	TRUE	TRUE	TRUE	TRUE	FALSE	FALSE	TRUE	TRUE	TRUE	TRUE	FALSE	TRUE	TRUE	TRUE	TRUE
chr17	9646240	9648723	46	9693.98404	0	0.547036291	0.406664515	0.851196876	0.365431054	0.48199535	0.727472921	0.834252113	0.854174534	0.48874348	TRUE	FALSE	TRUE	TRUE	TRUE	TRUE	TRUE	FALSE	TRUE	TRUE	TRUE	TRUE	TRUE	TRUE	TRUE	FALSE	FALSE	FALSE	TRUE	TRUE	TRUE	TRUE	TRUE	FALSE	FALSE	FALSE	TRUE	TRUE
chr1	14800428	14801560	29	9693.335328	0	0.929283547	0.949528707	0.483367148	0.943034181	0.946471804	0.937160513	0.725653484	0.504172214	0.466161559	FALSE	FALSE	FALSE	FALSE	TRUE	TRUE	TRUE	FALSE	FALSE	FALSE	TRUE	TRUE	TRUE	FALSE	FALSE	TRUE	TRUE	TRUE	FALSE	TRUE	TRUE	TRUE	TRUE	FALSE	TRUE	TRUE	TRUE	TRUE
chr10	110685506	110687025	27	9683.077164	0	0.923603411	0.961919623	0.473811097	0.954829763	0.944795522	0.935620754	0.677983497	0.539623454	0.488108525	FALSE	FALSE	FALSE	FALSE	TRUE	TRUE	TRUE	FALSE	FALSE	FALSE	TRUE	TRUE	TRUE	FALSE	FALSE	TRUE	TRUE	TRUE	FALSE	TRUE	TRUE	TRUE	TRUE	FALSE	TRUE	TRUE	TRUE	TRUE
chr5	160478276	160481975	30	9680.553063	0	0.517723673	0.498163	0.876057161	0.47740226	0.46267303	0.818889106	0.734171782	0.885075435	0.422402404	FALSE	FALSE	FALSE	TRUE	TRUE	TRUE	TRUE	FALSE	FALSE	TRUE	TRUE	TRUE	TRUE	TRUE	TRUE	FALSE	FALSE	FALSE	FALSE	TRUE	TRUE	TRUE	TRUE	FALSE	TRUE	TRUE	TRUE	TRUE
chr7	36010421	36012689	37	9679.628327	0	0.62115976	0.55242226	0.892457685	0.514849873	0.468544694	0.819144159	0.843923464	0.904152172	0.435607478	TRUE	FALSE	TRUE	TRUE	TRUE	TRUE	TRUE	TRUE	TRUE	TRUE	TRUE	TRUE	TRUE	TRUE	TRUE	FALSE	FALSE	FALSE	FALSE	TRUE	TRUE	TRUE	TRUE	FALSE	FALSE	FALSE	TRUE	TRUE
chr17	17551928	17553119	34	9672.280823	0	0.955541141	0.958586966	0.341113055	0.955183449	0.944877769	0.937595395	0.610759175	0.282537697	0.676049269	FALSE	FALSE	FALSE	FALSE	TRUE	TRUE	TRUE	FALSE	FALSE	FALSE	TRUE	TRUE	TRUE	FALSE	FALSE	TRUE	TRUE	TRUE	FALSE	TRUE	TRUE	TRUE	TRUE	FALSE	TRUE	TRUE	TRUE	TRUE
chr2	44776495	44779065	40	9669.573442	0	0.813746928	0.856866093	0.445845343	0.830251861	0.738988095	0.669230288	0.495000544	0.39022409	0.466642003	TRUE	FALSE	FALSE	TRUE	TRUE	TRUE	TRUE	FALSE	TRUE	FALSE	TRUE	TRUE	TRUE	TRUE	TRUE	TRUE	TRUE	TRUE	FALSE	TRUE	TRUE	TRUE	TRUE	FALSE	FALSE	FALSE	TRUE	TRUE
chr1	109864352	109866101	24	9667.404491	0	0.56914211	0.538711259	0.921787324	0.445767829	0.456654374	0.886046542	0.882620923	0.918149407	0.476019495	FALSE	TRUE	TRUE	TRUE	TRUE	TRUE	TRUE	TRUE	TRUE	TRUE	TRUE	TRUE	TRUE	TRUE	TRUE	FALSE	FALSE	FALSE	FALSE	TRUE	TRUE	TRUE	TRUE	FALSE	FALSE	FALSE	TRUE	TRUE
chr2	4617973	4619971	31	9666.219153	0	0.866604926	0.945858792	0.584455758	0.940083459	0.899971906	0.927936222	0.604087635	0.559354401	0.386504391	FALSE	FALSE	FALSE	FALSE	TRUE	TRUE	TRUE	FALSE	FALSE	FALSE	TRUE	TRUE	TRUE	FALSE	FALSE	TRUE	TRUE	TRUE	FALSE	TRUE	TRUE	TRUE	TRUE	FALSE	FALSE	FALSE	TRUE	TRUE
chr12	13389235	13391414	34	9665.644654	0	0.520607793	0.544465374	0.868999892	0.521481408	0.458774041	0.798784113	0.860790852	0.907703071	0.448929031	FALSE	FALSE	FALSE	TRUE	TRUE	TRUE	TRUE	FALSE	TRUE	TRUE	TRUE	TRUE	TRUE	TRUE	TRUE	TRUE	FALSE	FALSE	FALSE	TRUE	TRUE	TRUE	TRUE	FALSE	FALSE	FALSE	TRUE	TRUE
chr10	132596022	132598884	52	9665.092234	0	0.870955907	0.909711611	0.456756026	0.90809165	0.896665803	0.888211794	0.765354529	0.41290439	0.496807221	FALSE	FALSE	FALSE	FALSE	FALSE	TRUE	TRUE	FALSE	FALSE	FALSE	TRUE	FALSE	TRUE	FALSE	FALSE	TRUE	TRUE	FALSE	FALSE	TRUE	TRUE	FALSE	TRUE	FALSE	TRUE	TRUE	TRUE	FALSE
chr6	12755742	12759554	49	9659.044529	0	0.882284758	0.889452158	0.430821447	0.876338392	0.910800369	0.927539026	0.684351369	0.369178565	0.558360462	FALSE	FALSE	FALSE	FALSE	TRUE	TRUE	TRUE	FALSE	FALSE	FALSE	TRUE	TRUE	TRUE	FALSE	FALSE	TRUE	TRUE	TRUE	FALSE	TRUE	TRUE	TRUE	TRUE	FALSE	TRUE	TRUE	TRUE	TRUE
chr9	131708921	131710837	37	9655.292213	0	0.669594952	0.851014647	0.397227519	0.86256201	0.826626759	0.591984381	0.467312499	0.358467191	0.504094819	FALSE	FALSE	TRUE	TRUE	TRUE	TRUE	TRUE	TRUE	FALSE	TRUE	TRUE	TRUE	TRUE	TRUE	FALSE	TRUE	TRUE	FALSE	TRUE	TRUE	TRUE	TRUE	TRUE	FALSE	FALSE	TRUE	TRUE	TRUE
chr14	89469282	89470794	23	9654.599093	0	0.543023086	0.447965061	0.929319319	0.398365684	0.439012493	0.912487586	0.930420511	0.943257989	0.544892306	FALSE	FALSE	TRUE	TRUE	TRUE	TRUE	TRUE	TRUE	FALSE	TRUE	TRUE	TRUE	TRUE	TRUE	TRUE	FALSE	FALSE	FALSE	FALSE	TRUE	TRUE	TRUE	TRUE	FALSE	FALSE	FALSE	TRUE	TRUE
chr5	61658569	61660064	32	9654.496389	0	0.774555103	0.875660353	0.39173896	0.786906415	0.818494585	0.722127331	0.435180624	0.337586201	0.538074152	FALSE	TRUE	FALSE	FALSE	TRUE	TRUE	TRUE	FALSE	FALSE	TRUE	TRUE	TRUE	TRUE	TRUE	FALSE	TRUE	TRUE	TRUE	TRUE	TRUE	TRUE	TRUE	TRUE	FALSE	FALSE	TRUE	TRUE	TRUE
chr19	17369455	17371774	44	9654.44557	0	0.715696696	0.571688839	0.928025572	0.452257221	0.683750118	0.931007528	0.924659285	0.925576006	0.478750308	TRUE	FALSE	TRUE	TRUE	TRUE	TRUE	TRUE	FALSE	FALSE	TRUE	TRUE	TRUE	TRUE	TRUE	TRUE	FALSE	FALSE	FALSE	FALSE	TRUE	TRUE	TRUE	TRUE	FALSE	FALSE	FALSE	TRUE	TRUE
chr7	135889416	135890152	14	9653.807521	0	0.864564016	0.951247331	0.329501359	0.95588344	0.901301371	0.911492919	0.469577085	0.291902729	0.663980711	FALSE	FALSE	TRUE	FALSE	TRUE	TRUE	TRUE	FALSE	FALSE	FALSE	TRUE	TRUE	TRUE	FALSE	FALSE	TRUE	TRUE	TRUE	TRUE	TRUE	TRUE	TRUE	TRUE	FALSE	TRUE	TRUE	TRUE	TRUE
chr12	24396049	24396732	14	9653.321525	0	0.410792971	0.293598477	0.891232676	0.306004909	0.315349634	0.321620544	0.863179224	0.923455648	0.629857171	FALSE	FALSE	TRUE	FALSE	TRUE	TRUE	TRUE	TRUE	FALSE	FALSE	TRUE	TRUE	TRUE	FALSE	TRUE	TRUE	TRUE	TRUE	TRUE	TRUE	TRUE	TRUE	TRUE	FALSE	FALSE	FALSE	TRUE	TRUE
chr1	202861623	202862278	24	9653.122482	0	0.200453829	0.127674749	0.54613022	0.092081865	0.172719096	0.092517234	0.531531727	0.55629868	0.464216815	TRUE	FALSE	TRUE	FALSE	TRUE	TRUE	TRUE	FALSE	FALSE	FALSE	TRUE	TRUE	TRUE	FALSE	FALSE	TRUE	TRUE	TRUE	FALSE	TRUE	TRUE	TRUE	TRUE	FALSE	FALSE	FALSE	TRUE	TRUE
chr2	309422	311252	26	9650.541154	0	0.744295174	0.867563332	0.410273178	0.864412009	0.778530419	0.778193714	0.474743502	0.383019385	0.484543947	TRUE	FALSE	TRUE	FALSE	TRUE	TRUE	TRUE	FALSE	TRUE	FALSE	TRUE	TRUE	TRUE	FALSE	FALSE	TRUE	TRUE	TRUE	TRUE	TRUE	TRUE	TRUE	TRUE	FALSE	FALSE	TRUE	TRUE	TRUE
chr2	58493363	58494543	18	9639.05302	0	0.93149173	0.969623558	0.464657451	0.962718467	0.950618237	0.950198742	0.57934231	0.443948799	0.525674759	FALSE	FALSE	FALSE	FALSE	TRUE	TRUE	TRUE	FALSE	FALSE	FALSE	TRUE	TRUE	TRUE	FALSE	FALSE	TRUE	TRUE	TRUE	FALSE	TRUE	TRUE	TRUE	TRUE	FALSE	TRUE	TRUE	TRUE	TRUE
chr5	176608068	176609503	31	9638.609267	0	0.115585293	0.135476374	0.637940428	0.148482172	0.087109425	0.163245211	0.422943052	0.643229302	0.556119877	TRUE	FALSE	FALSE	FALSE	TRUE	TRUE	TRUE	FALSE	FALSE	TRUE	TRUE	TRUE	TRUE	FALSE	FALSE	TRUE	TRUE	TRUE	FALSE	TRUE	TRUE	TRUE	TRUE	FALSE	TRUE	TRUE	TRUE	TRUE
chr8	67399061	67400447	20	9636.669141	0	0.939376668	0.972546458	0.515694908	0.966174723	0.959638448	0.950414369	0.616517341	0.482554747	0.489991712	FALSE	FALSE	FALSE	FALSE	TRUE	TRUE	TRUE	FALSE	FALSE	FALSE	TRUE	TRUE	TRUE	FALSE	FALSE	TRUE	TRUE	TRUE	FALSE	TRUE	TRUE	TRUE	TRUE	FALSE	TRUE	TRUE	TRUE	TRUE
chr22	30737038	30740970	65	9632.812954	0	0.870690677	0.910408382	0.570595938	0.907780135	0.860040031	0.883084226	0.748398396	0.538984633	0.37142375	FALSE	FALSE	FALSE	FALSE	TRUE	TRUE	TRUE	FALSE	FALSE	FALSE	TRUE	FALSE	TRUE	FALSE	FALSE	TRUE	TRUE	TRUE	FALSE	TRUE	TRUE	TRUE	TRUE	FALSE	TRUE	TRUE	TRUE	TRUE
chr15	92789121	92790000	22	9631.53847	0	0.962770653	0.96509199	0.484145424	0.970496112	0.967114536	0.883280789	0.720730529	0.428810128	0.541685984	FALSE	FALSE	FALSE	FALSE	TRUE	TRUE	TRUE	FALSE	FALSE	FALSE	TRUE	TRUE	TRUE	FALSE	FALSE	TRUE	TRUE	TRUE	FALSE	TRUE	TRUE	TRUE	TRUE	FALSE	TRUE	TRUE	TRUE	TRUE
chr16	88605407	88606977	43	9629.313803	0	0.62452415	0.542542242	0.934607002	0.530351954	0.493291183	0.919139964	0.923504324	0.919391258	0.441315819	FALSE	FALSE	FALSE	TRUE	TRUE	TRUE	TRUE	TRUE	FALSE	TRUE	TRUE	TRUE	TRUE	TRUE	TRUE	FALSE	FALSE	FALSE	FALSE	TRUE	TRUE	TRUE	TRUE	FALSE	FALSE	FALSE	TRUE	TRUE
chr4	128552094	128554249	40	9627.074003	0	0.389979075	0.372379655	0.768858287	0.350738923	0.311556445	0.336540298	0.778605081	0.721161277	0.467048636	FALSE	FALSE	FALSE	FALSE	TRUE	TRUE	TRUE	FALSE	FALSE	FALSE	TRUE	TRUE	TRUE	FALSE	FALSE	TRUE	TRUE	TRUE	FALSE	TRUE	TRUE	TRUE	TRUE	FALSE	FALSE	FALSE	TRUE	TRUE
chr2	28606068	28610960	49	9623.477057	0	0.68300088	0.692613796	0.92146857	0.666015224	0.605814293	0.847962204	0.873922694	0.928218273	0.32240398	FALSE	FALSE	FALSE	TRUE	TRUE	TRUE	TRUE	FALSE	FALSE	TRUE	TRUE	TRUE	TRUE	TRUE	TRUE	FALSE	FALSE	FALSE	FALSE	TRUE	TRUE	TRUE	TRUE	FALSE	FALSE	FALSE	TRUE	TRUE
chr11	113441595	113446398	59	9622.122336	0	0.912956481	0.932163509	0.599655972	0.946498696	0.873878326	0.925176259	0.731718047	0.522864681	0.423634015	FALSE	FALSE	FALSE	FALSE	TRUE	TRUE	TRUE	FALSE	FALSE	FALSE	TRUE	TRUE	TRUE	FALSE	FALSE	TRUE	TRUE	TRUE	FALSE	TRUE	TRUE	TRUE	TRUE	FALSE	TRUE	TRUE	TRUE	TRUE
chr19	46392375	46393928	40	9617.15507	0	0.407745782	0.380948873	0.828109238	0.308130574	0.41826035	0.642522218	0.741763343	0.847571595	0.539441021	FALSE	FALSE	FALSE	TRUE	TRUE	TRUE	TRUE	FALSE	FALSE	TRUE	TRUE	TRUE	TRUE	TRUE	TRUE	FALSE	FALSE	FALSE	FALSE	TRUE	TRUE	TRUE	TRUE	FALSE	FALSE	TRUE	TRUE	TRUE
chr2	27257216	27261785	63	9615.889032	0	0.743519696	0.728380546	0.956024716	0.58510541	0.498128619	0.947818741	0.946949233	0.959024179	0.46089556	FALSE	TRUE	TRUE	TRUE	TRUE	TRUE	TRUE	TRUE	TRUE	TRUE	TRUE	TRUE	TRUE	TRUE	TRUE	FALSE	FALSE	FALSE	FALSE	TRUE	TRUE	TRUE	TRUE	FALSE	FALSE	FALSE	TRUE	TRUE
chr2	105370172	105371942	35	9614.015175	0	0.634445779	0.418044714	0.82018308	0.352167653	0.30277803	0.808173967	0.834105886	0.817083174	0.531327856	FALSE	FALSE	TRUE	TRUE	TRUE	TRUE	TRUE	TRUE	TRUE	TRUE	TRUE	TRUE	TRUE	TRUE	TRUE	FALSE	FALSE	FALSE	TRUE	TRUE	TRUE	TRUE	TRUE	FALSE	FALSE	FALSE	TRUE	TRUE
chr6	165832278	165833894	25	9603.548575	0	0.916098145	0.946313485	0.342174074	0.93505523	0.868361963	0.937831965	0.580548068	0.310981331	0.635332154	FALSE	FALSE	FALSE	FALSE	TRUE	TRUE	TRUE	FALSE	FALSE	FALSE	TRUE	TRUE	TRUE	FALSE	FALSE	TRUE	TRUE	TRUE	FALSE	TRUE	TRUE	TRUE	TRUE	FALSE	TRUE	TRUE	TRUE	TRUE
chr18	56083148	56087383	48	9598.190139	0	0.761818385	0.689153254	0.93726829	0.646722628	0.578533797	0.919993888	0.920460176	0.936901452	0.358734494	FALSE	FALSE	TRUE	TRUE	TRUE	TRUE	TRUE	TRUE	FALSE	TRUE	TRUE	TRUE	TRUE	TRUE	TRUE	FALSE	FALSE	FALSE	FALSE	TRUE	TRUE	TRUE	TRUE	FALSE	FALSE	FALSE	TRUE	TRUE
chr2	109287984	109292152	57	9588.602012	0	0.581368796	0.530155391	0.86132257	0.525270192	0.487591136	0.844344408	0.892285117	0.878381016	0.404693981	FALSE	FALSE	FALSE	TRUE	TRUE	TRUE	TRUE	FALSE	FALSE	TRUE	TRUE	TRUE	TRUE	TRUE	TRUE	FALSE	FALSE	FALSE	FALSE	TRUE	TRUE	TRUE	TRUE	FALSE	FALSE	FALSE	TRUE	TRUE
chr1	7580552	7582924	44	9587.177626	0	0.56180583	0.612407128	0.89905186	0.589727155	0.404526035	0.645784808	0.862282583	0.90485074	0.500324705	TRUE	FALSE	FALSE	FALSE	TRUE	TRUE	TRUE	TRUE	TRUE	TRUE	TRUE	TRUE	TRUE	FALSE	FALSE	TRUE	TRUE	TRUE	FALSE	TRUE	TRUE	TRUE	TRUE	FALSE	FALSE	FALSE	TRUE	TRUE
chr1	25896596	25900460	49	9586.8198	0	0.371814874	0.298810422	0.836142785	0.245716269	0.503875436	0.528666576	0.736691352	0.868468826	0.622752557	TRUE	FALSE	TRUE	TRUE	TRUE	TRUE	TRUE	TRUE	TRUE	FALSE	TRUE	TRUE	TRUE	TRUE	TRUE	TRUE	TRUE	TRUE	FALSE	TRUE	TRUE	TRUE	TRUE	FALSE	FALSE	TRUE	TRUE	TRUE
chr18	75296354	75298095	31	9586.001502	0	0.799770275	0.809768814	0.348228034	0.807638287	0.682146687	0.847102743	0.385702183	0.330099629	0.517003114	TRUE	FALSE	FALSE	FALSE	TRUE	TRUE	TRUE	TRUE	TRUE	TRUE	TRUE	TRUE	TRUE	FALSE	FALSE	TRUE	TRUE	TRUE	FALSE	TRUE	TRUE	TRUE	TRUE	FALSE	FALSE	FALSE	TRUE	TRUE
chr9	109641181	109641866	21	9585.650403	0	0.056451365	0.100066787	0.564312721	0.085766507	0.047007743	0.052198292	0.333437116	0.567059861	0.520052117	FALSE	FALSE	FALSE	FALSE	TRUE	TRUE	TRUE	FALSE	FALSE	FALSE	TRUE	TRUE	TRUE	FALSE	FALSE	TRUE	TRUE	TRUE	FALSE	TRUE	TRUE	TRUE	TRUE	FALSE	TRUE	TRUE	TRUE	TRUE
chr7	31475737	31479728	48	9585.551088	0	0.631960175	0.623343532	0.941022102	0.618098206	0.490065345	0.869622579	0.880529564	0.935999298	0.450956758	TRUE	FALSE	FALSE	TRUE	TRUE	TRUE	TRUE	TRUE	TRUE	TRUE	TRUE	TRUE	TRUE	TRUE	TRUE	FALSE	FALSE	FALSE	FALSE	TRUE	TRUE	TRUE	TRUE	FALSE	FALSE	FALSE	TRUE	TRUE
chr5	180249953	180251483	28	9585.133557	0	0.61978402	0.470292453	0.904627153	0.479259083	0.510916985	0.913192683	0.910414849	0.900701035	0.44290023	FALSE	FALSE	TRUE	TRUE	TRUE	TRUE	TRUE	TRUE	FALSE	TRUE	TRUE	TRUE	TRUE	TRUE	TRUE	FALSE	FALSE	FALSE	TRUE	TRUE	TRUE	TRUE	TRUE	FALSE	FALSE	FALSE	TRUE	TRUE
chr1	234408563	234409528	23	9578.652122	0	0.468279764	0.600962722	0.134684523	0.584923602	0.582256252	0.688197984	0.160555936	0.121132772	0.567065212	FALSE	FALSE	TRUE	TRUE	TRUE	TRUE	TRUE	TRUE	FALSE	TRUE	TRUE	TRUE	TRUE	TRUE	TRUE	TRUE	TRUE	TRUE	TRUE	TRUE	TRUE	TRUE	TRUE	FALSE	FALSE	FALSE	TRUE	TRUE
chr8	64586751	64587661	39	9575.147219	0	0.25541594	0.251553652	0.643514709	0.246158219	0.121702687	0.345604838	0.617954449	0.674859175	0.553156488	FALSE	FALSE	FALSE	FALSE	TRUE	TRUE	TRUE	FALSE	FALSE	TRUE	TRUE	TRUE	TRUE	FALSE	FALSE	TRUE	TRUE	TRUE	FALSE	TRUE	TRUE	TRUE	TRUE	FALSE	FALSE	FALSE	TRUE	TRUE
chr17	79353974	79356159	47	9572.780385	0	0.596185987	0.704488608	0.180795916	0.646158139	0.5350798	0.793732899	0.314767769	0.142985296	0.650747604	FALSE	FALSE	FALSE	TRUE	TRUE	TRUE	TRUE	FALSE	TRUE	TRUE	TRUE	TRUE	TRUE	FALSE	TRUE	TRUE	TRUE	TRUE	FALSE	TRUE	TRUE	TRUE	TRUE	FALSE	TRUE	TRUE	TRUE	TRUE
chr12	113880261	113882010	42	9572.453691	0	0.76620097	0.910112817	0.579374772	0.918388157	0.913603188	0.441509613	0.49276132	0.555106075	0.476878544	FALSE	FALSE	TRUE	TRUE	TRUE	TRUE	TRUE	TRUE	FALSE	TRUE	TRUE	TRUE	TRUE	TRUE	TRUE	FALSE	FALSE	FALSE	TRUE	TRUE	TRUE	TRUE	TRUE	FALSE	FALSE	FALSE	TRUE	TRUE
chr5	509749	510842	28	9571.866868	0	0.749937381	0.566083721	0.94963182	0.5227612	0.398689724	0.917080218	0.912478947	0.948151538	0.550942095	TRUE	FALSE	TRUE	TRUE	TRUE	TRUE	TRUE	TRUE	TRUE	TRUE	TRUE	TRUE	TRUE	TRUE	TRUE	FALSE	FALSE	FALSE	TRUE	TRUE	TRUE	TRUE	TRUE	FALSE	FALSE	FALSE	TRUE	TRUE
chr6	166540724	166542734	46	9564.56676	0	0.538159568	0.555933214	0.225724308	0.514610847	0.583238419	0.811999786	0.302837234	0.196158381	0.615841404	FALSE	FALSE	FALSE	TRUE	TRUE	TRUE	TRUE	FALSE	FALSE	TRUE	TRUE	TRUE	TRUE	TRUE	TRUE	TRUE	TRUE	TRUE	FALSE	TRUE	TRUE	TRUE	TRUE	FALSE	FALSE	TRUE	TRUE	TRUE
chr5	17792674	17794485	21	9553.48822	0	0.827897743	0.864240006	0.320882435	0.86303744	0.869203561	0.919025274	0.522923903	0.284567817	0.634457457	FALSE	FALSE	FALSE	FALSE	TRUE	TRUE	TRUE	FALSE	FALSE	FALSE	TRUE	TRUE	TRUE	FALSE	FALSE	TRUE	TRUE	TRUE	FALSE	TRUE	TRUE	TRUE	TRUE	FALSE	TRUE	TRUE	TRUE	TRUE
chr9	121957820	121962330	50	9552.041255	0	0.909214826	0.891774686	0.522313684	0.888508479	0.858274097	0.926858476	0.815903415	0.42551926	0.501339216	FALSE	FALSE	FALSE	FALSE	FALSE	TRUE	TRUE	FALSE	FALSE	FALSE	TRUE	FALSE	TRUE	FALSE	FALSE	TRUE	TRUE	TRUE	FALSE	TRUE	TRUE	FALSE	TRUE	FALSE	TRUE	TRUE	TRUE	FALSE
chr6	165417329	165419192	32	9550.667895	0	0.904237272	0.92417634	0.254981052	0.921250513	0.907326114	0.907792783	0.738700099	0.21896504	0.7052113	FALSE	FALSE	FALSE	FALSE	TRUE	TRUE	TRUE	FALSE	FALSE	FALSE	TRUE	TRUE	TRUE	FALSE	FALSE	TRUE	TRUE	TRUE	FALSE	TRUE	TRUE	TRUE	TRUE	FALSE	TRUE	TRUE	TRUE	TRUE
chr22	18118092	18122144	68	9548.033071	0	0.886552121	0.915904492	0.433560951	0.896926903	0.682910237	0.925663372	0.631519931	0.402446441	0.523216932	TRUE	FALSE	FALSE	FALSE	FALSE	TRUE	TRUE	FALSE	TRUE	TRUE	FALSE	FALSE	FALSE	FALSE	FALSE	TRUE	TRUE	TRUE	FALSE	TRUE	TRUE	FALSE	TRUE	FALSE	TRUE	TRUE	TRUE	FALSE
chr4	66366236	66367793	18	9545.005347	0	0.834243839	0.940594565	0.461435634	0.942591038	0.90794149	0.812047612	0.440598987	0.468431823	0.50199205	FALSE	FALSE	TRUE	TRUE	TRUE	TRUE	TRUE	FALSE	FALSE	TRUE	TRUE	TRUE	TRUE	TRUE	FALSE	TRUE	TRUE	TRUE	TRUE	TRUE	TRUE	TRUE	TRUE	FALSE	FALSE	FALSE	TRUE	TRUE
chr15	101023169	101024781	30	9539.524572	0	0.640646886	0.568802768	0.910310212	0.460978541	0.458959443	0.768799289	0.905959372	0.92173196	0.462772517	FALSE	TRUE	TRUE	TRUE	TRUE	TRUE	TRUE	TRUE	TRUE	TRUE	TRUE	TRUE	TRUE	TRUE	TRUE	TRUE	TRUE	TRUE	FALSE	TRUE	TRUE	TRUE	TRUE	FALSE	FALSE	FALSE	TRUE	TRUE
chr15	63338609	63339780	15	9539.401656	0	0.849358213	0.910662225	0.274340084	0.902391519	0.841035883	0.903141323	0.518470072	0.240114304	0.67054792	FALSE	FALSE	FALSE	FALSE	TRUE	TRUE	TRUE	FALSE	FALSE	FALSE	TRUE	TRUE	TRUE	FALSE	FALSE	TRUE	TRUE	TRUE	FALSE	TRUE	TRUE	TRUE	TRUE	FALSE	TRUE	TRUE	TRUE	TRUE
chr6	168407912	168409112	24	9537.204187	0	0.940966779	0.949970695	0.501082738	0.949960255	0.945830559	0.933012521	0.586990762	0.461031149	0.488939546	FALSE	FALSE	FALSE	FALSE	TRUE	TRUE	TRUE	FALSE	FALSE	FALSE	TRUE	TRUE	TRUE	FALSE	FALSE	TRUE	TRUE	TRUE	FALSE	TRUE	TRUE	TRUE	TRUE	FALSE	TRUE	TRUE	TRUE	TRUE
chr11	114073193	114077670	85	9535.835953	0	0.64561434	0.491593891	0.75174834	0.360477932	0.340674592	0.806084821	0.771319705	0.773729519	0.465410229	FALSE	TRUE	TRUE	TRUE	TRUE	TRUE	TRUE	TRUE	TRUE	TRUE	TRUE	TRUE	TRUE	TRUE	FALSE	FALSE	FALSE	FALSE	FALSE	FALSE	FALSE	FALSE	TRUE	FALSE	FALSE	FALSE	TRUE	TRUE
chr21	31273982	31277143	46	9533.444692	0	0.632479565	0.640069711	0.947833687	0.586704484	0.491141189	0.935926723	0.932139914	0.956063778	0.464922589	FALSE	FALSE	FALSE	TRUE	TRUE	TRUE	TRUE	TRUE	FALSE	TRUE	TRUE	TRUE	TRUE	TRUE	TRUE	FALSE	FALSE	FALSE	FALSE	TRUE	TRUE	TRUE	TRUE	FALSE	FALSE	FALSE	TRUE	TRUE
chr3	123418334	123421455	57	9529.68217	0	0.403302177	0.487627729	0.102469876	0.418684777	0.513727188	0.804398374	0.186115453	0.091260482	0.713137892	FALSE	FALSE	FALSE	TRUE	TRUE	TRUE	TRUE	FALSE	FALSE	TRUE	TRUE	TRUE	TRUE	TRUE	TRUE	TRUE	TRUE	TRUE	FALSE	TRUE	TRUE	TRUE	TRUE	FALSE	FALSE	FALSE	TRUE	TRUE
chr2	29817393	29818710	32	9529.106705	0	0.37857635	0.302384561	0.826697456	0.240597558	0.354753869	0.569400041	0.660884322	0.847800308	0.60720275	TRUE	FALSE	TRUE	TRUE	TRUE	TRUE	TRUE	FALSE	FALSE	TRUE	TRUE	TRUE	TRUE	TRUE	TRUE	TRUE	TRUE	FALSE	FALSE	TRUE	TRUE	TRUE	TRUE	FALSE	TRUE	TRUE	TRUE	TRUE
chr7	129431276	129433542	25	9526.721	0	0.529271938	0.628943221	0.173385016	0.561416906	0.582215894	0.760846587	0.25589341	0.136413899	0.624432688	FALSE	FALSE	FALSE	TRUE	TRUE	TRUE	TRUE	FALSE	FALSE	TRUE	TRUE	TRUE	TRUE	FALSE	TRUE	TRUE	TRUE	TRUE	TRUE	TRUE	TRUE	TRUE	TRUE	FALSE	TRUE	TRUE	TRUE	TRUE
chr11	125407638	125409782	45	9526.177592	0	0.64485787	0.57175534	0.918970598	0.458818752	0.601855666	0.901539456	0.893858965	0.930374099	0.471555347	TRUE	TRUE	TRUE	TRUE	TRUE	TRUE	TRUE	FALSE	FALSE	TRUE	TRUE	TRUE	TRUE	TRUE	TRUE	FALSE	FALSE	FALSE	FALSE	TRUE	TRUE	TRUE	TRUE	FALSE	FALSE	FALSE	TRUE	TRUE
chr22	38312233	38315571	56	9523.498252	0	0.505581808	0.419201205	0.741172627	0.36084981	0.385603711	0.549019253	0.72879681	0.743696181	0.382846371	FALSE	FALSE	TRUE	TRUE	TRUE	TRUE	TRUE	TRUE	FALSE	TRUE	TRUE	TRUE	TRUE	TRUE	FALSE	TRUE	TRUE	TRUE	FALSE	TRUE	TRUE	TRUE	TRUE	FALSE	FALSE	FALSE	TRUE	TRUE
chr14	70831752	70834106	35	9522.890206	0	0.683813872	0.602636114	0.94606584	0.549947838	0.572680898	0.901405194	0.927709918	0.94657737	0.396629532	FALSE	FALSE	TRUE	TRUE	TRUE	TRUE	TRUE	TRUE	FALSE	TRUE	TRUE	TRUE	TRUE	TRUE	TRUE	FALSE	FALSE	FALSE	FALSE	TRUE	TRUE	TRUE	TRUE	FALSE	FALSE	FALSE	TRUE	TRUE
chr2	224981842	224985130	48	9522.85407	0	0.45794027	0.437799719	0.847892276	0.445918387	0.252583651	0.612344411	0.815522828	0.884167587	0.631583936	TRUE	FALSE	FALSE	TRUE	TRUE	TRUE	TRUE	TRUE	TRUE	TRUE	TRUE	TRUE	TRUE	TRUE	TRUE	TRUE	TRUE	TRUE	FALSE	TRUE	TRUE	TRUE	TRUE	FALSE	FALSE	FALSE	TRUE	TRUE
chr6	165500796	165501639	26	9521.303292	0	0.953709231	0.943065059	0.296719249	0.945316299	0.949906085	0.961322247	0.839300124	0.233150552	0.728171694	FALSE	FALSE	FALSE	FALSE	TRUE	TRUE	TRUE	FALSE	FALSE	FALSE	TRUE	TRUE	TRUE	FALSE	FALSE	TRUE	TRUE	TRUE	FALSE	TRUE	TRUE	FALSE	TRUE	FALSE	TRUE	TRUE	TRUE	FALSE
chr20	10636645	10641597	90	9519.73791	0	0.538836334	0.628973288	0.781833305	0.605240839	0.366191933	0.619920164	0.733351941	0.78347404	0.417282106	FALSE	FALSE	FALSE	FALSE	FALSE	FALSE	FALSE	FALSE	TRUE	TRUE	TRUE	TRUE	TRUE	FALSE	FALSE	TRUE	TRUE	FALSE	FALSE	TRUE	TRUE	FALSE	FALSE	FALSE	FALSE	FALSE	FALSE	FALSE
chr19	7242457	7244838	35	9518.6958	0	0.51549201	0.550134019	0.919727668	0.527132721	0.401005861	0.774144535	0.857816449	0.928806446	0.527800585	TRUE	FALSE	FALSE	TRUE	TRUE	TRUE	TRUE	TRUE	TRUE	TRUE	TRUE	TRUE	TRUE	TRUE	TRUE	TRUE	TRUE	TRUE	FALSE	TRUE	TRUE	TRUE	TRUE	FALSE	FALSE	FALSE	TRUE	TRUE
chr6	34131144	34132935	26	9511.608867	0	0.753004671	0.773216061	0.268854457	0.7470673	0.74607985	0.726212845	0.323158893	0.240535886	0.532680175	FALSE	FALSE	FALSE	FALSE	TRUE	TRUE	TRUE	FALSE	FALSE	FALSE	TRUE	TRUE	TRUE	FALSE	FALSE	TRUE	TRUE	TRUE	FALSE	TRUE	TRUE	TRUE	TRUE	FALSE	FALSE	FALSE	TRUE	TRUE
chr17	81279357	81280655	56	9507.141282	0	0.671951526	0.472095522	0.929591767	0.438929898	0.298856637	0.935067111	0.933308445	0.911235913	0.636210474	FALSE	FALSE	TRUE	TRUE	TRUE	TRUE	TRUE	TRUE	FALSE	TRUE	TRUE	TRUE	TRUE	TRUE	TRUE	FALSE	FALSE	FALSE	TRUE	TRUE	TRUE	TRUE	TRUE	FALSE	FALSE	FALSE	TRUE	TRUE
chr3	10977390	10978812	26	9500.863391	0	0.755363207	0.780703531	0.326075852	0.813196554	0.861121135	0.533779937	0.315614074	0.298224846	0.562896289	FALSE	FALSE	FALSE	TRUE	TRUE	TRUE	TRUE	TRUE	FALSE	TRUE	TRUE	TRUE	TRUE	TRUE	TRUE	TRUE	TRUE	TRUE	FALSE	TRUE	TRUE	TRUE	TRUE	FALSE	FALSE	FALSE	TRUE	TRUE
chr2	2727493	2728616	27	9498.202706	0	0.778775402	0.622967688	0.952567711	0.526438332	0.413713326	0.95788906	0.948081329	0.954099091	0.544175734	TRUE	TRUE	TRUE	TRUE	TRUE	TRUE	TRUE	TRUE	TRUE	TRUE	TRUE	TRUE	TRUE	TRUE	TRUE	FALSE	FALSE	FALSE	TRUE	TRUE	TRUE	TRUE	TRUE	FALSE	FALSE	FALSE	TRUE	TRUE
chr20	59581476	59583919	59	9498.044274	0	0.770606939	0.600755798	0.909313967	0.513490066	0.666527316	0.827023196	0.907752832	0.936678455	0.42318839	TRUE	TRUE	TRUE	TRUE	TRUE	TRUE	TRUE	FALSE	TRUE	TRUE	TRUE	TRUE	TRUE	TRUE	FALSE	TRUE	FALSE	FALSE	TRUE	TRUE	TRUE	TRUE	TRUE	FALSE	FALSE	FALSE	TRUE	TRUE
chr2	207705216	207706870	32	9497.904626	0	0.910184422	0.931306796	0.495069427	0.929751645	0.908146125	0.911305367	0.704213579	0.487185194	0.444121602	FALSE	FALSE	FALSE	FALSE	TRUE	TRUE	TRUE	FALSE	FALSE	FALSE	TRUE	TRUE	TRUE	FALSE	FALSE	TRUE	TRUE	TRUE	FALSE	TRUE	TRUE	TRUE	TRUE	FALSE	TRUE	TRUE	TRUE	TRUE
chr9	98380115	98382187	37	9497.884141	0	0.480172275	0.522136018	0.867092391	0.450258668	0.476990026	0.650966205	0.864881416	0.872972646	0.422713977	FALSE	FALSE	FALSE	TRUE	TRUE	TRUE	TRUE	FALSE	FALSE	TRUE	TRUE	TRUE	TRUE	TRUE	TRUE	TRUE	TRUE	TRUE	FALSE	TRUE	TRUE	TRUE	TRUE	FALSE	FALSE	FALSE	TRUE	TRUE
chr7	156035070	156035837	27	9496.945846	0	0.89335632	0.882358693	0.337368351	0.837157219	0.916681541	0.912497172	0.599262445	0.239925232	0.676756308	FALSE	FALSE	FALSE	FALSE	TRUE	TRUE	TRUE	FALSE	FALSE	FALSE	TRUE	TRUE	TRUE	FALSE	FALSE	TRUE	TRUE	TRUE	FALSE	TRUE	TRUE	TRUE	TRUE	TRUE	TRUE	TRUE	TRUE	TRUE
chr8	140560997	140561904	27	9491.687119	0	0.956913354	0.950843846	0.460127615	0.939866344	0.939113293	0.919070844	0.834612033	0.499362978	0.496785739	FALSE	FALSE	FALSE	FALSE	TRUE	TRUE	TRUE	FALSE	FALSE	FALSE	TRUE	FALSE	TRUE	FALSE	FALSE	TRUE	TRUE	FALSE	FALSE	TRUE	TRUE	FALSE	TRUE	FALSE	TRUE	TRUE	TRUE	TRUE
chr13	113051048	113054784	90	9486.107534	0	0.58956948	0.500707031	0.738290239	0.325851913	0.624531491	0.797559566	0.800207532	0.733182344	0.474355619	TRUE	TRUE	TRUE	TRUE	TRUE	TRUE	TRUE	FALSE	FALSE	FALSE	FALSE	FALSE	FALSE	FALSE	FALSE	FALSE	FALSE	FALSE	FALSE	FALSE	FALSE	FALSE	TRUE	FALSE	FALSE	FALSE	TRUE	TRUE
chr11	63536255	63537491	22	9486.088683	0	0.556381194	0.461245444	0.901741994	0.380102901	0.394976815	0.746395333	0.869035459	0.918861993	0.538759092	FALSE	TRUE	TRUE	TRUE	TRUE	TRUE	TRUE	TRUE	FALSE	TRUE	TRUE	TRUE	TRUE	TRUE	TRUE	TRUE	TRUE	TRUE	TRUE	TRUE	TRUE	TRUE	TRUE	FALSE	FALSE	FALSE	TRUE	TRUE
chr11	114081584	114085323	50	9481.786428	0	0.784751691	0.570938759	0.904847033	0.443865902	0.340114353	0.881692882	0.913293467	0.930641231	0.590526879	FALSE	TRUE	TRUE	TRUE	TRUE	TRUE	TRUE	TRUE	TRUE	TRUE	TRUE	TRUE	TRUE	TRUE	FALSE	FALSE	FALSE	FALSE	TRUE	TRUE	FALSE	FALSE	TRUE	FALSE	FALSE	FALSE	TRUE	TRUE
chr18	11886317	11887732	32	9480.532249	0	0.676966902	0.82638832	0.380275411	0.845750702	0.731155142	0.848969964	0.444682148	0.339516757	0.509453207	TRUE	FALSE	TRUE	FALSE	TRUE	TRUE	TRUE	FALSE	TRUE	TRUE	TRUE	TRUE	TRUE	FALSE	TRUE	TRUE	TRUE	TRUE	TRUE	TRUE	TRUE	TRUE	TRUE	FALSE	FALSE	TRUE	TRUE	TRUE
chr5	4092387	4094157	32	9478.415704	0	0.653834905	0.599222845	0.933550319	0.568585258	0.433409915	0.936982998	0.927601565	0.941190396	0.507780482	TRUE	FALSE	FALSE	TRUE	TRUE	TRUE	TRUE	TRUE	TRUE	TRUE	TRUE	TRUE	TRUE	TRUE	TRUE	FALSE	FALSE	FALSE	FALSE	TRUE	TRUE	TRUE	TRUE	FALSE	FALSE	FALSE	TRUE	TRUE
chr9	121565904	121569195	51	9476.988559	0	0.500890664	0.413798831	0.664406418	0.332035629	0.392246527	0.810397404	0.689193987	0.649038928	0.478361776	FALSE	FALSE	TRUE	TRUE	TRUE	TRUE	TRUE	TRUE	FALSE	TRUE	TRUE	TRUE	TRUE	TRUE	TRUE	FALSE	FALSE	FALSE	FALSE	FALSE	TRUE	TRUE	TRUE	FALSE	FALSE	FALSE	TRUE	TRUE
chr1	229547131	229548459	21	9475.008942	0	0.881104783	0.909869453	0.310708388	0.930145252	0.821027406	0.870062685	0.641619614	0.335300209	0.619436864	TRUE	FALSE	FALSE	FALSE	TRUE	TRUE	TRUE	FALSE	FALSE	FALSE	TRUE	TRUE	TRUE	FALSE	FALSE	TRUE	TRUE	TRUE	FALSE	TRUE	TRUE	TRUE	TRUE	FALSE	TRUE	TRUE	TRUE	TRUE
chr2	73323405	73325839	31	9474.5076	0	0.563473029	0.484230927	0.832145016	0.464505062	0.386783742	0.790683024	0.858069634	0.781818732	0.471285891	FALSE	FALSE	TRUE	TRUE	TRUE	TRUE	TRUE	TRUE	TRUE	TRUE	TRUE	TRUE	TRUE	TRUE	TRUE	FALSE	FALSE	FALSE	FALSE	TRUE	TRUE	TRUE	TRUE	FALSE	FALSE	TRUE	TRUE	TRUE
chr15	63417466	63419725	38	9474.435684	0	0.861420742	0.863285101	0.538231248	0.872429967	0.764062969	0.950734314	0.733924335	0.49961138	0.451122934	TRUE	FALSE	FALSE	FALSE	TRUE	TRUE	TRUE	TRUE	TRUE	TRUE	TRUE	FALSE	TRUE	FALSE	FALSE	TRUE	TRUE	TRUE	FALSE	TRUE	TRUE	TRUE	TRUE	FALSE	TRUE	TRUE	TRUE	TRUE
chr9	134800871	134801584	39	9473.468977	0	0.209473725	0.157324546	0.70551023	0.147393967	0.1270156	0.566615789	0.66990793	0.67861499	0.578494631	FALSE	FALSE	FALSE	TRUE	TRUE	TRUE	TRUE	FALSE	FALSE	TRUE	TRUE	TRUE	TRUE	TRUE	TRUE	FALSE	TRUE	FALSE	FALSE	TRUE	TRUE	TRUE	TRUE	FALSE	FALSE	FALSE	TRUE	TRUE
chr2	222562955	222565455	30	9472.769659	0	0.622462939	0.529323582	0.875265657	0.483028379	0.375436918	0.865609093	0.882943105	0.872154485	0.507506187	TRUE	FALSE	TRUE	TRUE	TRUE	TRUE	TRUE	TRUE	TRUE	TRUE	TRUE	TRUE	TRUE	TRUE	TRUE	FALSE	FALSE	FALSE	TRUE	TRUE	TRUE	TRUE	TRUE	FALSE	FALSE	FALSE	TRUE	TRUE
chr17	9273141	9274472	31	9471.120847	0	0.576399528	0.550000621	0.942649265	0.503578712	0.446131789	0.946697039	0.938474148	0.951579741	0.505447952	FALSE	FALSE	FALSE	TRUE	TRUE	TRUE	TRUE	TRUE	TRUE	TRUE	TRUE	TRUE	TRUE	TRUE	TRUE	FALSE	FALSE	FALSE	FALSE	TRUE	TRUE	TRUE	TRUE	FALSE	FALSE	FALSE	TRUE	TRUE
chr7	131642706	131644106	26	9470.232086	0	0.838315729	0.92183169	0.45163907	0.920829781	0.891532334	0.833713986	0.545977035	0.420043692	0.501787998	FALSE	FALSE	TRUE	TRUE	TRUE	TRUE	TRUE	FALSE	FALSE	FALSE	TRUE	TRUE	TRUE	TRUE	FALSE	TRUE	TRUE	TRUE	FALSE	TRUE	TRUE	TRUE	TRUE	FALSE	TRUE	TRUE	TRUE	TRUE
chr15	77731040	77733314	42	9459.436576	0	0.485049669	0.448275836	0.772379299	0.368999771	0.374461349	0.849308964	0.859291032	0.756904439	0.490291261	FALSE	FALSE	TRUE	TRUE	TRUE	TRUE	TRUE	TRUE	FALSE	TRUE	TRUE	TRUE	TRUE	TRUE	TRUE	FALSE	FALSE	FALSE	FALSE	TRUE	TRUE	TRUE	TRUE	FALSE	FALSE	FALSE	TRUE	TRUE
chr8	9962284	9964847	44	9456.19854	0	0.427683427	0.386692158	0.742006029	0.347372886	0.290167126	0.568457673	0.786975209	0.791060801	0.500893676	FALSE	FALSE	FALSE	TRUE	TRUE	TRUE	TRUE	TRUE	FALSE	TRUE	TRUE	TRUE	TRUE	TRUE	TRUE	TRUE	TRUE	TRUE	FALSE	TRUE	TRUE	TRUE	TRUE	FALSE	FALSE	FALSE	TRUE	TRUE
chr9	112097052	112099167	28	9454.96599	0	0.843598049	0.913543609	0.482742808	0.898179303	0.853161891	0.851934353	0.590248653	0.474232639	0.43931097	FALSE	FALSE	FALSE	FALSE	TRUE	TRUE	TRUE	FALSE	FALSE	FALSE	TRUE	TRUE	TRUE	FALSE	FALSE	TRUE	TRUE	TRUE	FALSE	TRUE	TRUE	TRUE	TRUE	FALSE	TRUE	TRUE	TRUE	TRUE
chr5	123170781	123171499	17	9453.583891	0	0.952255216	0.963408664	0.359189203	0.965363496	0.928788203	0.923210783	0.728733486	0.374631207	0.606174293	FALSE	FALSE	FALSE	FALSE	TRUE	TRUE	TRUE	FALSE	FALSE	FALSE	TRUE	TRUE	TRUE	FALSE	FALSE	TRUE	TRUE	TRUE	FALSE	TRUE	TRUE	TRUE	TRUE	FALSE	TRUE	TRUE	TRUE	TRUE
chr10	80606183	80609503	55	9453.353816	0	0.657086987	0.63560472	0.937968778	0.556591004	0.463243207	0.911626856	0.92579033	0.941715987	0.47847278	FALSE	FALSE	FALSE	TRUE	TRUE	TRUE	TRUE	TRUE	TRUE	TRUE	TRUE	TRUE	TRUE	TRUE	TRUE	FALSE	FALSE	FALSE	FALSE	TRUE	TRUE	TRUE	TRUE	FALSE	FALSE	FALSE	TRUE	TRUE
chr1	13804073	13809991	103	9449.153793	0	0.720734388	0.708510776	0.835208065	0.56659109	0.714175572	0.902516952	0.829987942	0.827986257	0.335925862	FALSE	TRUE	FALSE	TRUE	TRUE	TRUE	TRUE	FALSE	FALSE	FALSE	TRUE	FALSE	TRUE	TRUE	TRUE	FALSE	FALSE	FALSE	FALSE	TRUE	TRUE	FALSE	TRUE	FALSE	FALSE	FALSE	FALSE	FALSE
chr6	105844447	105845794	23	9448.543206	0	0.667404691	0.522505556	0.951896035	0.47663674	0.560029178	0.876148789	0.93188397	0.950210927	0.475259295	TRUE	FALSE	TRUE	TRUE	TRUE	TRUE	TRUE	TRUE	FALSE	TRUE	TRUE	TRUE	TRUE	TRUE	TRUE	TRUE	TRUE	FALSE	TRUE	TRUE	TRUE	TRUE	TRUE	FALSE	FALSE	FALSE	TRUE	TRUE
chr19	6780382	6782186	31	9444.385412	0	0.405598137	0.386766196	0.853966001	0.364165333	0.328925585	0.806908568	0.833456672	0.889781502	0.560855917	FALSE	FALSE	FALSE	TRUE	TRUE	TRUE	TRUE	FALSE	FALSE	TRUE	TRUE	TRUE	TRUE	TRUE	TRUE	FALSE	FALSE	FALSE	FALSE	TRUE	TRUE	TRUE	TRUE	FALSE	FALSE	FALSE	TRUE	TRUE
chr6	56784862	56786125	27	9442.912156	0	0.93591267	0.93824064	0.35971449	0.930211496	0.892558464	0.949250179	0.738289633	0.393048797	0.589535689	FALSE	FALSE	FALSE	FALSE	TRUE	TRUE	TRUE	FALSE	FALSE	FALSE	TRUE	TRUE	TRUE	FALSE	FALSE	TRUE	TRUE	TRUE	FALSE	TRUE	TRUE	TRUE	TRUE	FALSE	TRUE	TRUE	TRUE	TRUE
chr2	239790349	239793405	61	9438.972433	0	0.60642729	0.573289177	0.816286081	0.430934633	0.478789283	0.789754792	0.806702494	0.809163116	0.385351448	FALSE	TRUE	TRUE	TRUE	TRUE	TRUE	TRUE	FALSE	FALSE	TRUE	TRUE	TRUE	TRUE	TRUE	TRUE	FALSE	FALSE	FALSE	FALSE	TRUE	TRUE	TRUE	TRUE	FALSE	FALSE	FALSE	TRUE	TRUE
[truncated: 173,157 more rows]
