# Supplementary material for: Human brain region-specific variably methylated regions are enriched for heritability of distinct neuropsychiatric traits
Source: Genome Biol. 2021 Apr 22;22:116. doi: 10.1186/s13059-021-02335-w (PMC8061076; doi:10.1186/s13059-021-02335-w)
Supplement: Supplementary file 6 — Additional file 6: Table S5. CpG DMRs identified among the 5 brain region groups. [file 13059_2021_2335_MOESM6_ESM.csv]

Table S5. CG-DMRs from 5 group comparison.
Abbreviations:
Cort	Cortical group: Frontal cortex (BA9) and Anterior cingulate cortex (BA24)
BG	Basal ganglia group: Caudate, Putamen, Nucleus accumbens
AMY	Amygdala
HC	Hippocampus
HYP	Hypothalamus
TRUE / FALSE values indicate whether the DMR was significant in the indicated comparison.
chr	start	end	n	areaStat	fwer	Cortical	Hippocampus	Amygdala	Hypothalamus	Basal.ganglia	maxDiff	CortvsHC	CortvsBG	CortvsAMY	CortvsHYP	HCvsAMY	HCvsBG	HCvsHYP	BGvsHYP	BGvsAMY	HYPvsAMY
chr2	172087064	172093097	153	62593.75663	0	0.081960723	0.055905522	0.099066909	0.101418887	0.578014447	0.522108925	FALSE	TRUE	FALSE	FALSE	FALSE	TRUE	FALSE	TRUE	TRUE	FALSE
chr2	144507348	144511535	58	50040.5567	0	0.059257615	0.060187186	0.282078276	0.850269849	0.821384895	0.791012234	FALSE	TRUE	TRUE	TRUE	TRUE	TRUE	TRUE	FALSE	TRUE	TRUE
chr16	19170853	19177420	111	49402.39755	0	0.530244712	0.434486459	0.589247496	0.876278008	0.93415684	0.499670381	FALSE	TRUE	FALSE	TRUE	TRUE	TRUE	TRUE	FALSE	TRUE	TRUE
chr2	172078057	172084111	170	49123.56315	0	0.276819283	0.236552869	0.28132179	0.253273245	0.700082613	0.463529744	FALSE	TRUE	FALSE	FALSE	FALSE	TRUE	FALSE	TRUE	TRUE	FALSE
chr18	55300377	55302787	45	43527.40255	0	0.218965313	0.154316532	0.362233135	0.81173986	0.868217996	0.713901464	FALSE	TRUE	TRUE	TRUE	TRUE	TRUE	TRUE	FALSE	TRUE	TRUE
chr2	38499207	38501273	32	41554.92852	0	0.938087991	0.929841878	0.863108083	0.820810008	0.25978005	0.67830794	FALSE	TRUE	FALSE	TRUE	FALSE	TRUE	TRUE	TRUE	TRUE	FALSE
chr6	168303416	168307462	66	39359.09006	0	0.952903698	0.936650012	0.900926202	0.935525714	0.434759968	0.518143731	FALSE	TRUE	FALSE	FALSE	FALSE	TRUE	FALSE	TRUE	TRUE	FALSE
chr2	144401950	144404528	36	38390.33812	0	0.246418564	0.237188202	0.468550703	0.886084584	0.893069474	0.655881272	FALSE	TRUE	TRUE	TRUE	TRUE	TRUE	TRUE	FALSE	TRUE	TRUE
chr3	20028488	20029964	35	38178.62196	0	0.940281648	0.927621323	0.886511225	0.885159145	0.32193308	0.618348568	FALSE	TRUE	FALSE	FALSE	FALSE	TRUE	FALSE	TRUE	TRUE	FALSE
chr7	157681193	157684203	84	37914.1645	0	0.803779927	0.768606202	0.644855251	0.196814466	0.163577128	0.640202798	FALSE	TRUE	FALSE	TRUE	FALSE	TRUE	TRUE	FALSE	TRUE	TRUE
chr5	5572094	5574596	50	36726.48974	0	0.445892127	0.519078682	0.55750982	0.886918887	0.93652152	0.490629393	TRUE	TRUE	TRUE	TRUE	FALSE	TRUE	TRUE	FALSE	TRUE	TRUE
chr9	124088274	124089323	34	36584.28396	0	0.171303771	0.159985109	0.261369514	0.788039312	0.872448703	0.712463593	FALSE	TRUE	FALSE	TRUE	FALSE	TRUE	TRUE	FALSE	TRUE	TRUE
chr12	125090358	125094749	84	36554.50994	0	0.377455497	0.395244672	0.541219881	0.728289473	0.886386912	0.508931415	FALSE	TRUE	TRUE	TRUE	FALSE	TRUE	TRUE	TRUE	TRUE	FALSE
chr7	2288032	2289963	50	36540.21756	0	0.343366864	0.235691243	0.47144606	0.919661455	0.914167178	0.683970211	TRUE	TRUE	FALSE	TRUE	TRUE	TRUE	TRUE	FALSE	TRUE	TRUE
chr17	77435657	77442117	129	36502.59286	0	0.522919813	0.50706671	0.744392616	0.895616533	0.921907257	0.414840547	FALSE	TRUE	TRUE	TRUE	TRUE	TRUE	TRUE	FALSE	FALSE	FALSE
chr7	1531678	1533125	43	36372.53182	0	0.168501584	0.154727312	0.21328008	0.408173522	0.858662675	0.703935364	FALSE	TRUE	FALSE	TRUE	FALSE	TRUE	TRUE	TRUE	TRUE	TRUE
chr19	13033843	13043559	150	36225.69444	0	0.45734493	0.345315906	0.72031011	0.870425489	0.893458627	0.548142721	FALSE	TRUE	TRUE	TRUE	TRUE	TRUE	TRUE	FALSE	TRUE	FALSE
chr5	88692458	88696312	93	35449.00763	0	0.244435734	0.16293774	0.362822677	0.581283118	0.869354286	0.706416546	FALSE	TRUE	FALSE	TRUE	TRUE	TRUE	TRUE	TRUE	TRUE	FALSE
chr22	43822907	43831493	188	35407.37452	0	0.3511224	0.379515557	0.451856174	0.686047856	0.613143038	0.334925456	FALSE	TRUE	FALSE	TRUE	FALSE	TRUE	TRUE	FALSE	TRUE	FALSE
chr9	135076681	135084365	141	35322.95058	0	0.517408956	0.520313864	0.677685784	0.846256379	0.916299977	0.398891021	FALSE	TRUE	FALSE	TRUE	FALSE	TRUE	TRUE	FALSE	TRUE	TRUE
chr17	77117957	77120454	54	34833.93978	0	0.886369313	0.887980406	0.77966446	0.847395831	0.30674829	0.581232115	FALSE	TRUE	TRUE	FALSE	FALSE	TRUE	FALSE	TRUE	TRUE	FALSE
chr14	54781139	54783041	36	34805.42427	0	0.32263344	0.282939664	0.426836731	0.839581521	0.87908887	0.596149206	FALSE	TRUE	TRUE	TRUE	TRUE	TRUE	TRUE	FALSE	TRUE	TRUE
chr19	13025146	13030379	100	34802.33526	0	0.210105005	0.138428378	0.512372958	0.596467594	0.797599613	0.659171235	FALSE	TRUE	TRUE	TRUE	TRUE	TRUE	TRUE	FALSE	TRUE	FALSE
chr12	3213877	3215837	40	34745.29148	0	0.920341391	0.890430017	0.797819925	0.839188835	0.300067349	0.620274042	FALSE	TRUE	TRUE	FALSE	FALSE	TRUE	FALSE	TRUE	TRUE	FALSE
chr20	57688842	57703237	243	33688.15088	0	0.8655925	0.78669559	0.831928443	0.869416395	0.47137441	0.398041985	FALSE	TRUE	FALSE	FALSE	FALSE	TRUE	FALSE	TRUE	TRUE	FALSE
chr1	201693062	201698549	73	33310.7882	0	0.4631613	0.351292268	0.443180421	0.52273184	0.864618599	0.513326331	TRUE	TRUE	FALSE	FALSE	FALSE	TRUE	TRUE	TRUE	TRUE	FALSE
chr15	96470728	96472131	34	33020.992	0	0.957938583	0.915007745	0.933666473	0.884453688	0.358414245	0.599524338	FALSE	TRUE	FALSE	FALSE	FALSE	TRUE	FALSE	TRUE	TRUE	FALSE
chr1	36523354	36525025	39	32853.99863	0	0.95596071	0.913931516	0.882307662	0.899000313	0.422932497	0.533028213	FALSE	TRUE	FALSE	FALSE	FALSE	TRUE	FALSE	TRUE	TRUE	FALSE
chr9	134215089	134216682	48	32844.81214	0	0.387361006	0.35562073	0.526957118	0.712189633	0.904395084	0.548774354	FALSE	TRUE	TRUE	TRUE	TRUE	TRUE	TRUE	TRUE	TRUE	FALSE
chr18	55400262	55402521	33	32671.72291	0	0.029504612	0.02051265	0.226325188	0.780371274	0.858129835	0.837617185	FALSE	TRUE	TRUE	TRUE	TRUE	TRUE	TRUE	FALSE	TRUE	TRUE
chr5	175206406	175208453	42	32661.78165	0	0.938228072	0.893593843	0.755791263	0.863269591	0.364043177	0.574184896	FALSE	TRUE	TRUE	FALSE	TRUE	TRUE	FALSE	TRUE	TRUE	FALSE
chr7	50598237	50600764	44	32518.61361	0	0.93262844	0.873632339	0.741846783	0.662991578	0.387186454	0.545441986	FALSE	TRUE	TRUE	TRUE	FALSE	TRUE	TRUE	TRUE	TRUE	FALSE
chr2	85772550	85773400	27	32479.819	0	0.120462574	0.061595054	0.235103828	0.66917562	0.862632932	0.801037877	FALSE	TRUE	TRUE	TRUE	TRUE	TRUE	TRUE	TRUE	TRUE	TRUE
chr13	52848997	52850325	37	32423.78667	0	0.052350996	0.02432463	0.069625948	0.141627122	0.612185765	0.587861134	FALSE	TRUE	FALSE	TRUE	FALSE	TRUE	TRUE	TRUE	TRUE	FALSE
chr11	133550226	133555751	79	32115.41298	0	0.608278947	0.511686334	0.669054703	0.93479221	0.947871762	0.436185428	FALSE	TRUE	FALSE	TRUE	FALSE	TRUE	TRUE	FALSE	FALSE	FALSE
chr10	131130856	131133360	54	32054.59075	0	0.418605306	0.388501695	0.530875172	0.859475189	0.89550347	0.507001775	FALSE	TRUE	TRUE	TRUE	TRUE	TRUE	TRUE	FALSE	TRUE	TRUE
chr2	9341002	9342200	25	31976.26139	0	0.923646552	0.931443938	0.828736896	0.774304813	0.279127588	0.65231635	FALSE	TRUE	TRUE	TRUE	TRUE	TRUE	TRUE	TRUE	TRUE	FALSE
chr22	46054557	46059852	109	31909.87784	0	0.182511791	0.167161666	0.419654147	0.807963268	0.607169321	0.640801602	FALSE	TRUE	TRUE	TRUE	TRUE	TRUE	TRUE	FALSE	TRUE	TRUE
chr3	133411962	133414126	46	31733.80312	0	0.366523784	0.354419003	0.520415305	0.738549524	0.889149897	0.534730894	FALSE	TRUE	TRUE	TRUE	TRUE	TRUE	TRUE	TRUE	TRUE	TRUE
chr18	55319190	55321057	22	31691.00204	0	0.033547088	0.021910872	0.23280748	0.781153023	0.85630459	0.834393718	FALSE	TRUE	TRUE	TRUE	TRUE	TRUE	TRUE	FALSE	TRUE	TRUE
chr5	54454765	54457923	40	31656.10205	0	0.330837783	0.375409712	0.453965744	0.813059491	0.853661542	0.522823759	FALSE	TRUE	TRUE	TRUE	FALSE	TRUE	TRUE	FALSE	TRUE	TRUE
chr14	91412527	91417128	78	31608.27528	0	0.749779634	0.746663517	0.728089391	0.823542142	0.149388035	0.674154108	FALSE	TRUE	FALSE	FALSE	FALSE	TRUE	FALSE	TRUE	TRUE	FALSE
chr12	108798092	108800306	44	31469.56845	0	0.394444349	0.331516597	0.495372288	0.757657732	0.88306197	0.551545373	FALSE	TRUE	TRUE	TRUE	TRUE	TRUE	TRUE	TRUE	TRUE	TRUE
chr12	124654814	124656172	34	31468.14998	0	0.213539276	0.186557609	0.302929036	0.694671346	0.861234421	0.674676812	FALSE	TRUE	FALSE	TRUE	TRUE	TRUE	TRUE	TRUE	TRUE	TRUE
chr19	53964019	53967789	86	31466.39909	0	0.497355513	0.370970489	0.527280833	0.892723386	0.892607175	0.521752897	FALSE	TRUE	FALSE	TRUE	TRUE	TRUE	TRUE	FALSE	TRUE	TRUE
chr14	99255640	99264387	175	31375.24468	0	0.614880609	0.300600816	0.323061221	0.736785791	0.089244377	0.647541415	TRUE	TRUE	TRUE	FALSE	FALSE	TRUE	TRUE	TRUE	FALSE	TRUE
chr5	172380307	172381870	49	31101.81285	0	0.349151485	0.279132656	0.523735088	0.816061177	0.90294473	0.623812074	FALSE	TRUE	TRUE	TRUE	TRUE	TRUE	TRUE	FALSE	TRUE	TRUE
chr2	156325223	156330829	124	30932.71783	0	0.642582472	0.671216601	0.421665971	0.222912407	0.169959998	0.501256603	FALSE	TRUE	TRUE	TRUE	TRUE	TRUE	TRUE	FALSE	TRUE	TRUE
chr3	127785613	127788770	67	30911.45034	0	0.27202052	0.241760892	0.386548611	0.700460412	0.78062322	0.538862328	FALSE	TRUE	TRUE	TRUE	TRUE	TRUE	TRUE	FALSE	TRUE	TRUE
chr9	85520894	85522452	33	30907.7554	0	0.236616685	0.172847926	0.299907534	0.669354132	0.796127593	0.623279667	FALSE	TRUE	FALSE	TRUE	TRUE	TRUE	TRUE	TRUE	TRUE	TRUE
chr6	113564412	113565643	34	30617.00295	0	0.260500842	0.19741324	0.371980945	0.765232958	0.824033486	0.626620246	FALSE	TRUE	TRUE	TRUE	TRUE	TRUE	TRUE	FALSE	TRUE	TRUE
chr17	79463759	79466143	72	30453.10459	0	0.131318109	0.10423708	0.186473276	0.497888706	0.462691959	0.393651626	FALSE	TRUE	FALSE	TRUE	FALSE	TRUE	TRUE	FALSE	TRUE	TRUE
chr5	150440772	150447723	108	30354.29873	0	0.491012186	0.438681613	0.565206012	0.854799359	0.856945231	0.418263618	FALSE	TRUE	FALSE	TRUE	FALSE	TRUE	TRUE	FALSE	TRUE	TRUE
chr5	37840562	37842443	41	29954.15156	0	0.740430077	0.743280069	0.704772903	0.664398182	0.311055073	0.432224996	FALSE	TRUE	FALSE	FALSE	FALSE	TRUE	FALSE	TRUE	TRUE	FALSE
chr21	42027201	42030529	53	29815.19013	0	0.522046666	0.446825476	0.615806833	0.81473164	0.929509056	0.48268358	FALSE	TRUE	FALSE	TRUE	TRUE	TRUE	TRUE	FALSE	TRUE	TRUE
chr12	32082895	32084596	37	29709.32396	0	0.433030151	0.410023456	0.582758482	0.922295201	0.934492302	0.524468846	FALSE	TRUE	TRUE	TRUE	TRUE	TRUE	TRUE	FALSE	TRUE	TRUE
chr11	114126200	114132187	80	29633.11569	0	0.437918192	0.373004133	0.706274719	0.764328063	0.908878404	0.535874271	FALSE	TRUE	TRUE	TRUE	TRUE	TRUE	TRUE	TRUE	TRUE	FALSE
chr9	91837688	91839518	40	29481.8183	0	0.468268759	0.35741202	0.527799635	0.854306906	0.939518983	0.582106964	TRUE	TRUE	FALSE	TRUE	TRUE	TRUE	TRUE	FALSE	TRUE	TRUE
chr16	304424	308183	105	29447.13551	0	0.418289474	0.405070273	0.556668129	0.792202024	0.770021588	0.387131751	FALSE	FALSE	FALSE	TRUE	FALSE	FALSE	TRUE	FALSE	FALSE	TRUE
chr9	95561512	95562616	25	29436.90342	0	0.964300963	0.927373955	0.928838212	0.906268565	0.350046709	0.614254254	FALSE	TRUE	FALSE	FALSE	FALSE	TRUE	FALSE	TRUE	TRUE	FALSE
chr10	132132359	132136029	122	29325.55376	0	0.398555737	0.359435986	0.511101414	0.694061597	0.798304346	0.43886836	FALSE	TRUE	TRUE	TRUE	FALSE	TRUE	TRUE	FALSE	TRUE	FALSE
chr11	64372220	64373628	31	29241.4157	0	0.25176125	0.231004027	0.462348401	0.777693327	0.874915947	0.64391192	FALSE	TRUE	TRUE	TRUE	TRUE	TRUE	TRUE	TRUE	TRUE	TRUE
chr6	36848267	36849426	28	29029.54016	0	0.905651548	0.834659896	0.714946024	0.386573102	0.215528132	0.690123416	FALSE	TRUE	TRUE	TRUE	TRUE	TRUE	TRUE	TRUE	TRUE	TRUE
chr22	27787801	27792229	93	28866.10123	0	0.654462319	0.797232266	0.627158086	0.765104242	0.151305475	0.645926791	FALSE	TRUE	FALSE	FALSE	FALSE	TRUE	FALSE	TRUE	TRUE	FALSE
chr10	130832815	130834243	36	28376.45587	0	0.926881957	0.853368862	0.846073835	0.851152344	0.355489332	0.571392625	FALSE	TRUE	FALSE	FALSE	FALSE	TRUE	FALSE	TRUE	TRUE	FALSE
chr5	16806066	16810883	85	28365.91452	0	0.526761766	0.611958797	0.679218507	0.889416012	0.947582348	0.420820582	FALSE	TRUE	TRUE	TRUE	FALSE	TRUE	TRUE	FALSE	TRUE	TRUE
chr9	135810912	135812694	51	28308.95191	0	0.473166727	0.428760109	0.454119808	0.701628033	0.849994204	0.421234095	FALSE	TRUE	FALSE	TRUE	FALSE	TRUE	TRUE	TRUE	TRUE	TRUE
chr8	1863253	1864473	42	28302.93888	0	0.292611007	0.23764545	0.513577773	0.887528357	0.894069968	0.656424519	FALSE	TRUE	TRUE	TRUE	TRUE	TRUE	TRUE	FALSE	TRUE	TRUE
chr15	90813092	90816075	50	28280.29305	0	0.509443544	0.507201626	0.521014833	0.837663087	0.940746706	0.43354508	FALSE	TRUE	FALSE	TRUE	FALSE	TRUE	TRUE	TRUE	TRUE	TRUE
chr3	194394779	194398633	102	28223.2531	0	0.475837589	0.416605583	0.545359402	0.529660239	0.685606161	0.269000578	FALSE	FALSE	FALSE	FALSE	FALSE	FALSE	FALSE	TRUE	FALSE	FALSE
chr3	123327234	123335646	147	28138.29907	0	0.787988723	0.807066664	0.734798413	0.831060274	0.36273577	0.468324503	FALSE	TRUE	FALSE	FALSE	FALSE	TRUE	FALSE	TRUE	TRUE	FALSE
chr2	119715425	119716533	28	28104.79604	0	0.319672301	0.284488032	0.48411476	0.892572979	0.910837857	0.626349825	FALSE	TRUE	TRUE	TRUE	TRUE	TRUE	TRUE	FALSE	TRUE	TRUE
chr10	131961447	131967945	138	28095.27426	0	0.536487468	0.516914381	0.679783988	0.891598962	0.821923427	0.374684581	FALSE	TRUE	FALSE	TRUE	FALSE	TRUE	TRUE	FALSE	FALSE	FALSE
chr12	122354519	122356445	43	28084.84604	0	0.306118188	0.256593732	0.512328842	0.860688892	0.844089631	0.604095161	FALSE	TRUE	TRUE	TRUE	TRUE	TRUE	TRUE	FALSE	TRUE	TRUE
chr11	2864532	2869417	108	28005.7921	0	0.452675726	0.373536967	0.537765972	0.739025703	0.744776434	0.371239467	FALSE	TRUE	FALSE	TRUE	TRUE	TRUE	TRUE	FALSE	FALSE	FALSE
chr1	244788110	244789995	41	27873.8057	0	0.869385774	0.794112553	0.840534322	0.870215614	0.286474592	0.583741022	FALSE	TRUE	FALSE	FALSE	FALSE	TRUE	FALSE	TRUE	TRUE	FALSE
chr14	91283873	91293044	180	27861.04632	0	0.897489647	0.899240697	0.899494738	0.890562804	0.462862751	0.436631987	FALSE	TRUE	FALSE	FALSE	FALSE	TRUE	FALSE	TRUE	TRUE	FALSE
chr1	245297792	245299927	31	27857.34764	0	0.400793976	0.353351422	0.50280912	0.791839101	0.911139269	0.557787847	FALSE	TRUE	TRUE	TRUE	TRUE	TRUE	TRUE	TRUE	TRUE	TRUE
chr7	600448	601563	47	27833.972	0	0.295424167	0.321485965	0.531164181	0.751679547	0.884429293	0.589005126	FALSE	TRUE	TRUE	TRUE	TRUE	TRUE	TRUE	TRUE	TRUE	TRUE
chr8	8962775	8964547	54	27811.27278	0	0.301673206	0.228863767	0.335013432	0.432547403	0.831770426	0.602906659	FALSE	TRUE	FALSE	FALSE	FALSE	TRUE	TRUE	TRUE	TRUE	FALSE
chr18	55336830	55338427	23	27791.75267	0	0.100834841	0.093939613	0.323956639	0.735286748	0.809858071	0.715918459	FALSE	TRUE	TRUE	TRUE	TRUE	TRUE	TRUE	FALSE	TRUE	TRUE
chr12	110644984	110648222	52	27599.36765	0	0.937125966	0.881147903	0.820942964	0.877181711	0.475685512	0.461440455	FALSE	TRUE	TRUE	FALSE	FALSE	TRUE	FALSE	TRUE	TRUE	FALSE
chr8	131904849	131907513	32	27576.01489	0	0.117552993	0.174663699	0.187734953	0.381507778	0.621723576	0.504170583	FALSE	TRUE	TRUE	TRUE	FALSE	TRUE	TRUE	TRUE	TRUE	TRUE
chr12	120136528	120141015	89	27554.19897	0	0.574505334	0.461037004	0.626237446	0.923722441	0.903520207	0.462685436	TRUE	TRUE	FALSE	TRUE	TRUE	TRUE	TRUE	FALSE	TRUE	TRUE
chr7	45406982	45409072	45	27544.7279	0	0.413435418	0.483626911	0.653190754	0.895787517	0.936838142	0.523402725	FALSE	TRUE	TRUE	TRUE	TRUE	TRUE	TRUE	FALSE	TRUE	TRUE
chr8	10351547	10353731	48	27493.1346	0	0.291907505	0.283491234	0.446593454	0.742970158	0.85113997	0.567648736	FALSE	TRUE	TRUE	TRUE	TRUE	TRUE	TRUE	TRUE	TRUE	TRUE
chr16	5982304	5983895	29	27272.71503	0	0.901887782	0.858881369	0.803871369	0.695307869	0.293383842	0.60850394	FALSE	TRUE	TRUE	TRUE	FALSE	TRUE	TRUE	TRUE	TRUE	TRUE
chr1	19562617	19565735	41	27173.26213	0	0.552220144	0.509772719	0.614457858	0.879213571	0.937965635	0.428192916	FALSE	TRUE	FALSE	TRUE	FALSE	TRUE	TRUE	FALSE	TRUE	TRUE
chr13	98143964	98145636	41	27155.52376	0	0.044720798	0.093409614	0.066355481	0.130368519	0.647833434	0.603112636	FALSE	TRUE	FALSE	FALSE	FALSE	TRUE	FALSE	TRUE	TRUE	FALSE
chr21	32133983	32137400	49	27079.15476	0	0.443709109	0.390638451	0.546573844	0.816782161	0.859933328	0.469294877	FALSE	TRUE	TRUE	TRUE	TRUE	TRUE	TRUE	FALSE	TRUE	TRUE
chr5	968181	970991	49	27059.34554	0	0.505753394	0.432292757	0.635583919	0.91484259	0.923032995	0.490740238	TRUE	TRUE	TRUE	TRUE	TRUE	TRUE	TRUE	FALSE	TRUE	TRUE
chr22	27771486	27778952	138	27043.76958	0	0.770594189	0.769467859	0.756658936	0.831735377	0.446599504	0.385135873	FALSE	TRUE	FALSE	FALSE	FALSE	TRUE	FALSE	TRUE	TRUE	FALSE
chr8	141151909	141155000	81	26983.49146	0	0.411535239	0.479120231	0.512947313	0.911913722	0.890512097	0.500378483	FALSE	TRUE	FALSE	TRUE	FALSE	TRUE	TRUE	FALSE	TRUE	TRUE
chr6	9139104	9141538	34	26982.89087	0	0.386306142	0.216929972	0.372115667	0.731844165	0.885920326	0.668990353	TRUE	TRUE	FALSE	TRUE	TRUE	TRUE	TRUE	TRUE	TRUE	TRUE
chr18	74180702	74182093	34	26879.92869	0	0.448037859	0.41315237	0.502672844	0.859613846	0.942420507	0.529268137	FALSE	TRUE	FALSE	TRUE	FALSE	TRUE	TRUE	FALSE	TRUE	TRUE
chr3	123143871	123144778	19	26714.65764	0	0.92130715	0.837700349	0.81886137	0.776896217	0.210166316	0.711140834	TRUE	TRUE	TRUE	TRUE	FALSE	TRUE	FALSE	TRUE	TRUE	FALSE
chr12	131379381	131380815	36	26704.14336	0	0.263510646	0.228944292	0.274365318	0.325108588	0.854365966	0.625421674	FALSE	TRUE	FALSE	FALSE	FALSE	TRUE	FALSE	TRUE	TRUE	FALSE
chr19	29855274	29856562	26	26645.99964	0	0.310957817	0.244118512	0.334183547	0.793369671	0.934403009	0.690284498	FALSE	TRUE	FALSE	TRUE	FALSE	TRUE	TRUE	TRUE	TRUE	TRUE
chr8	74235982	74237823	37	26633.84166	0	0.359429349	0.339549448	0.597890447	0.890551123	0.889304273	0.551001675	FALSE	TRUE	TRUE	TRUE	TRUE	TRUE	TRUE	FALSE	TRUE	TRUE
chr14	92708320	92712146	63	26585.8211	0	0.444815469	0.559117005	0.697591209	0.891001848	0.907984239	0.463168769	TRUE	TRUE	TRUE	TRUE	FALSE	TRUE	TRUE	FALSE	TRUE	TRUE
chr12	121580795	121583272	56	26306.26624	0	0.281355739	0.344273678	0.361552315	0.293635131	0.784019029	0.50266329	FALSE	TRUE	FALSE	FALSE	FALSE	TRUE	FALSE	TRUE	TRUE	FALSE
chr16	73712778	73715091	36	26266.2909	0	0.38333598	0.315023595	0.443354995	0.540877729	0.878405409	0.563381814	FALSE	TRUE	FALSE	TRUE	TRUE	TRUE	TRUE	TRUE	TRUE	TRUE
chr6	154358290	154360360	33	26198.67162	0	0.371374775	0.345264709	0.46054242	0.877245953	0.896084951	0.550820241	FALSE	TRUE	TRUE	TRUE	TRUE	TRUE	TRUE	FALSE	TRUE	TRUE
chr1	25753795	25755631	39	26125.11853	0	0.45473251	0.41464957	0.548039376	0.887875693	0.912535554	0.497885984	FALSE	TRUE	TRUE	TRUE	TRUE	TRUE	TRUE	FALSE	TRUE	TRUE
chr9	137916189	137921428	99	26030.71427	0	0.360582965	0.388743173	0.462702136	0.661538439	0.735793564	0.375210599	FALSE	TRUE	FALSE	TRUE	FALSE	TRUE	FALSE	FALSE	TRUE	FALSE
chr20	53513120	53514851	25	25987.63133	0	0.965963708	0.881397424	0.916428051	0.911769138	0.280831506	0.685132202	TRUE	TRUE	FALSE	FALSE	FALSE	TRUE	FALSE	TRUE	TRUE	FALSE
chr17	66672999	66677279	73	25882.23001	0	0.479232619	0.372158385	0.682437396	0.823448141	0.91473006	0.542571675	FALSE	TRUE	TRUE	TRUE	TRUE	TRUE	TRUE	FALSE	FALSE	FALSE
chr2	239336726	239338518	47	25786.25308	0	0.464887647	0.42211954	0.622601398	0.872187683	0.925161811	0.503042271	FALSE	TRUE	TRUE	TRUE	TRUE	TRUE	TRUE	FALSE	TRUE	TRUE
chr22	38835539	38839601	79	25781.25847	0	0.418390772	0.206871182	0.42293461	0.83047342	0.914128235	0.707257053	TRUE	TRUE	FALSE	TRUE	TRUE	TRUE	TRUE	FALSE	TRUE	TRUE
chr19	29410999	29414471	55	25673.43283	0	0.544985633	0.57064568	0.639769217	0.915937684	0.928219185	0.383233551	FALSE	TRUE	FALSE	TRUE	FALSE	TRUE	TRUE	FALSE	TRUE	TRUE
chr13	36674798	36676444	38	25588.74209	0	0.120319445	0.076421686	0.151986877	0.465170734	0.594148015	0.517726329	FALSE	TRUE	FALSE	TRUE	FALSE	TRUE	TRUE	TRUE	TRUE	TRUE
chr15	70473170	70475722	69	25585.65789	0	0.414883922	0.325899908	0.574000282	0.790264838	0.811191471	0.485291563	FALSE	TRUE	TRUE	TRUE	TRUE	TRUE	TRUE	FALSE	TRUE	TRUE
chr9	130136533	130137967	34	25546.02273	0	0.274544474	0.17613931	0.298605558	0.753394101	0.886624479	0.71048517	TRUE	TRUE	FALSE	TRUE	TRUE	TRUE	TRUE	FALSE	TRUE	TRUE
chr1	153788555	153792196	70	25533.82116	0	0.365626792	0.462542579	0.722479397	0.872146901	0.885822677	0.520195884	FALSE	TRUE	TRUE	TRUE	TRUE	TRUE	TRUE	FALSE	TRUE	TRUE
chr1	244096138	244101762	96	25505.97152	0	0.700415198	0.547651205	0.652243073	0.907027281	0.928869273	0.381218068	TRUE	TRUE	FALSE	FALSE	FALSE	TRUE	TRUE	FALSE	TRUE	TRUE
chr8	92138243	92140501	32	25199.10659	0	0.404812313	0.365298417	0.573216006	0.85601846	0.89556418	0.530265762	FALSE	TRUE	TRUE	TRUE	TRUE	TRUE	TRUE	FALSE	TRUE	TRUE
chr7	4008987	4011451	63	25173.70642	0	0.474319588	0.392699641	0.642687494	0.897324107	0.910100466	0.517400825	FALSE	TRUE	TRUE	TRUE	TRUE	TRUE	TRUE	FALSE	TRUE	TRUE
chr10	13375316	13377909	30	25130.38637	0	0.888470872	0.902196803	0.863119913	0.898950145	0.430698843	0.47149796	FALSE	TRUE	FALSE	FALSE	FALSE	TRUE	FALSE	TRUE	TRUE	FALSE
chr3	72906235	72909479	36	25093.47276	0	0.536866153	0.471481856	0.613661674	0.909126289	0.912416378	0.440934522	TRUE	TRUE	TRUE	TRUE	TRUE	TRUE	TRUE	FALSE	TRUE	TRUE
chr2	120791300	120792863	40	25055.32624	0	0.95286615	0.870054154	0.861831889	0.860007249	0.512660772	0.440205377	FALSE	TRUE	FALSE	TRUE	FALSE	TRUE	FALSE	TRUE	TRUE	FALSE
chr6	90611633	90612782	32	25016.08133	0	0.52780024	0.539866095	0.620846462	0.696873259	0.086897216	0.609976042	FALSE	TRUE	FALSE	TRUE	FALSE	TRUE	TRUE	TRUE	TRUE	FALSE
chr6	6613839	6615449	37	25014.10089	0	0.39711969	0.38146314	0.502702368	0.87312387	0.937309958	0.555846819	FALSE	TRUE	FALSE	TRUE	TRUE	TRUE	TRUE	FALSE	TRUE	TRUE
chr15	37055267	37058541	57	24916.74433	0	0.696572195	0.573813897	0.51974277	0.582591218	0.175799174	0.520773021	TRUE	TRUE	TRUE	TRUE	FALSE	TRUE	FALSE	TRUE	TRUE	FALSE
chr14	99176454	99187523	207	24912.22914	0	0.870977589	0.617405158	0.771219842	0.901155771	0.420218639	0.480937132	TRUE	TRUE	FALSE	FALSE	FALSE	FALSE	FALSE	TRUE	TRUE	FALSE
chr2	239419936	239421139	24	24884.6349	0	0.904026865	0.806507383	0.765440468	0.634524137	0.217033055	0.68699381	TRUE	TRUE	TRUE	TRUE	FALSE	TRUE	TRUE	TRUE	TRUE	TRUE
chr12	125069172	125074503	84	24873.90408	0	0.471724893	0.481105899	0.614268332	0.828147863	0.875690677	0.403965784	FALSE	TRUE	TRUE	TRUE	FALSE	TRUE	TRUE	FALSE	TRUE	TRUE
chr9	135239884	135243789	85	24863.08303	0	0.509453702	0.484590922	0.667946501	0.926906411	0.929986563	0.445395641	FALSE	TRUE	FALSE	TRUE	TRUE	TRUE	TRUE	FALSE	TRUE	TRUE
chr10	124196530	124199364	47	24849.9586	0	0.52647119	0.444621232	0.517450282	0.829730713	0.940580111	0.495958878	TRUE	TRUE	FALSE	TRUE	FALSE	TRUE	TRUE	TRUE	TRUE	TRUE
chr3	66466319	66468415	33	24841.02765	0	0.924350701	0.917586057	0.883765108	0.893378434	0.457080091	0.46727061	FALSE	TRUE	FALSE	FALSE	FALSE	TRUE	FALSE	TRUE	TRUE	FALSE
chr20	61499433	61501593	51	24755.94007	0	0.913732017	0.729037943	0.605012754	0.612426861	0.326836751	0.586895266	TRUE	TRUE	TRUE	TRUE	FALSE	TRUE	TRUE	TRUE	TRUE	FALSE
chr16	935723	937935	46	24737.94611	0	0.904959044	0.890669898	0.855654045	0.846709568	0.404147703	0.500811341	FALSE	TRUE	FALSE	FALSE	FALSE	TRUE	FALSE	TRUE	TRUE	FALSE
chr1	18058562	18061842	57	24730.81352	0	0.570560361	0.623879027	0.650094207	0.871960883	0.933881904	0.363321543	FALSE	TRUE	FALSE	TRUE	FALSE	TRUE	TRUE	FALSE	TRUE	TRUE
chr9	135106941	135112251	106	24665.79398	0	0.487406732	0.436374672	0.639510927	0.867625368	0.917497621	0.481122949	FALSE	TRUE	FALSE	TRUE	TRUE	TRUE	TRUE	FALSE	TRUE	TRUE
chr10	75923867	75925411	27	24649.71959	0	0.916905438	0.805566484	0.892266793	0.815244183	0.279764036	0.637141402	TRUE	TRUE	FALSE	TRUE	FALSE	TRUE	FALSE	TRUE	TRUE	FALSE
chr19	886290	888128	65	24642.4788	0	0.445474782	0.376965069	0.541404809	0.775260223	0.932241685	0.555276616	FALSE	TRUE	FALSE	TRUE	FALSE	TRUE	TRUE	TRUE	TRUE	TRUE
chr16	21511587	21517983	142	24581.47098	0	0.33124614	0.266665195	0.388469507	0.616387265	0.543247516	0.34972207	FALSE	TRUE	FALSE	TRUE	FALSE	TRUE	TRUE	FALSE	FALSE	FALSE
chr1	37945504	37948118	42	24527.61362	0	0.462618455	0.470440517	0.468331193	0.460528724	0.857046453	0.396517729	FALSE	TRUE	FALSE	FALSE	FALSE	TRUE	FALSE	TRUE	TRUE	FALSE
chr14	91390196	91397222	116	24502.33907	0	0.800728756	0.828117886	0.82672559	0.846414354	0.315785785	0.530628569	FALSE	TRUE	FALSE	FALSE	FALSE	TRUE	FALSE	TRUE	TRUE	FALSE
chr7	1810313	1812806	60	24493.8179	0	0.557599403	0.441043688	0.600618229	0.831217877	0.928631828	0.487588139	TRUE	TRUE	FALSE	TRUE	TRUE	TRUE	TRUE	FALSE	TRUE	TRUE
chr22	46073854	46080069	177	24387.98625	0	0.069732181	0.062961835	0.388974104	0.706518725	0.316311109	0.64355689	FALSE	TRUE	TRUE	TRUE	TRUE	TRUE	TRUE	TRUE	FALSE	TRUE
chr16	7016208	7019012	56	24369.69815	0	0.529450436	0.502538889	0.652207691	0.904646452	0.916600039	0.41406115	FALSE	TRUE	TRUE	TRUE	TRUE	TRUE	TRUE	FALSE	TRUE	TRUE
chr14	102071176	102072584	30	24365.11973	0	0.905977923	0.835433919	0.809580355	0.903285836	0.418319792	0.487658131	TRUE	TRUE	TRUE	FALSE	FALSE	TRUE	FALSE	TRUE	TRUE	TRUE
chr8	140529009	140531558	44	24232.05112	0	0.871476181	0.850313133	0.908863937	0.846654253	0.414663039	0.494200898	FALSE	TRUE	FALSE	FALSE	FALSE	TRUE	FALSE	TRUE	TRUE	FALSE
chr22	43560898	43562272	27	24119.48403	0	0.257605076	0.244460406	0.391121045	0.839930904	0.897234013	0.652773606	FALSE	TRUE	TRUE	TRUE	TRUE	TRUE	TRUE	FALSE	TRUE	TRUE
chr14	102778840	102781215	34	24019.72784	0	0.296187131	0.218281079	0.333808936	0.418494777	0.765663613	0.547382534	FALSE	TRUE	FALSE	TRUE	TRUE	TRUE	TRUE	TRUE	TRUE	FALSE
chr13	112129326	112132775	83	24007.23038	0	0.550163621	0.417606488	0.748135228	0.926149978	0.94451021	0.526903722	TRUE	TRUE	TRUE	TRUE	TRUE	TRUE	TRUE	FALSE	TRUE	FALSE
chr17	74206917	74211456	79	23999.05993	0	0.445269631	0.397890926	0.565926049	0.851975998	0.826521342	0.454085072	FALSE	TRUE	TRUE	TRUE	TRUE	TRUE	TRUE	FALSE	TRUE	TRUE
chr19	30633825	30636357	50	23951.19203	0	0.458069043	0.371251669	0.688489775	0.896378644	0.916345203	0.545093534	TRUE	TRUE	TRUE	TRUE	TRUE	TRUE	TRUE	FALSE	TRUE	TRUE
chr18	9016783	9018189	38	23900.96543	0	0.346159692	0.271030009	0.49709548	0.777419461	0.867509254	0.596479245	FALSE	TRUE	TRUE	TRUE	TRUE	TRUE	TRUE	FALSE	TRUE	TRUE
chr2	9330717	9333957	61	23874.03403	0	0.885800775	0.904620053	0.90576617	0.901585892	0.476691905	0.429074265	FALSE	TRUE	FALSE	FALSE	FALSE	TRUE	FALSE	TRUE	TRUE	FALSE
chr6	16199705	16201076	28	23865.50302	0	0.238381243	0.193234153	0.446982901	0.614826561	0.857739313	0.66450516	FALSE	TRUE	TRUE	TRUE	TRUE	TRUE	TRUE	TRUE	TRUE	TRUE
chr20	47920309	47922459	38	23827.87357	0	0.439394915	0.314074693	0.481614209	0.793553135	0.902798193	0.5887235	TRUE	TRUE	FALSE	TRUE	TRUE	TRUE	TRUE	TRUE	TRUE	TRUE
chr14	54348000	54350920	44	23759.79001	0	0.423949943	0.343427482	0.510426163	0.757378885	0.858717564	0.515290082	FALSE	TRUE	FALSE	TRUE	TRUE	TRUE	TRUE	FALSE	TRUE	TRUE
chr6	160088069	160089789	41	23701.44549	0	0.333823831	0.325040188	0.446367788	0.772105503	0.768098651	0.447065315	FALSE	TRUE	TRUE	TRUE	TRUE	TRUE	TRUE	FALSE	TRUE	TRUE
chr9	126114119	126116228	37	23697.22459	0	0.801001274	0.753554546	0.845868113	0.808126075	0.342334341	0.503533772	FALSE	TRUE	FALSE	FALSE	FALSE	TRUE	FALSE	TRUE	TRUE	FALSE
chr17	79360982	79363475	59	23660.89413	0	0.431840258	0.376185952	0.486002391	0.815009877	0.859763979	0.483578026	FALSE	TRUE	FALSE	TRUE	FALSE	TRUE	TRUE	FALSE	TRUE	TRUE
chr5	2658020	2659726	42	23660.32844	0	0.881062886	0.77733663	0.776428792	0.907929562	0.27259842	0.635331141	TRUE	TRUE	FALSE	FALSE	FALSE	TRUE	TRUE	TRUE	TRUE	FALSE
chr1	25565398	25570719	112	23623.40868	0	0.495314808	0.44778886	0.598278373	0.731891358	0.822199714	0.374410853	FALSE	TRUE	FALSE	TRUE	TRUE	TRUE	TRUE	FALSE	TRUE	FALSE
chr6	108952345	108953400	33	23621.89795	0	0.852146727	0.892851685	0.81196243	0.851416542	0.348767105	0.54408458	FALSE	TRUE	FALSE	FALSE	TRUE	TRUE	FALSE	TRUE	TRUE	FALSE
chr1	15328387	15330140	47	23467.736	0	0.317469385	0.323302457	0.555526917	0.903057957	0.894675363	0.585588572	FALSE	TRUE	TRUE	TRUE	TRUE	TRUE	TRUE	FALSE	TRUE	TRUE
chr13	111172798	111180443	119	23406.24586	0	0.618367785	0.514480554	0.665520597	0.869377489	0.821167469	0.354896935	FALSE	TRUE	FALSE	TRUE	TRUE	TRUE	TRUE	FALSE	FALSE	FALSE
chr1	230864128	230867551	44	23401.57059	0	0.277557176	0.40232846	0.456531027	0.832985742	0.820867174	0.555428566	TRUE	TRUE	TRUE	TRUE	FALSE	TRUE	TRUE	FALSE	TRUE	TRUE
chr13	98426444	98428902	43	23359.6283	0	0.551189652	0.58445071	0.634574862	0.825335779	0.918636389	0.367446736	FALSE	TRUE	TRUE	TRUE	FALSE	TRUE	TRUE	TRUE	TRUE	TRUE
chr14	91350229	91358934	183	23280.39171	0	0.781807403	0.781750966	0.847654873	0.90263249	0.417426285	0.485206205	FALSE	TRUE	FALSE	FALSE	FALSE	TRUE	FALSE	TRUE	TRUE	FALSE
chr10	132061917	132065717	103	23277.27344	0	0.407086237	0.342283084	0.488021238	0.641753408	0.77823698	0.435953896	FALSE	TRUE	FALSE	TRUE	FALSE	TRUE	TRUE	FALSE	TRUE	TRUE
chr7	3948679	3950170	36	23261.6951	0	0.343389549	0.315601883	0.392616477	0.684389468	0.806292251	0.490690368	FALSE	TRUE	FALSE	TRUE	FALSE	TRUE	TRUE	TRUE	TRUE	TRUE
chr7	151624426	151630108	108	23230.02047	0	0.852501794	0.750850172	0.793933741	0.892898347	0.416263065	0.476635282	FALSE	TRUE	FALSE	FALSE	FALSE	TRUE	FALSE	TRUE	TRUE	FALSE
chr2	2975332	2976972	28	23202.26416	0	0.847327079	0.828134609	0.760632211	0.733774252	0.297407729	0.54991935	FALSE	TRUE	TRUE	TRUE	FALSE	TRUE	FALSE	TRUE	TRUE	FALSE
chr7	73357722	73358985	34	23169.29994	0	0.438742185	0.406145459	0.486066907	0.67869626	0.888310189	0.48216473	FALSE	TRUE	FALSE	TRUE	FALSE	TRUE	TRUE	TRUE	TRUE	TRUE
chr8	25630240	25632753	38	23168.02553	0	0.378511387	0.331739053	0.509716533	0.569279256	0.828572371	0.496833318	FALSE	TRUE	TRUE	TRUE	TRUE	TRUE	TRUE	TRUE	TRUE	FALSE
chr5	7516421	7520871	57	23152.48452	0	0.475437083	0.492234829	0.619761362	0.814226441	0.878673439	0.403236356	FALSE	TRUE	TRUE	TRUE	TRUE	TRUE	TRUE	FALSE	TRUE	TRUE
chr1	6144055	6147600	64	23129.9158	0	0.454237612	0.398882104	0.499645657	0.660089673	0.887864409	0.488982305	FALSE	TRUE	FALSE	TRUE	FALSE	TRUE	TRUE	TRUE	TRUE	FALSE
chr19	2750420	2751589	29	23120.20341	0	0.931907082	0.910344871	0.857541133	0.902043724	0.307327653	0.624579428	FALSE	TRUE	FALSE	FALSE	FALSE	TRUE	FALSE	TRUE	TRUE	FALSE
chr17	77476626	77478035	40	23097.79215	0	0.34666181	0.389697103	0.504747951	0.828013939	0.853866718	0.507204909	FALSE	TRUE	TRUE	TRUE	TRUE	TRUE	TRUE	FALSE	TRUE	TRUE
chr16	2481099	2484639	65	23082.82006	0	0.473981202	0.433691406	0.566009881	0.782714313	0.860305334	0.426613929	FALSE	TRUE	FALSE	TRUE	FALSE	TRUE	TRUE	FALSE	TRUE	FALSE
chr12	121153715	121156435	51	23044.15382	0	0.431539616	0.648223482	0.647339041	0.803350717	0.942337821	0.510798205	TRUE	TRUE	TRUE	TRUE	FALSE	TRUE	TRUE	TRUE	TRUE	TRUE
chr7	157674417	157677967	93	23038.39499	0	0.763672241	0.620092838	0.608847911	0.39768003	0.281018226	0.482654016	TRUE	TRUE	FALSE	TRUE	FALSE	TRUE	FALSE	FALSE	TRUE	TRUE
chr7	129557480	129559214	32	22981.30206	0	0.945214104	0.908048712	0.863742613	0.87338792	0.458611163	0.486602941	FALSE	TRUE	FALSE	FALSE	FALSE	TRUE	FALSE	TRUE	TRUE	FALSE
chr5	65124730	65128481	44	22956.64134	0	0.421128592	0.358438695	0.655098977	0.809004725	0.884573278	0.526134583	FALSE	TRUE	TRUE	TRUE	TRUE	TRUE	TRUE	FALSE	TRUE	TRUE
chr2	109419069	109420740	38	22935.09763	0	0.532383872	0.473073894	0.609398509	0.884646156	0.929779878	0.456705985	FALSE	TRUE	TRUE	TRUE	TRUE	TRUE	TRUE	FALSE	TRUE	TRUE
chr6	158017604	158022145	85	22904.04181	0	0.605886376	0.595533444	0.5049266	0.887068296	0.920646511	0.415719911	FALSE	TRUE	TRUE	TRUE	FALSE	TRUE	TRUE	FALSE	TRUE	TRUE
chr2	2654939	2657682	44	22836.71751	0	0.414440471	0.320851179	0.41647241	0.449035216	0.835615461	0.514764283	FALSE	TRUE	FALSE	FALSE	FALSE	TRUE	TRUE	TRUE	TRUE	FALSE
chr6	169989788	169990994	29	22830.74494	0	0.954509119	0.942581719	0.937631299	0.893297243	0.48898813	0.46552099	FALSE	TRUE	FALSE	FALSE	FALSE	TRUE	FALSE	TRUE	TRUE	FALSE
chr12	123392730	123399534	113	22753.59886	0	0.557324328	0.567742737	0.717767542	0.879386644	0.911406114	0.354081786	FALSE	TRUE	FALSE	TRUE	FALSE	TRUE	FALSE	FALSE	FALSE	FALSE
chr17	82296626	82298121	44	22662.97334	0	0.294518886	0.213895366	0.302651637	0.769147767	0.83933428	0.625438914	FALSE	TRUE	FALSE	TRUE	FALSE	TRUE	TRUE	FALSE	TRUE	TRUE
chr12	64611021	64612233	44	22627.39479	0	0.148801203	0.183560932	0.305958453	0.366315858	0.658890232	0.510089028	FALSE	TRUE	TRUE	TRUE	FALSE	TRUE	TRUE	TRUE	TRUE	FALSE
chr19	16435029	16437904	38	22622.26324	0	0.436156382	0.421600659	0.530658917	0.709706376	0.879043947	0.457443288	FALSE	TRUE	TRUE	TRUE	FALSE	TRUE	TRUE	TRUE	TRUE	TRUE
chr10	130411174	130412572	30	22610.91315	0	0.961927526	0.9544865	0.937940806	0.920972746	0.486363203	0.475564323	FALSE	TRUE	FALSE	FALSE	FALSE	TRUE	FALSE	TRUE	TRUE	FALSE
chr10	97126741	97132064	100	22608.132	0	0.552648628	0.494056126	0.602139202	0.723759742	0.890512674	0.396456548	FALSE	TRUE	FALSE	TRUE	FALSE	TRUE	TRUE	FALSE	TRUE	FALSE
chr16	85285510	85287621	67	22605.80804	0	0.381637522	0.240020037	0.471419385	0.856204055	0.860835137	0.6208151	FALSE	TRUE	FALSE	TRUE	TRUE	TRUE	TRUE	FALSE	TRUE	TRUE
chr8	1899138	1905196	147	22585.84264	0	0.503882117	0.501984776	0.671651803	0.904299883	0.82448107	0.402315107	FALSE	TRUE	FALSE	TRUE	FALSE	TRUE	TRUE	FALSE	FALSE	FALSE
chr12	110965714	110967215	41	22565.98655	0	0.413377504	0.360221899	0.65863228	0.882212485	0.926764846	0.566542947	FALSE	TRUE	TRUE	TRUE	TRUE	TRUE	TRUE	FALSE	TRUE	TRUE
chr7	3180997	3182240	41	22548.7752	0	0.50082608	0.436770896	0.597698658	0.929018491	0.9367735	0.500002604	FALSE	TRUE	TRUE	TRUE	TRUE	TRUE	TRUE	FALSE	TRUE	TRUE
chr13	109999501	110001373	35	22527.18018	0	0.882418669	0.815179228	0.901379343	0.868256952	0.35005502	0.551324323	FALSE	TRUE	FALSE	FALSE	FALSE	TRUE	FALSE	TRUE	TRUE	FALSE
chr17	16483751	16487507	68	22419.64714	0	0.361185835	0.265870298	0.361662211	0.531764932	0.806840471	0.540970173	FALSE	TRUE	FALSE	TRUE	FALSE	TRUE	TRUE	TRUE	TRUE	TRUE
chr7	157843401	157844316	23	22384.83739	0	0.9549025	0.883023831	0.794186911	0.878077521	0.296923631	0.657978869	FALSE	TRUE	TRUE	FALSE	FALSE	TRUE	FALSE	TRUE	TRUE	FALSE
chr5	114857843	114859397	27	22377.18256	0	0.256505941	0.255587183	0.40010444	0.838039153	0.818956377	0.582451971	FALSE	TRUE	TRUE	TRUE	FALSE	TRUE	TRUE	FALSE	TRUE	TRUE
chr15	37220753	37222861	26	22365.46004	0	0.800400024	0.834088772	0.770769108	0.731740712	0.299106606	0.534982166	FALSE	TRUE	FALSE	FALSE	FALSE	TRUE	TRUE	TRUE	TRUE	FALSE
chr1	2258138	2260834	71	22323.79583	0	0.331540058	0.350343636	0.591489426	0.863536513	0.773282045	0.531996455	FALSE	TRUE	TRUE	TRUE	TRUE	TRUE	TRUE	FALSE	TRUE	TRUE
chr3	9109361	9112633	51	22288.06332	0	0.491814274	0.523158788	0.664435201	0.805238419	0.916159964	0.42434569	FALSE	TRUE	TRUE	TRUE	TRUE	TRUE	TRUE	TRUE	TRUE	TRUE
chr5	115929605	115931012	34	22254.49922	0	0.949609451	0.938368802	0.896995166	0.910969625	0.471143825	0.478465627	FALSE	TRUE	FALSE	FALSE	FALSE	TRUE	FALSE	TRUE	TRUE	FALSE
chr2	8679425	8680860	32	22220.75884	0	0.247269146	0.19942581	0.358068275	0.608259934	0.705758688	0.506332878	FALSE	TRUE	TRUE	TRUE	TRUE	TRUE	TRUE	FALSE	TRUE	TRUE
chr7	101918998	101920052	27	22208.0231	0	0.9118383	0.928364918	0.787706697	0.814986968	0.371458872	0.556906046	FALSE	TRUE	TRUE	TRUE	TRUE	TRUE	TRUE	TRUE	TRUE	FALSE
chr1	200241676	200244614	40	22204.32096	0	0.446131689	0.37275383	0.491750398	0.622858105	0.835655632	0.462901802	FALSE	TRUE	FALSE	TRUE	TRUE	TRUE	TRUE	TRUE	TRUE	TRUE
chr10	127136769	127138719	35	22180.06535	0	0.929251526	0.890401595	0.877633252	0.897600424	0.417054745	0.512196781	FALSE	TRUE	FALSE	FALSE	FALSE	TRUE	FALSE	TRUE	TRUE	FALSE
chr20	51918207	51920109	23	22179.33594	0	0.950747462	0.897385907	0.89834286	0.89828404	0.384762846	0.565984616	FALSE	TRUE	FALSE	FALSE	FALSE	TRUE	FALSE	TRUE	TRUE	FALSE
chr22	43479941	43482831	51	22147.5057	0	0.352470733	0.44447474	0.485884691	0.857952714	0.881567376	0.529096643	FALSE	TRUE	TRUE	TRUE	FALSE	TRUE	TRUE	FALSE	TRUE	TRUE
chr2	42132016	42134092	35	22115.27061	0	0.247898971	0.281818013	0.483834479	0.646231633	0.849402549	0.601503578	FALSE	TRUE	TRUE	TRUE	TRUE	TRUE	TRUE	TRUE	TRUE	TRUE
chr5	7826963	7828969	48	22099.46784	0	0.502857912	0.521625465	0.619978517	0.725064677	0.888502505	0.385644593	FALSE	TRUE	TRUE	TRUE	TRUE	TRUE	TRUE	TRUE	TRUE	TRUE
chr22	27784767	27786409	51	22096.55614	0	0.742347855	0.860933546	0.663237942	0.809376652	0.09894696	0.761986586	FALSE	TRUE	FALSE	FALSE	TRUE	TRUE	FALSE	TRUE	TRUE	FALSE
chr20	1898957	1902832	80	22076.15668	0	0.311118046	0.315313087	0.393092172	0.718242228	0.737845499	0.426727453	FALSE	TRUE	FALSE	TRUE	FALSE	TRUE	TRUE	FALSE	TRUE	TRUE
chr10	117927258	117930082	33	21998.9578	0	0.510332711	0.423190348	0.509560839	0.836578438	0.914633043	0.491442695	TRUE	TRUE	FALSE	TRUE	FALSE	TRUE	TRUE	TRUE	TRUE	TRUE
chr18	55250586	55253411	34	21968.83201	0	0.445292075	0.448902746	0.647162407	0.887453467	0.921613558	0.476321484	FALSE	TRUE	TRUE	TRUE	TRUE	TRUE	TRUE	FALSE	TRUE	TRUE
chr21	39613460	39615758	39	21954.6806	0	0.795509982	0.673900234	0.70465525	0.645225363	0.150810564	0.644699418	FALSE	TRUE	FALSE	FALSE	FALSE	TRUE	FALSE	TRUE	TRUE	FALSE
chr11	12113036	12115401	38	21915.99844	0	0.281949403	0.23944054	0.491159957	0.927908381	0.904359046	0.688467842	FALSE	TRUE	TRUE	TRUE	TRUE	TRUE	TRUE	FALSE	TRUE	TRUE
chr2	7405145	7407938	37	21893.32908	0	0.454466451	0.420972936	0.678804028	0.918395874	0.946255541	0.525282605	FALSE	TRUE	TRUE	TRUE	TRUE	TRUE	TRUE	FALSE	TRUE	TRUE
chr12	132774452	132775746	42	21892.19197	0	0.399230087	0.302882797	0.465827021	0.871587312	0.88679833	0.583915534	FALSE	TRUE	FALSE	TRUE	TRUE	TRUE	TRUE	FALSE	TRUE	TRUE
chr10	3781619	3783467	47	21877.24532	0	0.147719649	0.155083472	0.276125236	0.329730836	0.756405132	0.608685482	FALSE	TRUE	FALSE	FALSE	FALSE	TRUE	FALSE	TRUE	TRUE	FALSE
chr6	158652528	158655491	61	21876.14024	0	0.936103136	0.839821293	0.927789704	0.886883418	0.590783897	0.345319239	FALSE	TRUE	FALSE	FALSE	FALSE	TRUE	FALSE	TRUE	TRUE	FALSE
chr20	57703539	57708836	107	21830.08291	0	0.760396082	0.708025546	0.76298295	0.709872659	0.23023681	0.53274614	FALSE	TRUE	FALSE	FALSE	FALSE	TRUE	FALSE	TRUE	TRUE	FALSE
chr19	2620481	2621984	41	21784.23059	0	0.944560305	0.91173868	0.925376121	0.900552305	0.410996686	0.533563618	FALSE	TRUE	FALSE	FALSE	FALSE	TRUE	FALSE	TRUE	TRUE	FALSE
chr21	42095626	42098636	43	21719.94618	0	0.400938276	0.503151509	0.491513135	0.805385743	0.902174224	0.501235948	TRUE	TRUE	TRUE	TRUE	FALSE	TRUE	TRUE	FALSE	TRUE	TRUE
chr5	6365097	6367166	39	21695.42649	0	0.54819945	0.459680098	0.589079485	0.906890609	0.905380064	0.447210511	TRUE	TRUE	FALSE	TRUE	TRUE	TRUE	TRUE	FALSE	TRUE	TRUE
chr6	158033236	158035161	41	21695.40787	0	0.538402048	0.422397811	0.527571354	0.929113188	0.943586419	0.521188609	TRUE	TRUE	FALSE	TRUE	FALSE	TRUE	TRUE	FALSE	TRUE	TRUE
chr13	110231902	110234065	45	21693.88748	0	0.514186521	0.301266147	0.564975201	0.850901129	0.864603099	0.563336952	TRUE	TRUE	FALSE	TRUE	TRUE	TRUE	TRUE	FALSE	TRUE	TRUE
chr2	62473963	62476077	35	21672.53981	0	0.329747204	0.180708448	0.384043243	0.667697054	0.813658477	0.632950029	TRUE	TRUE	FALSE	TRUE	TRUE	TRUE	TRUE	TRUE	TRUE	TRUE
chr2	237668578	237671055	47	21596.52161	0	0.510259463	0.408308905	0.496979877	0.770469534	0.887946285	0.47963738	TRUE	TRUE	FALSE	TRUE	FALSE	TRUE	TRUE	TRUE	TRUE	TRUE
chr1	14260761	14264413	46	21577.27663	0	0.905842709	0.867124442	0.875417248	0.85653014	0.482473408	0.423369301	FALSE	TRUE	FALSE	FALSE	FALSE	TRUE	FALSE	TRUE	TRUE	FALSE
chr10	67558498	67559636	36	21574.57581	0	0.945174136	0.937409164	0.92885325	0.941337729	0.474259639	0.470914497	FALSE	TRUE	FALSE	FALSE	FALSE	TRUE	FALSE	TRUE	TRUE	FALSE
chr16	17435989	17438828	46	21544.70462	0	0.534361282	0.507130571	0.67409366	0.833116274	0.923786214	0.416655643	FALSE	TRUE	TRUE	TRUE	TRUE	TRUE	TRUE	TRUE	TRUE	TRUE
chr8	135904633	135907668	50	21537.59859	0	0.519009193	0.555614939	0.631981724	0.863095667	0.883040396	0.364031203	FALSE	TRUE	TRUE	TRUE	FALSE	TRUE	TRUE	FALSE	TRUE	TRUE
chr11	119920231	119923376	64	21518.75053	0	0.51130082	0.405283217	0.661584004	0.91590751	0.93788956	0.532606344	TRUE	TRUE	TRUE	TRUE	TRUE	TRUE	TRUE	FALSE	TRUE	TRUE
chr5	10625406	10630633	94	21507.03487	0	0.554883434	0.41451545	0.592462257	0.711410329	0.792373553	0.377858103	FALSE	TRUE	FALSE	FALSE	FALSE	TRUE	FALSE	FALSE	FALSE	FALSE
chr6	24139721	24142349	42	21499.67433	0	0.470805408	0.445716583	0.559771481	0.82829695	0.880869709	0.435153126	FALSE	TRUE	TRUE	TRUE	FALSE	TRUE	TRUE	FALSE	TRUE	TRUE
chr11	116065537	116067381	30	21487.60787	0	0.508252345	0.395749432	0.501355192	0.755227543	0.953559226	0.557809793	TRUE	TRUE	FALSE	TRUE	TRUE	TRUE	TRUE	TRUE	TRUE	TRUE
chr13	113449466	113454266	127	21481.31855	0	0.525565873	0.556223094	0.635929808	0.801384271	0.876355074	0.3507892	FALSE	TRUE	FALSE	TRUE	FALSE	TRUE	FALSE	FALSE	FALSE	FALSE
chr22	35457916	35460415	47	21476.28675	0	0.909619865	0.869801654	0.901532588	0.850901055	0.282504595	0.627115271	FALSE	TRUE	FALSE	FALSE	FALSE	TRUE	FALSE	TRUE	TRUE	FALSE
chr3	70546037	70548560	24	21468.13637	0	0.926015928	0.938235896	0.926726967	0.905306971	0.324571247	0.613664648	FALSE	TRUE	FALSE	FALSE	FALSE	TRUE	FALSE	TRUE	TRUE	FALSE
chr7	132074724	132079500	59	21460.53818	0	0.871446715	0.664338447	0.806299218	0.82911388	0.547034014	0.324412702	TRUE	TRUE	FALSE	FALSE	TRUE	TRUE	TRUE	TRUE	TRUE	FALSE
chr18	55243447	55245897	26	21420.56869	0	0.368389026	0.466825419	0.649240389	0.893868614	0.915974101	0.547585075	TRUE	TRUE	TRUE	TRUE	TRUE	TRUE	TRUE	FALSE	TRUE	TRUE
chr8	58832812	58834805	25	21388.33195	0	0.343439788	0.288055067	0.374560904	0.6428341	0.865423367	0.5773683	FALSE	TRUE	FALSE	TRUE	FALSE	TRUE	TRUE	TRUE	TRUE	TRUE
chr10	106857208	106858556	22	21345.42156	0	0.894691368	0.838709429	0.855957854	0.820673173	0.303460043	0.591231325	FALSE	TRUE	FALSE	FALSE	FALSE	TRUE	FALSE	TRUE	TRUE	FALSE
chr16	78996768	78997939	27	21324.05535	0	0.383550985	0.347923952	0.553189994	0.890938392	0.925078657	0.577154704	FALSE	TRUE	TRUE	TRUE	TRUE	TRUE	TRUE	FALSE	TRUE	TRUE
chr9	113592734	113594626	30	21319.30655	0	0.326934687	0.412019997	0.335284024	0.372485498	0.834329659	0.507394972	TRUE	TRUE	FALSE	FALSE	TRUE	TRUE	FALSE	TRUE	TRUE	FALSE
chr22	38827957	38834353	113	21303.18761	0	0.503849242	0.288622099	0.527460727	0.809082086	0.855931492	0.567309393	TRUE	TRUE	FALSE	TRUE	TRUE	TRUE	TRUE	FALSE	TRUE	TRUE
chr8	142967067	142969302	46	21300.03771	0	0.937830153	0.904797295	0.887285383	0.874709855	0.537714268	0.400115885	FALSE	TRUE	FALSE	FALSE	FALSE	TRUE	FALSE	TRUE	TRUE	FALSE
chr11	1384431	1386205	36	21191.0293	0	0.469922261	0.445763502	0.533830827	0.927917728	0.957594706	0.511831205	FALSE	TRUE	FALSE	TRUE	FALSE	TRUE	TRUE	FALSE	TRUE	TRUE
chr5	178667255	178671950	92	21184.51604	0	0.629982084	0.624108644	0.732682643	0.849897771	0.887224133	0.26311549	FALSE	TRUE	FALSE	TRUE	TRUE	TRUE	TRUE	FALSE	FALSE	FALSE
chr15	77778157	77782646	63	21184.4114	0	0.597414551	0.55743851	0.677444904	0.90459753	0.947089023	0.389650513	FALSE	TRUE	FALSE	TRUE	FALSE	TRUE	FALSE	FALSE	TRUE	FALSE
chr6	36333057	36335793	51	21154.30437	0	0.382549703	0.39535635	0.433670653	0.537669326	0.84069618	0.458146477	FALSE	TRUE	FALSE	FALSE	FALSE	TRUE	FALSE	TRUE	TRUE	FALSE
chr7	70673469	70675799	31	21152.34148	0	0.96670382	0.828540879	0.819823432	0.796449405	0.417690752	0.549013068	TRUE	TRUE	TRUE	TRUE	FALSE	TRUE	FALSE	TRUE	TRUE	FALSE
chr4	7768506	7770392	42	21142.48861	0	0.386072051	0.441075869	0.52116616	0.851000872	0.851711153	0.465639102	FALSE	TRUE	TRUE	TRUE	FALSE	TRUE	TRUE	FALSE	TRUE	TRUE
chr6	165652349	165656980	90	21139.82599	0	0.953637486	0.843803748	0.948553863	0.936810567	0.197392402	0.756245084	FALSE	TRUE	FALSE	FALSE	FALSE	TRUE	FALSE	TRUE	TRUE	FALSE
chr17	77233198	77236634	80	21112.12603	0	0.565279932	0.56904439	0.65175587	0.89214389	0.910115964	0.344836033	FALSE	TRUE	FALSE	TRUE	FALSE	TRUE	TRUE	FALSE	TRUE	FALSE
chr13	114130283	114131696	37	21103.04475	0	0.189333702	0.158431919	0.218531349	0.16307574	0.633102223	0.474670304	FALSE	TRUE	FALSE	FALSE	FALSE	TRUE	FALSE	TRUE	TRUE	FALSE
chr8	10364055	10369686	86	21097.12655	0	0.473621151	0.470309812	0.558649123	0.892389229	0.809112073	0.422079417	FALSE	TRUE	FALSE	TRUE	FALSE	TRUE	TRUE	FALSE	TRUE	TRUE
chr1	203275939	203279566	61	21072.33476	0	0.573667338	0.427930653	0.589380934	0.724937924	0.905915795	0.477985142	TRUE	TRUE	FALSE	TRUE	TRUE	TRUE	TRUE	FALSE	TRUE	TRUE
chr1	53134341	53136026	35	21052.71448	0	0.474083873	0.371405856	0.500534822	0.864153312	0.916274157	0.544868301	TRUE	TRUE	FALSE	TRUE	TRUE	TRUE	TRUE	FALSE	TRUE	TRUE
chr11	70589860	70597081	137	21021.9691	0	0.622016339	0.613819932	0.670138753	0.838633006	0.901365754	0.287545821	FALSE	TRUE	FALSE	TRUE	FALSE	FALSE	FALSE	FALSE	FALSE	FALSE
chr13	114025501	114028326	78	20995.61191	0	0.436937621	0.367810783	0.507864009	0.743256495	0.870976306	0.503165523	FALSE	TRUE	FALSE	TRUE	TRUE	TRUE	TRUE	FALSE	TRUE	FALSE
chr9	133700625	133702126	35	20978.71803	0	0.300359284	0.301740154	0.463223597	0.820656648	0.866084178	0.565724895	FALSE	TRUE	FALSE	TRUE	FALSE	TRUE	TRUE	FALSE	TRUE	TRUE
chr7	157669901	157674096	98	20974.92768	0	0.745373245	0.709014612	0.701883603	0.409618162	0.286786079	0.458587166	FALSE	TRUE	FALSE	TRUE	FALSE	TRUE	TRUE	FALSE	TRUE	TRUE
chr6	5762099	5765789	65	20955.35474	0	0.357235016	0.292349408	0.495939768	0.825115425	0.814654439	0.532766017	FALSE	TRUE	FALSE	TRUE	FALSE	TRUE	TRUE	FALSE	TRUE	TRUE
chr1	6012212	6017591	111	20935.5213	0	0.56403103	0.462444752	0.621907385	0.908781933	0.849878942	0.446337181	FALSE	TRUE	FALSE	TRUE	TRUE	TRUE	TRUE	FALSE	TRUE	TRUE
chr5	399372	400984	48	20916.11515	0	0.399373092	0.327667695	0.387837427	0.453290674	0.817291662	0.489623967	FALSE	TRUE	FALSE	FALSE	FALSE	TRUE	FALSE	TRUE	TRUE	FALSE
chr6	159888184	159892386	64	20910.41662	0	0.627855171	0.509810019	0.665671885	0.918537337	0.937729671	0.427919652	TRUE	TRUE	FALSE	TRUE	TRUE	TRUE	TRUE	FALSE	TRUE	TRUE
chr9	135215472	135219300	81	20908.60654	0	0.614715362	0.541346225	0.703530791	0.908882896	0.932055572	0.390709347	FALSE	TRUE	FALSE	TRUE	FALSE	TRUE	TRUE	FALSE	TRUE	FALSE
chr17	2016209	2021272	100	20906.81205	0	0.407940195	0.275288763	0.551524647	0.885326471	0.815473191	0.610037707	FALSE	TRUE	FALSE	TRUE	TRUE	TRUE	TRUE	FALSE	TRUE	TRUE
chr19	49434615	49437474	95	20906.42809	0	0.259579466	0.177047346	0.347148427	0.573112611	0.637123931	0.460076585	FALSE	TRUE	FALSE	TRUE	TRUE	TRUE	TRUE	FALSE	TRUE	TRUE
chr18	12655394	12656557	25	20891.96999	0	0.181555902	0.165202427	0.287505697	0.667082534	0.797274674	0.632072247	FALSE	TRUE	TRUE	TRUE	FALSE	TRUE	TRUE	TRUE	TRUE	TRUE
chr1	43027869	43029518	34	20882.93794	0	0.909726428	0.912856342	0.851035908	0.902254632	0.449779633	0.463076709	FALSE	TRUE	FALSE	FALSE	FALSE	TRUE	FALSE	TRUE	TRUE	FALSE
chr16	73230118	73231984	34	20863.72818	0	0.836189362	0.827348885	0.732589252	0.546358138	0.236733955	0.599455407	FALSE	TRUE	FALSE	TRUE	FALSE	TRUE	TRUE	TRUE	TRUE	TRUE
chr17	1956928	1961369	99	20852.49487	0	0.509560762	0.393774471	0.550258283	0.794885346	0.777970921	0.401110875	TRUE	FALSE	FALSE	TRUE	FALSE	FALSE	TRUE	FALSE	FALSE	TRUE
chr2	40511445	40513815	27	20842.81646	0	0.442959305	0.396016974	0.570441258	0.915367262	0.936146384	0.540129411	FALSE	TRUE	TRUE	TRUE	TRUE	TRUE	TRUE	FALSE	TRUE	TRUE
chr2	240796639	240800939	91	20798.47841	0	0.521104852	0.468045138	0.679654526	0.813527586	0.848496279	0.380451141	FALSE	TRUE	TRUE	TRUE	TRUE	TRUE	TRUE	FALSE	FALSE	FALSE
chr13	101271864	101274104	38	20795.99948	0	0.942150712	0.906564124	0.934622355	0.908082528	0.552508628	0.389642084	FALSE	TRUE	FALSE	FALSE	FALSE	TRUE	FALSE	TRUE	TRUE	FALSE
chr4	6296753	6298143	34	20745.41447	0	0.890468225	0.863633663	0.809401706	0.876820688	0.497663511	0.392804714	FALSE	TRUE	TRUE	FALSE	FALSE	TRUE	FALSE	TRUE	TRUE	FALSE
chr20	48681705	48684520	47	20732.07438	0	0.494367664	0.424437152	0.550802747	0.684974575	0.867760415	0.443323262	TRUE	TRUE	FALSE	TRUE	TRUE	TRUE	TRUE	TRUE	TRUE	TRUE
chr2	118557240	118558182	17	20706.40524	0	0.913838932	0.889599027	0.851007854	0.85557986	0.313158136	0.600680797	FALSE	TRUE	FALSE	FALSE	FALSE	TRUE	FALSE	TRUE	TRUE	FALSE
chr22	44586280	44588343	40	20699.05015	0	0.456830548	0.442112164	0.438307431	0.487201068	0.907106385	0.468798954	FALSE	TRUE	FALSE	FALSE	FALSE	TRUE	FALSE	TRUE	TRUE	FALSE
chr18	36692476	36695342	40	20659.42562	0	0.408857175	0.341289712	0.490233811	0.753185094	0.879858103	0.538568391	FALSE	TRUE	FALSE	TRUE	TRUE	TRUE	TRUE	TRUE	TRUE	TRUE
chr18	75638212	75639822	46	20640.1806	0	0.274238491	0.183963731	0.266493596	0.527849821	0.73016722	0.54620349	FALSE	TRUE	FALSE	TRUE	FALSE	TRUE	TRUE	TRUE	TRUE	TRUE
chr5	179195251	179197339	57	20623.22603	0	0.574471464	0.52214877	0.741273233	0.936602084	0.957813038	0.435664268	FALSE	TRUE	TRUE	TRUE	TRUE	TRUE	TRUE	FALSE	TRUE	TRUE
chr2	202248744	202249598	18	20599.73269	0	0.916185388	0.879724754	0.791111955	0.819314378	0.313021045	0.603164343	FALSE	TRUE	TRUE	FALSE	FALSE	TRUE	FALSE	TRUE	TRUE	FALSE
chr18	55394343	55396095	26	20596.31801	0	0.249761221	0.186402346	0.58606883	0.907753505	0.898364096	0.721351159	FALSE	TRUE	TRUE	TRUE	TRUE	TRUE	TRUE	FALSE	TRUE	TRUE
chr6	168311862	168316278	85	20576.64464	0	0.903693042	0.84169792	0.8855173	0.931759307	0.388104745	0.543654562	FALSE	TRUE	FALSE	FALSE	FALSE	TRUE	FALSE	TRUE	TRUE	FALSE
chr12	108700884	108703563	32	20574.46484	0	0.408179394	0.397487195	0.555082403	0.656064398	0.871463483	0.473976288	FALSE	TRUE	TRUE	TRUE	TRUE	TRUE	TRUE	TRUE	TRUE	TRUE
chr19	16272351	16273756	30	20562.09967	0	0.408578824	0.426058952	0.516017851	0.820035021	0.929767616	0.521188791	FALSE	TRUE	TRUE	TRUE	FALSE	TRUE	TRUE	FALSE	TRUE	TRUE
chr20	33668552	33673296	61	20547.05069	0	0.434459404	0.369145037	0.575252831	0.804132191	0.927186912	0.558041876	FALSE	TRUE	FALSE	TRUE	TRUE	TRUE	TRUE	FALSE	TRUE	TRUE
chr7	72320245	72322382	45	20542.71487	0	0.906718383	0.703718003	0.787010058	0.799887034	0.418836873	0.48788151	TRUE	TRUE	TRUE	TRUE	FALSE	TRUE	FALSE	TRUE	TRUE	FALSE
chr2	144428272	144429949	20	20538.29	0	0.184480199	0.2111118	0.449206084	0.878275173	0.895448862	0.710968662	FALSE	TRUE	TRUE	TRUE	TRUE	TRUE	TRUE	FALSE	TRUE	TRUE
chr9	135092030	135095903	60	20532.59113	0	0.295668328	0.216580268	0.462468268	0.793152192	0.884106986	0.667526718	FALSE	TRUE	TRUE	TRUE	TRUE	TRUE	TRUE	FALSE	TRUE	TRUE
chr1	37047065	37048468	32	20531.14186	0	0.386232179	0.329337065	0.515685114	0.855947023	0.86440173	0.535064665	FALSE	TRUE	TRUE	TRUE	TRUE	TRUE	TRUE	FALSE	TRUE	TRUE
chr5	103679898	103682122	30	20528.05113	0	0.930365282	0.906447554	0.829443441	0.857475524	0.478688792	0.45167649	FALSE	TRUE	TRUE	TRUE	FALSE	TRUE	FALSE	TRUE	TRUE	FALSE
chr6	11213292	11215400	42	20497.06935	0	0.454885066	0.591067027	0.621698651	0.85442874	0.912152993	0.457267927	TRUE	TRUE	TRUE	TRUE	FALSE	TRUE	TRUE	FALSE	TRUE	TRUE
chr11	134391236	134400965	165	20495.26401	0	0.658673956	0.477409884	0.70283085	0.876037125	0.868735839	0.39862724	TRUE	FALSE	FALSE	FALSE	TRUE	TRUE	TRUE	FALSE	FALSE	FALSE
chr3	181727404	181729904	51	20481.707	0	0.228172631	0.395735729	0.307309726	0.492422441	0.793839005	0.565666374	TRUE	TRUE	FALSE	TRUE	FALSE	TRUE	FALSE	TRUE	TRUE	TRUE
chr19	16840052	16844522	84	20475.72338	0	0.609793669	0.487569565	0.643939091	0.885792838	0.890798679	0.403229115	FALSE	TRUE	FALSE	TRUE	TRUE	TRUE	TRUE	FALSE	TRUE	TRUE
chr6	169074587	169076854	42	20473.9747	0	0.496692878	0.620835866	0.615839338	0.911641662	0.927254304	0.430561427	TRUE	TRUE	TRUE	TRUE	FALSE	TRUE	TRUE	FALSE	TRUE	TRUE
chr12	111274570	111276750	39	20455.85398	0	0.402440839	0.510566002	0.590049501	0.897672959	0.900315297	0.497874457	TRUE	TRUE	TRUE	TRUE	FALSE	TRUE	TRUE	FALSE	TRUE	TRUE
chr22	36327159	36336644	191	20444.47363	0	0.522451372	0.337656573	0.57313678	0.890012052	0.690691439	0.552355479	TRUE	FALSE	FALSE	TRUE	FALSE	FALSE	TRUE	FALSE	FALSE	TRUE
chr2	129300693	129303150	28	20414.67701	0	0.52688771	0.417179772	0.545464657	0.854467505	0.911543648	0.494363876	TRUE	TRUE	FALSE	TRUE	TRUE	TRUE	TRUE	FALSE	TRUE	TRUE
chr17	12952090	12954378	42	20413.8844	0	0.535719655	0.486725139	0.64166096	0.920292287	0.944414564	0.457689426	FALSE	TRUE	FALSE	TRUE	TRUE	TRUE	TRUE	FALSE	TRUE	TRUE
chr1	15929624	15931014	29	20413.08952	0	0.449136872	0.491166248	0.674828596	0.898571631	0.939620985	0.490484113	TRUE	TRUE	TRUE	TRUE	TRUE	TRUE	TRUE	FALSE	TRUE	TRUE
chr3	123410390	123417382	95	20354.64919	0	0.814265836	0.806425266	0.786727323	0.845871277	0.239576478	0.606294798	FALSE	TRUE	FALSE	FALSE	FALSE	TRUE	FALSE	TRUE	TRUE	FALSE
chr12	124286150	124290255	79	20337.74972	0	0.574226358	0.626568368	0.684795323	0.803626659	0.901059809	0.326833451	FALSE	TRUE	FALSE	TRUE	FALSE	TRUE	FALSE	FALSE	FALSE	FALSE
chr4	10107063	10116094	168	20333.87481	0	0.771474334	0.543712091	0.709425718	0.81136384	0.876217943	0.332505853	TRUE	FALSE	FALSE	FALSE	TRUE	TRUE	TRUE	FALSE	FALSE	FALSE
chr10	14326119	14329274	34	20325.62991	0	0.213707764	0.210056521	0.353984967	0.620960439	0.6975638	0.487507279	FALSE	TRUE	TRUE	TRUE	TRUE	TRUE	TRUE	FALSE	TRUE	TRUE
chr17	69500210	69502478	37	20325.28325	0	0.331827132	0.27497904	0.371197676	0.433669703	0.82393909	0.54896005	FALSE	TRUE	FALSE	TRUE	FALSE	TRUE	TRUE	TRUE	TRUE	FALSE
chr4	3543595	3545787	51	20303.9329	0	0.905209665	0.895714497	0.845365089	0.924352004	0.443415506	0.480936499	FALSE	TRUE	FALSE	FALSE	FALSE	TRUE	FALSE	TRUE	TRUE	FALSE
chr17	321749	323247	40	20302.34183	0	0.941645849	0.927162023	0.892542728	0.910640183	0.396006856	0.545638993	FALSE	TRUE	FALSE	FALSE	FALSE	TRUE	FALSE	TRUE	TRUE	FALSE
chr15	25829792	25832897	45	20296.2299	0	0.613044828	0.546024592	0.639142349	0.892029398	0.936131286	0.390106694	TRUE	TRUE	FALSE	TRUE	TRUE	TRUE	TRUE	FALSE	TRUE	TRUE
chr3	25384679	25388006	32	20289.01702	0	0.868905491	0.881660605	0.83926778	0.900927029	0.456803354	0.444123675	FALSE	TRUE	FALSE	FALSE	FALSE	TRUE	FALSE	TRUE	TRUE	FALSE
chr10	131970093	131975853	139	20288.0922	0	0.54843617	0.578351416	0.716459345	0.878039764	0.877400046	0.329603594	FALSE	TRUE	FALSE	TRUE	FALSE	TRUE	TRUE	FALSE	FALSE	TRUE
chr1	13530216	13531543	33	20285.3777	0	0.964481776	0.941720527	0.884169694	0.944946146	0.503011087	0.461470689	FALSE	TRUE	FALSE	FALSE	FALSE	TRUE	FALSE	TRUE	TRUE	FALSE
chr10	75461672	75463573	28	20280.20109	0	0.940960093	0.872433363	0.885781888	0.885463779	0.426257315	0.514702778	FALSE	TRUE	FALSE	FALSE	FALSE	TRUE	FALSE	TRUE	TRUE	FALSE
chr2	144513544	144515283	23	20241.27128	0	0.022936268	0.03515422	0.233273563	0.780421718	0.682500644	0.75748545	FALSE	TRUE	TRUE	TRUE	TRUE	TRUE	TRUE	FALSE	TRUE	TRUE
chr1	4165371	4166530	29	20227.16996	0	0.843456137	0.87791156	0.828699091	0.864980405	0.355067892	0.522843668	FALSE	TRUE	FALSE	FALSE	FALSE	TRUE	FALSE	TRUE	TRUE	FALSE
chr2	774395	775717	21	20218.02632	0	0.919741271	0.908969608	0.834796152	0.84145874	0.372840422	0.546900848	FALSE	TRUE	TRUE	TRUE	FALSE	TRUE	FALSE	TRUE	TRUE	FALSE
chr13	73060272	73062724	51	20202.45945	0	0.418201399	0.432724117	0.389485339	0.575213865	0.11167693	0.463536935	FALSE	TRUE	FALSE	FALSE	FALSE	TRUE	FALSE	TRUE	TRUE	TRUE
chr5	977812	979502	46	20196.31568	0	0.401451045	0.408917173	0.56050657	0.816148131	0.910020169	0.508569124	FALSE	TRUE	TRUE	TRUE	TRUE	TRUE	TRUE	FALSE	TRUE	TRUE
chr8	41715995	41718338	49	20191.67782	0	0.450727363	0.56889353	0.64579302	0.889688272	0.937515273	0.486787911	TRUE	TRUE	TRUE	TRUE	FALSE	TRUE	TRUE	FALSE	TRUE	TRUE
chr8	48684423	48685664	21	20117.08928	0	0.962197941	0.920689945	0.924615492	0.910743217	0.387379875	0.574818067	FALSE	TRUE	FALSE	FALSE	FALSE	TRUE	FALSE	TRUE	TRUE	FALSE
chr6	161108548	161112366	60	20108.76876	0	0.512442671	0.603622482	0.719579881	0.893281146	0.920173667	0.407730996	TRUE	TRUE	TRUE	TRUE	TRUE	TRUE	TRUE	FALSE	TRUE	TRUE
chr7	30144977	30147466	36	20101.69001	0	0.374746439	0.418769336	0.460579166	0.721926939	0.88459699	0.50985055	FALSE	TRUE	TRUE	TRUE	FALSE	TRUE	TRUE	TRUE	TRUE	TRUE
chr10	131109000	131110544	40	20077.43428	0	0.468585545	0.469132995	0.650342325	0.893975707	0.920119462	0.451533917	FALSE	TRUE	TRUE	TRUE	TRUE	TRUE	TRUE	FALSE	TRUE	FALSE
chr20	62772544	62774909	56	20055.04328	0	0.392621436	0.306788372	0.533773282	0.679764929	0.859431104	0.552642732	FALSE	TRUE	FALSE	TRUE	TRUE	TRUE	TRUE	TRUE	TRUE	FALSE
chr13	43829205	43830733	30	20024.29083	0	0.906075262	0.890484164	0.868891971	0.849234479	0.445553344	0.460521918	FALSE	TRUE	FALSE	FALSE	FALSE	TRUE	FALSE	TRUE	TRUE	FALSE
chr16	73050674	73056321	81	20016.69788	0	0.88165953	0.79828605	0.827147884	0.441777327	0.416589725	0.465069804	FALSE	TRUE	FALSE	TRUE	FALSE	TRUE	TRUE	FALSE	TRUE	TRUE
chr2	23652392	23659898	125	20001.64871	0	0.626297004	0.631400391	0.71275374	0.877252577	0.794758975	0.250955573	FALSE	FALSE	FALSE	TRUE	FALSE	TRUE	TRUE	FALSE	FALSE	FALSE
chr7	2759564	2761956	64	19991.90986	0	0.309695558	0.299816916	0.504891744	0.765666563	0.792772768	0.492955852	FALSE	TRUE	TRUE	TRUE	TRUE	TRUE	TRUE	FALSE	TRUE	TRUE
chr2	109496846	109498750	29	19984.65339	0	0.268510639	0.266909362	0.367153746	0.702259956	0.764543515	0.497634153	FALSE	TRUE	TRUE	TRUE	FALSE	TRUE	TRUE	FALSE	TRUE	TRUE
chr16	27617330	27620472	45	19971.77076	0	0.895677135	0.884851384	0.868887008	0.808278559	0.476022938	0.419654197	FALSE	TRUE	FALSE	FALSE	FALSE	TRUE	FALSE	TRUE	TRUE	FALSE
chr18	33744476	33746933	39	19963.85214	0	0.522222829	0.477962386	0.562696194	0.569015875	0.891825366	0.41386298	FALSE	TRUE	FALSE	FALSE	TRUE	TRUE	FALSE	TRUE	TRUE	FALSE
chr14	100176562	100177393	18	19953.87525	0	0.903391507	0.861665514	0.669080427	0.913068624	0.282325482	0.630743142	FALSE	TRUE	TRUE	FALSE	TRUE	TRUE	FALSE	TRUE	TRUE	TRUE
chr8	672210	674411	53	19932.70708	0	0.423375686	0.569725722	0.545143645	0.896724328	0.90930434	0.485928653	TRUE	TRUE	FALSE	TRUE	FALSE	TRUE	TRUE	FALSE	TRUE	TRUE
chr22	27310665	27312213	44	19892.60475	0	0.809101639	0.867390366	0.757257204	0.587282415	0.285743929	0.581646437	FALSE	TRUE	FALSE	TRUE	FALSE	TRUE	TRUE	TRUE	TRUE	TRUE
chr1	94094158	94096169	50	19887.04691	0	0.561609725	0.427538252	0.49816122	0.823358584	0.915480746	0.487942493	TRUE	TRUE	FALSE	TRUE	FALSE	TRUE	TRUE	TRUE	TRUE	TRUE
chr18	3710827	3714951	56	19874.56504	0	0.448947091	0.412054378	0.570585828	0.903358278	0.879448681	0.4913039	FALSE	TRUE	TRUE	TRUE	TRUE	TRUE	TRUE	FALSE	TRUE	TRUE
chr2	96886996	96888896	32	19869.07758	0	0.491259724	0.428091175	0.634249206	0.837398637	0.897837742	0.469746567	FALSE	TRUE	TRUE	TRUE	TRUE	TRUE	TRUE	FALSE	TRUE	TRUE
chr18	79495096	79498094	106	19865.35754	0	0.538269047	0.696489608	0.614011923	0.864261291	0.907105664	0.368836617	TRUE	TRUE	FALSE	TRUE	FALSE	TRUE	TRUE	FALSE	TRUE	TRUE
chr16	896408	899675	83	19849.83877	0	0.777841684	0.734128815	0.782368105	0.878192033	0.317063163	0.56112887	FALSE	TRUE	FALSE	FALSE	FALSE	TRUE	FALSE	TRUE	TRUE	FALSE
chr5	159414015	159414984	20	19848.29603	0	0.949604463	0.829093461	0.819132641	0.842184988	0.210307292	0.739297171	TRUE	TRUE	TRUE	TRUE	FALSE	TRUE	FALSE	TRUE	TRUE	FALSE
chr12	7065500	7069052	41	19842.13327	0	0.564704181	0.591625472	0.790704653	0.944041079	0.960286605	0.395582424	FALSE	TRUE	TRUE	TRUE	TRUE	TRUE	TRUE	FALSE	TRUE	TRUE
chr6	30781205	30782146	24	19831.57963	0	0.32807744	0.297325982	0.430451519	0.703810073	0.865290003	0.567964021	FALSE	TRUE	TRUE	TRUE	TRUE	TRUE	TRUE	TRUE	TRUE	TRUE
chr13	98171818	98173113	26	19818.01218	0	0.28397682	0.418112713	0.420184357	0.394309943	0.849385929	0.565409109	TRUE	TRUE	TRUE	TRUE	FALSE	TRUE	FALSE	TRUE	TRUE	FALSE
chr16	5819907	5821033	29	19811.34191	0	0.937444516	0.938201329	0.904967775	0.855656826	0.422342307	0.515859022	FALSE	TRUE	FALSE	FALSE	FALSE	TRUE	FALSE	TRUE	TRUE	FALSE
chr7	157794121	157795009	30	19790.92617	0	0.832550469	0.759559179	0.630938792	0.574213982	0.253726416	0.578824053	FALSE	TRUE	TRUE	TRUE	TRUE	TRUE	TRUE	TRUE	TRUE	FALSE
chr20	62387896	62391629	77	19789.5885	0	0.44913823	0.352692505	0.550918892	0.81582303	0.765946717	0.463130525	FALSE	TRUE	FALSE	TRUE	TRUE	TRUE	TRUE	FALSE	FALSE	TRUE
chr1	6137560	6139734	31	19783.52597	0	0.464355847	0.434101172	0.561547928	0.672201419	0.900342824	0.466241652	FALSE	TRUE	TRUE	TRUE	TRUE	TRUE	TRUE	TRUE	TRUE	TRUE
chr1	2927822	2929615	49	19766.95347	0	0.455356547	0.368923165	0.544303196	0.793925027	0.927343431	0.558420266	TRUE	TRUE	FALSE	TRUE	TRUE	TRUE	TRUE	FALSE	TRUE	TRUE
chr8	133572781	133574318	22	19766.09893	0	0.100385621	0.099574252	0.204716312	0.564610676	0.713791112	0.614216859	FALSE	TRUE	TRUE	TRUE	TRUE	TRUE	TRUE	TRUE	TRUE	TRUE
chr12	6824065	6825395	36	19757.94454	0	0.213904941	0.145683197	0.367063359	0.586028461	0.765682731	0.619999535	FALSE	TRUE	TRUE	TRUE	TRUE	TRUE	TRUE	TRUE	TRUE	TRUE
chr11	132838323	132841296	55	19753.21194	0	0.422796608	0.384824262	0.634428944	0.840086615	0.815888156	0.455262352	FALSE	TRUE	TRUE	TRUE	TRUE	TRUE	TRUE	FALSE	TRUE	TRUE
chr11	120545203	120549628	72	19738.05979	0	0.635527329	0.511936406	0.621714142	0.676381618	0.906254832	0.394318426	TRUE	TRUE	FALSE	FALSE	FALSE	TRUE	TRUE	TRUE	TRUE	FALSE
chr10	62788993	62790590	28	19723.88137	0	0.907389251	0.887963278	0.849601887	0.885449232	0.289258275	0.618130976	FALSE	TRUE	FALSE	FALSE	FALSE	TRUE	FALSE	TRUE	TRUE	FALSE
chr4	152934399	152935878	37	19709.20616	0	0.698931798	0.662922644	0.645533298	0.429979243	0.297451498	0.4014803	FALSE	TRUE	FALSE	TRUE	FALSE	TRUE	TRUE	TRUE	TRUE	FALSE
chr17	79517761	79522084	92	19674.96106	0	0.449228152	0.438174363	0.488826756	0.718120711	0.840012224	0.401837861	FALSE	TRUE	FALSE	TRUE	FALSE	TRUE	TRUE	FALSE	FALSE	FALSE
chr20	58906379	58908529	32	19668.62554	0	0.389566377	0.407938691	0.393442649	0.494926289	0.831120907	0.44155453	FALSE	TRUE	FALSE	TRUE	FALSE	TRUE	TRUE	TRUE	TRUE	TRUE
chr20	62797278	62802405	117	19660.05734	0	0.425504519	0.396257122	0.575631326	0.866961228	0.714730997	0.470704106	FALSE	TRUE	TRUE	TRUE	TRUE	TRUE	TRUE	FALSE	FALSE	TRUE
chr3	13796169	13798142	38	19656.41366	0	0.504738584	0.613697562	0.691093049	0.909184116	0.913439538	0.408700954	TRUE	TRUE	TRUE	TRUE	FALSE	TRUE	TRUE	FALSE	TRUE	TRUE
chr12	113724633	113725399	18	19642.3254	0	0.298588713	0.334364775	0.519608842	0.858907561	0.933578468	0.634989755	FALSE	TRUE	TRUE	TRUE	TRUE	TRUE	TRUE	FALSE	TRUE	TRUE
chr13	107450328	107451847	26	19641.54708	0	0.461314116	0.382361721	0.56329013	0.784704968	0.921406781	0.53904506	TRUE	TRUE	TRUE	TRUE	TRUE	TRUE	TRUE	TRUE	TRUE	TRUE
chr9	98601988	98604453	36	19636.41648	0	0.390121549	0.340244543	0.410546178	0.715115989	0.667904179	0.374871446	FALSE	TRUE	FALSE	TRUE	FALSE	TRUE	TRUE	FALSE	TRUE	TRUE
chr12	124440785	124445914	115	19634.10387	0	0.472428828	0.370862839	0.499543102	0.838380198	0.743849069	0.467517359	FALSE	TRUE	FALSE	TRUE	FALSE	TRUE	TRUE	FALSE	TRUE	TRUE
chr11	46197747	46201841	51	19616.49826	0	0.637026884	0.583417971	0.638298169	0.915449875	0.938731876	0.355313905	FALSE	TRUE	FALSE	TRUE	FALSE	TRUE	TRUE	FALSE	TRUE	TRUE
chr10	2789773	2790877	26	19611.68021	0	0.932073505	0.929356833	0.907762849	0.670271357	0.442184744	0.489888761	FALSE	TRUE	FALSE	TRUE	FALSE	TRUE	TRUE	TRUE	TRUE	TRUE
chr17	39630003	39631609	32	19605.74412	0	0.943610533	0.921116689	0.923758887	0.931526501	0.153345334	0.790265199	FALSE	TRUE	FALSE	FALSE	FALSE	TRUE	FALSE	TRUE	TRUE	FALSE
chr13	21735170	21737111	41	19602.88525	0	0.435890836	0.399461373	0.543715745	0.493685597	0.854751393	0.455290019	FALSE	TRUE	TRUE	FALSE	TRUE	TRUE	TRUE	TRUE	TRUE	FALSE
chr21	43269006	43271596	59	19577.07093	0	0.619014805	0.483728664	0.587969913	0.554706962	0.89670984	0.412981176	TRUE	FALSE	FALSE	FALSE	TRUE	TRUE	FALSE	TRUE	FALSE	FALSE
chr3	71505626	71507250	30	19575.03078	0	0.924315855	0.899363328	0.921965009	0.899230389	0.461048399	0.463267456	FALSE	TRUE	FALSE	FALSE	FALSE	TRUE	FALSE	TRUE	TRUE	FALSE
chr6	166574210	166575645	24	19569.04063	0	0.360751568	0.336770383	0.486157086	0.870868664	0.887765008	0.550994625	FALSE	TRUE	TRUE	TRUE	TRUE	TRUE	TRUE	FALSE	TRUE	TRUE
chr5	6478174	6487367	153	19566.35388	0	0.670732169	0.578522395	0.810841089	0.897901529	0.915700442	0.337178047	FALSE	TRUE	FALSE	TRUE	TRUE	TRUE	TRUE	FALSE	FALSE	FALSE
chr17	78883090	78884871	38	19554.8039	0	0.256520517	0.286445294	0.207598919	0.185380105	0.777637741	0.592257636	FALSE	TRUE	FALSE	FALSE	FALSE	TRUE	FALSE	TRUE	TRUE	FALSE
chr8	73370450	73372244	37	19501.87184	0	0.375969471	0.20477836	0.370473239	0.555771861	0.824952816	0.620174456	TRUE	TRUE	FALSE	TRUE	TRUE	TRUE	TRUE	TRUE	TRUE	TRUE
chr9	135089112	135091418	41	19494.04691	0	0.189313206	0.142922473	0.323415272	0.549492791	0.836488548	0.693566074	FALSE	TRUE	TRUE	TRUE	TRUE	TRUE	TRUE	TRUE	TRUE	TRUE
chr19	31352907	31357404	110	19481.53961	0	0.626756375	0.634393365	0.485835535	0.418939171	0.200675583	0.433717782	FALSE	TRUE	FALSE	TRUE	FALSE	TRUE	TRUE	TRUE	TRUE	FALSE
chr12	4284955	4294733	217	19480.46826	0	0.438479514	0.523387135	0.580498414	0.840217952	0.691902937	0.401738438	FALSE	TRUE	FALSE	TRUE	FALSE	FALSE	TRUE	FALSE	FALSE	TRUE
chr8	102121708	102123630	28	19453.69038	0	0.23971189	0.314071725	0.425178999	0.572569056	0.793449602	0.553737712	FALSE	TRUE	TRUE	TRUE	FALSE	TRUE	TRUE	TRUE	TRUE	TRUE
chr16	12167570	12172030	97	19453.62509	0	0.722490674	0.634395967	0.664645339	0.864104283	0.414756615	0.449347668	FALSE	TRUE	FALSE	FALSE	FALSE	TRUE	FALSE	TRUE	TRUE	FALSE
chr3	126492732	126495187	47	19450.02046	0	0.527383586	0.384850223	0.581330337	0.84761994	0.846370921	0.462769717	FALSE	TRUE	FALSE	TRUE	TRUE	TRUE	TRUE	FALSE	TRUE	TRUE
chr16	85249938	85251852	46	19442.0199	0	0.465950282	0.364511963	0.56845314	0.914984762	0.901712734	0.550472799	TRUE	TRUE	FALSE	TRUE	TRUE	TRUE	TRUE	FALSE	TRUE	TRUE
chr16	72834584	72836179	31	19433.90671	0	0.929315782	0.908947562	0.851531951	0.668557049	0.427844776	0.501471006	FALSE	TRUE	FALSE	TRUE	FALSE	TRUE	TRUE	TRUE	TRUE	TRUE
chr17	66989136	66991778	42	19418.72661	0	0.937070883	0.855040625	0.821111165	0.860078367	0.427831629	0.509239254	FALSE	TRUE	TRUE	FALSE	FALSE	TRUE	FALSE	TRUE	TRUE	FALSE
chr4	159104766	159106932	25	19411.02929	0	0.140653915	0.09342734	0.217597621	0.493321294	0.706608012	0.613180672	FALSE	TRUE	FALSE	TRUE	TRUE	TRUE	TRUE	TRUE	TRUE	TRUE
chr2	23322481	23325074	52	19397.70659	0	0.548971474	0.453767415	0.767696431	0.850757088	0.914273071	0.460505655	TRUE	TRUE	TRUE	TRUE	TRUE	TRUE	TRUE	FALSE	TRUE	FALSE
chr21	45055907	45057025	37	19389.8244	0	0.209182804	0.254994794	0.353903121	0.86037121	0.744977898	0.651188406	FALSE	TRUE	FALSE	TRUE	FALSE	TRUE	TRUE	FALSE	TRUE	TRUE
chr7	99266776	99268966	34	19374.43716	0	0.549020805	0.422248177	0.620331597	0.901328374	0.947245745	0.524997568	TRUE	TRUE	FALSE	TRUE	TRUE	TRUE	TRUE	FALSE	TRUE	TRUE
chr9	36779152	36781897	47	19362.54458	0	0.555428811	0.613388226	0.710911281	0.920926794	0.92250294	0.367074128	FALSE	TRUE	TRUE	TRUE	TRUE	TRUE	TRUE	FALSE	TRUE	TRUE
chr13	109331239	109334025	50	19361.66409	0	0.577010731	0.465257287	0.574658288	0.574475328	0.885843866	0.42058658	TRUE	TRUE	FALSE	FALSE	TRUE	TRUE	TRUE	TRUE	TRUE	FALSE
chr1	27056848	27058185	21	19355.47661	0	0.315043097	0.295410516	0.350913239	0.578622362	0.845228681	0.549818165	FALSE	TRUE	FALSE	TRUE	FALSE	TRUE	TRUE	TRUE	TRUE	TRUE
chr7	153942684	153945073	42	19351.29873	0	0.422538244	0.408845436	0.500458534	0.682158017	0.841173501	0.432328065	FALSE	TRUE	FALSE	TRUE	TRUE	TRUE	TRUE	TRUE	TRUE	TRUE
chr3	52841359	52847518	111	19341.46167	0	0.588657348	0.574338208	0.661447969	0.818427826	0.81446313	0.244089618	FALSE	TRUE	FALSE	TRUE	FALSE	TRUE	TRUE	FALSE	TRUE	FALSE
chr9	38649618	38652979	49	19336.78268	0	0.808410739	0.829728134	0.829078006	0.874168379	0.354339051	0.519829328	FALSE	TRUE	FALSE	FALSE	FALSE	TRUE	FALSE	TRUE	TRUE	FALSE
chr15	26013279	26017428	76	19336.21867	0	0.7289073	0.531155036	0.702289001	0.920992371	0.936745058	0.405590021	TRUE	TRUE	FALSE	TRUE	TRUE	TRUE	TRUE	FALSE	TRUE	TRUE
chr16	87349328	87352023	64	19332.25136	0	0.39444394	0.340550998	0.493684077	0.61616112	0.768764246	0.428213247	FALSE	TRUE	FALSE	TRUE	FALSE	TRUE	TRUE	FALSE	TRUE	FALSE
chr9	89542299	89544041	38	19309.38722	0	0.538735305	0.504109214	0.649056067	0.905239503	0.939195636	0.435086423	FALSE	TRUE	TRUE	TRUE	TRUE	TRUE	TRUE	FALSE	TRUE	TRUE
chr11	117866484	117873045	96	19301.23896	0	0.405921668	0.525598834	0.491184473	0.675417492	0.847972292	0.442050624	FALSE	TRUE	FALSE	FALSE	FALSE	TRUE	FALSE	FALSE	TRUE	FALSE
chr4	184287679	184289402	26	19293.9112	0	0.951310092	0.931302549	0.923743599	0.8628437	0.504694257	0.446615836	FALSE	TRUE	FALSE	TRUE	FALSE	TRUE	FALSE	TRUE	TRUE	FALSE
chr3	133039017	133040910	28	19288.44015	0	0.182182777	0.192292664	0.265425973	0.447953043	0.680376761	0.498193984	FALSE	TRUE	TRUE	TRUE	FALSE	TRUE	TRUE	TRUE	TRUE	TRUE
chr1	4602662	4605595	53	19280.2363	0	0.424969221	0.394712833	0.52979795	0.856966145	0.842555356	0.462253312	FALSE	TRUE	TRUE	TRUE	TRUE	TRUE	TRUE	FALSE	TRUE	TRUE
chr12	112937806	112938950	36	19267.52339	0	0.215391786	0.186756424	0.303637633	0.317486473	0.734910471	0.548154047	FALSE	TRUE	FALSE	FALSE	FALSE	TRUE	FALSE	TRUE	TRUE	FALSE
chr16	81538362	81540300	39	19267.38107	0	0.52900388	0.505607575	0.502951989	0.453379816	0.889226663	0.435846847	FALSE	TRUE	FALSE	FALSE	FALSE	TRUE	FALSE	TRUE	TRUE	FALSE
chr1	241748339	241750553	37	19236.90476	0	0.394783038	0.454494493	0.491212077	0.86504312	0.845807117	0.470260083	FALSE	TRUE	FALSE	TRUE	FALSE	TRUE	TRUE	FALSE	TRUE	TRUE
chr21	42563227	42564016	22	19225.29547	0	0.901256526	0.882133508	0.756050217	0.863033979	0.325421137	0.575835389	FALSE	TRUE	TRUE	FALSE	TRUE	TRUE	FALSE	TRUE	TRUE	TRUE
chr22	43818964	43822596	82	19220.21782	0	0.505275895	0.542824767	0.636310935	0.783527115	0.886328041	0.381052146	FALSE	TRUE	FALSE	TRUE	FALSE	TRUE	TRUE	FALSE	TRUE	TRUE
chr4	151674042	151676990	58	19217.19582	0	0.426081977	0.480902818	0.562417442	0.666422905	0.84090582	0.414823843	FALSE	TRUE	TRUE	TRUE	FALSE	TRUE	TRUE	TRUE	TRUE	FALSE
chr7	132750846	132751965	21	19206.61107	0	0.367659086	0.279317227	0.407705247	0.626920177	0.90362239	0.624305162	TRUE	TRUE	FALSE	TRUE	TRUE	TRUE	TRUE	TRUE	TRUE	TRUE
chr11	70710452	70714496	99	19206.20685	0	0.376443744	0.560745539	0.499164564	0.682338254	0.783306266	0.406862521	TRUE	TRUE	FALSE	TRUE	FALSE	TRUE	FALSE	FALSE	TRUE	FALSE
chr2	65350431	65355829	61	19197.20458	0	0.528841982	0.630893265	0.666129246	0.888656343	0.900754252	0.371912269	FALSE	TRUE	TRUE	TRUE	FALSE	TRUE	TRUE	FALSE	TRUE	TRUE
chr18	55322592	55323538	25	19196.44791	0	0.032335038	0.021531428	0.170152129	0.443631324	0.568044966	0.546513537	FALSE	TRUE	TRUE	TRUE	TRUE	TRUE	TRUE	TRUE	TRUE	TRUE
chr1	14823697	14827506	65	19184.19155	0	0.561799116	0.637120001	0.652210928	0.907431078	0.918322022	0.356522907	FALSE	TRUE	FALSE	TRUE	FALSE	TRUE	TRUE	FALSE	TRUE	TRUE
chr8	141944593	141945817	25	19167.79812	0	0.880574514	0.880540911	0.750804884	0.795424663	0.354538855	0.526035658	FALSE	TRUE	TRUE	FALSE	TRUE	TRUE	FALSE	TRUE	TRUE	FALSE
chr12	57764879	57767206	99	19135.00319	0	0.335313435	0.280576791	0.404043477	0.358532068	0.726938329	0.446361539	FALSE	TRUE	FALSE	FALSE	FALSE	TRUE	FALSE	TRUE	TRUE	FALSE
chr10	79274223	79275171	25	19134.28676	0	0.164814494	0.119604564	0.283275254	0.393028573	0.826594145	0.706989581	FALSE	TRUE	TRUE	TRUE	TRUE	TRUE	TRUE	TRUE	TRUE	FALSE
chr14	90164894	90166684	25	19134.23967	0	0.944097107	0.93448981	0.906012724	0.813959192	0.465185465	0.478911642	FALSE	TRUE	FALSE	TRUE	FALSE	TRUE	TRUE	TRUE	TRUE	TRUE
chr18	55338738	55340498	23	19123.76052	0	0.176747268	0.200783882	0.454560895	0.781217256	0.815602277	0.638855009	FALSE	TRUE	TRUE	TRUE	TRUE	TRUE	TRUE	FALSE	TRUE	TRUE
chr14	89798462	89800388	35	19119.82661	0	0.944220937	0.929132738	0.91865797	0.916758755	0.531077094	0.413143843	FALSE	TRUE	FALSE	FALSE	FALSE	TRUE	FALSE	TRUE	TRUE	FALSE
chr22	47154083	47155813	46	19115.5314	0	0.417354173	0.337516763	0.588614765	0.841464433	0.904311002	0.566794239	FALSE	TRUE	TRUE	TRUE	TRUE	TRUE	TRUE	FALSE	TRUE	TRUE
chr15	70198968	70201327	42	19105.9848	0	0.443502798	0.346118344	0.488922056	0.851856644	0.790303982	0.5057383	TRUE	TRUE	FALSE	TRUE	TRUE	TRUE	TRUE	FALSE	TRUE	TRUE
chr14	104606075	104606555	19	19102.53711	0	0.9328131	0.929295813	0.897301272	0.903259228	0.390629914	0.542183186	FALSE	TRUE	FALSE	FALSE	FALSE	TRUE	FALSE	TRUE	TRUE	FALSE
chr10	133089196	133092484	76	19075.16301	0	0.422434702	0.637252825	0.640477343	0.770357313	0.925137676	0.502702974	TRUE	TRUE	TRUE	TRUE	FALSE	TRUE	TRUE	FALSE	TRUE	FALSE
chr20	61803425	61804477	41	19062.57788	0	0.333001079	0.315894019	0.518090781	0.75452654	0.895627313	0.579733294	FALSE	TRUE	TRUE	TRUE	TRUE	TRUE	TRUE	TRUE	TRUE	TRUE
chr6	167731479	167732602	37	19055.72594	0	0.481059403	0.61643848	0.775523703	0.930304285	0.931401352	0.45034195	TRUE	TRUE	TRUE	TRUE	TRUE	TRUE	TRUE	FALSE	TRUE	TRUE
chr2	46548633	46552558	56	19055.25449	0	0.882094123	0.835874501	0.823113256	0.821385346	0.405048562	0.477045561	FALSE	TRUE	FALSE	FALSE	FALSE	TRUE	FALSE	TRUE	TRUE	FALSE
chr19	5466187	5467935	33	19049.27436	0	0.396665479	0.35681348	0.525857861	0.867342862	0.857234246	0.510529382	FALSE	TRUE	TRUE	TRUE	TRUE	TRUE	TRUE	FALSE	TRUE	TRUE
chr3	39810425	39812009	36	19042.83432	0	0.234468339	0.215705631	0.418080644	0.406135132	0.712797544	0.497091912	FALSE	TRUE	TRUE	TRUE	TRUE	TRUE	TRUE	TRUE	TRUE	FALSE
chr6	36771660	36778012	82	19033.99079	0	0.850586184	0.816741167	0.814537451	0.852665035	0.580175336	0.272489699	FALSE	TRUE	FALSE	FALSE	FALSE	FALSE	FALSE	TRUE	TRUE	FALSE
chr10	133313198	133316231	60	19021.76439	0	0.441924907	0.499222673	0.500769334	0.705866095	0.884241195	0.442316288	FALSE	TRUE	FALSE	TRUE	FALSE	TRUE	TRUE	TRUE	TRUE	TRUE
chr1	11383408	11385618	41	18997.48485	0	0.610456546	0.526292334	0.646774003	0.906503707	0.892639477	0.380211373	TRUE	TRUE	FALSE	TRUE	TRUE	TRUE	TRUE	FALSE	TRUE	TRUE
chr2	173415179	173416902	46	18963.93517	0	0.428738745	0.344180533	0.421480666	0.759933516	0.822573358	0.478392826	TRUE	TRUE	FALSE	TRUE	TRUE	TRUE	TRUE	FALSE	TRUE	TRUE
chr1	244053561	244055257	41	18959.61511	0	0.243869749	0.126532334	0.356650729	0.860870894	0.88838603	0.761853696	TRUE	TRUE	FALSE	TRUE	TRUE	TRUE	TRUE	FALSE	TRUE	TRUE
chr11	22339743	22344611	130	18924.5066	0	0.483912403	0.372125324	0.166418323	0.143304065	0.139275893	0.34463651	FALSE	TRUE	TRUE	TRUE	TRUE	TRUE	TRUE	FALSE	FALSE	FALSE
chr3	66485278	66487747	36	18906.4194	0	0.541895021	0.599214922	0.638020018	0.938506526	0.953679411	0.41178439	TRUE	TRUE	TRUE	TRUE	FALSE	TRUE	TRUE	FALSE	TRUE	TRUE
chr19	57071061	57072814	35	18902.54548	0	0.868950057	0.833771451	0.707863371	0.501683946	0.29241331	0.576536748	FALSE	TRUE	TRUE	TRUE	FALSE	TRUE	TRUE	TRUE	TRUE	TRUE
chr19	2064356	2065641	52	18886.20196	0	0.495320962	0.38537219	0.625264111	0.7734404	0.900950697	0.515578507	TRUE	TRUE	TRUE	TRUE	TRUE	TRUE	TRUE	TRUE	TRUE	TRUE
chr18	79683784	79685087	39	18882.92013	0	0.915494648	0.872775487	0.865940014	0.858665126	0.51302061	0.402474038	FALSE	TRUE	FALSE	FALSE	FALSE	TRUE	FALSE	TRUE	TRUE	FALSE
chr3	72209715	72211121	20	18880.95569	0	0.792560313	0.764344631	0.758025662	0.750549751	0.247304062	0.545256251	FALSE	TRUE	FALSE	FALSE	FALSE	TRUE	FALSE	TRUE	TRUE	FALSE
chr5	176630793	176631823	22	18880.13704	0	0.102805097	0.08587875	0.153890044	0.257140864	0.612620916	0.526742165	FALSE	TRUE	FALSE	TRUE	FALSE	TRUE	TRUE	TRUE	TRUE	FALSE
chr3	70180817	70184552	45	18874.6799	0	0.553016554	0.599168896	0.739280163	0.871997854	0.906575351	0.353558798	FALSE	TRUE	TRUE	TRUE	TRUE	TRUE	TRUE	FALSE	TRUE	TRUE
chr12	130632106	130638202	98	18872.99741	0	0.432414838	0.349104751	0.476559069	0.584597868	0.744851281	0.39574653	TRUE	TRUE	FALSE	FALSE	TRUE	TRUE	TRUE	FALSE	TRUE	FALSE
chr13	49619935	49620578	25	18865.34063	0	0.299356008	0.230239688	0.234012278	0.859158933	0.859294718	0.629055031	FALSE	TRUE	FALSE	TRUE	FALSE	TRUE	TRUE	FALSE	TRUE	TRUE
chr2	46170254	46172686	38	18857.33065	0	0.546280697	0.442753493	0.64154947	0.859197163	0.8984876	0.455734107	TRUE	TRUE	TRUE	TRUE	TRUE	TRUE	TRUE	FALSE	TRUE	TRUE
chr12	119157177	119158810	27	18846.19909	0	0.355291063	0.402371977	0.575324199	0.92895292	0.918515431	0.573661858	FALSE	TRUE	TRUE	TRUE	TRUE	TRUE	TRUE	FALSE	TRUE	TRUE
chr3	71052295	71057101	60	18840.51331	0	0.769097409	0.821132095	0.863543194	0.873339983	0.271397211	0.601942772	FALSE	TRUE	FALSE	FALSE	FALSE	TRUE	FALSE	TRUE	TRUE	FALSE
chr12	124453765	124456718	65	18821.13318	0	0.447558859	0.375312645	0.477388907	0.787788418	0.893527812	0.518215167	FALSE	TRUE	FALSE	TRUE	FALSE	TRUE	TRUE	FALSE	TRUE	TRUE
chr11	31796672	31798600	46	18799.88598	0	0.468781551	0.331370853	0.386848379	0.243772657	0.8558371	0.612064442	TRUE	TRUE	TRUE	TRUE	FALSE	TRUE	FALSE	TRUE	TRUE	TRUE
chr15	86061941	86064743	44	18791.04171	0	0.662548969	0.660707779	0.727961153	0.81031833	0.312712825	0.497605505	FALSE	TRUE	FALSE	TRUE	FALSE	TRUE	TRUE	TRUE	TRUE	FALSE
chr8	6290860	6292882	31	18777.74927	0	0.430425328	0.630482931	0.573340247	0.895576846	0.934588762	0.504163434	TRUE	TRUE	TRUE	TRUE	FALSE	TRUE	TRUE	FALSE	TRUE	TRUE
chr4	17009868	17011628	32	18761.94821	0	0.958035906	0.939751684	0.952348035	0.91036226	0.392107363	0.565928543	FALSE	TRUE	FALSE	FALSE	FALSE	TRUE	FALSE	TRUE	TRUE	FALSE
chr11	114169133	114175018	89	18761.60163	0	0.6122692	0.493062018	0.751038191	0.820117623	0.896101608	0.40303959	FALSE	TRUE	TRUE	TRUE	TRUE	TRUE	TRUE	FALSE	TRUE	FALSE
chr10	75592200	75593743	33	18758.08186	0	0.907422847	0.69334898	0.862794603	0.870991408	0.321388182	0.586034665	TRUE	TRUE	FALSE	FALSE	TRUE	TRUE	TRUE	TRUE	TRUE	FALSE
chr20	53973633	53976141	43	18747.00645	0	0.869428519	0.861128482	0.698919114	0.828678949	0.463412162	0.406016358	FALSE	TRUE	TRUE	FALSE	TRUE	TRUE	FALSE	TRUE	TRUE	TRUE
chr9	133603964	133608736	95	18722.09811	0	0.273307633	0.343461133	0.412876194	0.669599281	0.760420551	0.487112918	FALSE	TRUE	FALSE	TRUE	FALSE	TRUE	TRUE	FALSE	TRUE	FALSE
chr7	98826386	98827065	28	18715.76582	0	0.22317644	0.170365258	0.293790424	0.66895116	0.790452125	0.620086867	FALSE	TRUE	FALSE	TRUE	TRUE	TRUE	TRUE	TRUE	TRUE	TRUE
chr1	240122431	240123734	25	18711.38059	0	0.346773768	0.280822661	0.375411011	0.294014175	0.836841385	0.556018723	FALSE	TRUE	FALSE	FALSE	TRUE	TRUE	FALSE	TRUE	TRUE	FALSE
chr6	131380896	131382971	36	18707.26129	0	0.443846434	0.302263911	0.472506513	0.793524487	0.898181659	0.595917748	TRUE	TRUE	FALSE	TRUE	TRUE	TRUE	TRUE	TRUE	TRUE	TRUE
chr11	67825934	67827611	36	18696.33379	0	0.356889957	0.284519499	0.367403972	0.562899881	0.798442435	0.513922936	FALSE	TRUE	FALSE	TRUE	FALSE	TRUE	TRUE	TRUE	TRUE	TRUE
chr1	3939922	3942183	41	18686.80307	0	0.573718318	0.472986183	0.528080636	0.581914619	0.903420684	0.430434501	TRUE	TRUE	FALSE	FALSE	FALSE	TRUE	TRUE	TRUE	TRUE	FALSE
chr2	3320870	3322131	31	18678.13267	0	0.904703162	0.79595695	0.868265188	0.716708218	0.527002126	0.377701036	TRUE	TRUE	FALSE	TRUE	FALSE	TRUE	TRUE	TRUE	TRUE	TRUE
chr12	104492815	104495414	40	18673.10618	0	0.89815485	0.731668191	0.887852275	0.9160181	0.470691912	0.445326187	TRUE	TRUE	FALSE	FALSE	TRUE	TRUE	TRUE	TRUE	TRUE	FALSE
chr12	130671282	130674378	68	18669.93093	0	0.54793668	0.459462952	0.616535561	0.760419871	0.864279639	0.404816687	FALSE	TRUE	FALSE	TRUE	FALSE	TRUE	TRUE	FALSE	TRUE	TRUE
chr22	26318880	26323461	73	18665.50034	0	0.569239779	0.420136365	0.589901657	0.741484773	0.86614365	0.446007286	FALSE	TRUE	FALSE	TRUE	TRUE	TRUE	TRUE	FALSE	TRUE	FALSE
chr1	201672656	201676084	52	18636.6189	0	0.463083285	0.360301114	0.398288243	0.607702676	0.805803742	0.445502628	TRUE	TRUE	FALSE	TRUE	FALSE	TRUE	TRUE	TRUE	TRUE	TRUE
chr10	97175464	97183394	121	18621.74543	0	0.53258781	0.381474593	0.532218257	0.692247775	0.798702321	0.417227728	FALSE	TRUE	FALSE	FALSE	FALSE	TRUE	TRUE	FALSE	TRUE	FALSE
chr8	26447926	26448922	53	18602.49482	0	0.166234141	0.1549799	0.140616851	0.114927668	0.622544486	0.507616818	FALSE	TRUE	FALSE	FALSE	FALSE	TRUE	FALSE	TRUE	TRUE	FALSE
chr20	63369587	63371886	49	18595.72943	0	0.398156332	0.322109846	0.478201767	0.746416706	0.844829953	0.522720108	FALSE	TRUE	FALSE	TRUE	FALSE	TRUE	TRUE	FALSE	TRUE	TRUE
chr5	89826294	89828795	43	18582.18043	0	0.570039565	0.680404315	0.865624457	0.957136789	0.955038367	0.387097224	TRUE	TRUE	TRUE	TRUE	TRUE	TRUE	TRUE	FALSE	TRUE	FALSE
chr7	156308209	156309718	26	18561.05968	0	0.396180574	0.296407819	0.468081632	0.487998112	0.868668763	0.572260944	TRUE	TRUE	FALSE	TRUE	TRUE	TRUE	TRUE	TRUE	TRUE	FALSE
chr11	119708298	119710508	48	18520.49848	0	0.350657354	0.328499808	0.328163413	0.382751593	0.789245858	0.461082445	FALSE	TRUE	FALSE	FALSE	FALSE	TRUE	FALSE	TRUE	TRUE	FALSE
chr10	2733223	2735301	45	18518.09755	0	0.944805212	0.697331625	0.696015009	0.711235875	0.3496832	0.595122012	TRUE	TRUE	TRUE	TRUE	FALSE	TRUE	FALSE	TRUE	TRUE	FALSE
chr17	1532778	1535985	63	18517.10751	0	0.533902105	0.511989765	0.72552571	0.885105663	0.906305958	0.394316193	FALSE	TRUE	TRUE	TRUE	TRUE	TRUE	TRUE	FALSE	TRUE	FALSE
chr9	88694264	88695539	23	18495.90986	0	0.459513528	0.48123733	0.607168456	0.934528176	0.930265747	0.475014648	FALSE	TRUE	TRUE	TRUE	TRUE	TRUE	TRUE	FALSE	TRUE	TRUE
chr2	143934607	143936183	26	18462.364	0	0.436230049	0.299844305	0.443461477	0.896793949	0.8899985	0.596949644	TRUE	TRUE	FALSE	TRUE	TRUE	TRUE	TRUE	FALSE	TRUE	TRUE
chr1	225480986	225485293	74	18421.79342	0	0.490716845	0.48224217	0.596131763	0.787284547	0.831703116	0.349460946	FALSE	TRUE	FALSE	TRUE	FALSE	TRUE	TRUE	FALSE	FALSE	FALSE
chr11	70925649	70929001	50	18415.31049	0	0.513128363	0.576755392	0.584882958	0.797315662	0.890830022	0.377701659	FALSE	TRUE	FALSE	TRUE	FALSE	TRUE	TRUE	TRUE	TRUE	TRUE
chr2	708278	709825	51	18391.90256	0	0.451837405	0.336242609	0.585559534	0.856161524	0.773791897	0.519918915	TRUE	TRUE	TRUE	TRUE	TRUE	TRUE	TRUE	FALSE	TRUE	TRUE
chr1	38568739	38571316	58	18383.33599	0	0.929966692	0.794438448	0.820672341	0.866025522	0.462841147	0.467125545	TRUE	TRUE	FALSE	FALSE	FALSE	TRUE	FALSE	TRUE	TRUE	FALSE
chr16	85219439	85220771	33	18369.73146	0	0.269564366	0.19970028	0.358956545	0.683985563	0.825505736	0.625805457	FALSE	TRUE	FALSE	TRUE	TRUE	TRUE	TRUE	FALSE	TRUE	TRUE
chr10	6298617	6301090	42	18365.4083	0	0.940831709	0.896924449	0.887847254	0.843753972	0.480111938	0.460719771	FALSE	TRUE	FALSE	TRUE	FALSE	TRUE	FALSE	TRUE	TRUE	FALSE
chr15	65512068	65513811	22	18328.79979	0	0.262634499	0.231244519	0.426872892	0.80471625	0.792342858	0.573471731	FALSE	TRUE	TRUE	TRUE	TRUE	TRUE	TRUE	FALSE	TRUE	TRUE
chr8	667007	669098	50	18311.04491	0	0.53569965	0.538172545	0.727434206	0.947813039	0.957578459	0.421878808	FALSE	TRUE	TRUE	TRUE	TRUE	TRUE	TRUE	FALSE	TRUE	TRUE
chr16	4089614	4092850	64	18305.12464	0	0.74206137	0.629421377	0.686200962	0.871384257	0.488644765	0.382739492	FALSE	TRUE	FALSE	FALSE	FALSE	TRUE	TRUE	TRUE	TRUE	FALSE
chr14	91242935	91245533	41	18292.50126	0	0.456035837	0.430801186	0.456955926	0.42470796	0.861525148	0.436817188	FALSE	TRUE	FALSE	FALSE	FALSE	TRUE	FALSE	TRUE	TRUE	FALSE
chr5	6453875	6458607	61	18289.06827	0	0.401355555	0.288792418	0.609857647	0.732520922	0.857675402	0.568882984	FALSE	TRUE	TRUE	TRUE	TRUE	TRUE	TRUE	FALSE	TRUE	FALSE
chr7	158475508	158480679	134	18273.7377	0	0.690182435	0.630908828	0.660873895	0.779512205	0.326742342	0.452769863	FALSE	TRUE	FALSE	FALSE	FALSE	TRUE	FALSE	TRUE	TRUE	FALSE
chr3	11136083	11137858	39	18249.30206	0	0.49985542	0.468543723	0.585820861	0.868504881	0.946208818	0.477665095	FALSE	TRUE	FALSE	TRUE	TRUE	TRUE	TRUE	FALSE	TRUE	TRUE
chr1	244139139	244140421	38	18240.88912	0	0.404535683	0.582374039	0.474967908	0.923751743	0.941734441	0.537198758	TRUE	TRUE	FALSE	TRUE	TRUE	TRUE	TRUE	FALSE	TRUE	TRUE
chr22	48535732	48536806	43	18235.10743	0	0.285173519	0.209684587	0.340998009	0.482565298	0.835616139	0.625931552	FALSE	TRUE	FALSE	TRUE	FALSE	TRUE	TRUE	TRUE	TRUE	FALSE
chr11	114178948	114183597	66	18212.68546	0	0.614939465	0.430237047	0.700087303	0.81911613	0.912181161	0.481944114	TRUE	FALSE	FALSE	FALSE	TRUE	TRUE	TRUE	FALSE	FALSE	FALSE
chr6	37076487	37078857	38	18206.63487	0	0.477049174	0.427047982	0.698411746	0.87795384	0.897349325	0.470301343	FALSE	TRUE	TRUE	TRUE	TRUE	TRUE	TRUE	FALSE	TRUE	TRUE
chr14	97413043	97416168	65	18201.98241	0	0.685740799	0.350561068	0.412045675	0.652824987	0.147021059	0.53871974	TRUE	TRUE	TRUE	FALSE	FALSE	TRUE	TRUE	TRUE	TRUE	TRUE
chr7	74634983	74636656	35	18186.41569	0	0.538347861	0.464161273	0.497515742	0.802958118	0.906259552	0.442098278	TRUE	TRUE	FALSE	TRUE	FALSE	TRUE	TRUE	TRUE	TRUE	TRUE
chr4	183634055	183637184	50	18171.86092	0	0.55360995	0.637991158	0.55465011	0.90148818	0.935456389	0.38184644	FALSE	TRUE	FALSE	TRUE	FALSE	TRUE	TRUE	FALSE	TRUE	TRUE
chr1	4407409	4409302	44	18168.46368	0	0.549855453	0.527014418	0.75981845	0.93656714	0.943298464	0.416284046	FALSE	TRUE	TRUE	TRUE	TRUE	TRUE	TRUE	FALSE	TRUE	TRUE
chr9	130138284	130141358	71	18155.57006	0	0.38264903	0.344287245	0.445372101	0.792362099	0.574058205	0.448074854	FALSE	TRUE	FALSE	TRUE	FALSE	TRUE	TRUE	TRUE	FALSE	TRUE
chr13	111971592	111974796	82	18151.95318	0	0.39741307	0.321706876	0.359770785	0.598909223	0.749748952	0.428042076	FALSE	TRUE	FALSE	FALSE	FALSE	TRUE	TRUE	TRUE	TRUE	TRUE
chr10	71970622	71972505	45	18136.37121	0	0.60508462	0.529268146	0.678788282	0.938758989	0.944137851	0.414869705	TRUE	TRUE	FALSE	TRUE	TRUE	TRUE	TRUE	FALSE	TRUE	TRUE
chr5	178325633	178327141	42	18135.2774	0	0.514485631	0.616348785	0.646005923	0.91710921	0.948615598	0.434129967	TRUE	TRUE	TRUE	TRUE	FALSE	TRUE	TRUE	FALSE	TRUE	TRUE
chr22	27841912	27843740	25	18126.48542	0	0.43141129	0.352973845	0.538841718	0.730067716	0.936618799	0.583644955	FALSE	TRUE	TRUE	TRUE	TRUE	TRUE	TRUE	TRUE	TRUE	TRUE
chr5	159777178	159778296	22	18120.30374	0	0.439070227	0.275418497	0.574686088	0.938981902	0.922517934	0.663563405	TRUE	TRUE	TRUE	TRUE	TRUE	TRUE	TRUE	FALSE	TRUE	TRUE
chr16	84373076	84376362	52	18103.39017	0	0.47000897	0.308638765	0.497547782	0.848463681	0.752930922	0.539824917	TRUE	TRUE	FALSE	TRUE	TRUE	TRUE	TRUE	FALSE	TRUE	TRUE
chr2	2563944	2566650	68	18098.473	0	0.917619087	0.775429372	0.816115478	0.799667896	0.522264522	0.395354564	FALSE	TRUE	FALSE	FALSE	FALSE	TRUE	FALSE	TRUE	TRUE	FALSE
chr11	2778530	2779626	19	18086.20406	0	0.266103649	0.242219463	0.298313991	0.299258544	0.847104395	0.604884932	FALSE	TRUE	FALSE	FALSE	FALSE	TRUE	FALSE	TRUE	TRUE	FALSE
chr1	50108298	50109896	28	18079.5505	0	0.128270803	0.199880915	0.173957638	0.135405458	0.717626264	0.589355462	FALSE	TRUE	FALSE	FALSE	FALSE	TRUE	FALSE	TRUE	TRUE	FALSE
chr12	121544683	121546220	30	18074.63901	0	0.940734112	0.930377367	0.807301085	0.743864643	0.442189161	0.498544952	FALSE	TRUE	TRUE	TRUE	TRUE	TRUE	TRUE	TRUE	TRUE	FALSE
chr12	121174110	121176617	39	18050.63937	0	0.425127935	0.562730692	0.524224688	0.835612222	0.902893042	0.477765107	TRUE	TRUE	FALSE	TRUE	FALSE	TRUE	TRUE	FALSE	TRUE	TRUE
chr14	97382728	97384584	24	18033.97779	0	0.93204228	0.929087885	0.90718067	0.873905661	0.451194586	0.480847694	FALSE	TRUE	FALSE	FALSE	FALSE	TRUE	FALSE	TRUE	TRUE	FALSE
chr1	17421230	17425943	116	18005.04557	0	0.623680057	0.436760988	0.738185202	0.905039929	0.921734566	0.484973578	TRUE	TRUE	FALSE	TRUE	TRUE	TRUE	TRUE	FALSE	FALSE	FALSE
chr21	41010409	41012394	30	17994.82465	0	0.510192783	0.446020804	0.651948724	0.906967339	0.936902414	0.49088161	FALSE	TRUE	TRUE	TRUE	TRUE	TRUE	TRUE	FALSE	TRUE	TRUE
chr2	65299094	65303019	63	17990.2608	0	0.256871117	0.228187286	0.390043618	0.677127301	0.556216185	0.448940015	FALSE	TRUE	TRUE	TRUE	TRUE	TRUE	TRUE	FALSE	TRUE	TRUE
chr1	182614757	182617093	75	17987.2761	0	0.135765512	0.1004597	0.163008988	0.28139307	0.500154111	0.39969441	FALSE	TRUE	FALSE	TRUE	FALSE	TRUE	TRUE	TRUE	TRUE	TRUE
chr7	38628722	38630462	21	17979.46745	0	0.186997828	0.200585025	0.202121554	0.236695634	0.740842494	0.553844667	FALSE	TRUE	FALSE	FALSE	FALSE	TRUE	FALSE	TRUE	TRUE	FALSE
chr10	71376799	71378259	35	17973.68199	0	0.275812809	0.276853713	0.315492114	0.322236426	0.80289051	0.527077701	FALSE	TRUE	FALSE	FALSE	FALSE	TRUE	FALSE	TRUE	TRUE	FALSE
chr3	124810325	124813508	37	17967.6996	0	0.574241436	0.496348494	0.694009822	0.920269967	0.95264218	0.456293686	FALSE	TRUE	TRUE	TRUE	TRUE	TRUE	TRUE	FALSE	TRUE	TRUE
chr6	168383935	168386390	54	17934.35396	0	0.422357024	0.391469254	0.513847071	0.905460805	0.806132996	0.513991551	FALSE	TRUE	FALSE	TRUE	FALSE	TRUE	TRUE	FALSE	TRUE	TRUE
chr12	130575514	130577769	47	17923.31197	0	0.401245477	0.285448209	0.475216808	0.722186816	0.856070015	0.570621806	TRUE	TRUE	FALSE	TRUE	TRUE	TRUE	TRUE	FALSE	TRUE	TRUE
chr1	246669116	246670953	39	17913.21417	0	0.845886812	0.726702545	0.753309614	0.808201442	0.454335929	0.391550883	TRUE	TRUE	TRUE	FALSE	FALSE	TRUE	TRUE	TRUE	TRUE	FALSE
chr6	15457981	15459191	25	17902.17333	0	0.834043467	0.766810042	0.68580394	0.493002261	0.261959663	0.572083803	FALSE	TRUE	TRUE	TRUE	FALSE	TRUE	TRUE	TRUE	TRUE	TRUE
chr16	24976621	24978761	34	17901.74622	0	0.473262895	0.400297039	0.582038616	0.846610375	0.886012478	0.48571544	FALSE	TRUE	TRUE	TRUE	TRUE	TRUE	TRUE	FALSE	TRUE	TRUE
chr15	25567939	25571147	38	17884.33042	0	0.496140473	0.556631532	0.683090133	0.794180083	0.895084011	0.398943539	FALSE	TRUE	TRUE	TRUE	TRUE	TRUE	TRUE	TRUE	TRUE	FALSE
chr16	73063044	73066388	101	17873.75614	0	0.083370061	0.069385463	0.150269802	0.343806686	0.545690645	0.476305181	FALSE	TRUE	FALSE	TRUE	FALSE	TRUE	TRUE	TRUE	TRUE	FALSE
chr12	123253289	123255053	43	17864.55831	0	0.384364007	0.307329818	0.560399972	0.782202691	0.819382406	0.512052588	FALSE	TRUE	TRUE	TRUE	TRUE	TRUE	TRUE	FALSE	TRUE	TRUE
chr9	131809323	131811397	37	17860.65918	0	0.52629026	0.420292297	0.664040488	0.924316802	0.927749836	0.507457539	TRUE	TRUE	TRUE	TRUE	TRUE	TRUE	TRUE	FALSE	TRUE	TRUE
chr10	17348154	17349614	27	17855.43475	0	0.388539989	0.322314491	0.453858984	0.796731424	0.8458245	0.52351001	FALSE	TRUE	FALSE	TRUE	TRUE	TRUE	TRUE	FALSE	TRUE	TRUE
chr6	4401575	4404273	49	17846.37748	0	0.52759663	0.559148673	0.716356414	0.899874857	0.920586673	0.392990043	FALSE	TRUE	TRUE	TRUE	TRUE	TRUE	TRUE	FALSE	TRUE	TRUE
chr3	70851520	70853510	41	17834.31304	0	0.543581952	0.394340961	0.71964673	0.949380045	0.957769695	0.563428734	TRUE	TRUE	TRUE	TRUE	TRUE	TRUE	TRUE	FALSE	TRUE	TRUE
chr16	88605364	88607851	69	17833.8829	0	0.661839023	0.614839505	0.705237405	0.929698491	0.846077584	0.314858986	FALSE	TRUE	FALSE	TRUE	FALSE	TRUE	TRUE	FALSE	TRUE	TRUE
chr6	165657854	165660178	38	17823.75643	0	0.924573917	0.854181851	0.876017711	0.903415834	0.16207343	0.762500487	FALSE	TRUE	FALSE	FALSE	FALSE	TRUE	FALSE	TRUE	TRUE	FALSE
chr1	41648145	41651531	45	17821.95458	0	0.506126443	0.525744896	0.577272001	0.828276758	0.856149484	0.350023041	FALSE	TRUE	FALSE	TRUE	FALSE	TRUE	TRUE	FALSE	TRUE	TRUE
chr17	82242411	82244903	75	17820.47786	0	0.293173162	0.205576243	0.427859862	0.691535983	0.729416913	0.52384067	FALSE	TRUE	FALSE	TRUE	TRUE	TRUE	TRUE	FALSE	TRUE	TRUE
chr9	131606972	131613568	109	17779.45753	0	0.534998208	0.560627835	0.567167676	0.730079205	0.403629314	0.326449891	FALSE	FALSE	FALSE	TRUE	FALSE	FALSE	TRUE	FALSE	FALSE	TRUE
chr22	20254144	20259978	84	17772.1913	0	0.495480313	0.429440809	0.630363603	0.886810693	0.935800987	0.506360179	FALSE	TRUE	FALSE	TRUE	TRUE	TRUE	TRUE	FALSE	TRUE	TRUE
chr3	37967854	37970154	39	17770.93287	0	0.366491327	0.565104066	0.648207422	0.856432443	0.877040084	0.510548757	TRUE	TRUE	TRUE	TRUE	FALSE	TRUE	TRUE	FALSE	TRUE	TRUE
chr9	109390175	109391526	24	17762.61057	0	0.448896102	0.349990753	0.487368041	0.845701236	0.88235691	0.532366157	TRUE	TRUE	FALSE	TRUE	TRUE	TRUE	TRUE	FALSE	TRUE	TRUE
chr10	122462375	122463833	58	17750.98514	0	0.176175425	0.179489631	0.336225716	0.358537175	0.621223349	0.445047924	FALSE	TRUE	TRUE	TRUE	TRUE	TRUE	TRUE	TRUE	TRUE	FALSE
chr3	127743406	127744418	23	17744.77016	0	0.386211251	0.285032503	0.411480349	0.744045583	0.913343129	0.628310625	TRUE	TRUE	FALSE	TRUE	TRUE	TRUE	TRUE	TRUE	TRUE	TRUE
chr13	109280811	109282093	22	17738.49917	0	0.512597857	0.303232977	0.493800127	0.722541153	0.944457569	0.641224593	TRUE	TRUE	FALSE	TRUE	TRUE	TRUE	TRUE	TRUE	TRUE	TRUE
chr15	61110822	61113712	37	17737.34419	0	0.92446953	0.886143214	0.89785772	0.824365294	0.559274506	0.365195024	FALSE	TRUE	FALSE	TRUE	FALSE	TRUE	FALSE	TRUE	TRUE	FALSE
chr16	88099053	88100998	55	17733.0498	0	0.369604705	0.250221779	0.428600431	0.674544913	0.726214327	0.475992547	TRUE	TRUE	FALSE	TRUE	TRUE	TRUE	TRUE	FALSE	TRUE	TRUE
chr2	105596283	105598722	34	17719.44358	0	0.395203983	0.400991449	0.666197408	0.91551974	0.857978878	0.520315757	FALSE	TRUE	TRUE	TRUE	TRUE	TRUE	TRUE	FALSE	TRUE	TRUE
chr1	6636176	6639146	61	17715.34745	0	0.597688544	0.41397312	0.640164988	0.873688385	0.873465948	0.459715265	TRUE	TRUE	FALSE	TRUE	TRUE	TRUE	TRUE	FALSE	TRUE	TRUE
chr8	92641799	92644206	36	17694.38903	0	0.513759374	0.434466483	0.606385894	0.884518803	0.940822237	0.506355754	FALSE	TRUE	TRUE	TRUE	TRUE	TRUE	TRUE	FALSE	TRUE	TRUE
chr7	157667308	157669774	83	17685.58517	0	0.86676792	0.829850127	0.838198029	0.442765058	0.430647363	0.436120556	FALSE	TRUE	FALSE	TRUE	FALSE	TRUE	TRUE	FALSE	TRUE	TRUE
chr20	57480096	57481421	31	17673.46651	0	0.898975223	0.922023905	0.858042943	0.86646991	0.459969204	0.4620547	FALSE	TRUE	FALSE	FALSE	FALSE	TRUE	FALSE	TRUE	TRUE	FALSE
chr10	16383305	16385266	33	17668.59374	0	0.456733195	0.343895086	0.47188458	0.64738257	0.876500927	0.532605841	TRUE	TRUE	FALSE	TRUE	TRUE	TRUE	TRUE	TRUE	TRUE	TRUE
chr18	55317585	55318766	13	17656.58022	0	0.068710413	0.042279698	0.280409257	0.78177556	0.879749549	0.837469851	FALSE	TRUE	TRUE	TRUE	TRUE	TRUE	TRUE	TRUE	TRUE	TRUE
chr9	131489098	131494367	91	17642.41619	0	0.544964478	0.531348479	0.607345667	0.859356823	0.849301269	0.328008344	FALSE	TRUE	FALSE	TRUE	FALSE	TRUE	TRUE	FALSE	TRUE	FALSE
chr16	49497818	49500057	46	17640.84932	0	0.513333789	0.402839601	0.616819531	0.869879617	0.918849177	0.516009576	TRUE	TRUE	TRUE	TRUE	TRUE	TRUE	TRUE	FALSE	TRUE	TRUE
chr6	168412002	168413013	37	17638.82796	0	0.952643451	0.905451039	0.898271046	0.907203795	0.525804155	0.426839296	FALSE	TRUE	FALSE	FALSE	FALSE	TRUE	FALSE	TRUE	TRUE	FALSE
chr20	49344705	49348932	72	17601.30151	0	0.361848472	0.331811441	0.388814209	0.691310672	0.611090489	0.359499231	FALSE	TRUE	FALSE	TRUE	FALSE	TRUE	TRUE	FALSE	TRUE	TRUE
chr3	127996379	127999101	30	17598.58867	0	0.568419571	0.460761813	0.673588028	0.920024296	0.950975191	0.490213378	TRUE	TRUE	TRUE	TRUE	TRUE	TRUE	TRUE	FALSE	TRUE	TRUE
chr16	48090386	48091549	31	17585.47226	0	0.404512157	0.454340836	0.666911666	0.920073219	0.934837164	0.530325007	FALSE	TRUE	TRUE	TRUE	TRUE	TRUE	TRUE	FALSE	TRUE	TRUE
chr15	36971939	36975831	36	17579.89397	0	0.868002312	0.889170465	0.800315004	0.874560078	0.496212718	0.392957746	FALSE	TRUE	FALSE	FALSE	TRUE	TRUE	FALSE	TRUE	TRUE	FALSE
chr2	86789941	86790575	37	17565.33353	0	0.14391038	0.125780876	0.230205942	0.183155345	0.6758405	0.550059625	FALSE	TRUE	FALSE	FALSE	FALSE	TRUE	FALSE	TRUE	TRUE	FALSE
chr1	11847243	11849255	44	17556.14581	0	0.520954085	0.442939387	0.55381685	0.855638949	0.895635735	0.452696349	TRUE	TRUE	FALSE	TRUE	TRUE	TRUE	TRUE	FALSE	TRUE	TRUE
chr14	74463516	74465346	23	17556.06175	0	0.963428293	0.944086343	0.92064361	0.887486312	0.342264638	0.621163655	FALSE	TRUE	FALSE	FALSE	FALSE	TRUE	FALSE	TRUE	TRUE	FALSE
chr10	128962501	128964531	27	17541.00442	0	0.907802181	0.896026785	0.876293161	0.83349392	0.498164673	0.409637508	FALSE	TRUE	FALSE	TRUE	FALSE	TRUE	FALSE	TRUE	TRUE	FALSE
chr6	21521062	21524783	67	17540.61783	0	0.590203122	0.522312671	0.504187702	0.387363012	0.152434959	0.437768164	FALSE	TRUE	FALSE	TRUE	FALSE	TRUE	FALSE	TRUE	TRUE	FALSE
chr8	138607719	138611136	48	17538.85001	0	0.599820934	0.667934227	0.72803841	0.938786201	0.954202601	0.354381667	FALSE	TRUE	TRUE	TRUE	FALSE	TRUE	TRUE	FALSE	TRUE	TRUE
chr14	30077634	30080394	39	17537.03756	0	0.694301425	0.818944855	0.752693933	0.894094057	0.369728759	0.524365297	TRUE	TRUE	FALSE	TRUE	FALSE	TRUE	FALSE	TRUE	TRUE	TRUE
chr1	6564296	6565955	33	17528.07516	0	0.948766496	0.940102975	0.920378639	0.915915528	0.557395678	0.391370818	FALSE	TRUE	FALSE	FALSE	FALSE	TRUE	FALSE	TRUE	TRUE	FALSE
chr7	1720038	1721516	28	17522.3188	0	0.365034591	0.321503622	0.520195262	0.805446404	0.842797133	0.521293511	FALSE	TRUE	TRUE	TRUE	TRUE	TRUE	TRUE	FALSE	TRUE	TRUE
chr7	2281082	2282887	41	17520.57719	0	0.560737387	0.544918468	0.636108509	0.88871558	0.930139538	0.38522107	FALSE	TRUE	TRUE	TRUE	TRUE	TRUE	TRUE	FALSE	TRUE	TRUE
chr12	94688058	94691044	44	17488.10596	0	0.518155734	0.579457794	0.685918847	0.861029544	0.918051915	0.399896181	TRUE	TRUE	TRUE	TRUE	TRUE	TRUE	TRUE	FALSE	TRUE	TRUE
chr11	70885605	70886412	36	17469.92481	0	0.357282709	0.33062217	0.404668007	0.286273792	0.816665137	0.530391345	FALSE	TRUE	FALSE	FALSE	FALSE	TRUE	FALSE	TRUE	TRUE	FALSE
chr20	62845278	62846658	41	17464.52262	0	0.441642577	0.433692966	0.666603261	0.948702511	0.956898776	0.52320581	FALSE	TRUE	TRUE	TRUE	TRUE	TRUE	TRUE	FALSE	TRUE	TRUE
chr2	101395977	101399625	42	17441.06839	0	0.494939646	0.410890494	0.593509067	0.912707021	0.867873018	0.501816527	FALSE	TRUE	FALSE	TRUE	TRUE	TRUE	TRUE	FALSE	TRUE	TRUE
chr2	240898152	240899592	31	17432.77427	0	0.587148284	0.489951689	0.786269517	0.943526024	0.951611769	0.46166008	TRUE	TRUE	TRUE	TRUE	TRUE	TRUE	TRUE	FALSE	TRUE	TRUE
chr7	30878429	30884512	87	17431.39451	0	0.922726314	0.880234021	0.910337967	0.923723495	0.589548152	0.334175343	FALSE	TRUE	FALSE	FALSE	FALSE	TRUE	FALSE	TRUE	TRUE	FALSE
chr16	87862462	87863871	41	17431.04491	0	0.329881952	0.355299031	0.518188509	0.899950435	0.941798071	0.611916118	FALSE	TRUE	TRUE	TRUE	TRUE	TRUE	TRUE	FALSE	TRUE	TRUE
chr16	85445274	85448033	62	17429.65726	0	0.476964363	0.33841523	0.624130556	0.822006546	0.856124141	0.517708911	TRUE	TRUE	FALSE	TRUE	TRUE	TRUE	TRUE	FALSE	FALSE	FALSE
chr2	10078224	10079596	35	17419.20903	0	0.283101094	0.38373761	0.306240236	0.390425893	0.749348965	0.466247872	TRUE	TRUE	FALSE	TRUE	FALSE	TRUE	FALSE	TRUE	TRUE	FALSE
chr13	107864358	107865831	24	17412.2091	0	0.080259984	0.054152546	0.096742764	0.084985163	0.503881365	0.449728819	FALSE	TRUE	FALSE	FALSE	FALSE	TRUE	FALSE	TRUE	TRUE	FALSE
chr15	27700461	27705640	68	17372.26112	0	0.541973603	0.451298952	0.573643692	0.797360198	0.729884734	0.346061245	TRUE	TRUE	FALSE	TRUE	TRUE	TRUE	TRUE	FALSE	TRUE	TRUE
chr12	27595202	27595645	19	17371.1058	0	0.284615048	0.313838889	0.332976992	0.420955965	0.889170412	0.604555364	FALSE	TRUE	FALSE	TRUE	FALSE	TRUE	TRUE	TRUE	TRUE	FALSE
chr8	2144451	2146785	62	17369.23627	0	0.398725251	0.300802376	0.407624026	0.794234713	0.754681709	0.493432337	TRUE	TRUE	FALSE	TRUE	FALSE	TRUE	TRUE	FALSE	TRUE	TRUE
chr7	101777941	101779042	29	17363.57236	0	0.475925141	0.39454635	0.593325932	0.959460988	0.959977779	0.565431429	FALSE	TRUE	TRUE	TRUE	TRUE	TRUE	TRUE	FALSE	TRUE	TRUE
chr18	79765651	79767352	30	17350.33412	0	0.839267529	0.790288651	0.777572263	0.730856869	0.393285078	0.445982451	FALSE	TRUE	FALSE	TRUE	FALSE	TRUE	FALSE	TRUE	TRUE	FALSE
chr5	142799042	142802613	42	17340.83754	0	0.800603599	0.681915567	0.641764623	0.772855038	0.383526995	0.417076604	TRUE	TRUE	TRUE	FALSE	FALSE	TRUE	TRUE	TRUE	TRUE	TRUE
chr5	13958624	13960879	32	17336.42692	0	0.529086864	0.522782328	0.708764336	0.933759022	0.941523593	0.418741265	FALSE	TRUE	TRUE	TRUE	TRUE	TRUE	TRUE	FALSE	TRUE	TRUE
chr2	1706077	1708041	40	17311.1197	0	0.866273926	0.597212259	0.608830318	0.513373229	0.330861714	0.535412212	TRUE	TRUE	TRUE	TRUE	FALSE	TRUE	TRUE	TRUE	TRUE	TRUE
chr21	35202970	35206066	49	17310.67155	0	0.521126598	0.578818085	0.696347213	0.860981569	0.906555501	0.385428903	FALSE	TRUE	TRUE	TRUE	TRUE	TRUE	TRUE	FALSE	TRUE	TRUE
chr11	132959159	132963546	82	17306.54624	0	0.358982595	0.347142647	0.498543659	0.833600397	0.697568476	0.48645775	FALSE	TRUE	FALSE	TRUE	FALSE	TRUE	TRUE	FALSE	TRUE	TRUE
chr17	7766869	7768688	45	17302.45516	0	0.452682697	0.530861635	0.542127955	0.832636312	0.906555035	0.453872338	FALSE	TRUE	FALSE	TRUE	FALSE	TRUE	TRUE	FALSE	TRUE	TRUE
chr7	4729711	4730747	33	17302.12726	0	0.477466196	0.387506984	0.527344888	0.914943261	0.903671732	0.527436277	FALSE	TRUE	FALSE	TRUE	TRUE	TRUE	TRUE	FALSE	TRUE	TRUE
chr9	126455475	126457417	33	17273.37878	0	0.952511006	0.895632297	0.838708829	0.9052619	0.567142215	0.385368791	FALSE	TRUE	TRUE	FALSE	FALSE	TRUE	FALSE	TRUE	TRUE	FALSE
chr7	5830448	5832341	41	17268.68719	0	0.494890609	0.423851024	0.447011507	0.572204909	0.892559315	0.468708292	FALSE	TRUE	FALSE	FALSE	FALSE	TRUE	TRUE	TRUE	TRUE	TRUE
chr2	98057935	98060514	44	17267.76624	0	0.614884772	0.639461682	0.75784948	0.940012653	0.957663448	0.342778676	FALSE	TRUE	TRUE	TRUE	TRUE	TRUE	TRUE	FALSE	TRUE	TRUE
chr7	156675216	156676503	34	17267.27959	0	0.921227572	0.915104073	0.873781396	0.878147843	0.545686455	0.375541117	FALSE	TRUE	FALSE	FALSE	FALSE	TRUE	FALSE	TRUE	TRUE	FALSE
chr9	124284684	124286542	47	17243.91345	0	0.532677972	0.477382241	0.643406346	0.843559893	0.900987145	0.423604904	FALSE	TRUE	TRUE	TRUE	TRUE	TRUE	TRUE	FALSE	TRUE	TRUE
chr12	128387474	128389480	38	17237.70949	0	0.576322298	0.503611886	0.536524305	0.842994085	0.916970317	0.413358431	TRUE	TRUE	FALSE	TRUE	FALSE	TRUE	TRUE	FALSE	TRUE	TRUE
chr10	127032288	127036285	52	17234.81412	0	0.877106529	0.848987562	0.799441826	0.619435534	0.543993035	0.333113494	FALSE	TRUE	TRUE	TRUE	FALSE	TRUE	TRUE	FALSE	TRUE	TRUE
chr3	114154225	114156353	25	17229.6776	0	0.944630023	0.928000285	0.894573158	0.771935881	0.422837958	0.521792065	FALSE	TRUE	FALSE	TRUE	FALSE	TRUE	TRUE	TRUE	TRUE	TRUE
chr9	126461159	126463531	56	17229.52791	0	0.923075474	0.613150877	0.807226586	0.828121025	0.393372356	0.529703117	TRUE	TRUE	FALSE	FALSE	TRUE	TRUE	TRUE	TRUE	TRUE	FALSE
chr13	111270945	111273665	55	17216.49072	0	0.571545762	0.616226606	0.713427371	0.882287532	0.924284755	0.352738994	FALSE	TRUE	TRUE	TRUE	FALSE	TRUE	TRUE	FALSE	TRUE	TRUE
chr5	178552753	178554553	47	17213.79699	0	0.593516854	0.761855552	0.856458194	0.949507509	0.948954261	0.355990655	TRUE	TRUE	TRUE	TRUE	FALSE	TRUE	TRUE	FALSE	TRUE	FALSE
chr11	18734921	18742357	102	17213.72543	0	0.794044059	0.781186321	0.73591136	0.776642561	0.326845303	0.467198756	FALSE	TRUE	FALSE	FALSE	FALSE	TRUE	FALSE	TRUE	TRUE	FALSE
chr1	7010256	7011811	37	17210.88659	0	0.643088351	0.58447871	0.742393855	0.942879645	0.950646175	0.366167465	FALSE	TRUE	TRUE	TRUE	TRUE	TRUE	TRUE	FALSE	TRUE	TRUE
chr15	97691961	97693361	29	17190.02046	0	0.26282503	0.230550202	0.285692402	0.588958033	0.747782738	0.517232536	FALSE	TRUE	FALSE	TRUE	FALSE	TRUE	TRUE	TRUE	TRUE	TRUE
chr16	2699033	2700094	30	17185.64477	0	0.271748663	0.232496707	0.438598527	0.884017278	0.743724911	0.651520571	FALSE	TRUE	TRUE	TRUE	TRUE	TRUE	TRUE	TRUE	TRUE	TRUE
chr8	101108057	101110257	33	17183.52685	0	0.344606985	0.292441012	0.520589606	0.597941959	0.798210887	0.505769874	FALSE	TRUE	TRUE	TRUE	TRUE	TRUE	TRUE	TRUE	TRUE	FALSE
chr15	77640320	77646971	93	17178.88103	0	0.666395363	0.662476209	0.705020529	0.936679849	0.956287118	0.293810909	FALSE	TRUE	FALSE	TRUE	FALSE	TRUE	FALSE	FALSE	TRUE	FALSE
chr7	1189157	1190921	29	17178.50307	0	0.904041602	0.896352117	0.924053642	0.95377557	0.496548705	0.457226865	FALSE	TRUE	FALSE	FALSE	FALSE	TRUE	FALSE	TRUE	TRUE	FALSE
chr2	27751625	27753454	34	17175.28398	0	0.942090641	0.903330317	0.910925825	0.918257126	0.457151773	0.484938868	FALSE	TRUE	FALSE	FALSE	FALSE	TRUE	FALSE	TRUE	TRUE	FALSE
chr6	117918461	117920857	51	17171.31845	0	0.245708356	0.236617355	0.336897685	0.325686158	0.619107932	0.382490577	FALSE	TRUE	TRUE	FALSE	FALSE	TRUE	FALSE	TRUE	TRUE	FALSE
chr19	5306620	5308600	50	17159.71355	0	0.371324205	0.279716056	0.387462871	0.740751081	0.790533942	0.510817886	TRUE	TRUE	FALSE	TRUE	FALSE	TRUE	TRUE	FALSE	TRUE	TRUE
chr5	5379486	5382902	38	17134.15294	0	0.528293921	0.402874013	0.580586802	0.894853181	0.90896951	0.506095497	TRUE	TRUE	FALSE	TRUE	TRUE	TRUE	TRUE	FALSE	TRUE	TRUE
chr15	28109799	28110889	27	17133.88182	0	0.328219101	0.262630584	0.348712959	0.65333213	0.805233205	0.542602621	FALSE	TRUE	FALSE	TRUE	FALSE	TRUE	TRUE	TRUE	TRUE	TRUE
chr4	7796619	7798010	33	17122.94516	0	0.927376282	0.866887942	0.780979116	0.882799855	0.501103288	0.426272995	FALSE	TRUE	TRUE	FALSE	FALSE	TRUE	FALSE	TRUE	TRUE	FALSE
chr17	4786061	4787697	63	17116.66132	0	0.231345097	0.20385641	0.355025107	0.465918295	0.660071149	0.456214739	FALSE	TRUE	TRUE	TRUE	TRUE	TRUE	TRUE	TRUE	TRUE	FALSE
chr8	142939294	142941326	41	17113.25686	0	0.950385443	0.881598488	0.916826392	0.904278925	0.433228626	0.517156817	FALSE	TRUE	FALSE	FALSE	FALSE	TRUE	FALSE	TRUE	TRUE	FALSE
chr16	5116334	5118148	37	17112.40155	0	0.496736305	0.345530623	0.427330391	0.708089509	0.876424425	0.530893802	TRUE	TRUE	FALSE	TRUE	FALSE	TRUE	TRUE	TRUE	TRUE	TRUE
chr6	169162078	169163120	35	17108.75925	0	0.957621281	0.848291695	0.87906388	0.851070966	0.403640591	0.553980691	TRUE	TRUE	FALSE	FALSE	FALSE	TRUE	FALSE	TRUE	TRUE	FALSE
chr1	6168789	6173033	67	17071.03826	0	0.533458953	0.518923266	0.623358644	0.740623051	0.88882636	0.369903094	FALSE	TRUE	FALSE	TRUE	FALSE	TRUE	TRUE	TRUE	TRUE	TRUE
chr4	3669500	3670921	37	17066.6641	0	0.923694099	0.910364033	0.865388913	0.826560295	0.465544567	0.458149532	FALSE	TRUE	FALSE	TRUE	FALSE	TRUE	FALSE	TRUE	TRUE	FALSE
chr3	13051371	13054759	67	17066.18018	0	0.465100856	0.353453687	0.564098075	0.835655207	0.800821166	0.48220152	FALSE	TRUE	FALSE	TRUE	TRUE	TRUE	TRUE	FALSE	TRUE	TRUE
chr1	235073882	235077002	66	17059.83714	0	0.439832774	0.379607933	0.439940294	0.482015439	0.822300819	0.442692886	FALSE	TRUE	FALSE	FALSE	FALSE	TRUE	TRUE	TRUE	TRUE	FALSE
chr2	62284857	62287413	39	17053.96276	0	0.926981287	0.91172015	0.906620366	0.94834482	0.572028602	0.376316218	FALSE	TRUE	FALSE	FALSE	FALSE	TRUE	FALSE	TRUE	TRUE	FALSE
chr1	54486977	54488063	32	17030.71799	0	0.259548824	0.181180138	0.23766466	0.213474406	0.696661204	0.515481066	FALSE	TRUE	FALSE	FALSE	FALSE	TRUE	FALSE	TRUE	TRUE	FALSE
chr13	111485133	111486657	33	17030.48607	0	0.962842054	0.946939904	0.925369209	0.906078444	0.538122632	0.424719422	FALSE	TRUE	FALSE	FALSE	FALSE	TRUE	FALSE	TRUE	TRUE	FALSE
chr20	58112528	58115247	45	17027.10601	0	0.483748663	0.429058069	0.566943311	0.877206109	0.866069713	0.44814804	FALSE	TRUE	FALSE	TRUE	TRUE	TRUE	TRUE	FALSE	TRUE	TRUE
chr1	9816715	9821936	84	17025.927	0	0.434873421	0.540375608	0.617481436	0.852350913	0.787780284	0.417477492	TRUE	TRUE	TRUE	TRUE	FALSE	TRUE	TRUE	FALSE	TRUE	TRUE
chr20	38778789	38779924	22	17017.1481	0	0.824613038	0.873424294	0.771473347	0.73601332	0.252690888	0.620733406	FALSE	TRUE	FALSE	FALSE	FALSE	TRUE	TRUE	TRUE	TRUE	FALSE
chr8	27546609	27549067	38	17010.69565	0	0.520619038	0.353310896	0.623947284	0.829876033	0.919595358	0.566284462	TRUE	TRUE	FALSE	TRUE	TRUE	TRUE	TRUE	TRUE	TRUE	TRUE
chr7	154911664	154913781	49	17004.08089	0	0.382768411	0.263241637	0.520012931	0.715259302	0.738907909	0.475666272	TRUE	TRUE	FALSE	TRUE	TRUE	TRUE	TRUE	FALSE	TRUE	TRUE
chr20	52787324	52789757	38	17000.0405	0	0.767812961	0.712000435	0.694223997	0.728376768	0.34823852	0.419574441	FALSE	TRUE	FALSE	FALSE	FALSE	TRUE	FALSE	TRUE	TRUE	FALSE
chr10	14007966	14009968	53	16998.18577	0	0.313293716	0.259098521	0.463158904	0.654935774	0.740598889	0.481500368	FALSE	TRUE	TRUE	TRUE	TRUE	TRUE	TRUE	TRUE	TRUE	TRUE
chr2	144430318	144431589	22	16997.73883	0	0.189379135	0.184118281	0.41384806	0.745466512	0.849612899	0.665494619	FALSE	TRUE	TRUE	TRUE	TRUE	TRUE	TRUE	TRUE	TRUE	TRUE
chr19	47506588	47513709	117	16997.47568	0	0.356505739	0.263411486	0.434150378	0.735164688	0.57362801	0.471753202	FALSE	FALSE	FALSE	TRUE	FALSE	TRUE	TRUE	FALSE	FALSE	TRUE
chr15	100140775	100142482	39	16984.57253	0	0.386826585	0.454211976	0.669258153	0.871853075	0.822009058	0.48502649	FALSE	TRUE	TRUE	TRUE	TRUE	TRUE	TRUE	FALSE	TRUE	TRUE
chr12	108960035	108963726	50	16960.27347	0	0.8823544	0.827712237	0.817815846	0.894662938	0.502009639	0.392653298	FALSE	TRUE	FALSE	FALSE	FALSE	TRUE	FALSE	TRUE	TRUE	FALSE
chr1	5424312	5425815	28	16956.82936	0	0.806688319	0.76961142	0.523152517	0.560929149	0.23913513	0.567553188	FALSE	TRUE	TRUE	TRUE	TRUE	TRUE	TRUE	TRUE	TRUE	FALSE
chr4	25787019	25788723	25	16931.05836	0	0.91188403	0.681921629	0.671305057	0.855165528	0.362539891	0.549344139	TRUE	TRUE	TRUE	FALSE	FALSE	TRUE	TRUE	TRUE	TRUE	TRUE
chr17	77308432	77310047	31	16927.54548	0	0.495497296	0.465188052	0.689225682	0.921617552	0.901614341	0.4564295	FALSE	TRUE	TRUE	TRUE	TRUE	TRUE	TRUE	FALSE	TRUE	TRUE
chr5	133271098	133273051	35	16926.18408	0	0.924573872	0.835678575	0.815346512	0.849285517	0.393782162	0.53079171	FALSE	TRUE	FALSE	FALSE	FALSE	TRUE	FALSE	TRUE	TRUE	FALSE
chr10	128428987	128430829	53	16922.77773	0	0.595735365	0.308430507	0.471675462	0.669210772	0.836848148	0.528417641	TRUE	TRUE	TRUE	FALSE	TRUE	TRUE	TRUE	FALSE	TRUE	TRUE
chr18	23125675	23128148	41	16921.07686	0	0.587083281	0.526252884	0.659079073	0.871001507	0.892307736	0.366054853	FALSE	TRUE	FALSE	TRUE	TRUE	TRUE	TRUE	FALSE	TRUE	TRUE
chr12	128336696	128338932	29	16919.58143	0	0.384736348	0.286525658	0.460390603	0.687139037	0.820123037	0.533597379	TRUE	TRUE	FALSE	TRUE	TRUE	TRUE	TRUE	TRUE	TRUE	TRUE
chr10	11690854	11692353	41	16917.35049	0	0.456407513	0.48569449	0.703088945	0.923313464	0.939009734	0.482602221	FALSE	TRUE	TRUE	TRUE	TRUE	TRUE	TRUE	FALSE	TRUE	TRUE
chr2	4551808	4553664	38	16907.63465	0	0.468566037	0.552256805	0.565621959	0.86781964	0.895841069	0.427275032	TRUE	TRUE	TRUE	TRUE	FALSE	TRUE	TRUE	FALSE	TRUE	TRUE
chr14	97409101	97410960	39	16902.03926	0	0.751256384	0.669002206	0.572471725	0.757824603	0.180901087	0.576923516	FALSE	TRUE	TRUE	FALSE	FALSE	TRUE	FALSE	TRUE	TRUE	TRUE
chr15	98872432	98876073	47	16895.0652	0	0.548736213	0.545119363	0.604002459	0.859221968	0.871934119	0.326814756	FALSE	TRUE	FALSE	TRUE	FALSE	TRUE	TRUE	FALSE	TRUE	TRUE
chr3	122892257	122892933	21	16894.4419	0	0.354214436	0.28467951	0.400032588	0.80911015	0.892123696	0.607444186	FALSE	TRUE	FALSE	TRUE	TRUE	TRUE	TRUE	FALSE	TRUE	TRUE
chr12	116558560	116559949	34	16873.425	0	0.476755822	0.569342939	0.658531799	0.937701554	0.944616918	0.467861096	TRUE	TRUE	TRUE	TRUE	FALSE	TRUE	TRUE	FALSE	TRUE	TRUE
chr4	3648335	3650067	44	16861.46562	0	0.824411249	0.905087908	0.832951164	0.939525812	0.341545883	0.59797993	FALSE	TRUE	FALSE	FALSE	FALSE	TRUE	FALSE	TRUE	TRUE	FALSE
chr2	122218240	122219368	28	16859.1042	0	0.962806778	0.932803797	0.923685842	0.89261383	0.489017764	0.473789014	FALSE	TRUE	FALSE	FALSE	FALSE	TRUE	FALSE	TRUE	TRUE	FALSE
chr2	73003984	73006732	53	16847.79709	0	0.543411421	0.652002673	0.744284115	0.936568147	0.9297962	0.393156727	TRUE	TRUE	TRUE	TRUE	FALSE	TRUE	TRUE	FALSE	TRUE	TRUE
chr6	108944369	108947186	38	16841.18628	0	0.392957511	0.35158017	0.500861268	0.79877998	0.835435069	0.483854898	FALSE	TRUE	TRUE	TRUE	TRUE	TRUE	TRUE	FALSE	TRUE	TRUE
chr7	5700660	5703010	40	16824.6845	0	0.741652696	0.622768187	0.640291445	0.619507692	0.218866049	0.522786647	TRUE	TRUE	FALSE	TRUE	FALSE	TRUE	FALSE	TRUE	TRUE	FALSE
chr1	212914602	212917243	49	16820.70934	0	0.561580225	0.529959572	0.648847017	0.870184408	0.903462862	0.37350329	TRUE	TRUE	TRUE	TRUE	FALSE	TRUE	TRUE	FALSE	TRUE	FALSE
chr2	2888869	2890386	44	16816.69933	0	0.739048858	0.680738571	0.698904332	0.697456525	0.330923915	0.408124943	FALSE	TRUE	FALSE	FALSE	FALSE	TRUE	FALSE	TRUE	TRUE	FALSE
chr9	35961575	35964372	50	16810.95195	0	0.60235686	0.572183876	0.737948438	0.919220076	0.928255596	0.356071719	FALSE	TRUE	TRUE	TRUE	TRUE	TRUE	TRUE	FALSE	TRUE	FALSE
chr3	53927123	53927809	26	16806.78084	0	0.87966549	0.858842667	0.825260447	0.850199805	0.288432417	0.591233074	FALSE	TRUE	FALSE	FALSE	FALSE	TRUE	FALSE	TRUE	TRUE	FALSE
chr15	37031874	37035707	34	16803.32924	0	0.876155217	0.875471855	0.762844538	0.828593273	0.411466151	0.464689066	FALSE	TRUE	TRUE	FALSE	TRUE	TRUE	FALSE	TRUE	TRUE	FALSE
chr15	92343056	92345992	42	16802.62428	0	0.527096369	0.384048704	0.606332858	0.637211547	0.873530453	0.489481749	TRUE	TRUE	FALSE	FALSE	TRUE	TRUE	TRUE	TRUE	TRUE	FALSE
chr1	43982389	43984718	49	16799.14859	0	0.532188775	0.594305567	0.679027134	0.906664949	0.942651711	0.410462936	FALSE	TRUE	FALSE	TRUE	FALSE	TRUE	TRUE	FALSE	TRUE	TRUE
chr11	112783918	112786474	44	16794.91018	0	0.518925974	0.43986566	0.607271226	0.818883483	0.906274847	0.466409187	TRUE	TRUE	FALSE	TRUE	TRUE	TRUE	TRUE	FALSE	TRUE	TRUE
chr14	105079900	105082455	50	16789.85148	0	0.41757886	0.539490346	0.608344706	0.881126782	0.914765658	0.497186798	TRUE	TRUE	TRUE	TRUE	FALSE	TRUE	TRUE	FALSE	TRUE	FALSE
chr21	42937829	42940924	69	16788.84621	0	0.560064415	0.711309861	0.728447196	0.929735769	0.912377145	0.369671354	TRUE	TRUE	FALSE	TRUE	FALSE	FALSE	FALSE	FALSE	FALSE	FALSE
chr2	2845287	2847461	44	16785.73297	0	0.534420329	0.446579674	0.66601908	0.818360919	0.887328161	0.440748487	TRUE	TRUE	TRUE	TRUE	TRUE	TRUE	TRUE	TRUE	TRUE	TRUE
chr14	92412010	92414533	37	16781.35883	0	0.454244788	0.418259839	0.547992572	0.864958298	0.810530881	0.44669846	FALSE	TRUE	TRUE	TRUE	TRUE	TRUE	TRUE	FALSE	TRUE	TRUE
chr18	3652358	3655829	54	16774.36983	0	0.538537698	0.5004374	0.596159978	0.84960682	0.79645113	0.34916942	FALSE	TRUE	FALSE	TRUE	TRUE	TRUE	TRUE	FALSE	TRUE	TRUE
chr17	9776262	9778266	40	16769.14888	0	0.552304334	0.584188302	0.691987729	0.918188213	0.948645425	0.396341091	FALSE	TRUE	TRUE	TRUE	FALSE	TRUE	TRUE	FALSE	TRUE	TRUE
chr6	28124142	28125206	34	16766.32963	0	0.120890152	0.15398136	0.127718207	0.147042682	0.706940859	0.586050707	FALSE	TRUE	FALSE	FALSE	FALSE	TRUE	FALSE	TRUE	TRUE	FALSE
chr7	158257567	158260698	65	16766.25657	0	0.873958539	0.803458239	0.839291167	0.738914009	0.539943137	0.334015402	FALSE	TRUE	FALSE	FALSE	FALSE	TRUE	FALSE	TRUE	TRUE	FALSE
chr9	134293662	134294418	24	16763.68723	0	0.269837184	0.154304716	0.326331829	0.786659467	0.790955315	0.636650599	TRUE	TRUE	FALSE	TRUE	TRUE	TRUE	TRUE	FALSE	TRUE	TRUE
chr2	237931268	237932526	24	16758.65542	0	0.499127585	0.492335886	0.665542834	0.909017376	0.932992961	0.440657075	FALSE	TRUE	TRUE	TRUE	TRUE	TRUE	TRUE	FALSE	TRUE	TRUE
chr9	23681558	23685146	48	16754.8116	0	0.505091322	0.675457588	0.649830608	0.783263224	0.905891332	0.40080001	TRUE	TRUE	TRUE	TRUE	FALSE	TRUE	TRUE	TRUE	TRUE	TRUE
chr21	43853395	43854859	40	16753.63957	0	0.917020807	0.91837947	0.92410766	0.917307316	0.431712718	0.492394942	FALSE	TRUE	FALSE	FALSE	FALSE	TRUE	FALSE	TRUE	TRUE	FALSE
chr16	85040123	85042455	51	16753.48707	0	0.43997342	0.481143285	0.650093409	0.72514448	0.855522292	0.415548872	FALSE	TRUE	TRUE	TRUE	TRUE	TRUE	TRUE	TRUE	TRUE	FALSE
chr8	144551565	144553455	41	16740.69263	0	0.575632858	0.416950386	0.673376047	0.824450966	0.936601297	0.519650911	TRUE	TRUE	FALSE	FALSE	TRUE	TRUE	TRUE	FALSE	TRUE	FALSE
chr7	157456693	157458342	38	16731.25003	0	0.845750359	0.816528655	0.759371553	0.598853949	0.41057452	0.435175839	FALSE	TRUE	FALSE	TRUE	FALSE	TRUE	TRUE	TRUE	TRUE	TRUE
chr5	124126775	124130058	39	16717.88167	0	0.52829499	0.473407251	0.510653061	0.55422688	0.854270783	0.380863533	FALSE	TRUE	FALSE	FALSE	FALSE	TRUE	TRUE	TRUE	TRUE	FALSE
chr3	127666508	127667906	20	16711.53211	0	0.320942064	0.267885998	0.402427032	0.505574558	0.884463896	0.616577897	FALSE	TRUE	TRUE	TRUE	TRUE	TRUE	TRUE	TRUE	TRUE	FALSE
chr22	45602384	45604074	32	16706.43936	0	0.908513372	0.882519041	0.817362118	0.68251205	0.398258555	0.510254817	FALSE	TRUE	FALSE	TRUE	FALSE	TRUE	TRUE	TRUE	TRUE	TRUE
chr12	121924148	121926160	39	16703.80065	0	0.513142267	0.486835631	0.617200422	0.84547394	0.915294908	0.428459278	FALSE	TRUE	TRUE	TRUE	TRUE	TRUE	TRUE	FALSE	TRUE	TRUE
chr20	43940189	43941890	31	16700.88678	0	0.854579218	0.808778483	0.735818185	0.69011782	0.29971857	0.554860648	FALSE	TRUE	TRUE	TRUE	FALSE	TRUE	TRUE	TRUE	TRUE	FALSE
chr1	41485950	41487901	36	16690.37475	0	0.891925684	0.808334708	0.776522222	0.81354172	0.292053377	0.599872307	FALSE	TRUE	FALSE	FALSE	FALSE	TRUE	FALSE	TRUE	TRUE	FALSE
chr2	106144271	106148566	65	16685.56013	0	0.894517403	0.834695158	0.888444979	0.873779038	0.653921439	0.240595964	FALSE	TRUE	FALSE	FALSE	FALSE	TRUE	FALSE	TRUE	TRUE	FALSE
chr16	31106732	31108152	34	16684.40276	0	0.376863082	0.372072654	0.557665165	0.883381553	0.866287347	0.511308899	FALSE	TRUE	TRUE	TRUE	TRUE	TRUE	TRUE	FALSE	TRUE	TRUE
chr12	49672941	49674336	19	16684.04475	0	0.341427053	0.279601086	0.446544445	0.773048627	0.92098555	0.641384463	FALSE	TRUE	TRUE	TRUE	TRUE	TRUE	TRUE	TRUE	TRUE	TRUE
chr12	131607480	131610129	49	16669.17488	0	0.481701481	0.487743835	0.541027322	0.734389366	0.793210165	0.311508684	FALSE	TRUE	FALSE	TRUE	FALSE	TRUE	TRUE	FALSE	TRUE	TRUE
chr13	114078037	114078889	27	16665.83046	0	0.371638879	0.2291334	0.324500132	0.379167389	0.899599516	0.670466117	TRUE	TRUE	FALSE	FALSE	FALSE	TRUE	FALSE	TRUE	TRUE	FALSE
chr5	139646580	139647965	37	16652.71673	0	0.245886337	0.146875894	0.273044352	0.302534406	0.673257654	0.52638176	TRUE	TRUE	FALSE	FALSE	TRUE	TRUE	TRUE	TRUE	TRUE	FALSE
chr4	8524076	8527036	57	16643.85578	0	0.596999792	0.678675102	0.727559678	0.935654565	0.941396441	0.344396649	TRUE	TRUE	TRUE	TRUE	FALSE	TRUE	TRUE	FALSE	TRUE	TRUE
chr12	125227744	125231195	59	16634.52687	0	0.544166384	0.563560565	0.678484274	0.893675737	0.873924262	0.349509353	FALSE	TRUE	TRUE	TRUE	FALSE	TRUE	TRUE	FALSE	TRUE	TRUE
chr2	96405781	96409978	72	16633.02397	0	0.474542491	0.374197745	0.573389796	0.81377806	0.766565262	0.439580316	TRUE	FALSE	FALSE	TRUE	TRUE	TRUE	TRUE	FALSE	FALSE	FALSE
chr21	33023679	33025227	85	16612.7019	0	0.184135457	0.108962336	0.163966849	0.139283892	0.440397881	0.331435545	FALSE	TRUE	FALSE	FALSE	FALSE	TRUE	FALSE	TRUE	TRUE	FALSE
chr22	49257729	49259488	46	16606.87329	0	0.522698781	0.483191828	0.715431134	0.892627465	0.953929992	0.470738164	FALSE	TRUE	TRUE	TRUE	TRUE	TRUE	TRUE	FALSE	TRUE	TRUE
chr8	26009303	26011597	49	16606.63041	0	0.515815166	0.391164542	0.419292308	0.488055697	0.818820448	0.427655906	TRUE	TRUE	TRUE	FALSE	FALSE	TRUE	TRUE	TRUE	TRUE	FALSE
chr2	201960469	201960928	17	16603.68635	0	0.386593843	0.259744996	0.519834391	0.91633829	0.938808247	0.679063251	TRUE	TRUE	TRUE	TRUE	TRUE	TRUE	TRUE	FALSE	TRUE	TRUE
chr17	19485745	19488548	48	16591.93479	0	0.903533397	0.757145584	0.820577437	0.91388907	0.414244833	0.499644237	TRUE	TRUE	FALSE	FALSE	FALSE	TRUE	FALSE	TRUE	TRUE	FALSE
chr17	2213405	2216394	50	16589.26222	0	0.372456992	0.314040382	0.397388899	0.547594236	0.812303684	0.498263303	FALSE	TRUE	FALSE	TRUE	FALSE	TRUE	TRUE	TRUE	TRUE	TRUE
chr3	11580872	11583209	36	16587.22442	0	0.369594999	0.363142592	0.434102486	0.644594578	0.847655284	0.484512692	FALSE	TRUE	FALSE	TRUE	FALSE	TRUE	TRUE	TRUE	TRUE	TRUE
chr10	125449550	125452914	46	16586.34747	0	0.880527862	0.796085054	0.82363009	0.855092538	0.504342579	0.376185283	FALSE	TRUE	FALSE	FALSE	FALSE	TRUE	FALSE	TRUE	TRUE	FALSE
chr1	203671198	203674293	48	16582.56614	0	0.577043051	0.487076332	0.467331432	0.618927574	0.89844033	0.431108898	FALSE	TRUE	FALSE	FALSE	FALSE	TRUE	TRUE	TRUE	TRUE	TRUE
chr17	1906272	1907997	48	16582.46292	0	0.28099725	0.288953024	0.427346371	0.469767544	0.712282398	0.431285148	FALSE	TRUE	TRUE	TRUE	TRUE	TRUE	TRUE	TRUE	TRUE	FALSE
chr20	50397890	50401449	75	16573.83529	0	0.579937837	0.524296994	0.769172599	0.914101933	0.932822778	0.408525784	FALSE	TRUE	TRUE	TRUE	TRUE	TRUE	TRUE	FALSE	TRUE	FALSE
chr3	3699168	3701031	20	16539.02323	0	0.949866306	0.917966604	0.912454014	0.813618599	0.34754604	0.602320266	FALSE	TRUE	FALSE	TRUE	FALSE	TRUE	TRUE	TRUE	TRUE	FALSE
chr5	180249881	180251483	29	16530.04239	0	0.488750046	0.524729532	0.630404034	0.91452149	0.907451489	0.425771443	FALSE	TRUE	TRUE	TRUE	TRUE	TRUE	TRUE	FALSE	TRUE	TRUE
chr1	6330109	6332465	60	16529.61811	0	0.221360743	0.241676093	0.297089686	0.664716594	0.652536954	0.443355851	FALSE	TRUE	FALSE	TRUE	FALSE	TRUE	TRUE	FALSE	TRUE	TRUE
chr10	14089018	14090965	38	16519.55905	0	0.414790653	0.361950704	0.502612624	0.828927881	0.858329194	0.49637849	FALSE	TRUE	FALSE	TRUE	TRUE	TRUE	TRUE	FALSE	TRUE	TRUE
chr22	37249127	37253723	65	16519.24577	0	0.933759556	0.845423526	0.827825649	0.89716883	0.566176788	0.367582768	FALSE	TRUE	FALSE	FALSE	FALSE	TRUE	FALSE	TRUE	TRUE	FALSE
chr10	70318316	70321534	42	16518.29413	0	0.860577856	0.86300489	0.909743124	0.881971053	0.519892231	0.389850893	FALSE	TRUE	FALSE	FALSE	FALSE	TRUE	FALSE	TRUE	TRUE	FALSE
chr16	29686079	29687438	30	16496.47952	0	0.955888599	0.906658124	0.821913197	0.94602216	0.460830623	0.495057977	FALSE	TRUE	TRUE	FALSE	FALSE	TRUE	FALSE	TRUE	TRUE	FALSE
chr20	799398	801928	31	16479.48143	0	0.877631592	0.84188096	0.84663147	0.850300472	0.445388372	0.43224322	FALSE	TRUE	FALSE	FALSE	FALSE	TRUE	FALSE	TRUE	TRUE	FALSE
chr12	92732170	92734370	28	16472.28818	0	0.484141291	0.329848344	0.43724927	0.816345367	0.892975087	0.563126744	TRUE	TRUE	FALSE	TRUE	TRUE	TRUE	TRUE	FALSE	TRUE	TRUE
chr20	19538608	19541994	43	16457.60984	0	0.596919828	0.510921563	0.606725806	0.772166362	0.916022899	0.405101336	TRUE	TRUE	FALSE	TRUE	TRUE	TRUE	TRUE	TRUE	TRUE	TRUE
chr4	25592691	25593521	19	16451.3243	0	0.469964533	0.473396912	0.662998031	0.884442843	0.946278005	0.476313472	FALSE	TRUE	TRUE	TRUE	TRUE	TRUE	TRUE	FALSE	TRUE	TRUE
chr7	157411622	157412923	41	16447.36179	0	0.879663288	0.817776813	0.758036697	0.904612965	0.408159504	0.49645346	FALSE	TRUE	FALSE	FALSE	FALSE	TRUE	FALSE	TRUE	TRUE	FALSE
chr17	81279357	81280655	56	16446.4022	0	0.451827641	0.298856637	0.671951526	0.935067111	0.925731811	0.636210474	FALSE	TRUE	TRUE	TRUE	TRUE	TRUE	TRUE	FALSE	TRUE	TRUE
chr17	65637222	65639545	29	16429.81567	0	0.410906935	0.389255431	0.472304537	0.622603145	0.881547157	0.492291726	FALSE	TRUE	FALSE	TRUE	FALSE	TRUE	TRUE	TRUE	TRUE	TRUE
chr6	5671271	5673740	45	16415.15288	0	0.427611546	0.439483341	0.546071828	0.833740763	0.928431799	0.500820253	FALSE	TRUE	TRUE	TRUE	FALSE	TRUE	TRUE	FALSE	TRUE	TRUE
chr5	134803283	134805324	27	16404.94214	0	0.937861316	0.908717132	0.883648912	0.904862572	0.561914047	0.375947269	FALSE	TRUE	FALSE	FALSE	FALSE	TRUE	FALSE	TRUE	TRUE	FALSE
chr17	9646201	9648723	47	16388.9432	0	0.375126361	0.472985871	0.538178294	0.715557451	0.832835248	0.457708887	TRUE	TRUE	TRUE	TRUE	FALSE	TRUE	TRUE	FALSE	TRUE	TRUE
chr9	135096534	135099240	57	16382.23619	0	0.284748617	0.257922515	0.469277491	0.779091736	0.78500255	0.527080035	FALSE	TRUE	TRUE	TRUE	TRUE	TRUE	TRUE	FALSE	TRUE	TRUE
chr9	136227639	136229146	37	16376.52391	0	0.914972034	0.737797246	0.799927873	0.824877302	0.365762403	0.549209631	TRUE	TRUE	TRUE	FALSE	FALSE	TRUE	FALSE	TRUE	TRUE	FALSE
chr5	54324498	54326465	16	16368.95913	0	0.93101678	0.927528746	0.874379866	0.815493863	0.435609067	0.495407713	FALSE	TRUE	FALSE	TRUE	FALSE	TRUE	TRUE	TRUE	TRUE	FALSE
chr17	80501186	80502797	39	16366.08439	0	0.944207756	0.594255132	0.664906239	0.852215095	0.306575474	0.637632282	TRUE	TRUE	TRUE	FALSE	FALSE	TRUE	TRUE	TRUE	TRUE	FALSE
chr17	842870	843963	36	16357.62784	0	0.505280413	0.380069948	0.564899333	0.850853949	0.917671	0.537601053	TRUE	TRUE	FALSE	TRUE	TRUE	TRUE	TRUE	FALSE	TRUE	TRUE
chr21	44463131	44464360	40	16353.84752	0	0.520632679	0.342888185	0.596540738	0.764758342	0.912006268	0.569118083	TRUE	TRUE	FALSE	TRUE	TRUE	TRUE	TRUE	TRUE	TRUE	TRUE
chr21	31273982	31277826	57	16353.1946	0	0.662506997	0.537725133	0.676104105	0.936005277	0.945690997	0.407965864	FALSE	TRUE	FALSE	TRUE	TRUE	TRUE	TRUE	FALSE	TRUE	TRUE
chr14	89469282	89470794	23	16352.57788	0	0.41765433	0.439012493	0.543023086	0.912487586	0.933558236	0.515903905	FALSE	TRUE	TRUE	TRUE	TRUE	TRUE	TRUE	FALSE	TRUE	TRUE
chr10	132479845	132483079	66	16348.23468	0	0.827293405	0.729656178	0.791912903	0.900642488	0.476895685	0.423746803	FALSE	TRUE	FALSE	FALSE	FALSE	TRUE	TRUE	TRUE	TRUE	FALSE
chr16	8166722	8168774	34	16340.15678	0	0.9192597	0.918251848	0.875378522	0.914021858	0.429537576	0.489722124	FALSE	TRUE	FALSE	FALSE	FALSE	TRUE	FALSE	TRUE	TRUE	FALSE
chr2	232885226	232896079	236	16337.6693	0	0.663306465	0.767869715	0.8032749	0.876761855	0.430022896	0.446738959	FALSE	TRUE	FALSE	TRUE	FALSE	FALSE	FALSE	TRUE	TRUE	FALSE
chr2	207255003	207256532	26	16330.03893	0	0.339444515	0.329037826	0.507041477	0.749338409	0.916423111	0.587385285	FALSE	TRUE	TRUE	TRUE	TRUE	TRUE	TRUE	TRUE	TRUE	TRUE
chr12	124719816	124721502	37	16329.00045	0	0.472644549	0.414140286	0.553182579	0.57639476	0.869653671	0.455513385	TRUE	TRUE	FALSE	FALSE	TRUE	TRUE	FALSE	TRUE	TRUE	FALSE
chr1	6079462	6085445	122	16321.0602	0	0.423621206	0.332576614	0.546590849	0.750391767	0.65873155	0.417815153	FALSE	TRUE	FALSE	TRUE	FALSE	TRUE	TRUE	FALSE	FALSE	FALSE
chr14	100485221	100487118	31	16320.18536	0	0.457078862	0.391791428	0.523647217	0.876920591	0.868659708	0.485129164	FALSE	TRUE	FALSE	TRUE	TRUE	TRUE	TRUE	FALSE	TRUE	TRUE
chr9	127104749	127108105	38	16319.50676	0	0.505269573	0.53247537	0.571190954	0.783041002	0.857521566	0.352251993	TRUE	TRUE	TRUE	TRUE	FALSE	TRUE	TRUE	TRUE	TRUE	TRUE
chr4	94668746	94670109	17	16316.45077	0	0.933889764	0.8450975	0.798128237	0.86398486	0.379217114	0.554672651	TRUE	TRUE	TRUE	FALSE	FALSE	TRUE	FALSE	TRUE	TRUE	FALSE
chr1	5770543	5771956	29	16311.41894	0	0.368046399	0.27062051	0.418008029	0.545269095	0.878876975	0.608256464	FALSE	TRUE	FALSE	TRUE	TRUE	TRUE	TRUE	TRUE	TRUE	FALSE
chr8	143140479	143141123	29	16310.6725	0	0.39103631	0.203542152	0.353022978	0.593055227	0.916806356	0.713264203	TRUE	TRUE	FALSE	TRUE	TRUE	TRUE	TRUE	TRUE	TRUE	TRUE
chr6	36821271	36824064	55	16308.07316	0	0.87150671	0.881351609	0.779396665	0.848159755	0.539491924	0.341859685	FALSE	TRUE	FALSE	FALSE	FALSE	TRUE	FALSE	TRUE	TRUE	FALSE
chr8	4752458	4755586	42	16304.0161	0	0.567059237	0.545219069	0.636787082	0.92184452	0.854086256	0.376625451	FALSE	TRUE	FALSE	TRUE	TRUE	TRUE	TRUE	FALSE	TRUE	TRUE
chr18	55053851	55055393	32	16303.73311	0	0.452167702	0.354853482	0.626575736	0.878603722	0.890957784	0.536104301	TRUE	TRUE	TRUE	TRUE	TRUE	TRUE	TRUE	FALSE	TRUE	TRUE
chr12	13389083	13391414	42	16303.58274	0	0.587439685	0.527685703	0.570753298	0.813631818	0.884548548	0.356862845	TRUE	TRUE	FALSE	TRUE	FALSE	TRUE	TRUE	FALSE	TRUE	TRUE
chr10	119292910	119294632	28	16300.79258	0	0.945300672	0.940316199	0.916111926	0.918859014	0.535765612	0.40953506	FALSE	TRUE	FALSE	FALSE	FALSE	TRUE	FALSE	TRUE	TRUE	FALSE
chr4	41569096	41573108	39	16294.2806	0	0.620228918	0.520454749	0.591603641	0.833646285	0.923709683	0.403254935	TRUE	TRUE	FALSE	TRUE	TRUE	TRUE	TRUE	TRUE	TRUE	TRUE
chr3	65381503	65382180	15	16289.61892	0	0.274785236	0.288259914	0.377873689	0.780746935	0.879827754	0.605042519	FALSE	TRUE	TRUE	TRUE	TRUE	TRUE	TRUE	TRUE	TRUE	TRUE
chr14	102418075	102422498	85	16288.73252	0	0.572981366	0.506477749	0.709745183	0.907039217	0.882498758	0.400561468	FALSE	TRUE	TRUE	TRUE	TRUE	TRUE	TRUE	FALSE	TRUE	TRUE
chr18	23243786	23245081	30	16284.7309	0	0.31120757	0.315575354	0.448683542	0.816363663	0.784008139	0.505156093	FALSE	TRUE	TRUE	TRUE	TRUE	TRUE	TRUE	FALSE	TRUE	TRUE
chr2	29063004	29066104	53	16283.50339	0	0.563676831	0.447465107	0.632774859	0.812503071	0.901075693	0.453610586	TRUE	TRUE	FALSE	TRUE	TRUE	TRUE	TRUE	FALSE	TRUE	TRUE
chr20	10636645	10642561	107	16277.74793	0	0.66849753	0.42739587	0.595548715	0.669177128	0.786288814	0.358892944	FALSE	FALSE	FALSE	FALSE	FALSE	TRUE	TRUE	FALSE	TRUE	FALSE
chr12	116859386	116862897	54	16275.10303	0	0.293141163	0.469490869	0.558820438	0.432599554	0.783883548	0.490742385	TRUE	TRUE	TRUE	TRUE	FALSE	TRUE	FALSE	TRUE	TRUE	FALSE
chr14	99062175	99063365	31	16272.21577	0	0.915484412	0.528781596	0.631869173	0.843858344	0.32021324	0.595271172	TRUE	TRUE	TRUE	FALSE	FALSE	TRUE	TRUE	TRUE	TRUE	TRUE
chr17	5780516	5781692	24	16270.65139	0	0.889480197	0.870906883	0.807519049	0.876254175	0.362779633	0.526700563	FALSE	TRUE	FALSE	FALSE	FALSE	TRUE	FALSE	TRUE	TRUE	FALSE
chr14	101128220	101129559	41	16270.25729	0	0.941301802	0.920733703	0.924953547	0.851731025	0.470101998	0.471199804	FALSE	TRUE	FALSE	FALSE	FALSE	TRUE	FALSE	TRUE	TRUE	FALSE
chr15	37037794	37039121	17	16269.99892	0	0.878030067	0.90052578	0.771620827	0.856163851	0.216357698	0.684168082	FALSE	TRUE	TRUE	FALSE	TRUE	TRUE	FALSE	TRUE	TRUE	FALSE
chr7	74606779	74607730	29	16264.5156	0	0.199782864	0.158602861	0.215544417	0.546720736	0.586530465	0.427927603	FALSE	TRUE	FALSE	TRUE	FALSE	TRUE	TRUE	FALSE	TRUE	TRUE
chr4	128551968	128554249	42	16262.6494	0	0.380279794	0.337088593	0.410690735	0.358939458	0.766769027	0.429680434	FALSE	TRUE	FALSE	FALSE	FALSE	TRUE	FALSE	TRUE	TRUE	FALSE
chr4	41362830	41363781	19	16261.3621	0	0.111242459	0.075809895	0.170110964	0.414526418	0.732227497	0.656417602	FALSE	TRUE	FALSE	TRUE	FALSE	TRUE	TRUE	TRUE	TRUE	TRUE
chr2	144460888	144461866	17	16254.52389	0	0.219444572	0.201999941	0.435221885	0.878693777	0.894792006	0.692792065	FALSE	TRUE	TRUE	TRUE	TRUE	TRUE	TRUE	FALSE	TRUE	TRUE
chr4	76578895	76580979	45	16249.78335	0	0.955532263	0.833916556	0.919503513	0.886452348	0.544809989	0.410722274	TRUE	TRUE	FALSE	FALSE	FALSE	TRUE	FALSE	TRUE	TRUE	FALSE
chr17	66537427	66543176	79	16249.26824	0	0.501308731	0.421600265	0.595347662	0.767672203	0.766344171	0.346071937	FALSE	TRUE	FALSE	TRUE	FALSE	TRUE	TRUE	FALSE	FALSE	TRUE
chr18	75159396	75161868	53	16243.17073	0	0.527672071	0.44291466	0.606006893	0.687309222	0.854405547	0.411490887	TRUE	TRUE	FALSE	TRUE	TRUE	TRUE	TRUE	TRUE	TRUE	FALSE
chr12	3311165	3314432	63	16240.79612	0	0.698157581	0.658095281	0.732510965	0.876781468	0.381140646	0.495640822	FALSE	TRUE	FALSE	TRUE	FALSE	TRUE	TRUE	TRUE	TRUE	FALSE
chr15	77690945	77696164	77	16240.45101	0	0.558745022	0.448214156	0.568505346	0.834995035	0.879093231	0.430879075	FALSE	TRUE	FALSE	TRUE	FALSE	TRUE	TRUE	FALSE	TRUE	TRUE
chr1	74570332	74572932	44	16235.04092	0	0.567834256	0.571251418	0.674912083	0.894497723	0.913266496	0.34543224	FALSE	TRUE	TRUE	TRUE	TRUE	TRUE	TRUE	FALSE	TRUE	TRUE
chr12	131024581	131026012	31	16227.31477	0	0.860569216	0.925800437	0.847928554	0.877868679	0.450950024	0.474850413	FALSE	TRUE	FALSE	FALSE	FALSE	TRUE	FALSE	TRUE	TRUE	FALSE
chr21	31887582	31888671	27	16225.54605	0	0.450833098	0.357044364	0.505626585	0.839243141	0.929596309	0.572551945	FALSE	TRUE	FALSE	TRUE	TRUE	TRUE	TRUE	FALSE	TRUE	TRUE
chr17	77449566	77450965	23	16223.33179	0	0.198607422	0.22522859	0.346254892	0.312332877	0.795191595	0.596584173	FALSE	TRUE	TRUE	FALSE	TRUE	TRUE	FALSE	TRUE	TRUE	FALSE
chr6	43308682	43309482	25	16202.46958	0	0.189361488	0.176342937	0.194421731	0.178768837	0.673033688	0.496690751	FALSE	TRUE	FALSE	FALSE	FALSE	TRUE	FALSE	TRUE	TRUE	FALSE
chr3	11704499	11705394	39	16195.2512	0	0.31154268	0.570515569	0.750248419	0.892353504	0.889899845	0.580810824	TRUE	TRUE	TRUE	TRUE	TRUE	TRUE	TRUE	FALSE	TRUE	TRUE
chr12	130649783	130651814	38	16193.57236	0	0.344763461	0.366618635	0.440204736	0.500209163	0.837785521	0.49302206	FALSE	TRUE	FALSE	FALSE	FALSE	TRUE	FALSE	TRUE	TRUE	FALSE
chr22	27385626	27387436	32	16180.16872	0	0.952837114	0.947429387	0.928738922	0.885492028	0.351928919	0.600908196	FALSE	TRUE	FALSE	FALSE	FALSE	TRUE	FALSE	TRUE	TRUE	FALSE
chr16	5459861	5461676	25	16170.08665	0	0.795515108	0.67393755	0.68952425	0.760210586	0.276903178	0.51861193	TRUE	TRUE	TRUE	FALSE	FALSE	TRUE	FALSE	TRUE	TRUE	FALSE
chr5	4092323	4094157	33	16162.14342	0	0.589050688	0.444882466	0.660450232	0.937581081	0.934280744	0.492698615	TRUE	TRUE	FALSE	TRUE	TRUE	TRUE	TRUE	FALSE	TRUE	TRUE
chr1	33516659	33518694	29	16158.1145	0	0.432152095	0.374321011	0.480675916	0.826623366	0.736883522	0.452302354	FALSE	TRUE	FALSE	TRUE	TRUE	TRUE	TRUE	FALSE	TRUE	TRUE
chr10	12779823	12786446	119	16157.01824	0	0.552557751	0.499448228	0.623136008	0.88938564	0.771222313	0.389937412	FALSE	TRUE	FALSE	TRUE	FALSE	TRUE	TRUE	FALSE	FALSE	TRUE
chr13	106594019	106596612	35	16138.18866	0	0.478946188	0.658691568	0.599471763	0.937267754	0.937614526	0.458668338	TRUE	TRUE	TRUE	TRUE	FALSE	TRUE	TRUE	FALSE	TRUE	TRUE
chr10	131358575	131359512	19	16137.17968	0	0.373322767	0.291004207	0.562943106	0.880258858	0.906854839	0.615850632	TRUE	TRUE	TRUE	TRUE	TRUE	TRUE	TRUE	FALSE	TRUE	TRUE
chr12	123476695	123480806	70	16122.77518	0	0.530889367	0.599678232	0.625840288	0.890527557	0.87313174	0.35963819	TRUE	TRUE	TRUE	TRUE	FALSE	TRUE	TRUE	FALSE	TRUE	TRUE
chr18	23112838	23116337	48	16118.26425	0	0.541977553	0.506394055	0.492920858	0.571856884	0.848494654	0.355573796	FALSE	TRUE	FALSE	FALSE	FALSE	TRUE	FALSE	TRUE	TRUE	FALSE
chr4	66366236	66367793	18	16115.61737	0	0.941814632	0.90794149	0.834243839	0.812047612	0.456433471	0.485381161	FALSE	TRUE	TRUE	TRUE	FALSE	TRUE	TRUE	TRUE	TRUE	FALSE
chr1	109281656	109282933	36	16107.34152	0	0.256477656	0.1142391	0.356602665	0.499889512	0.766777022	0.652537921	TRUE	TRUE	FALSE	TRUE	TRUE	TRUE	TRUE	TRUE	TRUE	TRUE
chr22	20211695	20214817	65	16104.9051	0	0.405299965	0.415249965	0.46681005	0.865010699	0.77315193	0.459710734	FALSE	TRUE	FALSE	TRUE	FALSE	TRUE	TRUE	FALSE	TRUE	TRUE
chr7	98770713	98772741	36	16095.82208	0	0.464339576	0.336325966	0.400476623	0.63217533	0.875806023	0.539480057	TRUE	TRUE	FALSE	TRUE	FALSE	TRUE	TRUE	TRUE	TRUE	TRUE
chr14	92968470	92970520	45	16090.51279	0	0.490850062	0.625415676	0.631156308	0.904868936	0.886847196	0.414018874	FALSE	TRUE	TRUE	TRUE	FALSE	TRUE	TRUE	FALSE	TRUE	TRUE
chr21	42746107	42747587	42	16088.66115	0	0.894156692	0.886371337	0.750822515	0.857383827	0.383259015	0.510897677	FALSE	TRUE	TRUE	FALSE	FALSE	TRUE	FALSE	TRUE	TRUE	FALSE
chr10	132066361	132068026	39	16085.32922	0	0.334826208	0.286016719	0.428517337	0.471744987	0.742238515	0.456221797	FALSE	TRUE	TRUE	TRUE	TRUE	TRUE	TRUE	TRUE	TRUE	FALSE
chr22	46693191	46694486	27	16076.12152	0	0.272387177	0.366284755	0.35036302	0.643314736	0.86955029	0.597163113	FALSE	TRUE	FALSE	TRUE	FALSE	TRUE	TRUE	TRUE	TRUE	TRUE
chr19	47497076	47504191	127	16074.15245	0	0.520436978	0.406661178	0.605338427	0.842238898	0.717489689	0.43557772	FALSE	FALSE	FALSE	TRUE	FALSE	TRUE	TRUE	FALSE	FALSE	FALSE
chr12	95896339	95897524	18	16068.30086	0	0.388278414	0.373876902	0.591653922	0.925010372	0.92223719	0.55113347	FALSE	TRUE	TRUE	TRUE	TRUE	TRUE	TRUE	FALSE	TRUE	TRUE
chr2	109593769	109595289	31	16061.93929	0	0.85861331	0.895349913	0.794948006	0.769416518	0.461664665	0.433685248	FALSE	TRUE	FALSE	FALSE	TRUE	TRUE	TRUE	TRUE	TRUE	FALSE
chr20	61958450	61960300	45	16056.04123	0	0.535279717	0.63893389	0.741322804	0.911988524	0.944383446	0.409103729	FALSE	TRUE	TRUE	TRUE	FALSE	TRUE	TRUE	FALSE	TRUE	TRUE
chr1	150824643	150826276	24	16050.64968	0	0.942955122	0.946343117	0.905324508	0.875797398	0.492336243	0.454006875	FALSE	TRUE	FALSE	FALSE	FALSE	TRUE	FALSE	TRUE	TRUE	FALSE
chr11	12050399	12053803	53	16049.57486	0	0.534718664	0.442916536	0.61278287	0.822939774	0.85177007	0.408853534	TRUE	TRUE	FALSE	TRUE	TRUE	TRUE	TRUE	FALSE	TRUE	TRUE
chr7	97025619	97027551	59	16043.22916	0	0.220245588	0.146419222	0.22924665	0.308694484	0.666736523	0.5203173	FALSE	TRUE	FALSE	FALSE	FALSE	TRUE	TRUE	TRUE	TRUE	FALSE
chr18	77066887	77069970	63	16033.51876	0	0.582020847	0.493280442	0.583479099	0.880323203	0.873140615	0.387042761	TRUE	TRUE	FALSE	TRUE	TRUE	TRUE	TRUE	FALSE	TRUE	TRUE
chr22	27802543	27804865	60	16030.00101	0	0.435887468	0.385420317	0.368294419	0.471009919	0.104913608	0.366096311	FALSE	TRUE	FALSE	FALSE	FALSE	TRUE	FALSE	TRUE	TRUE	FALSE
chr2	224981842	224985130	48	16024.80278	0	0.442761127	0.252583651	0.45794027	0.612344411	0.847178935	0.594595284	TRUE	TRUE	FALSE	TRUE	TRUE	TRUE	TRUE	TRUE	TRUE	TRUE
chr8	9230265	9231637	25	16023.26297	0	0.392228934	0.270662219	0.492834248	0.757048303	0.831305637	0.560643418	TRUE	TRUE	TRUE	TRUE	TRUE	TRUE	TRUE	FALSE	TRUE	TRUE
chr22	38065947	38072166	110	16021.75007	0	0.529666428	0.454525327	0.592839543	0.737264003	0.782932952	0.328407625	FALSE	TRUE	FALSE	TRUE	FALSE	TRUE	TRUE	FALSE	FALSE	FALSE
chr18	75296354	75298095	31	16007.30167	0	0.808466825	0.682146687	0.799770275	0.847102743	0.355683749	0.491418994	TRUE	TRUE	FALSE	FALSE	TRUE	TRUE	TRUE	TRUE	TRUE	FALSE
chr5	80257201	80258074	26	16005.06285	0	0.220544568	0.586690125	0.519367314	0.814782249	0.829952515	0.609407947	TRUE	TRUE	TRUE	TRUE	FALSE	TRUE	TRUE	FALSE	TRUE	TRUE
chr2	45832765	45841695	99	15990.86271	0	0.582452774	0.440128732	0.591207377	0.853367535	0.789294294	0.413238803	TRUE	TRUE	FALSE	FALSE	TRUE	TRUE	TRUE	FALSE	FALSE	FALSE
chr10	132540271	132544369	74	15979.53226	0	0.829677076	0.820599752	0.864550739	0.859725772	0.204869028	0.659681711	FALSE	TRUE	FALSE	FALSE	FALSE	TRUE	FALSE	TRUE	TRUE	FALSE
chr8	38494296	38496360	37	15956.93813	0	0.460943083	0.370843848	0.642957325	0.847445667	0.893245329	0.522401481	TRUE	TRUE	TRUE	TRUE	TRUE	TRUE	TRUE	FALSE	TRUE	TRUE
chr6	163645309	163646384	27	15956.51888	0	0.833746617	0.707671232	0.705725217	0.714539868	0.303275758	0.530470858	TRUE	TRUE	TRUE	TRUE	FALSE	TRUE	FALSE	TRUE	TRUE	FALSE
chr16	54053276	54055665	37	15937.92791	0	0.90303598	0.806300408	0.617015874	0.541442058	0.476017647	0.427018333	TRUE	TRUE	TRUE	TRUE	TRUE	TRUE	TRUE	TRUE	TRUE	FALSE
chr13	36429966	36431060	30	15937.9089	0	0.246069187	0.247285838	0.278542234	0.303523775	0.669544937	0.423475749	FALSE	TRUE	FALSE	FALSE	FALSE	TRUE	FALSE	TRUE	TRUE	FALSE
chr14	101758242	101759985	30	15933.22116	0	0.657300524	0.600900243	0.744087797	0.745911199	0.22916955	0.51674165	FALSE	TRUE	FALSE	FALSE	TRUE	TRUE	TRUE	TRUE	TRUE	FALSE
chr19	31314599	31317356	46	15928.64499	0	0.444594651	0.463892564	0.639049676	0.572150821	0.882786828	0.438192177	FALSE	TRUE	TRUE	FALSE	TRUE	TRUE	FALSE	TRUE	TRUE	FALSE
chr7	157679658	157680891	20	15914.52441	0	0.875339341	0.8308796	0.737439105	0.236018509	0.153110154	0.722229187	FALSE	TRUE	TRUE	TRUE	FALSE	TRUE	TRUE	FALSE	TRUE	TRUE
chr8	1946220	1947556	49	15907.95289	0	0.374816745	0.288060466	0.639870898	0.841813707	0.936258879	0.648198413	FALSE	TRUE	TRUE	TRUE	TRUE	TRUE	TRUE	FALSE	TRUE	TRUE
chr16	49744726	49746345	29	15905.66821	0	0.924869494	0.839960093	0.811239236	0.718659147	0.424469449	0.500400046	TRUE	TRUE	TRUE	TRUE	FALSE	TRUE	FALSE	TRUE	TRUE	FALSE
chr17	9273141	9274472	31	15900.72565	0	0.521631676	0.446131789	0.576399528	0.946697039	0.943738247	0.50056525	FALSE	TRUE	FALSE	TRUE	TRUE	TRUE	TRUE	FALSE	TRUE	TRUE
chr16	90034996	90039317	91	15896.23981	0	0.532243351	0.583222934	0.676691528	0.898913422	0.875116751	0.366670071	FALSE	TRUE	FALSE	TRUE	FALSE	TRUE	TRUE	FALSE	TRUE	TRUE
chr17	78224242	78225716	37	15890.37072	0	0.418456639	0.274385234	0.495254692	0.507843447	0.885433337	0.611048103	TRUE	TRUE	FALSE	FALSE	TRUE	TRUE	TRUE	TRUE	TRUE	FALSE
chr1	1959595	1961631	52	15885.8088	0	0.339400681	0.398781407	0.531812409	0.841810371	0.714170129	0.50240969	FALSE	TRUE	TRUE	TRUE	TRUE	TRUE	TRUE	FALSE	TRUE	TRUE
chr1	7580552	7583025	45	15878.49472	0	0.605168533	0.413724383	0.569073776	0.650509041	0.889863026	0.476138643	TRUE	TRUE	FALSE	FALSE	TRUE	TRUE	TRUE	TRUE	TRUE	FALSE
chr2	63051702	63055700	133	15875.19823	0	0.568635767	0.342170054	0.53462735	0.497104372	0.821936037	0.479765983	TRUE	TRUE	FALSE	FALSE	FALSE	TRUE	FALSE	TRUE	TRUE	FALSE
chr12	24396049	24396732	14	15869.26339	0	0.301180185	0.315349634	0.410792971	0.321620544	0.890832351	0.589652165	FALSE	TRUE	TRUE	FALSE	TRUE	TRUE	FALSE	TRUE	TRUE	FALSE
chr3	10977390	10978970	27	15866.20613	0	0.803215779	0.862571503	0.759254794	0.54404272	0.331401367	0.531170136	FALSE	TRUE	FALSE	TRUE	TRUE	TRUE	TRUE	TRUE	TRUE	TRUE
chr15	31378024	31380364	45	15866.06069	0	0.555973221	0.523322772	0.662315822	0.869763001	0.863966101	0.346440229	FALSE	TRUE	TRUE	TRUE	TRUE	TRUE	TRUE	FALSE	TRUE	TRUE
chr5	509749	510842	28	15854.76685	0	0.539608847	0.398689724	0.749937381	0.917080218	0.93683634	0.538146615	TRUE	TRUE	TRUE	TRUE	TRUE	TRUE	TRUE	FALSE	TRUE	TRUE
chr16	85696509	85697892	37	15841.26083	0	0.546820029	0.395148568	0.593550131	0.879278501	0.911991645	0.516843076	TRUE	TRUE	FALSE	TRUE	TRUE	TRUE	TRUE	FALSE	TRUE	TRUE
chr9	136494286	136495789	45	15829.03154	0	0.533918131	0.400566248	0.639026304	0.899400735	0.910424717	0.509858468	TRUE	TRUE	FALSE	TRUE	TRUE	TRUE	TRUE	FALSE	TRUE	TRUE
chr9	98380115	98382470	45	15815.05219	0	0.52896226	0.529597314	0.532704674	0.690261409	0.86723053	0.33826827	FALSE	TRUE	FALSE	TRUE	FALSE	TRUE	TRUE	TRUE	TRUE	TRUE
chr2	31252577	31256816	66	15814.96882	0	0.637593888	0.470855526	0.702434964	0.898317441	0.926907464	0.456051938	TRUE	TRUE	FALSE	TRUE	TRUE	TRUE	TRUE	FALSE	TRUE	TRUE
chr2	174771771	174777826	70	15788.74551	0	0.512324712	0.474969323	0.598508058	0.767410242	0.835939281	0.360969958	FALSE	TRUE	FALSE	TRUE	FALSE	TRUE	TRUE	FALSE	TRUE	TRUE
chr8	1936687	1940244	88	15786.44141	0	0.500453422	0.48495333	0.660549995	0.925345112	0.784047279	0.440391782	FALSE	TRUE	FALSE	TRUE	TRUE	TRUE	TRUE	FALSE	FALSE	FALSE
chr15	61157536	61159249	24	15782.79288	0	0.905965694	0.935471352	0.898631455	0.872346695	0.482815445	0.452655907	FALSE	TRUE	FALSE	FALSE	FALSE	TRUE	FALSE	TRUE	TRUE	FALSE
chr19	6780382	6782186	31	15776.48833	0	0.372954558	0.328925585	0.405598137	0.806908568	0.857078308	0.528152723	FALSE	TRUE	FALSE	TRUE	FALSE	TRUE	TRUE	FALSE	TRUE	TRUE
chr15	89363957	89367306	59	15775.37457	0	0.063528775	0.050137579	0.08371287	0.552942392	0.097167852	0.502804813	FALSE	FALSE	FALSE	TRUE	FALSE	FALSE	TRUE	TRUE	FALSE	TRUE
chr8	130401370	130402673	21	15773.03879	0	0.929131083	0.912206681	0.894346657	0.872438892	0.274103452	0.655027631	FALSE	TRUE	FALSE	FALSE	FALSE	TRUE	FALSE	TRUE	TRUE	FALSE
chr2	112690330	112692702	42	15766.26603	0	0.504220641	0.480080855	0.624526108	0.92032414	0.899623651	0.440243284	FALSE	TRUE	TRUE	TRUE	TRUE	TRUE	TRUE	FALSE	TRUE	TRUE
chr3	123441634	123443600	36	15763.61188	0	0.737249281	0.716760357	0.697904331	0.796594241	0.12177537	0.674818871	FALSE	TRUE	FALSE	FALSE	FALSE	TRUE	FALSE	TRUE	TRUE	FALSE
chr16	89358158	89365546	119	15763.06621	0	0.621658571	0.471356531	0.64196374	0.773199733	0.785582868	0.314226337	TRUE	FALSE	FALSE	FALSE	TRUE	TRUE	TRUE	FALSE	FALSE	FALSE
chr8	9962284	9964847	44	15752.63967	0	0.362663714	0.290167126	0.427683427	0.568457673	0.770622081	0.480454956	FALSE	TRUE	FALSE	TRUE	TRUE	TRUE	TRUE	TRUE	TRUE	TRUE
chr11	123525196	123527762	40	15741.82355	0	0.138425059	0.134954266	0.328994652	0.460183281	0.665019846	0.53006558	FALSE	TRUE	TRUE	TRUE	TRUE	TRUE	TRUE	TRUE	TRUE	FALSE
chr18	72637184	72638888	28	15741.71138	0	0.314127104	0.324415438	0.554209904	0.868657916	0.838498152	0.554530812	FALSE	TRUE	TRUE	TRUE	TRUE	TRUE	TRUE	FALSE	TRUE	TRUE
chr1	18197113	18202296	70	15739.39842	0	0.568205895	0.613091887	0.755261045	0.826673757	0.899793278	0.331587383	FALSE	TRUE	TRUE	TRUE	FALSE	TRUE	TRUE	FALSE	TRUE	FALSE
chr20	57729419	57731081	28	15738.61566	0	0.494438647	0.449970941	0.479237448	0.647545597	0.916808382	0.466837441	FALSE	TRUE	FALSE	TRUE	FALSE	TRUE	TRUE	TRUE	TRUE	TRUE
chr11	70823776	70825099	36	15733.27268	0	0.27470313	0.343993566	0.30118457	0.495797575	0.786038903	0.511335773	FALSE	TRUE	FALSE	TRUE	FALSE	TRUE	TRUE	TRUE	TRUE	TRUE
chr2	237615046	237617742	39	15732.23217	0	0.471076448	0.595914071	0.53324022	0.76505384	0.862628144	0.391551696	TRUE	TRUE	FALSE	TRUE	FALSE	TRUE	TRUE	TRUE	TRUE	TRUE
chr6	105844447	105845898	24	15727.51245	0	0.509465225	0.57232879	0.678262821	0.878124083	0.945383438	0.435918213	TRUE	TRUE	TRUE	TRUE	TRUE	TRUE	TRUE	TRUE	TRUE	TRUE
chr14	70831752	70834330	37	15716.96114	0	0.588183553	0.586171125	0.693760165	0.903193185	0.941320168	0.355149043	FALSE	TRUE	TRUE	TRUE	TRUE	TRUE	TRUE	FALSE	TRUE	TRUE
chr4	173510348	173511463	40	15700.31146	0	0.584393109	0.647813143	0.499077691	0.191362982	0.23098767	0.456450161	FALSE	TRUE	FALSE	TRUE	TRUE	TRUE	TRUE	FALSE	TRUE	TRUE
chr9	134800573	134801584	40	15690.87619	0	0.166289776	0.143879374	0.224279992	0.57432393	0.691517033	0.547637659	FALSE	TRUE	FALSE	TRUE	FALSE	TRUE	TRUE	FALSE	TRUE	TRUE
chr19	29662034	29663765	27	15690.49793	0	0.517281135	0.380412467	0.534296945	0.920135107	0.941521129	0.561108662	TRUE	TRUE	FALSE	TRUE	TRUE	TRUE	TRUE	FALSE	TRUE	TRUE
chr9	92726977	92731298	65	15689.99202	0	0.638279293	0.563862183	0.706730594	0.89020496	0.907569774	0.343707591	FALSE	TRUE	FALSE	TRUE	TRUE	TRUE	TRUE	FALSE	TRUE	TRUE
chr6	34065706	34066715	25	15689.57494	0	0.274224093	0.226185225	0.424289368	0.798853506	0.801932565	0.575747339	FALSE	TRUE	TRUE	TRUE	TRUE	TRUE	TRUE	FALSE	TRUE	TRUE
chr2	105370101	105371942	36	15686.09739	0	0.373687771	0.299484315	0.625973738	0.794179466	0.810233123	0.510748808	FALSE	TRUE	TRUE	TRUE	TRUE	TRUE	TRUE	FALSE	TRUE	TRUE
chr16	86934638	86936149	35	15685.11831	0	0.939778011	0.936620074	0.927332953	0.898157962	0.536560856	0.403217155	FALSE	TRUE	FALSE	FALSE	FALSE	TRUE	FALSE	TRUE	TRUE	FALSE
chr8	64586751	64587661	39	15673.77451	0	0.248256443	0.121702687	0.25541594	0.345604838	0.643701418	0.521998731	FALSE	TRUE	FALSE	FALSE	FALSE	TRUE	TRUE	TRUE	TRUE	FALSE
chr10	7474742	7476499	41	15672.32139	0	0.481294592	0.397488036	0.646816042	0.705879724	0.871715322	0.474227286	FALSE	TRUE	TRUE	TRUE	TRUE	TRUE	TRUE	TRUE	TRUE	FALSE
chr4	186742930	186744396	21	15665.9005	0	0.485863636	0.368568033	0.488933835	0.817518858	0.877005444	0.508437411	TRUE	TRUE	FALSE	TRUE	TRUE	TRUE	TRUE	FALSE	TRUE	TRUE
chr14	91359528	91363044	73	15652.08166	0	0.922013363	0.911059705	0.923714825	0.925532505	0.433876267	0.491656238	FALSE	TRUE	FALSE	FALSE	FALSE	TRUE	FALSE	TRUE	TRUE	FALSE
chr20	61186813	61188413	35	15649.35722	0	0.915452157	0.878234068	0.839615836	0.70725806	0.515555147	0.39989701	FALSE	TRUE	FALSE	TRUE	FALSE	TRUE	TRUE	TRUE	TRUE	TRUE
chr20	25272169	25275004	61	15642.72779	0	0.413206523	0.38968963	0.512303112	0.837105097	0.74603478	0.447415467	FALSE	TRUE	FALSE	TRUE	FALSE	TRUE	TRUE	FALSE	TRUE	TRUE
chr3	131380284	131381625	30	15628.89961	0	0.344115597	0.267881342	0.334472581	0.301357129	0.705036152	0.43715481	TRUE	TRUE	FALSE	FALSE	FALSE	TRUE	FALSE	TRUE	TRUE	FALSE
chr12	124418339	124422169	88	15598.63457	0	0.520609716	0.350761003	0.576593629	0.837971376	0.81108296	0.487210373	TRUE	TRUE	FALSE	TRUE	TRUE	TRUE	TRUE	FALSE	FALSE	FALSE
chr2	26488137	26489678	37	15594.0956	0	0.519602307	0.38427402	0.660411448	0.946613598	0.931684748	0.562339578	TRUE	TRUE	TRUE	TRUE	TRUE	TRUE	TRUE	FALSE	TRUE	TRUE
chr5	160138143	160138923	23	15590.25188	0	0.953740731	0.948746047	0.953859143	0.926404554	0.557463409	0.396395735	FALSE	TRUE	FALSE	FALSE	FALSE	TRUE	FALSE	TRUE	TRUE	FALSE
chr20	1905722	1910655	73	15585.31163	0	0.495149783	0.46742969	0.551891264	0.868573945	0.790968274	0.401144255	FALSE	TRUE	FALSE	TRUE	FALSE	TRUE	TRUE	FALSE	FALSE	TRUE
chr10	80606100	80609729	58	15575.08004	0	0.601221271	0.480726374	0.667259547	0.912721408	0.935628563	0.454902189	FALSE	TRUE	FALSE	TRUE	TRUE	TRUE	TRUE	FALSE	TRUE	TRUE
chr13	30871705	30872757	26	15565.10762	0	0.306602799	0.29945551	0.492035482	0.841206834	0.847840385	0.548384875	FALSE	TRUE	TRUE	TRUE	TRUE	TRUE	TRUE	FALSE	TRUE	TRUE
chr19	47267109	47268962	39	15562.4066	0	0.472369872	0.383741113	0.614183942	0.915587032	0.892984897	0.531845919	FALSE	TRUE	TRUE	TRUE	TRUE	TRUE	TRUE	FALSE	TRUE	TRUE
chr18	56083148	56087383	48	15562.24181	0	0.663223427	0.578533797	0.761818385	0.919993888	0.931563686	0.353029889	FALSE	TRUE	TRUE	TRUE	TRUE	TRUE	TRUE	FALSE	TRUE	TRUE
chr12	130454391	130458916	126	15555.99961	0	0.643251766	0.644051329	0.699646572	0.871144105	0.893546568	0.250294802	FALSE	TRUE	FALSE	TRUE	FALSE	TRUE	TRUE	FALSE	TRUE	TRUE
chr3	123476102	123478284	29	15554.89391	0	0.832205305	0.761916599	0.726396373	0.847321112	0.416943477	0.430377635	FALSE	TRUE	TRUE	FALSE	FALSE	TRUE	FALSE	TRUE	TRUE	TRUE
chr20	36858691	36862307	63	15553.35817	0	0.477062579	0.439920328	0.476704846	0.396909046	0.834919896	0.438010851	FALSE	TRUE	FALSE	FALSE	FALSE	TRUE	FALSE	TRUE	TRUE	FALSE
chr4	5838044	5840773	72	15552.93418	0	0.63959196	0.542962612	0.742627715	0.848656022	0.901256034	0.358293422	TRUE	TRUE	FALSE	TRUE	TRUE	TRUE	TRUE	FALSE	TRUE	FALSE
chr19	33666260	33668213	49	15550.22254	0	0.630930615	0.563855259	0.654441682	0.868635226	0.943363472	0.379508214	FALSE	TRUE	FALSE	TRUE	FALSE	TRUE	TRUE	FALSE	TRUE	TRUE
chr4	183267694	183269146	24	15534.31417	0	0.880866615	0.869155514	0.923983778	0.933863755	0.357597771	0.576265983	FALSE	TRUE	FALSE	FALSE	FALSE	TRUE	FALSE	TRUE	TRUE	FALSE
chr13	112733971	112736032	47	15526.51808	0	0.600032695	0.720133264	0.642953235	0.872618479	0.934702077	0.334669382	TRUE	TRUE	FALSE	TRUE	FALSE	TRUE	TRUE	FALSE	TRUE	TRUE
chr10	131978472	131980429	49	15520.75072	0	0.284205632	0.259481882	0.364535067	0.416888506	0.708799107	0.449317225	FALSE	TRUE	TRUE	TRUE	TRUE	TRUE	TRUE	TRUE	TRUE	FALSE
chr10	3484117	3487300	60	15519.96025	0	0.503024751	0.705187836	0.650252894	0.798722141	0.841342919	0.338318168	TRUE	TRUE	TRUE	TRUE	FALSE	TRUE	TRUE	FALSE	TRUE	TRUE
chr9	94945041	94946847	27	15516.4173	0	0.435195453	0.424074442	0.51484886	0.882923147	0.899343241	0.475268799	FALSE	TRUE	FALSE	TRUE	FALSE	TRUE	TRUE	FALSE	TRUE	TRUE
chr6	44185433	44186680	19	15514.19151	0	0.921193318	0.908999006	0.897417448	0.891818029	0.452594777	0.468598541	FALSE	TRUE	FALSE	FALSE	FALSE	TRUE	FALSE	TRUE	TRUE	FALSE
chr4	8001901	8003442	36	15507.3028	0	0.851092004	0.851909317	0.784976111	0.81245598	0.399504604	0.452404713	FALSE	TRUE	FALSE	FALSE	FALSE	TRUE	FALSE	TRUE	TRUE	FALSE
chr12	124378732	124381805	59	15489.14137	0	0.394818783	0.275812218	0.450931005	0.673966065	0.803297896	0.527485678	FALSE	TRUE	FALSE	TRUE	FALSE	TRUE	TRUE	FALSE	TRUE	TRUE
chr16	55389463	55391787	33	15486.42387	0	0.943467856	0.925097462	0.905157513	0.851621615	0.556418179	0.387049677	FALSE	TRUE	FALSE	TRUE	FALSE	TRUE	FALSE	TRUE	TRUE	FALSE
chr7	36010421	36012689	37	15480.84081	0	0.529461357	0.468544694	0.62115976	0.819144159	0.87952808	0.410983386	TRUE	TRUE	TRUE	TRUE	TRUE	TRUE	TRUE	FALSE	TRUE	TRUE
chr7	31475737	31479902	50	15477.14952	0	0.629841044	0.502107203	0.640603782	0.872223808	0.920205139	0.418097936	TRUE	TRUE	FALSE	TRUE	TRUE	TRUE	TRUE	FALSE	TRUE	TRUE
chr2	51025933	51027209	21	15475.94423	0	0.180905944	0.118404773	0.189935427	0.506909865	0.80509639	0.686691617	FALSE	TRUE	FALSE	TRUE	FALSE	TRUE	TRUE	TRUE	TRUE	TRUE
chr9	133949865	133951599	42	15473.61807	0	0.43562975	0.399014402	0.526833395	0.786257549	0.889525496	0.490511094	FALSE	TRUE	FALSE	TRUE	TRUE	TRUE	TRUE	FALSE	TRUE	TRUE
chr9	98400805	98403242	43	15451.67968	0	0.612178536	0.51493545	0.609889249	0.790886477	0.939733428	0.424797978	FALSE	TRUE	FALSE	TRUE	FALSE	TRUE	TRUE	TRUE	TRUE	TRUE
chr8	46242444	46243875	38	15448.95114	0	0.535624858	0.518954449	0.636587856	0.865502511	0.920705914	0.401751464	FALSE	TRUE	TRUE	TRUE	TRUE	TRUE	TRUE	FALSE	TRUE	TRUE
chr2	4617973	4619977	32	15443.84962	0	0.942283442	0.900730361	0.867956412	0.928592738	0.592090192	0.350193249	FALSE	TRUE	TRUE	FALSE	FALSE	TRUE	FALSE	TRUE	TRUE	FALSE
chr15	52070536	52072132	25	15433.72811	0	0.881539258	0.920912987	0.846682011	0.831461067	0.449904206	0.471008781	FALSE	TRUE	FALSE	FALSE	FALSE	TRUE	FALSE	TRUE	TRUE	FALSE
chr7	154765846	154770559	84	15431.56821	0	0.69272029	0.548104604	0.692999144	0.804237227	0.825938065	0.277833461	TRUE	TRUE	FALSE	FALSE	TRUE	TRUE	TRUE	FALSE	TRUE	FALSE
chr2	2719841	2721134	28	15429.67757	0	0.875027095	0.789646418	0.828479416	0.865515503	0.402474124	0.472552971	TRUE	TRUE	FALSE	FALSE	FALSE	TRUE	FALSE	TRUE	TRUE	FALSE
chr1	156509609	156511729	44	15425.69917	0	0.459558029	0.454818984	0.526563939	0.776376445	0.862221445	0.407402461	FALSE	TRUE	FALSE	TRUE	FALSE	TRUE	TRUE	TRUE	TRUE	TRUE
chr18	49975427	49979942	47	15424.21188	0	0.654486467	0.466139475	0.580499046	0.784863539	0.912963524	0.446824049	TRUE	TRUE	FALSE	FALSE	FALSE	TRUE	TRUE	TRUE	TRUE	TRUE
chr9	79935788	79938110	30	15419.94016	0	0.91288045	0.920752011	0.897009566	0.8735658	0.519259484	0.401492527	FALSE	TRUE	FALSE	FALSE	FALSE	TRUE	FALSE	TRUE	TRUE	FALSE
chr2	2875816	2878139	43	15412.44651	0	0.704923429	0.620375945	0.688211907	0.597560027	0.266695377	0.438228051	FALSE	TRUE	FALSE	TRUE	FALSE	TRUE	FALSE	TRUE	TRUE	FALSE
chr22	29212078	29213255	29	15412.30828	0	0.463124802	0.417829214	0.561588298	0.906011414	0.906770566	0.488941352	FALSE	TRUE	TRUE	TRUE	TRUE	TRUE	TRUE	FALSE	TRUE	TRUE
chr5	17054999	17057787	32	15411.01798	0	0.585080609	0.467535069	0.743849766	0.896428116	0.930383323	0.462848254	TRUE	TRUE	TRUE	TRUE	TRUE	TRUE	TRUE	FALSE	TRUE	TRUE
chr21	39868629	39872427	57	15400.44291	0	0.708470979	0.8069341	0.830160883	0.803455433	0.166348878	0.663812005	FALSE	TRUE	FALSE	FALSE	FALSE	TRUE	FALSE	TRUE	TRUE	FALSE
chr17	50892786	50893961	31	15391.21105	0	0.786550572	0.409598172	0.618961012	0.614849838	0.131249576	0.655300996	TRUE	TRUE	TRUE	TRUE	TRUE	TRUE	TRUE	TRUE	TRUE	FALSE
chr8	55809320	55810922	17	15385.90222	0	0.392058611	0.380848971	0.501601648	0.872501431	0.926755153	0.545906182	FALSE	TRUE	TRUE	TRUE	TRUE	TRUE	TRUE	FALSE	TRUE	TRUE
chr12	109081699	109084364	37	15383.07482	0	0.480104373	0.542319924	0.615201075	0.842683448	0.921527238	0.441422865	FALSE	TRUE	TRUE	TRUE	FALSE	TRUE	TRUE	FALSE	TRUE	TRUE
chr22	46321121	46322203	23	15374.84666	0	0.880457791	0.811717722	0.825185026	0.957563705	0.289558202	0.668005503	FALSE	TRUE	FALSE	FALSE	FALSE	TRUE	TRUE	TRUE	TRUE	FALSE
chr2	2727391	2728616	28	15374.67764	0	0.5751912	0.429630497	0.782632095	0.957889215	0.951948143	0.528258718	TRUE	TRUE	TRUE	TRUE	TRUE	TRUE	TRUE	FALSE	TRUE	TRUE
chr3	197898566	197900225	27	15367.19675	0	0.916828063	0.738907752	0.859765936	0.910673359	0.455131773	0.46169629	TRUE	TRUE	FALSE	FALSE	TRUE	TRUE	TRUE	TRUE	TRUE	FALSE
chr16	70714607	70716692	38	15358.50256	0	0.409579079	0.408394451	0.41091192	0.622431503	0.852573102	0.444178651	FALSE	TRUE	FALSE	TRUE	FALSE	TRUE	TRUE	TRUE	TRUE	TRUE
chr2	309384	311291	28	15355.78994	0	0.866268041	0.780255246	0.749892369	0.784228669	0.450561964	0.415706077	TRUE	TRUE	TRUE	TRUE	FALSE	TRUE	FALSE	TRUE	TRUE	FALSE
chr21	41690877	41693379	43	15354.39526	0	0.462805422	0.404049783	0.529568669	0.896342368	0.805513046	0.492292585	FALSE	TRUE	FALSE	TRUE	TRUE	TRUE	TRUE	FALSE	TRUE	TRUE
chr3	126750862	126755578	57	15347.79532	0	0.590050061	0.438876096	0.724835595	0.778099689	0.870878962	0.432002866	TRUE	TRUE	FALSE	FALSE	TRUE	TRUE	TRUE	FALSE	FALSE	FALSE
chr21	41810441	41811298	26	15346.75396	0	0.962368046	0.948115985	0.879209555	0.945834078	0.543329893	0.419038154	FALSE	TRUE	FALSE	FALSE	FALSE	TRUE	FALSE	TRUE	TRUE	FALSE
chr4	189146597	189147779	28	15343.6667	0	0.882558331	0.857873871	0.888809349	0.937991133	0.493059459	0.444931674	FALSE	TRUE	FALSE	FALSE	FALSE	TRUE	TRUE	TRUE	TRUE	FALSE
chr2	222562955	222565455	30	15343.58296	0	0.501032069	0.375436918	0.622462939	0.865609093	0.876960592	0.501523673	TRUE	TRUE	TRUE	TRUE	TRUE	TRUE	TRUE	FALSE	TRUE	TRUE
chr5	31504127	31506306	33	15333.89352	0	0.945896831	0.887476263	0.916636374	0.890703287	0.481475263	0.464421567	FALSE	TRUE	FALSE	FALSE	FALSE	TRUE	FALSE	TRUE	TRUE	FALSE
chr8	42475351	42477069	48	15331.12328	0	0.568333851	0.61399564	0.746291616	0.962419305	0.956975544	0.394085454	FALSE	TRUE	TRUE	TRUE	TRUE	TRUE	TRUE	FALSE	TRUE	TRUE
chr11	69790831	69792722	42	15330.14388	0	0.63864355	0.493098027	0.728017183	0.920466452	0.940231875	0.447133847	TRUE	TRUE	FALSE	TRUE	TRUE	TRUE	TRUE	FALSE	TRUE	TRUE
chr22	17969135	17970492	33	15312.67745	0	0.442243528	0.492322656	0.661612957	0.887722117	0.926329825	0.484086297	FALSE	TRUE	TRUE	TRUE	TRUE	TRUE	TRUE	FALSE	TRUE	TRUE
chr9	137796885	137798292	27	15311.87404	0	0.924916513	0.89324811	0.885425208	0.876364345	0.395574248	0.529342265	FALSE	TRUE	FALSE	FALSE	FALSE	TRUE	FALSE	TRUE	TRUE	FALSE
chr19	13968758	13970528	53	15301.70126	0	0.716064194	0.655497365	0.636868461	0.910607277	0.568727116	0.341880161	FALSE	TRUE	FALSE	TRUE	FALSE	TRUE	TRUE	TRUE	FALSE	TRUE
chr1	202861588	202862533	26	15300.88695	0	0.128731393	0.191082283	0.218591598	0.117092867	0.540100909	0.423008041	FALSE	TRUE	FALSE	FALSE	FALSE	TRUE	FALSE	TRUE	TRUE	FALSE
chr1	234408563	234409528	23	15299.78707	0	0.591161037	0.582256252	0.468279764	0.688197984	0.139543952	0.548654032	FALSE	TRUE	TRUE	TRUE	TRUE	TRUE	TRUE	TRUE	TRUE	TRUE
chr19	7242457	7244838	35	15295.39293	0	0.53607767	0.401005861	0.51549201	0.774144535	0.901612478	0.500606617	TRUE	TRUE	FALSE	TRUE	TRUE	TRUE	TRUE	TRUE	TRUE	TRUE
chr3	71239271	71243679	75	15294.44903	0	0.796624807	0.808332657	0.856571002	0.844854517	0.473040515	0.383530487	FALSE	TRUE	FALSE	FALSE	FALSE	TRUE	FALSE	TRUE	TRUE	FALSE
chr5	11074005	11076694	34	15290.65135	0	0.545671223	0.523607945	0.605705258	0.83858702	0.867353345	0.3437454	FALSE	TRUE	FALSE	TRUE	FALSE	TRUE	TRUE	FALSE	TRUE	TRUE
chr22	38258075	38262760	86	15290.16189	0	0.447082242	0.433898929	0.577959409	0.721631901	0.770084106	0.336185176	FALSE	TRUE	TRUE	TRUE	TRUE	TRUE	TRUE	FALSE	FALSE	FALSE
chr3	186946828	186950287	43	15278.11719	0	0.576061601	0.483101458	0.723319134	0.894258305	0.908670681	0.425569222	FALSE	TRUE	TRUE	TRUE	TRUE	TRUE	TRUE	FALSE	TRUE	TRUE
chr14	90535642	90537173	38	15276.58995	0	0.574460332	0.522044898	0.680415936	0.875440661	0.905567015	0.383522117	FALSE	TRUE	TRUE	TRUE	TRUE	TRUE	TRUE	FALSE	TRUE	TRUE
chr10	125530482	125532679	40	15274.01538	0	0.515409933	0.37229725	0.522578034	0.554564057	0.85216087	0.47986362	TRUE	TRUE	FALSE	FALSE	TRUE	TRUE	TRUE	TRUE	TRUE	FALSE
chr11	116709464	116711283	31	15270.03071	0	0.371303033	0.430668132	0.448355008	0.631081297	0.853971577	0.482668544	FALSE	TRUE	FALSE	TRUE	FALSE	TRUE	TRUE	TRUE	TRUE	TRUE
chr8	8241643	8243088	17	15263.25293	0	0.929080682	0.920113263	0.888636624	0.897713324	0.431850931	0.497229751	FALSE	TRUE	FALSE	FALSE	FALSE	TRUE	FALSE	TRUE	TRUE	FALSE
chr5	149995022	149996402	22	15262.61646	0	0.441252665	0.359416087	0.619283279	0.916572587	0.89842565	0.5571565	TRUE	TRUE	TRUE	TRUE	TRUE	TRUE	TRUE	FALSE	TRUE	TRUE
chr10	132986679	132988485	56	15258.21482	0	0.206865585	0.313602194	0.41173961	0.746808026	0.659006791	0.539942441	FALSE	TRUE	TRUE	TRUE	FALSE	TRUE	TRUE	FALSE	TRUE	TRUE
chr6	11605343	11606737	21	15245.80966	0	0.406311946	0.322172466	0.556415517	0.802174866	0.897517518	0.575345052	TRUE	TRUE	TRUE	TRUE	TRUE	TRUE	TRUE	TRUE	TRUE	TRUE
chr10	133082728	133083814	41	15241.13261	0	0.283314746	0.295262504	0.292494562	0.254814633	0.750488124	0.495673492	FALSE	TRUE	FALSE	FALSE	FALSE	TRUE	FALSE	TRUE	TRUE	FALSE
chr6	4351180	4353656	42	15231.43266	0	0.435358867	0.395174156	0.504185558	0.787639562	0.82951095	0.434336794	FALSE	TRUE	FALSE	TRUE	FALSE	TRUE	TRUE	FALSE	TRUE	TRUE
chr12	102961134	102961687	27	15225.87922	0	0.072693873	0.185087639	0.120851536	0.339973112	0.712771322	0.640077449	TRUE	TRUE	FALSE	TRUE	FALSE	TRUE	TRUE	TRUE	TRUE	TRUE
chr10	12481595	12486189	96	15225.35263	0	0.361063316	0.404994865	0.434624687	0.770123438	0.575164799	0.409060122	FALSE	TRUE	FALSE	TRUE	FALSE	FALSE	TRUE	FALSE	TRUE	TRUE
chr2	31139822	31142887	43	15217.70494	0	0.569982579	0.545123822	0.6900064	0.927589465	0.937111632	0.39198781	FALSE	TRUE	TRUE	TRUE	TRUE	TRUE	TRUE	FALSE	TRUE	TRUE
chr1	3777612	3780219	51	15212.43383	0	0.518028241	0.394653233	0.628883214	0.90372027	0.853895587	0.509067038	FALSE	TRUE	FALSE	TRUE	TRUE	TRUE	TRUE	FALSE	TRUE	TRUE
chr19	16508967	16510884	45	15211.42795	0	0.459914491	0.497242826	0.720559169	0.854996493	0.913339359	0.453424868	FALSE	TRUE	TRUE	TRUE	TRUE	TRUE	TRUE	FALSE	TRUE	FALSE
chr2	144524637	144525043	13	15202.86415	0	0.037085043	0.032774185	0.189341079	0.452208473	0.648728145	0.61595396	FALSE	TRUE	TRUE	TRUE	TRUE	TRUE	TRUE	TRUE	TRUE	TRUE
chr1	14506373	14509228	51	15202.78948	0	0.584116451	0.740664853	0.604072002	0.69672541	0.930729622	0.346613171	TRUE	TRUE	FALSE	TRUE	TRUE	TRUE	FALSE	TRUE	TRUE	TRUE
chr7	158611427	158613448	30	15191.00627	0	0.893922244	0.897574548	0.923846715	0.883218206	0.299269292	0.624577424	FALSE	TRUE	FALSE	FALSE	FALSE	TRUE	FALSE	TRUE	TRUE	FALSE
chr18	55347194	55347728	16	15188.12875	0	0.19260987	0.188039008	0.447656355	0.780216717	0.868494858	0.68045585	FALSE	TRUE	TRUE	TRUE	TRUE	TRUE	TRUE	TRUE	TRUE	TRUE
chr2	33679706	33683233	33	15184.83606	0	0.547224321	0.507958592	0.634838423	0.814276738	0.863975075	0.356016483	FALSE	TRUE	TRUE	TRUE	TRUE	TRUE	TRUE	FALSE	TRUE	TRUE
chr6	16355068	16356256	24	15181.9853	0	0.881696265	0.882774289	0.872223124	0.830365173	0.297390135	0.585384155	FALSE	TRUE	FALSE	FALSE	FALSE	TRUE	FALSE	TRUE	TRUE	FALSE
chr16	54544326	54546746	43	15180.40584	0	0.761169234	0.690088759	0.793175584	0.813742684	0.271697443	0.542045241	FALSE	TRUE	FALSE	FALSE	FALSE	TRUE	FALSE	TRUE	TRUE	FALSE
chr6	168638169	168639953	38	15179.31683	0	0.510941255	0.409033622	0.725508556	0.861962885	0.885370692	0.47633707	TRUE	TRUE	TRUE	TRUE	TRUE	TRUE	TRUE	FALSE	TRUE	TRUE
chr20	61526773	61527672	21	15178.19352	0	0.91718729	0.783781146	0.884590415	0.927662768	0.38175397	0.545908798	TRUE	TRUE	FALSE	FALSE	FALSE	TRUE	TRUE	TRUE	TRUE	FALSE
chr10	103636891	103639069	42	15175.29987	0	0.491076687	0.437956095	0.650598623	0.803913364	0.898408112	0.460452017	FALSE	TRUE	TRUE	TRUE	TRUE	TRUE	TRUE	FALSE	TRUE	TRUE
chr22	27753314	27757753	77	15173.78765	0	0.780496097	0.745518459	0.727095276	0.862900706	0.354847432	0.508053274	FALSE	TRUE	FALSE	FALSE	FALSE	TRUE	FALSE	TRUE	TRUE	FALSE
chr19	12839334	12840769	42	15170.34998	0	0.109190374	0.11851966	0.113195763	0.098743744	0.546945173	0.44820143	FALSE	TRUE	FALSE	FALSE	FALSE	TRUE	FALSE	TRUE	TRUE	FALSE
chr11	70827823	70829191	41	15151.22399	0	0.372523541	0.256097277	0.50687037	0.851827997	0.791965413	0.59573072	TRUE	TRUE	TRUE	TRUE	TRUE	TRUE	TRUE	FALSE	TRUE	TRUE
chr16	985460	987335	69	15143.98604	0	0.6194093	0.610874521	0.588808668	0.874318722	0.141073499	0.733245223	FALSE	TRUE	FALSE	TRUE	FALSE	TRUE	TRUE	TRUE	TRUE	TRUE
chr10	47335508	47337731	35	15143.0679	0	0.563495422	0.62151422	0.820177148	0.908092665	0.957524814	0.394029392	FALSE	TRUE	TRUE	TRUE	TRUE	TRUE	TRUE	FALSE	TRUE	FALSE
chr16	9154174	9155701	43	15100.61173	0	0.348968905	0.310646917	0.46449597	0.807071577	0.796666225	0.49642466	FALSE	TRUE	FALSE	TRUE	TRUE	TRUE	TRUE	FALSE	TRUE	TRUE
chr21	37566847	37570435	48	15091.93998	0	0.719611513	0.672242955	0.713471851	0.934888485	0.62575624	0.309132245	FALSE	TRUE	FALSE	FALSE	FALSE	TRUE	FALSE	TRUE	TRUE	TRUE
chr11	69203064	69203985	30	15078.92645	0	0.437298619	0.430455323	0.616968979	0.879073991	0.957674538	0.527219215	FALSE	TRUE	TRUE	TRUE	TRUE	TRUE	TRUE	FALSE	TRUE	TRUE
chr7	91265873	91267183	66	15076.59364	0	0.266438443	0.202344377	0.298432083	0.264050243	0.619649143	0.417304766	FALSE	TRUE	FALSE	FALSE	FALSE	TRUE	FALSE	TRUE	TRUE	FALSE
chr12	126348559	126350032	20	15076.12582	0	0.352610636	0.382949052	0.587104307	0.890152944	0.84861773	0.537542308	FALSE	TRUE	TRUE	TRUE	TRUE	TRUE	TRUE	FALSE	TRUE	TRUE
chr1	109864352	109866101	24	15073.47267	0	0.481912496	0.456654374	0.56914211	0.886046542	0.907721325	0.451066951	FALSE	TRUE	TRUE	TRUE	TRUE	TRUE	TRUE	FALSE	TRUE	TRUE
chr20	31983981	31985599	27	15071.2271	0	0.51924262	0.449936878	0.60276453	0.82897964	0.920085642	0.470148763	TRUE	TRUE	TRUE	TRUE	TRUE	TRUE	TRUE	TRUE	TRUE	TRUE
chr16	259162	261650	65	15053.9198	0	0.548520875	0.588134512	0.684988887	0.912982607	0.931943368	0.383422493	FALSE	TRUE	FALSE	TRUE	FALSE	TRUE	TRUE	FALSE	TRUE	TRUE
chr3	9071795	9074612	44	15052.03334	0	0.41755899	0.43718799	0.391327979	0.68003207	0.825373521	0.434045542	FALSE	TRUE	FALSE	TRUE	FALSE	TRUE	TRUE	TRUE	TRUE	TRUE
chr17	65143238	65148352	81	15045.6084	0	0.884957112	0.861056501	0.845534221	0.846925738	0.281592343	0.603364769	FALSE	TRUE	FALSE	FALSE	FALSE	TRUE	FALSE	TRUE	TRUE	FALSE
chr1	4017082	4020288	63	15040.60664	0	0.45353382	0.544690561	0.747716953	0.918667652	0.885604484	0.465133832	FALSE	TRUE	TRUE	TRUE	FALSE	TRUE	TRUE	FALSE	TRUE	FALSE
chr6	3882206	3884702	31	15033.08489	0	0.559214301	0.526090542	0.763036615	0.865155052	0.925132896	0.399042354	FALSE	TRUE	TRUE	TRUE	TRUE	TRUE	TRUE	FALSE	TRUE	FALSE
chr9	112852510	112855639	55	15027.75028	0	0.513824034	0.61137049	0.730453659	0.805413021	0.846619749	0.332795715	TRUE	TRUE	TRUE	TRUE	TRUE	TRUE	TRUE	FALSE	TRUE	FALSE
chr16	11150919	11153638	45	15023.25386	0	0.651596651	0.451539736	0.726856165	0.84315652	0.940597339	0.489057603	TRUE	TRUE	FALSE	TRUE	TRUE	TRUE	TRUE	FALSE	TRUE	FALSE
chr3	11805158	11809704	51	15023.11867	0	0.635751059	0.565768847	0.730147888	0.916602185	0.862534632	0.350833338	FALSE	TRUE	FALSE	TRUE	TRUE	TRUE	TRUE	FALSE	TRUE	TRUE
chr7	51276588	51279716	48	15012.51941	0	0.569898702	0.488416248	0.603397296	0.878237903	0.847010641	0.389821655	TRUE	TRUE	FALSE	TRUE	TRUE	TRUE	TRUE	FALSE	TRUE	TRUE
chr13	113626079	113627318	28	15007.70115	0	0.911409944	0.923246868	0.927151232	0.887968839	0.518484872	0.408666359	FALSE	TRUE	FALSE	FALSE	FALSE	TRUE	FALSE	TRUE	TRUE	FALSE
chr14	89427569	89429968	42	15003.84281	0	0.514325898	0.326935894	0.666476551	0.821200386	0.898099266	0.571163373	TRUE	TRUE	TRUE	TRUE	TRUE	TRUE	TRUE	FALSE	TRUE	TRUE
chr18	76975612	76980222	115	15001.80325	0	0.757661145	0.713186501	0.539516123	0.866736678	0.580645674	0.327220555	FALSE	FALSE	TRUE	FALSE	FALSE	FALSE	FALSE	TRUE	FALSE	TRUE
chr12	110002338	110006745	62	14996.7464	0	0.904582836	0.81952139	0.831119032	0.86691287	0.541577064	0.363005772	FALSE	TRUE	FALSE	FALSE	FALSE	TRUE	FALSE	TRUE	TRUE	FALSE
chr16	19210680	19211966	34	14988.17492	0	0.530560588	0.432899981	0.611162963	0.796423463	0.913498853	0.480598871	TRUE	TRUE	TRUE	TRUE	TRUE	TRUE	TRUE	TRUE	TRUE	TRUE
chr20	53330039	53332944	34	14981.07747	0	0.567983893	0.537979962	0.698364766	0.932200903	0.955993206	0.418013244	FALSE	TRUE	TRUE	TRUE	TRUE	TRUE	TRUE	FALSE	TRUE	TRUE
chr12	93344625	93348818	62	14970.58123	0	0.664637676	0.525889756	0.734119121	0.932599829	0.932170268	0.406710073	FALSE	TRUE	FALSE	TRUE	TRUE	TRUE	TRUE	FALSE	TRUE	TRUE
chr3	194128018	194132039	59	14969.75724	0	0.576935805	0.481893369	0.694124698	0.847421147	0.870064316	0.388170947	TRUE	TRUE	TRUE	TRUE	TRUE	TRUE	TRUE	FALSE	TRUE	TRUE
chr4	7860530	7863871	69	14968.81671	0	0.624003763	0.581332971	0.683618374	0.859952603	0.904413105	0.323080135	FALSE	TRUE	FALSE	TRUE	FALSE	TRUE	TRUE	FALSE	TRUE	TRUE
chr8	140084593	140089733	80	14964.24727	0	0.466664027	0.578146413	0.618424258	0.731699333	0.822417741	0.355753713	FALSE	TRUE	TRUE	TRUE	FALSE	TRUE	TRUE	FALSE	TRUE	FALSE
chr9	37923074	37924428	36	14956.09223	0	0.796225162	0.731500128	0.737655526	0.679523244	0.209588462	0.5866367	FALSE	TRUE	FALSE	FALSE	FALSE	TRUE	FALSE	TRUE	TRUE	FALSE
chr5	132463442	132467049	57	14944.53916	0	0.669037749	0.54488731	0.759766668	0.891010277	0.919549882	0.374662572	TRUE	TRUE	FALSE	TRUE	TRUE	TRUE	TRUE	FALSE	TRUE	FALSE
chr2	8545222	8545957	16	14927.37748	0	0.368581172	0.280325481	0.474567795	0.937185073	0.950776731	0.670451251	TRUE	TRUE	TRUE	TRUE	TRUE	TRUE	TRUE	FALSE	TRUE	TRUE
chr7	2611383	2615381	87	14926.31292	0	0.584237064	0.387266062	0.592820854	0.731647217	0.809177274	0.421911213	TRUE	FALSE	FALSE	TRUE	FALSE	TRUE	TRUE	FALSE	FALSE	FALSE
chr4	3286013	3288117	44	14925.95897	0	0.605497007	0.500973753	0.565178984	0.739117775	0.905955163	0.40498141	FALSE	TRUE	FALSE	FALSE	FALSE	TRUE	TRUE	TRUE	TRUE	FALSE
chr17	68455190	68456867	24	14922.71206	0	0.239880909	0.223885547	0.308559269	0.453509903	0.721322775	0.497437229	FALSE	TRUE	FALSE	TRUE	FALSE	TRUE	TRUE	TRUE	TRUE	FALSE
chr1	223771037	223773741	47	14917.6462	0	0.89908385	0.904927126	0.85210808	0.711041054	0.607666463	0.297260663	FALSE	TRUE	FALSE	TRUE	FALSE	TRUE	TRUE	TRUE	TRUE	TRUE
chr13	24107359	24109668	38	14916.25521	0	0.857933432	0.829126058	0.817101387	0.897420726	0.452537578	0.444883148	FALSE	TRUE	FALSE	FALSE	FALSE	TRUE	FALSE	TRUE	TRUE	FALSE
chr12	132102763	132104054	33	14909.29231	0	0.935121398	0.90183633	0.917237557	0.784606304	0.45522027	0.479901128	FALSE	TRUE	FALSE	TRUE	FALSE	TRUE	FALSE	TRUE	TRUE	FALSE
chr8	15416844	15418664	27	14898.34392	0	0.882551494	0.874877287	0.807743316	0.841436237	0.333368002	0.549183492	FALSE	TRUE	FALSE	FALSE	FALSE	TRUE	FALSE	TRUE	TRUE	FALSE
chr17	2861570	2865180	65	14894.52966	0	0.704680553	0.609197135	0.779350662	0.938401151	0.9546229	0.345425766	FALSE	TRUE	FALSE	TRUE	FALSE	TRUE	TRUE	FALSE	FALSE	FALSE
chr19	10645466	10647704	36	14892.90765	0	0.530614865	0.495520109	0.597653721	0.891669086	0.924515242	0.428995133	FALSE	TRUE	FALSE	TRUE	TRUE	TRUE	TRUE	FALSE	TRUE	TRUE
chr18	55398025	55399264	18	14884.49003	0	0.155275233	0.105450277	0.534509821	0.891412254	0.886435984	0.785961977	FALSE	TRUE	TRUE	TRUE	TRUE	TRUE	TRUE	FALSE	TRUE	TRUE
chr6	136036632	136038516	26	14878.93158	0	0.837969862	0.818864882	0.838170185	0.705848737	0.245240031	0.592930154	FALSE	TRUE	FALSE	TRUE	FALSE	TRUE	FALSE	TRUE	TRUE	TRUE
chr1	27070165	27073365	47	14878.7562	0	0.616252864	0.53880628	0.588367703	0.668028636	0.920540025	0.381733746	FALSE	TRUE	FALSE	FALSE	FALSE	TRUE	FALSE	TRUE	TRUE	FALSE
chr19	47752843	47754169	31	14872.5396	0	0.459062921	0.382347362	0.577639498	0.938438886	0.927638646	0.556091524	FALSE	TRUE	FALSE	TRUE	TRUE	TRUE	TRUE	FALSE	TRUE	TRUE
chr22	38311995	38315571	61	14872.02441	0	0.417227197	0.416322744	0.533157879	0.577395619	0.750960733	0.334637989	FALSE	TRUE	TRUE	TRUE	TRUE	TRUE	TRUE	TRUE	TRUE	FALSE
chr10	103640143	103643616	45	14859.93599	0	0.595223184	0.563873769	0.690584327	0.885751232	0.925874253	0.362000484	FALSE	TRUE	TRUE	TRUE	TRUE	TRUE	TRUE	FALSE	TRUE	TRUE
chr10	68441888	68444157	35	14859.21566	0	0.631422936	0.664744909	0.75360036	0.950713222	0.960734947	0.329312011	FALSE	TRUE	TRUE	TRUE	TRUE	TRUE	TRUE	FALSE	TRUE	TRUE
chr2	80588226	80589911	33	14857.85319	0	0.465444396	0.401642679	0.605448632	0.916913459	0.863158732	0.51527078	FALSE	TRUE	TRUE	TRUE	TRUE	TRUE	TRUE	FALSE	TRUE	TRUE
chr3	50441410	50444295	36	14856.42687	0	0.53941866	0.502850688	0.652044884	0.877723037	0.892457843	0.389607155	FALSE	TRUE	TRUE	TRUE	TRUE	TRUE	TRUE	FALSE	TRUE	TRUE
chr14	73784857	73786868	57	14855.76793	0	0.304531701	0.242669838	0.419218698	0.744055132	0.774031645	0.531361807	FALSE	TRUE	FALSE	TRUE	TRUE	TRUE	TRUE	FALSE	TRUE	TRUE
chr12	113880261	113882010	42	14848.25394	0	0.915169969	0.913603188	0.76620097	0.441509613	0.543762317	0.473660356	FALSE	TRUE	TRUE	TRUE	TRUE	TRUE	TRUE	FALSE	TRUE	TRUE
chr20	61066001	61067590	28	14847.21132	0	0.950731559	0.852652139	0.83064184	0.90261454	0.519469878	0.431261681	TRUE	TRUE	TRUE	FALSE	FALSE	TRUE	FALSE	TRUE	TRUE	FALSE
chr13	114076906	114077731	31	14845.62045	0	0.42237911	0.26205713	0.253317672	0.275087116	0.846777233	0.593459561	TRUE	TRUE	TRUE	TRUE	FALSE	TRUE	FALSE	TRUE	TRUE	FALSE
chr19	3132856	3134126	29	14844.76701	0	0.490232064	0.34336377	0.510749377	0.824313721	0.907947481	0.564583711	TRUE	TRUE	FALSE	TRUE	TRUE	TRUE	TRUE	FALSE	TRUE	TRUE
chr12	132288019	132290239	59	14839.77054	0	0.547765917	0.413935818	0.709296393	0.891985403	0.922252849	0.508317031	TRUE	TRUE	TRUE	TRUE	TRUE	TRUE	TRUE	FALSE	TRUE	TRUE
chr10	101322602	101322930	13	14838.43346	0	0.913302324	0.912063144	0.876688278	0.603904037	0.197994302	0.715308022	FALSE	TRUE	FALSE	TRUE	FALSE	TRUE	TRUE	TRUE	TRUE	TRUE
chr9	126106940	126108687	36	14837.51166	0	0.707910426	0.51871687	0.627164888	0.729815497	0.276638863	0.453176633	TRUE	TRUE	FALSE	FALSE	FALSE	TRUE	TRUE	TRUE	TRUE	FALSE
chr5	31853839	31856227	61	14835.18532	0	0.167629047	0.149872866	0.204406776	0.287422215	0.443215835	0.293342969	FALSE	TRUE	FALSE	FALSE	FALSE	TRUE	FALSE	FALSE	TRUE	FALSE
chr6	158261112	158263923	36	14830.99017	0	0.885864461	0.851683419	0.789329566	0.829213651	0.487029913	0.398834548	FALSE	TRUE	FALSE	FALSE	FALSE	TRUE	FALSE	TRUE	TRUE	FALSE
chr4	7239730	7242178	58	14806.22736	0	0.925216993	0.926760466	0.905969067	0.807733517	0.615488085	0.311272382	FALSE	TRUE	FALSE	TRUE	FALSE	TRUE	TRUE	TRUE	TRUE	FALSE
chr2	28605869	28610831	46	14802.69985	0	0.668466881	0.596418732	0.677922382	0.845386443	0.912293792	0.315875061	FALSE	TRUE	FALSE	TRUE	FALSE	TRUE	TRUE	FALSE	TRUE	TRUE
chr14	92712576	92714682	41	14794.23204	0	0.495544013	0.589927234	0.7498867	0.928619586	0.924120261	0.433075573	TRUE	TRUE	TRUE	TRUE	TRUE	TRUE	TRUE	FALSE	TRUE	TRUE
chr19	17369382	17371774	46	14793.93329	0	0.512862439	0.690533428	0.723400008	0.930668108	0.927216091	0.417805669	TRUE	TRUE	TRUE	TRUE	FALSE	TRUE	TRUE	FALSE	TRUE	TRUE
chr7	138917333	138920308	78	14785.71505	0	0.478563945	0.525809388	0.634088542	0.858575437	0.881335412	0.402771467	FALSE	TRUE	FALSE	TRUE	FALSE	TRUE	TRUE	FALSE	TRUE	TRUE
chr4	1057750	1058945	35	14772.47714	0	0.86388919	0.790962971	0.757774327	0.83805448	0.403621323	0.460267867	FALSE	TRUE	FALSE	FALSE	FALSE	TRUE	FALSE	TRUE	TRUE	FALSE
chr6	111563113	111566964	45	14767.15449	0	0.458329783	0.28552616	0.472530636	0.602046125	0.788869226	0.503343066	TRUE	TRUE	FALSE	TRUE	TRUE	TRUE	TRUE	TRUE	TRUE	TRUE
chr11	64867889	64869909	58	14765.18071	0	0.527058825	0.37673733	0.566307881	0.882551716	0.682816839	0.505814386	FALSE	TRUE	FALSE	TRUE	TRUE	TRUE	TRUE	FALSE	TRUE	TRUE
chr19	50482802	50484130	35	14759.01745	0	0.406343262	0.368724027	0.466853654	0.79112123	0.840773125	0.472049098	FALSE	TRUE	FALSE	TRUE	TRUE	TRUE	TRUE	FALSE	TRUE	TRUE
chr1	5500741	5503701	65	14748.29528	0	0.633118943	0.706291099	0.679530805	0.905113212	0.930211909	0.297092966	FALSE	TRUE	FALSE	TRUE	FALSE	TRUE	TRUE	FALSE	TRUE	TRUE
chr17	1754917	1756290	42	14747.42983	0	0.461688694	0.319999808	0.567552091	0.788362501	0.855727123	0.535727314	TRUE	TRUE	TRUE	TRUE	TRUE	TRUE	TRUE	FALSE	TRUE	TRUE
chr15	74448978	74453697	60	14743.01752	0	0.509902766	0.467473593	0.603054355	0.826731519	0.862428444	0.39495485	FALSE	TRUE	FALSE	TRUE	TRUE	TRUE	TRUE	FALSE	TRUE	TRUE
chr3	127753055	127755631	61	14741.35774	0	0.736588801	0.635529225	0.72815676	0.90786296	0.454766314	0.453096646	FALSE	TRUE	FALSE	TRUE	FALSE	TRUE	TRUE	TRUE	TRUE	FALSE
chr16	87865306	87867385	40	14738.99552	0	0.388117996	0.354290538	0.521615316	0.763035363	0.887825514	0.533534976	FALSE	TRUE	FALSE	TRUE	TRUE	TRUE	TRUE	TRUE	TRUE	TRUE
chr19	2663825	2669934	125	14736.90148	0	0.736571251	0.680508479	0.742966256	0.811471994	0.374583524	0.436888469	FALSE	TRUE	FALSE	FALSE	FALSE	TRUE	FALSE	TRUE	TRUE	FALSE
chr20	1919360	1921654	42	14736.261	0	0.401826579	0.367670124	0.503359209	0.82646233	0.83815852	0.470488396	FALSE	TRUE	FALSE	TRUE	TRUE	TRUE	TRUE	FALSE	TRUE	TRUE
chr21	45419654	45420760	37	14730.90683	0	0.319136201	0.208136716	0.364062876	0.451701757	0.759933063	0.551796348	TRUE	TRUE	FALSE	TRUE	TRUE	TRUE	TRUE	TRUE	TRUE	FALSE
chr6	138426615	138430696	65	14725.79005	0	0.395962123	0.247999324	0.495772194	0.823754181	0.802478332	0.575754857	TRUE	TRUE	FALSE	TRUE	TRUE	TRUE	TRUE	FALSE	FALSE	FALSE
chr20	59581197	59583928	65	14721.72905	0	0.572921585	0.682756444	0.780092964	0.834707123	0.918929248	0.346007662	TRUE	TRUE	TRUE	TRUE	FALSE	TRUE	TRUE	FALSE	TRUE	FALSE
chr2	133673279	133676343	41	14717.58672	0	0.543402372	0.339561019	0.515518448	0.782663729	0.82562959	0.486068571	TRUE	TRUE	FALSE	TRUE	TRUE	TRUE	TRUE	FALSE	TRUE	TRUE
chr9	114249442	114250656	24	14712.93833	0	0.462458513	0.463218822	0.613249049	0.856981048	0.88714011	0.424681598	FALSE	TRUE	TRUE	TRUE	TRUE	TRUE	TRUE	FALSE	TRUE	TRUE
chr9	122336225	122338472	48	14708.31503	0	0.398050695	0.412130977	0.46753139	0.554481698	0.794967506	0.39691681	FALSE	TRUE	FALSE	TRUE	FALSE	TRUE	TRUE	TRUE	TRUE	FALSE
chr1	3884524	3885276	23	14705.01894	0	0.790569152	0.637856702	0.662630466	0.838504464	0.326390832	0.512113632	TRUE	TRUE	TRUE	FALSE	FALSE	TRUE	TRUE	TRUE	TRUE	TRUE
chr6	165647301	165651290	70	14702.94437	0	0.917038548	0.861597111	0.892091102	0.924616076	0.208240437	0.716375639	FALSE	TRUE	FALSE	FALSE	FALSE	TRUE	FALSE	TRUE	TRUE	FALSE
chr6	166540724	166542776	47	14702.76721	0	0.537779254	0.589246147	0.544359554	0.813789392	0.25383381	0.559955582	FALSE	TRUE	FALSE	TRUE	FALSE	TRUE	TRUE	TRUE	TRUE	TRUE
chr2	73323394	73325839	32	14700.35964	0	0.483702744	0.400693187	0.573570836	0.794513317	0.83049102	0.429797833	TRUE	TRUE	TRUE	TRUE	TRUE	TRUE	TRUE	FALSE	TRUE	TRUE
chr9	95055335	95057998	43	14691.98997	0	0.510552997	0.337182414	0.512351019	0.757580448	0.83577076	0.498588346	TRUE	TRUE	FALSE	TRUE	TRUE	TRUE	TRUE	FALSE	TRUE	TRUE
chr8	133567663	133569666	32	14690.47756	0	0.401487237	0.441331836	0.517265619	0.83266751	0.842059949	0.440572712	FALSE	TRUE	TRUE	TRUE	FALSE	TRUE	TRUE	FALSE	TRUE	TRUE
chr11	70851783	70854574	49	14686.68097	0	0.663400541	0.601877564	0.776749344	0.940009475	0.956537832	0.354660268	FALSE	TRUE	TRUE	TRUE	TRUE	TRUE	TRUE	FALSE	TRUE	TRUE
chr3	11567606	11569486	47	14683.53095	0	0.507960265	0.418731378	0.580992482	0.835991474	0.892133858	0.47340248	FALSE	TRUE	FALSE	TRUE	FALSE	TRUE	TRUE	FALSE	TRUE	TRUE
chr14	96437512	96438879	21	14676.86367	0	0.961290214	0.955756867	0.927858474	0.927949409	0.521250671	0.440039542	FALSE	TRUE	FALSE	FALSE	FALSE	TRUE	FALSE	TRUE	TRUE	FALSE
chr11	126356783	126360725	64	14661.24886	0	0.689972668	0.465875821	0.681325365	0.92320108	0.944417696	0.478541874	TRUE	FALSE	FALSE	FALSE	TRUE	TRUE	TRUE	FALSE	FALSE	FALSE
chr1	201530795	201532225	31	14653.87977	0	0.366397377	0.281223667	0.434851	0.686311637	0.802495846	0.521272178	TRUE	TRUE	FALSE	TRUE	TRUE	TRUE	TRUE	FALSE	TRUE	TRUE
chr1	5934354	5939887	94	14652.23971	0	0.692445307	0.505158849	0.688349429	0.896594412	0.911792122	0.406633273	TRUE	TRUE	FALSE	FALSE	TRUE	TRUE	TRUE	FALSE	FALSE	FALSE
chr14	54880927	54882995	24	14637.83577	0	0.463351981	0.459579385	0.600019389	0.863638298	0.884763791	0.425184406	FALSE	TRUE	TRUE	TRUE	TRUE	TRUE	TRUE	FALSE	TRUE	TRUE
chr1	2383177	2385185	47	14636.57228	0	0.432860438	0.436416112	0.647257802	0.91124062	0.871445412	0.478380182	FALSE	TRUE	TRUE	TRUE	TRUE	TRUE	TRUE	FALSE	TRUE	TRUE
chr7	151761909	151763837	43	14635.17116	0	0.587976539	0.48232592	0.718181154	0.865034086	0.93318575	0.450859829	TRUE	TRUE	TRUE	TRUE	TRUE	TRUE	TRUE	FALSE	TRUE	TRUE
chr5	14268483	14271691	38	14627.91477	0	0.446114518	0.424490925	0.534103812	0.702741886	0.794442617	0.369951692	FALSE	TRUE	TRUE	TRUE	TRUE	TRUE	TRUE	TRUE	TRUE	TRUE
chr22	17562255	17564675	44	14627.10625	0	0.368127192	0.592249316	0.490529611	0.737200454	0.89643315	0.528305958	TRUE	TRUE	TRUE	TRUE	FALSE	TRUE	TRUE	TRUE	TRUE	TRUE
chr15	101023169	101024823	32	14621.7554	0	0.524599156	0.482916586	0.655343177	0.777435009	0.913874962	0.430958376	FALSE	TRUE	TRUE	TRUE	TRUE	TRUE	TRUE	TRUE	TRUE	TRUE
chr4	185014577	185017236	65	14620.38054	0	0.478739121	0.39514757	0.444148307	0.441735972	0.764131039	0.368983469	TRUE	TRUE	FALSE	FALSE	FALSE	TRUE	FALSE	TRUE	TRUE	FALSE
chr6	148515434	148521463	96	14619.44686	0	0.715452149	0.56234815	0.802045731	0.900705513	0.932347612	0.369999462	FALSE	TRUE	FALSE	FALSE	TRUE	TRUE	TRUE	FALSE	FALSE	FALSE
chr12	120117970	120119376	28	14618.3356	0	0.4585712	0.361581697	0.445976911	0.617707158	0.785929942	0.424348245	TRUE	TRUE	FALSE	TRUE	TRUE	TRUE	TRUE	TRUE	TRUE	TRUE
chr16	1018855	1020045	41	14617.74154	0	0.230796895	0.208902455	0.25874964	0.561961334	0.666550214	0.45764776	FALSE	TRUE	FALSE	TRUE	FALSE	TRUE	TRUE	FALSE	TRUE	TRUE
chr10	104779193	104780435	20	14614.24656	0	0.853846824	0.746050249	0.714596062	0.853130922	0.297405602	0.556441222	TRUE	TRUE	TRUE	FALSE	FALSE	TRUE	TRUE	TRUE	TRUE	TRUE
chr11	127136778	127139232	37	14608.09906	0	0.957339647	0.942883448	0.889036175	0.799424802	0.527456653	0.429882994	FALSE	TRUE	FALSE	TRUE	FALSE	TRUE	TRUE	TRUE	TRUE	FALSE
chr6	16747209	16751071	52	14606.68108	0	0.689624107	0.712705585	0.737962443	0.826054669	0.236645525	0.589409144	FALSE	TRUE	FALSE	TRUE	FALSE	TRUE	FALSE	TRUE	TRUE	FALSE
chr18	76450458	76452563	57	14603.74281	0	0.236301783	0.160650358	0.222638622	0.222387115	0.657077481	0.496427123	FALSE	TRUE	FALSE	FALSE	FALSE	TRUE	FALSE	TRUE	TRUE	FALSE
chr14	45146401	45147582	23	14600.23168	0	0.962181417	0.946813297	0.933158223	0.944346238	0.49602982	0.466151597	FALSE	TRUE	FALSE	FALSE	FALSE	TRUE	FALSE	TRUE	TRUE	FALSE
chr7	75962066	75963803	31	14596.99909	0	0.830907889	0.806736681	0.777407539	0.610959428	0.364277415	0.466630474	FALSE	TRUE	FALSE	TRUE	FALSE	TRUE	TRUE	TRUE	TRUE	TRUE
chr2	44788705	44791359	29	14594.92903	0	0.709616063	0.728956006	0.647003227	0.766692642	0.331154492	0.435538149	FALSE	TRUE	FALSE	FALSE	FALSE	TRUE	FALSE	TRUE	TRUE	TRUE
chr6	167202771	167203524	22	14591.40858	0	0.454214456	0.327088741	0.515809436	0.912328901	0.931488718	0.604399977	TRUE	TRUE	FALSE	TRUE	TRUE	TRUE	TRUE	FALSE	TRUE	TRUE
chr20	24650005	24651057	22	14575.58174	0	0.467521872	0.448693301	0.509450271	0.836327356	0.929876051	0.48118275	FALSE	TRUE	FALSE	TRUE	FALSE	TRUE	TRUE	TRUE	TRUE	TRUE
chr9	106697076	106698132	23	14566.5064	0	0.426235019	0.34013084	0.473362002	0.76202634	0.87427669	0.53414585	TRUE	TRUE	FALSE	TRUE	TRUE	TRUE	TRUE	TRUE	TRUE	TRUE
chr10	75645990	75647900	28	14566.41423	0	0.893503957	0.842146951	0.83222697	0.915095601	0.399665397	0.515430204	FALSE	TRUE	FALSE	FALSE	FALSE	TRUE	FALSE	TRUE	TRUE	FALSE
chr2	3357751	3359378	18	14554.84982	0	0.899651638	0.786113811	0.845666805	0.892421034	0.391011695	0.508639943	TRUE	TRUE	FALSE	FALSE	FALSE	TRUE	TRUE	TRUE	TRUE	FALSE
chr15	90959078	90961778	55	14549.97135	0	0.54001442	0.389679523	0.642611751	0.836954347	0.848440802	0.458761278	TRUE	TRUE	FALSE	TRUE	TRUE	TRUE	TRUE	FALSE	TRUE	TRUE
chr6	792221	793879	46	14549.77202	0	0.522348988	0.662044471	0.5587072	0.705486912	0.919400119	0.397051131	TRUE	TRUE	FALSE	TRUE	TRUE	TRUE	FALSE	TRUE	TRUE	TRUE
chr4	68461714	68463522	24	14543.40706	0	0.947428594	0.874250373	0.840150113	0.915633835	0.54736463	0.400063964	TRUE	TRUE	TRUE	FALSE	FALSE	TRUE	FALSE	TRUE	TRUE	FALSE
chr1	18190559	18192940	39	14542.88575	0	0.602446512	0.513243881	0.699924325	0.833069982	0.906531864	0.393287983	TRUE	TRUE	TRUE	TRUE	TRUE	TRUE	TRUE	FALSE	TRUE	TRUE
chr7	157702015	157703295	41	14539.30695	0	0.603214315	0.479178539	0.694324556	0.887322033	0.935621666	0.456443126	TRUE	TRUE	TRUE	TRUE	TRUE	TRUE	TRUE	FALSE	TRUE	TRUE
chr3	51976107	51977620	38	14529.78666	0	0.312940475	0.34781762	0.458637979	0.520003248	0.682509052	0.369568577	FALSE	TRUE	TRUE	TRUE	TRUE	TRUE	TRUE	TRUE	TRUE	FALSE
chr22	36658617	36661230	48	14523.99376	0	0.429207126	0.414632226	0.463764913	0.734812954	0.78696512	0.372332894	FALSE	TRUE	FALSE	TRUE	FALSE	TRUE	TRUE	FALSE	TRUE	TRUE
chr6	168407912	168409340	26	14511.51684	0	0.950984224	0.947140653	0.943035727	0.933739082	0.545349704	0.40563452	FALSE	TRUE	FALSE	FALSE	FALSE	TRUE	FALSE	TRUE	TRUE	FALSE
chr15	61075756	61077485	28	14510.74385	0	0.916551644	0.926422722	0.900189433	0.821464484	0.538009029	0.388413693	FALSE	TRUE	FALSE	TRUE	FALSE	TRUE	TRUE	TRUE	TRUE	FALSE
chr11	63020272	63022835	39	14509.64883	0	0.505841834	0.359396248	0.454489217	0.691436484	0.861243438	0.50184719	TRUE	TRUE	FALSE	TRUE	FALSE	TRUE	TRUE	TRUE	TRUE	TRUE
chr5	172046915	172050364	57	14509.53504	0	0.728887334	0.60199695	0.822572407	0.928440192	0.946807964	0.344811014	TRUE	TRUE	FALSE	TRUE	TRUE	TRUE	TRUE	FALSE	FALSE	FALSE
chr3	169873120	169875309	26	14506.2507	0	0.950786784	0.949365723	0.930626682	0.935812912	0.446995755	0.50379103	FALSE	TRUE	FALSE	FALSE	FALSE	TRUE	FALSE	TRUE	TRUE	FALSE
chr17	9211256	9212272	15	14505.94433	0	0.968189492	0.812342222	0.832542536	0.912323695	0.291064197	0.677125296	TRUE	TRUE	FALSE	FALSE	FALSE	TRUE	FALSE	TRUE	TRUE	FALSE
chr1	48469818	48471022	22	14504.94203	0	0.330957984	0.368234602	0.527369403	0.693894315	0.852466605	0.521508621	FALSE	TRUE	TRUE	TRUE	TRUE	TRUE	TRUE	TRUE	TRUE	TRUE
chr12	103677475	103680490	39	14492.66233	0	0.598794595	0.661902946	0.717681475	0.835292834	0.936846568	0.338051973	TRUE	TRUE	TRUE	TRUE	FALSE	TRUE	TRUE	TRUE	TRUE	TRUE
chr5	151613018	151614937	29	14489.42493	0	0.875317942	0.826764522	0.769212914	0.809606639	0.47458486	0.400733082	FALSE	TRUE	FALSE	FALSE	FALSE	TRUE	FALSE	TRUE	TRUE	FALSE
chr4	123420529	123422376	26	14484.97738	0	0.930196952	0.887873605	0.905929011	0.904046626	0.550967567	0.379229385	FALSE	TRUE	FALSE	FALSE	FALSE	TRUE	FALSE	TRUE	TRUE	FALSE
chr3	59817485	59820588	35	14484.89514	0	0.480272068	0.478372442	0.561914489	0.795522219	0.892257867	0.413885425	FALSE	TRUE	FALSE	TRUE	FALSE	TRUE	TRUE	TRUE	TRUE	TRUE
chr5	172180528	172181923	29	14482.71095	0	0.960028308	0.96197009	0.961980836	0.958157777	0.519254354	0.442726482	FALSE	TRUE	FALSE	FALSE	FALSE	TRUE	FALSE	TRUE	TRUE	FALSE
chr15	42155516	42156857	32	14472.49697	0	0.876338454	0.811081592	0.805422467	0.844416587	0.420078021	0.456260434	FALSE	TRUE	FALSE	FALSE	FALSE	TRUE	FALSE	TRUE	TRUE	FALSE
chr3	122988759	122994650	73	14471.05623	0	0.525572476	0.371943591	0.56664414	0.851239693	0.76724445	0.479296102	TRUE	TRUE	FALSE	TRUE	TRUE	TRUE	TRUE	FALSE	TRUE	TRUE
chr22	36363640	36372211	136	14469.68979	0	0.695942495	0.452854169	0.725286715	0.902214697	0.85443462	0.449360528	TRUE	TRUE	FALSE	FALSE	TRUE	TRUE	TRUE	FALSE	FALSE	FALSE
chr1	236978673	236981758	75	14468.46748	0	0.493329287	0.588614218	0.621525532	0.91436699	0.78488323	0.421037702	FALSE	TRUE	TRUE	TRUE	FALSE	TRUE	TRUE	FALSE	TRUE	TRUE
chr9	123450211	123453695	55	14464.32671	0	0.606958967	0.613461229	0.591282568	0.736553757	0.893830801	0.302548233	FALSE	TRUE	FALSE	TRUE	FALSE	TRUE	TRUE	TRUE	TRUE	TRUE
chr3	127425863	127428193	39	14464.21996	0	0.589854269	0.416307099	0.544525567	0.472898306	0.899867755	0.483560656	TRUE	TRUE	FALSE	TRUE	FALSE	TRUE	FALSE	TRUE	TRUE	FALSE
chr16	87910852	87912072	34	14463.73554	0	0.43499491	0.270325455	0.379570373	0.525375135	0.860574036	0.590248581	TRUE	TRUE	FALSE	FALSE	FALSE	TRUE	TRUE	TRUE	TRUE	TRUE
chr19	435075	436004	38	14459.87827	0	0.296839333	0.491070915	0.443124976	0.737040038	0.883346181	0.586506848	TRUE	TRUE	FALSE	TRUE	FALSE	TRUE	TRUE	TRUE	TRUE	TRUE
chr10	23062498	23064457	39	14454.04935	0	0.56414106	0.482283252	0.61687836	0.714599733	0.907423787	0.425140536	TRUE	TRUE	FALSE	TRUE	TRUE	TRUE	TRUE	TRUE	TRUE	FALSE
chr3	127035681	127039150	69	14435.48633	0	0.563768472	0.520331539	0.571938486	0.767720834	0.885437909	0.36510637	FALSE	TRUE	FALSE	TRUE	FALSE	TRUE	TRUE	FALSE	TRUE	TRUE
chr13	113040940	113047369	193	14435.34101	0	0.36347318	0.491119991	0.544784962	0.753894578	0.599204898	0.390421398	FALSE	FALSE	FALSE	TRUE	FALSE	FALSE	FALSE	FALSE	FALSE	FALSE
chr16	89114778	89116187	40	14432.6253	0	0.77010186	0.552778572	0.752179381	0.904633317	0.282095328	0.622537989	TRUE	TRUE	FALSE	TRUE	TRUE	TRUE	TRUE	TRUE	TRUE	TRUE
chr9	135260333	135261261	34	14426.64318	0	0.458481943	0.411168449	0.618652618	0.928358586	0.899033614	0.517190137	FALSE	TRUE	TRUE	TRUE	TRUE	TRUE	TRUE	FALSE	TRUE	TRUE
chr9	131016173	131017598	35	14423.04662	0	0.406239338	0.691518361	0.727042012	0.851263783	0.933937267	0.527697929	TRUE	TRUE	TRUE	TRUE	FALSE	TRUE	TRUE	FALSE	TRUE	FALSE
chr5	174141411	174142593	24	14422.06674	0	0.945875657	0.941741103	0.905954991	0.853274028	0.489940161	0.455935496	FALSE	TRUE	FALSE	TRUE	FALSE	TRUE	TRUE	TRUE	TRUE	FALSE
chr11	63536255	63537491	22	14421.63803	0	0.411658334	0.394976815	0.556381194	0.746395333	0.895595371	0.500618556	FALSE	TRUE	TRUE	TRUE	TRUE	TRUE	TRUE	TRUE	TRUE	TRUE
chr2	10144053	10146845	46	14420.89064	0	0.603795589	0.489647308	0.55787802	0.865241352	0.891422686	0.401775377	TRUE	TRUE	FALSE	TRUE	FALSE	TRUE	TRUE	FALSE	TRUE	TRUE
chr2	105867048	105870195	65	14413.9241	0	0.605329777	0.489863408	0.731761664	0.92009404	0.916020865	0.430230632	TRUE	TRUE	FALSE	TRUE	TRUE	TRUE	TRUE	FALSE	TRUE	TRUE
chr12	112798446	112803081	59	14413.03032	0	0.472578167	0.573948299	0.742848578	0.791619604	0.827236819	0.354658651	TRUE	TRUE	TRUE	TRUE	TRUE	TRUE	TRUE	FALSE	FALSE	FALSE
chr17	9061860	9063704	32	14410.13572	0	0.923294989	0.928070986	0.900728756	0.800659614	0.553677672	0.374393314	FALSE	TRUE	FALSE	TRUE	FALSE	TRUE	TRUE	TRUE	TRUE	TRUE
chr19	5182553	5183808	21	14407.19863	0	0.412785127	0.388449915	0.580045187	0.843411416	0.945812254	0.557362339	FALSE	TRUE	TRUE	TRUE	TRUE	TRUE	TRUE	TRUE	TRUE	TRUE
chr7	665082	666408	36	14404.6238	0	0.394369171	0.360412342	0.427772338	0.314538895	0.822341439	0.507802545	FALSE	TRUE	FALSE	FALSE	FALSE	TRUE	FALSE	TRUE	TRUE	FALSE
chr4	112519199	112522135	84	14395.59563	0	0.302248882	0.390644888	0.221498256	0.128478192	0.057640467	0.333004421	FALSE	TRUE	FALSE	FALSE	TRUE	TRUE	TRUE	FALSE	FALSE	FALSE
chr1	110169967	110171952	33	14393.95521	0	0.448368519	0.386371616	0.515340109	0.747604814	0.80608644	0.419714824	FALSE	TRUE	FALSE	TRUE	TRUE	TRUE	TRUE	FALSE	TRUE	TRUE
chr10	12792649	12797149	62	14379.92786	0	0.619302606	0.70745408	0.797620201	0.904883326	0.92479668	0.305494074	FALSE	TRUE	TRUE	TRUE	FALSE	TRUE	TRUE	FALSE	FALSE	FALSE
chr10	117545759	117549554	95	14378.66742	0	0.622195828	0.554667558	0.450581399	0.307578411	0.245448162	0.376747666	FALSE	TRUE	TRUE	TRUE	FALSE	TRUE	TRUE	FALSE	TRUE	TRUE
chr2	144495425	144497110	18	14378.46427	0	0.307267974	0.222093843	0.526935867	0.903449445	0.915230254	0.693136412	FALSE	TRUE	TRUE	TRUE	TRUE	TRUE	TRUE	FALSE	TRUE	TRUE
chr12	1100789	1103829	41	14376.79007	0	0.825219478	0.751754594	0.788568267	0.842371903	0.418363613	0.42400829	FALSE	TRUE	FALSE	FALSE	FALSE	TRUE	FALSE	TRUE	TRUE	FALSE
chr20	63810241	63811705	40	14373.84212	0	0.590338662	0.554934699	0.69452127	0.895739613	0.929399938	0.374465239	FALSE	TRUE	TRUE	TRUE	TRUE	TRUE	TRUE	FALSE	TRUE	TRUE
chr19	30491873	30493921	28	14360.46964	0	0.550134652	0.459315905	0.546793962	0.834727368	0.912654705	0.453338801	TRUE	TRUE	FALSE	TRUE	TRUE	TRUE	TRUE	TRUE	TRUE	TRUE
chr10	119101078	119102527	27	14359.52199	0	0.370466024	0.351240806	0.67445125	0.872045956	0.838771858	0.52080515	FALSE	TRUE	TRUE	TRUE	TRUE	TRUE	TRUE	FALSE	TRUE	TRUE
chr8	143501787	143503058	46	14358.93844	0	0.512735632	0.38534916	0.5259909	0.873998998	0.929974111	0.544624951	TRUE	TRUE	FALSE	TRUE	TRUE	TRUE	TRUE	FALSE	TRUE	TRUE
chr9	98341163	98344287	42	14356.33101	0	0.55340032	0.515501369	0.685982536	0.847506279	0.933440699	0.417939331	FALSE	TRUE	TRUE	TRUE	TRUE	TRUE	TRUE	FALSE	TRUE	TRUE
chr20	19292110	19294113	28	14342.43879	0	0.940004614	0.859782041	0.86313377	0.870304554	0.48425662	0.455747995	FALSE	TRUE	FALSE	FALSE	FALSE	TRUE	FALSE	TRUE	TRUE	FALSE
chr13	112464871	112466341	49	14335.51002	0	0.525686122	0.770065641	0.721294618	0.951708322	0.960480306	0.434794184	TRUE	TRUE	TRUE	TRUE	FALSE	TRUE	TRUE	FALSE	TRUE	TRUE
chr8	142121235	142121959	36	14334.58603	0	0.89494248	0.701258131	0.689431705	0.83989391	0.428942776	0.465999704	TRUE	TRUE	TRUE	FALSE	FALSE	TRUE	TRUE	TRUE	TRUE	TRUE
chr9	113350109	113351238	23	14331.34101	0	0.670740787	0.63740195	0.655168505	0.648056124	0.189266972	0.481473815	FALSE	TRUE	FALSE	FALSE	FALSE	TRUE	FALSE	TRUE	TRUE	FALSE
chr17	7476034	7478694	58	14328.73989	0	0.27473005	0.277130297	0.32123328	0.350529812	0.620364965	0.345634915	FALSE	TRUE	FALSE	FALSE	FALSE	TRUE	FALSE	TRUE	TRUE	FALSE
chr2	109287795	109292152	59	14327.05907	0	0.536126365	0.496169764	0.587945583	0.843569669	0.877230131	0.381060367	FALSE	TRUE	FALSE	TRUE	FALSE	TRUE	TRUE	FALSE	TRUE	TRUE
chr22	47148892	47149819	27	14325.75523	0	0.296719788	0.299849967	0.275699023	0.583343498	0.847931254	0.572232231	FALSE	TRUE	FALSE	TRUE	FALSE	TRUE	TRUE	TRUE	TRUE	TRUE
chr4	41612020	41613774	33	14325.72289	0	0.424800501	0.301172126	0.44732112	0.482349883	0.811498464	0.510326338	TRUE	TRUE	FALSE	FALSE	TRUE	TRUE	TRUE	TRUE	TRUE	FALSE
chr22	35204042	35206180	29	14321.61062	0	0.906834014	0.891134589	0.842147316	0.682559164	0.438631305	0.468202708	FALSE	TRUE	FALSE	TRUE	FALSE	TRUE	TRUE	TRUE	TRUE	TRUE
chr7	131642706	131644106	26	14319.76194	0	0.921219412	0.891532334	0.838315729	0.833713986	0.474308564	0.446910847	FALSE	TRUE	TRUE	TRUE	FALSE	TRUE	FALSE	TRUE	TRUE	FALSE
chr11	45048617	45051051	42	14314.68403	0	0.442091755	0.35799242	0.454332997	0.870137296	0.758370566	0.512144875	FALSE	TRUE	FALSE	TRUE	FALSE	TRUE	TRUE	TRUE	TRUE	TRUE
chr22	37633121	37634700	27	14310.91468	0	0.381384637	0.280845433	0.442262504	0.755812003	0.842748677	0.561903244	TRUE	TRUE	FALSE	TRUE	TRUE	TRUE	TRUE	FALSE	TRUE	TRUE
chr1	29035849	29037726	28	14305.93778	0	0.958122627	0.956171388	0.925578569	0.897737038	0.510583149	0.447539478	FALSE	TRUE	FALSE	FALSE	FALSE	TRUE	FALSE	TRUE	TRUE	FALSE
chr15	89495868	89496466	24	14299.12965	0	0.342077063	0.332311649	0.370576395	0.343455821	0.822451123	0.490139474	FALSE	TRUE	FALSE	FALSE	FALSE	TRUE	FALSE	TRUE	TRUE	FALSE
chr14	91378105	91385638	125	14299.04249	0	0.86647114	0.794780017	0.860565351	0.944823703	0.462569434	0.482254269	FALSE	TRUE	FALSE	FALSE	FALSE	TRUE	FALSE	TRUE	TRUE	FALSE
chr21	32601926	32605653	69	14288.88782	0	0.545124166	0.533885541	0.568969146	0.63726298	0.821906455	0.288020914	FALSE	TRUE	FALSE	FALSE	FALSE	TRUE	FALSE	TRUE	TRUE	FALSE
chr2	234968282	234973365	93	14286.75406	0	0.617340753	0.448787008	0.645552067	0.869579566	0.823742416	0.420792558	TRUE	FALSE	FALSE	TRUE	TRUE	TRUE	TRUE	FALSE	FALSE	TRUE
chr19	46392375	46393993	41	14283.58724	0	0.346372711	0.427767089	0.418233466	0.648585578	0.806803281	0.46043057	FALSE	TRUE	FALSE	TRUE	FALSE	TRUE	TRUE	FALSE	TRUE	TRUE
chr10	97960484	97963516	37	14279.40242	0	0.562572287	0.540054198	0.706890558	0.864765373	0.907269422	0.367215224	FALSE	TRUE	TRUE	TRUE	TRUE	TRUE	TRUE	FALSE	TRUE	TRUE
chr1	9957271	9957941	25	14279.29072	0	0.949706814	0.948371096	0.891002142	0.937949703	0.531946995	0.417759819	FALSE	TRUE	FALSE	FALSE	FALSE	TRUE	FALSE	TRUE	TRUE	FALSE
chr1	241143916	241146014	29	14279.17391	0	0.455106095	0.435717756	0.649247355	0.800815391	0.882231909	0.446514153	FALSE	TRUE	TRUE	TRUE	TRUE	TRUE	TRUE	TRUE	TRUE	TRUE
chr9	121565904	121569229	52	14271.6448	0	0.371809484	0.40067094	0.507964312	0.811979787	0.673299484	0.440170304	FALSE	TRUE	FALSE	TRUE	FALSE	TRUE	TRUE	FALSE	TRUE	TRUE
chr22	25691584	25695479	65	14264.01709	0	0.51480482	0.604624729	0.6327173	0.834981761	0.900735611	0.38593079	FALSE	TRUE	TRUE	TRUE	FALSE	TRUE	TRUE	FALSE	TRUE	TRUE
chr16	734120	737013	81	14261.25474	0	0.825871222	0.722159488	0.811710756	0.91785161	0.346231861	0.571619749	FALSE	TRUE	FALSE	FALSE	FALSE	TRUE	FALSE	TRUE	TRUE	FALSE
chr12	113891219	113892861	25	14257.98312	0	0.953150666	0.946047199	0.927754489	0.760836899	0.538476944	0.414673722	FALSE	TRUE	FALSE	TRUE	FALSE	TRUE	TRUE	TRUE	TRUE	TRUE
chr9	120241871	120243464	25	14257.9142	0	0.552985615	0.391719215	0.620348502	0.922796292	0.951931246	0.56021203	TRUE	TRUE	FALSE	TRUE	TRUE	TRUE	TRUE	FALSE	TRUE	TRUE
chr18	78377821	78379192	17	14257.81512	0	0.870772958	0.869930625	0.770290081	0.859783453	0.378260537	0.492512421	FALSE	TRUE	TRUE	FALSE	TRUE	TRUE	FALSE	TRUE	TRUE	FALSE
chr6	35076667	35078334	40	14255.42451	0	0.819682311	0.881870199	0.853090682	0.843751616	0.511968082	0.369902117	FALSE	TRUE	FALSE	FALSE	FALSE	TRUE	FALSE	TRUE	TRUE	FALSE
chr10	12771216	12774810	64	14254.96736	0	0.682827701	0.600076068	0.715358834	0.927886325	0.94050434	0.340428272	FALSE	TRUE	FALSE	TRUE	FALSE	TRUE	TRUE	FALSE	TRUE	TRUE
chr15	66935372	66937699	42	14246.72578	0	0.47085876	0.414840223	0.604758288	0.87954714	0.843621566	0.464706917	FALSE	TRUE	TRUE	TRUE	TRUE	TRUE	TRUE	FALSE	TRUE	TRUE
chr5	81080326	81081816	23	14240.01223	0	0.467296878	0.43457785	0.596379906	0.890980868	0.881564046	0.456403018	FALSE	TRUE	TRUE	TRUE	TRUE	TRUE	TRUE	FALSE	TRUE	TRUE
chr4	155560638	155561642	21	14233.37276	0	0.916825647	0.897500228	0.903179633	0.885444716	0.395310871	0.521514776	FALSE	TRUE	FALSE	FALSE	FALSE	TRUE	FALSE	TRUE	TRUE	FALSE
chr2	181681039	181683246	82	14228.12643	0	0.510548676	0.498931664	0.443340514	0.302202099	0.126990095	0.38355858	FALSE	TRUE	FALSE	TRUE	FALSE	TRUE	TRUE	TRUE	TRUE	FALSE
chr21	31874794	31876319	39	14224.9612	0	0.117677699	0.103924278	0.391907643	0.612428409	0.791422503	0.687498225	FALSE	TRUE	TRUE	TRUE	TRUE	TRUE	TRUE	TRUE	TRUE	TRUE
chr19	16396526	16402781	106	14221.47228	0	0.618692762	0.473843069	0.60696935	0.869975682	0.685517487	0.396132614	TRUE	FALSE	FALSE	FALSE	FALSE	TRUE	FALSE	FALSE	FALSE	FALSE
chr2	544576	546164	38	14220.70078	0	0.956459514	0.730387747	0.85875623	0.932035289	0.496738916	0.459720599	TRUE	TRUE	FALSE	FALSE	FALSE	TRUE	TRUE	TRUE	TRUE	FALSE
chr7	106065386	106066731	33	14218.50459	0	0.313283979	0.503434742	0.341236255	0.497288359	0.853823412	0.540539434	TRUE	TRUE	FALSE	TRUE	TRUE	TRUE	FALSE	TRUE	TRUE	TRUE
chr3	60377760	60378363	22	14214.32921	0	0.962376373	0.939457097	0.891324938	0.950368937	0.442181389	0.520194984	FALSE	TRUE	FALSE	FALSE	FALSE	TRUE	FALSE	TRUE	TRUE	FALSE
chr19	29001307	29002930	30	14211.96525	0	0.44968652	0.402045564	0.563488153	0.848092327	0.883204045	0.481158481	FALSE	TRUE	TRUE	TRUE	TRUE	TRUE	TRUE	FALSE	TRUE	TRUE
chr13	114100504	114103313	62	14211.01544	0	0.503479315	0.37071268	0.688160887	0.8961707	0.927102688	0.556390008	FALSE	TRUE	TRUE	TRUE	TRUE	TRUE	TRUE	FALSE	TRUE	TRUE
chr9	132768897	132770532	47	14204.15836	0	0.237481445	0.130325345	0.288253365	0.343323129	0.660629056	0.530303711	FALSE	TRUE	FALSE	FALSE	TRUE	TRUE	TRUE	TRUE	TRUE	FALSE
chr10	1670541	1671941	50	14190.33741	0	0.815012811	0.79625152	0.728301819	0.687691246	0.315129477	0.499883334	FALSE	TRUE	FALSE	TRUE	FALSE	TRUE	FALSE	TRUE	TRUE	FALSE
chr17	43017308	43020690	38	14189.82076	0	0.631045925	0.55589253	0.505129112	0.35902668	0.174538184	0.456507741	FALSE	TRUE	TRUE	TRUE	FALSE	TRUE	TRUE	FALSE	TRUE	TRUE
chr2	236662737	236664356	31	14188.98749	0	0.535142507	0.510171676	0.591159857	0.877736258	0.889247111	0.379075435	FALSE	TRUE	FALSE	TRUE	FALSE	TRUE	TRUE	FALSE	TRUE	TRUE
chr18	11886317	11887732	32	14174.8223	0	0.838220887	0.731155142	0.676966902	0.848969964	0.390422475	0.458547489	TRUE	TRUE	TRUE	FALSE	FALSE	TRUE	TRUE	TRUE	TRUE	TRUE
chr17	8472557	8477598	115	14174.32973	0	0.582698316	0.473482753	0.725965368	0.885209254	0.831504012	0.4117265	FALSE	TRUE	FALSE	TRUE	TRUE	TRUE	TRUE	FALSE	FALSE	FALSE
chr5	170483443	170484821	26	14173.20448	0	0.928154179	0.858866673	0.870902663	0.825259156	0.476390342	0.451763837	FALSE	TRUE	FALSE	TRUE	FALSE	TRUE	FALSE	TRUE	TRUE	FALSE
chr5	13944155	13947891	54	14158.5583	0	0.540115563	0.528068725	0.702713328	0.894289537	0.79585201	0.366220812	FALSE	TRUE	TRUE	TRUE	TRUE	TRUE	TRUE	FALSE	TRUE	TRUE
chr7	4720579	4723950	100	14152.4573	0	0.653837974	0.559588531	0.687848607	0.85136272	0.833758516	0.291774189	FALSE	TRUE	FALSE	FALSE	TRUE	TRUE	TRUE	FALSE	FALSE	FALSE
chr10	35643587	35644719	22	14150.17984	0	0.144871519	0.140815284	0.198601796	0.405848413	0.608622275	0.467806991	FALSE	TRUE	FALSE	TRUE	FALSE	TRUE	TRUE	TRUE	TRUE	TRUE
chr4	187611607	187613173	28	14146.50452	0	0.940029271	0.84969954	0.824989423	0.892812667	0.575221806	0.364807465	TRUE	TRUE	TRUE	FALSE	FALSE	TRUE	FALSE	TRUE	TRUE	FALSE
chr7	31370501	31373471	31	14145.23209	0	0.547607474	0.55300683	0.689967659	0.922520927	0.925064433	0.377456959	FALSE	TRUE	TRUE	TRUE	TRUE	TRUE	TRUE	FALSE	TRUE	TRUE
chr2	235024356	235028573	91	14138.51656	0	0.600389019	0.382011683	0.595509412	0.832992889	0.857643367	0.475631683	FALSE	TRUE	FALSE	TRUE	FALSE	TRUE	TRUE	FALSE	TRUE	TRUE
chr3	67897162	67898673	23	14135.27868	0	0.530585286	0.404411747	0.661131822	0.91187869	0.953183178	0.548771431	TRUE	TRUE	TRUE	TRUE	TRUE	TRUE	TRUE	FALSE	TRUE	TRUE
chr15	31299597	31303503	60	14134.18239	0	0.60438714	0.548286309	0.646327219	0.904322905	0.894700359	0.356036596	FALSE	TRUE	FALSE	TRUE	FALSE	TRUE	TRUE	FALSE	TRUE	TRUE
chr8	11935772	11937284	30	14127.17038	0	0.877823351	0.650254709	0.7539934	0.786199239	0.33359542	0.544227931	TRUE	TRUE	TRUE	FALSE	FALSE	TRUE	TRUE	TRUE	TRUE	FALSE
chr2	144464865	144467467	33	14119.36853	0	0.547160444	0.470287272	0.708915207	0.906081625	0.919254998	0.448967726	TRUE	TRUE	TRUE	TRUE	TRUE	TRUE	TRUE	FALSE	TRUE	TRUE
chr5	180155221	180156473	31	14119.00565	0	0.565008434	0.501066138	0.637863143	0.861685876	0.945758039	0.4446919	TRUE	TRUE	FALSE	TRUE	TRUE	TRUE	TRUE	TRUE	TRUE	TRUE
chr12	130702729	130708068	130	14118.6353	0	0.582501214	0.380259084	0.65095777	0.783200969	0.836520497	0.456261413	FALSE	TRUE	FALSE	FALSE	TRUE	TRUE	TRUE	FALSE	FALSE	FALSE
chr19	30569823	30571576	28	14118.07495	0	0.954749294	0.894085285	0.895671699	0.916853407	0.446490112	0.508259182	FALSE	TRUE	FALSE	FALSE	FALSE	TRUE	FALSE	TRUE	TRUE	FALSE
chr3	197373469	197378630	88	14113.30529	0	0.645822948	0.458779206	0.63334167	0.890239454	0.801487179	0.431460248	TRUE	FALSE	FALSE	FALSE	FALSE	TRUE	TRUE	FALSE	FALSE	FALSE
chr4	2300857	2302550	42	14112.17806	0	0.477154146	0.38090403	0.820843742	0.917139555	0.870583328	0.536235525	FALSE	TRUE	TRUE	TRUE	TRUE	TRUE	TRUE	FALSE	FALSE	FALSE
chr19	13068662	13073051	74	14107.86597	0	0.479146933	0.311175091	0.761483588	0.824176107	0.846527073	0.535351982	TRUE	TRUE	TRUE	TRUE	TRUE	TRUE	TRUE	FALSE	FALSE	FALSE
chr1	244758012	244760193	31	14105.19409	0	0.928727123	0.898854824	0.812248793	0.791072508	0.506027897	0.422699226	FALSE	TRUE	TRUE	TRUE	FALSE	TRUE	TRUE	TRUE	TRUE	FALSE
chr19	7951124	7952693	37	14102.34638	0	0.48424965	0.414445697	0.609927283	0.852235621	0.906786279	0.492340581	FALSE	TRUE	TRUE	TRUE	TRUE	TRUE	TRUE	FALSE	TRUE	TRUE
chr10	34102298	34105006	44	14093.83255	0	0.560568036	0.382362009	0.662541891	0.851615734	0.903180943	0.520818934	TRUE	TRUE	FALSE	TRUE	TRUE	TRUE	TRUE	FALSE	TRUE	TRUE
chr17	39592148	39592556	16	14091.08811	0	0.26036523	0.195495414	0.360098122	0.758356657	0.889421714	0.6939263	FALSE	TRUE	TRUE	TRUE	TRUE	TRUE	TRUE	TRUE	TRUE	TRUE
chr3	38489170	38492095	31	14089.81612	0	0.553110822	0.542420078	0.666118658	0.829131574	0.923788132	0.381368054	FALSE	TRUE	TRUE	TRUE	TRUE	TRUE	TRUE	TRUE	TRUE	TRUE
chr11	1826752	1828009	24	14075.75692	0	0.523120882	0.406201332	0.561241464	0.85857828	0.902134411	0.495933079	TRUE	TRUE	FALSE	TRUE	TRUE	TRUE	TRUE	FALSE	TRUE	TRUE
chr6	14026357	14029692	43	14075.62452	0	0.645009865	0.614878829	0.734742223	0.927347538	0.927188914	0.312468709	FALSE	TRUE	FALSE	TRUE	TRUE	TRUE	TRUE	FALSE	TRUE	TRUE
chr17	77443147	77445545	35	14065.55077	0	0.447411859	0.420212215	0.611308212	0.905971204	0.896559576	0.485758989	FALSE	TRUE	TRUE	TRUE	TRUE	TRUE	TRUE	FALSE	TRUE	TRUE
chr7	101911814	101915745	78	14064.83069	0	0.460661502	0.53970625	0.613406785	0.881127284	0.834444015	0.420465782	FALSE	TRUE	FALSE	TRUE	FALSE	FALSE	TRUE	FALSE	FALSE	TRUE
chr9	134717435	134718687	33	14055.44284	0	0.541510083	0.288639938	0.484696609	0.768525952	0.883597329	0.594957391	TRUE	TRUE	FALSE	TRUE	TRUE	TRUE	TRUE	TRUE	TRUE	TRUE
chr19	18846756	18850535	90	14050.40505	0	0.497701555	0.42679675	0.590619502	0.762190425	0.782837305	0.356040555	FALSE	TRUE	FALSE	TRUE	TRUE	TRUE	TRUE	FALSE	TRUE	TRUE
chr4	184096418	184097894	39	14049.87082	0	0.406991697	0.333903601	0.611972605	0.80384998	0.853195251	0.51929165	FALSE	TRUE	TRUE	TRUE	TRUE	TRUE	TRUE	FALSE	TRUE	FALSE
chr10	31946260	31948337	22	14048.2864	0	0.452461227	0.383235066	0.514128613	0.832644624	0.871630939	0.488395872	FALSE	TRUE	FALSE	TRUE	TRUE	TRUE	TRUE	FALSE	TRUE	TRUE
chr2	2576927	2578849	32	14040.40226	0	0.432010377	0.252435228	0.419110278	0.628487671	0.86450553	0.612070302	TRUE	TRUE	FALSE	TRUE	TRUE	TRUE	TRUE	TRUE	TRUE	TRUE
chr13	111383482	111385622	36	14036.39853	0	0.882623173	0.808237484	0.783028227	0.718325452	0.43803067	0.444592503	FALSE	TRUE	TRUE	TRUE	FALSE	TRUE	FALSE	TRUE	TRUE	FALSE
chr14	95290131	95292184	39	14033.75454	0	0.632449296	0.461390303	0.568596849	0.784505828	0.913799661	0.452409358	TRUE	TRUE	FALSE	TRUE	TRUE	TRUE	TRUE	TRUE	TRUE	TRUE
chr6	34131144	34132935	26	14031.57402	0	0.757236262	0.74607985	0.753004671	0.726212845	0.279089666	0.478146596	FALSE	TRUE	FALSE	FALSE	FALSE	TRUE	FALSE	TRUE	TRUE	FALSE
chr2	234488670	234492921	63	14030.41474	0	0.376875971	0.666705602	0.597258581	0.643316255	0.876658575	0.499782604	TRUE	TRUE	TRUE	TRUE	FALSE	TRUE	FALSE	TRUE	TRUE	FALSE
chr3	11554529	11559245	96	14019.6102	0	0.578748126	0.510425164	0.655580564	0.819223453	0.860013095	0.349587931	FALSE	TRUE	FALSE	TRUE	FALSE	TRUE	TRUE	FALSE	TRUE	FALSE
chr9	98404288	98407719	50	14016.98664	0	0.628327661	0.495976334	0.649322941	0.843467961	0.94002127	0.444044935	TRUE	TRUE	FALSE	TRUE	TRUE	TRUE	TRUE	FALSE	TRUE	TRUE
chr14	34896194	34897536	35	14015.39563	0	0.954996001	0.890028057	0.711534892	0.86530428	0.514975828	0.440020173	FALSE	TRUE	TRUE	TRUE	TRUE	TRUE	FALSE	TRUE	TRUE	TRUE
chr2	109102131	109103603	28	14012.26409	0	0.844529518	0.749014176	0.808459809	0.785419665	0.459550424	0.384979094	TRUE	TRUE	FALSE	FALSE	FALSE	TRUE	FALSE	TRUE	TRUE	FALSE
chr5	7540466	7541187	13	14011.71023	0	0.310497147	0.315139012	0.54859801	0.864156536	0.89725358	0.586756434	FALSE	TRUE	TRUE	TRUE	TRUE	TRUE	TRUE	FALSE	TRUE	TRUE
chr14	96944216	96946239	35	14009.29962	0	0.810330669	0.75735713	0.820399777	0.847006469	0.438952093	0.408054377	FALSE	TRUE	FALSE	FALSE	FALSE	TRUE	FALSE	TRUE	TRUE	FALSE
chr1	220880395	220882841	89	14006.43052	0	0.647030055	0.572253741	0.436640424	0.242816273	0.251133246	0.404213782	FALSE	TRUE	TRUE	TRUE	FALSE	TRUE	TRUE	FALSE	TRUE	TRUE
chr14	92951981	92954184	54	14005.44787	0	0.371217335	0.307460485	0.568061163	0.749827912	0.758407967	0.450947481	FALSE	TRUE	TRUE	TRUE	TRUE	TRUE	TRUE	FALSE	TRUE	FALSE
chr7	5273558	5275180	28	14003.39162	0	0.415010528	0.254082895	0.465777575	0.854200451	0.905674513	0.651591617	TRUE	TRUE	FALSE	TRUE	TRUE	TRUE	TRUE	FALSE	TRUE	TRUE
chr9	135146582	135148769	32	14003.05077	0	0.449827168	0.438868793	0.451699644	0.489273891	0.811885126	0.373016333	FALSE	TRUE	FALSE	FALSE	FALSE	TRUE	FALSE	TRUE	TRUE	FALSE
chr8	94035070	94037194	33	14002.98755	0	0.894963087	0.758028725	0.819198033	0.875516295	0.46914327	0.425819817	TRUE	TRUE	FALSE	FALSE	FALSE	TRUE	TRUE	TRUE	TRUE	FALSE
chr2	58493363	58494543	18	13999.03472	0	0.96540378	0.950618237	0.93149173	0.950198742	0.497133334	0.468270446	FALSE	TRUE	FALSE	FALSE	FALSE	TRUE	FALSE	TRUE	TRUE	FALSE
chr12	4813798	4815229	26	13997.27297	0	0.242674261	0.497632336	0.465727247	0.532208742	0.875835945	0.633161684	TRUE	TRUE	TRUE	TRUE	FALSE	TRUE	FALSE	TRUE	TRUE	FALSE
chr1	9690230	9692221	35	13992.99106	0	0.528463462	0.443174318	0.593803519	0.735826577	0.91554783	0.472373513	TRUE	TRUE	FALSE	TRUE	TRUE	TRUE	TRUE	TRUE	TRUE	TRUE
chr6	166544393	166546730	48	13989.81941	0	0.536890275	0.692024729	0.720366188	0.928483175	0.898940626	0.3915929	TRUE	TRUE	TRUE	TRUE	FALSE	TRUE	TRUE	FALSE	TRUE	TRUE
chr5	174234785	174236952	39	13989.30207	0	0.900229421	0.603784917	0.668778974	0.754363322	0.432620447	0.467608974	TRUE	TRUE	TRUE	TRUE	FALSE	TRUE	TRUE	TRUE	TRUE	FALSE
chr14	62114408	62116193	18	13987.75615	0	0.790806975	0.793882049	0.777733076	0.844035987	0.331119408	0.512916579	FALSE	TRUE	FALSE	FALSE	FALSE	TRUE	FALSE	TRUE	TRUE	FALSE
chr8	96522995	96525490	30	13979.81163	0	0.760341088	0.629754712	0.618306379	0.705775421	0.295397028	0.46494406	TRUE	TRUE	TRUE	FALSE	FALSE	TRUE	FALSE	TRUE	TRUE	FALSE
chr13	100650190	100650812	19	13978.32491	0	0.287315361	0.203852888	0.388524865	0.769212353	0.757745949	0.565359465	TRUE	TRUE	TRUE	TRUE	TRUE	TRUE	TRUE	FALSE	TRUE	TRUE
chr8	123652884	123655530	32	13978.28832	0	0.384224628	0.375649443	0.454559495	0.797980171	0.72300526	0.422330728	FALSE	TRUE	FALSE	TRUE	FALSE	TRUE	TRUE	FALSE	TRUE	TRUE
chr2	30932629	30935486	31	13972.27618	0	0.538128438	0.549092592	0.707067264	0.890994312	0.897431313	0.359302875	FALSE	TRUE	TRUE	TRUE	TRUE	TRUE	TRUE	FALSE	TRUE	TRUE
chr6	151324732	151326557	45	13970.35776	0	0.134372831	0.121219868	0.16271765	0.262315112	0.595576668	0.4743568	FALSE	TRUE	FALSE	FALSE	FALSE	TRUE	FALSE	TRUE	TRUE	FALSE
chr10	79307723	79311076	59	13969.95099	0	0.621366513	0.564138532	0.729652907	0.862259027	0.892374565	0.328236033	FALSE	TRUE	FALSE	TRUE	FALSE	TRUE	TRUE	FALSE	FALSE	FALSE
chr21	33028316	33029659	52	13968.74179	0	0.171053785	0.122380477	0.185338435	0.193594997	0.549038209	0.426657731	FALSE	TRUE	FALSE	FALSE	FALSE	TRUE	FALSE	TRUE	TRUE	FALSE
chr12	131243574	131244531	25	13967.94649	0	0.918004207	0.770785641	0.70670404	0.798271283	0.377630901	0.540373306	TRUE	TRUE	TRUE	TRUE	FALSE	TRUE	FALSE	TRUE	TRUE	FALSE
chr20	18004460	18007218	45	13964.61398	0	0.58503727	0.551971514	0.688724115	0.914745993	0.934889874	0.38291836	FALSE	TRUE	FALSE	TRUE	FALSE	TRUE	TRUE	FALSE	TRUE	TRUE
chr9	128213604	128215380	34	13963.58289	0	0.343725658	0.291026349	0.386989407	0.741770002	0.777345265	0.486318916	FALSE	TRUE	FALSE	TRUE	FALSE	TRUE	TRUE	FALSE	TRUE	TRUE
chr11	134003850	134005528	30	13960.59763	0	0.47958653	0.532607795	0.619284172	0.856741799	0.86997487	0.39038834	FALSE	TRUE	TRUE	TRUE	TRUE	TRUE	TRUE	FALSE	TRUE	TRUE
chr7	32318061	32319295	33	13958.62817	0	0.351663498	0.336158909	0.362936296	0.356171789	0.848044088	0.511885179	FALSE	TRUE	FALSE	FALSE	FALSE	TRUE	FALSE	TRUE	TRUE	FALSE
chr15	75693530	75696031	36	13950.96356	0	0.497665783	0.409780506	0.614121371	0.86694211	0.876618919	0.466838413	FALSE	TRUE	FALSE	TRUE	TRUE	TRUE	TRUE	FALSE	TRUE	TRUE
chr16	4705983	4707975	32	13948.90178	0	0.52561551	0.435996777	0.622122776	0.833568722	0.898215845	0.462219068	TRUE	TRUE	TRUE	TRUE	TRUE	TRUE	TRUE	FALSE	TRUE	TRUE
chr14	74399976	74404815	73	13942.50586	0	0.850872465	0.755963091	0.770935419	0.809175023	0.397688908	0.453183556	FALSE	TRUE	FALSE	FALSE	FALSE	TRUE	FALSE	TRUE	TRUE	FALSE
chr7	7058309	7060595	45	13940.82225	0	0.941229248	0.904729261	0.909797916	0.937465288	0.552081076	0.389148171	FALSE	TRUE	FALSE	FALSE	FALSE	TRUE	FALSE	TRUE	TRUE	FALSE
chr1	41919221	41920708	31	13940.56824	0	0.204097699	0.243648925	0.337601035	0.265609181	0.626449299	0.4223516	FALSE	TRUE	TRUE	FALSE	FALSE	TRUE	FALSE	TRUE	TRUE	FALSE
chr9	3861344	3863921	32	13938.77319	0	0.461114524	0.396666325	0.554793845	0.768617346	0.849827821	0.453161496	FALSE	TRUE	TRUE	TRUE	TRUE	TRUE	TRUE	TRUE	TRUE	TRUE
chr19	13014649	13018005	58	13935.18141	0	0.291134318	0.19997292	0.490030574	0.481552367	0.770400044	0.570427125	FALSE	TRUE	FALSE	TRUE	TRUE	TRUE	TRUE	TRUE	TRUE	FALSE
chr10	16230826	16232569	26	13931.59061	0	0.532151292	0.551174034	0.626513683	0.870611945	0.926006187	0.393854895	FALSE	TRUE	TRUE	TRUE	FALSE	TRUE	TRUE	FALSE	TRUE	TRUE
chr2	30767857	30771632	50	13930.39131	0	0.616057696	0.435994734	0.63163362	0.896742517	0.848670238	0.460747783	TRUE	TRUE	FALSE	TRUE	TRUE	TRUE	TRUE	FALSE	TRUE	TRUE
chr10	113057840	113061060	52	13927.38324	0	0.575656364	0.653150649	0.667430448	0.862145574	0.91491078	0.339254416	FALSE	TRUE	FALSE	TRUE	FALSE	TRUE	TRUE	FALSE	TRUE	TRUE
chr18	5297290	5298598	29	13926.69484	0	0.488621891	0.488091451	0.656605481	0.849811381	0.842155982	0.361719931	FALSE	TRUE	TRUE	TRUE	TRUE	TRUE	TRUE	FALSE	TRUE	TRUE
chr11	69297009	69298761	43	13921.41649	0	0.610804697	0.437132131	0.509337011	0.783137403	0.87739432	0.440262189	TRUE	TRUE	FALSE	TRUE	FALSE	TRUE	TRUE	TRUE	TRUE	TRUE
chr9	136012389	136013355	21	13919.45468	0	0.406234972	0.549859559	0.468829921	0.912630951	0.925271918	0.519036946	TRUE	TRUE	FALSE	TRUE	FALSE	TRUE	TRUE	FALSE	TRUE	TRUE
chr3	16373870	16378491	71	13918.51391	0	0.629660319	0.592536906	0.760077447	0.790927964	0.902311755	0.309774849	FALSE	TRUE	FALSE	TRUE	FALSE	TRUE	TRUE	FALSE	TRUE	FALSE
chr5	61335984	61337418	26	13916.95861	0	0.914250947	0.866460949	0.899447953	0.918690963	0.260703794	0.657987168	FALSE	TRUE	FALSE	FALSE	FALSE	TRUE	FALSE	TRUE	TRUE	FALSE
chr2	105362364	105367069	63	13915.06094	0	0.600867361	0.543562562	0.767079704	0.928500774	0.882257265	0.384938212	FALSE	TRUE	TRUE	TRUE	TRUE	TRUE	TRUE	FALSE	TRUE	TRUE
chr20	25115315	25118159	39	13909.72099	0	0.539413868	0.434796536	0.618941988	0.827434241	0.850253532	0.415456997	TRUE	TRUE	TRUE	TRUE	TRUE	TRUE	TRUE	FALSE	TRUE	TRUE
chr12	111165883	111167584	37	13901.3768	0	0.541124827	0.478314259	0.741423297	0.886077047	0.899746358	0.421432099	FALSE	TRUE	TRUE	TRUE	TRUE	TRUE	TRUE	FALSE	TRUE	TRUE
chr2	27257216	27261785	63	13894.6478	0	0.640823519	0.498128619	0.743519696	0.947818741	0.953832739	0.45570412	TRUE	TRUE	FALSE	TRUE	TRUE	TRUE	TRUE	FALSE	TRUE	TRUE
chr17	44558885	44561187	73	13890.03451	0	0.312635005	0.231932353	0.364014747	0.424614827	0.580141565	0.348209212	TRUE	TRUE	FALSE	TRUE	TRUE	TRUE	TRUE	FALSE	TRUE	FALSE
chr12	125142950	125146810	74	13883.95672	0	0.526223243	0.430513232	0.623865454	0.901984354	0.801911891	0.471471122	TRUE	TRUE	FALSE	TRUE	TRUE	TRUE	TRUE	FALSE	TRUE	TRUE
chr6	132796997	132797866	24	13883.70265	0	0.414165618	0.484559121	0.529887496	0.887474557	0.881777919	0.473308939	FALSE	TRUE	TRUE	TRUE	FALSE	TRUE	TRUE	FALSE	TRUE	TRUE
chr4	54225232	54226939	54	13883.61731	0	0.345283307	0.255629189	0.324800906	0.172622399	0.641914274	0.469291875	FALSE	TRUE	FALSE	TRUE	FALSE	TRUE	FALSE	TRUE	TRUE	TRUE
chr11	114081584	114085323	50	13877.16921	0	0.493283124	0.340114353	0.784751691	0.881692882	0.914827566	0.574713213	TRUE	TRUE	TRUE	TRUE	TRUE	TRUE	TRUE	FALSE	TRUE	FALSE
chr1	15666752	15668837	26	13870.93945	0	0.494776767	0.569301225	0.651852552	0.876583793	0.939226753	0.444449986	FALSE	TRUE	TRUE	TRUE	FALSE	TRUE	TRUE	FALSE	TRUE	TRUE
chr14	102017156	102021567	78	13869.22578	0	0.560727694	0.580369605	0.671827142	0.888456288	0.809645493	0.327728594	FALSE	TRUE	FALSE	TRUE	FALSE	TRUE	TRUE	FALSE	FALSE	TRUE
chr16	81491052	81492449	36	13868.9251	0	0.511608089	0.379107347	0.512856096	0.518018676	0.892649632	0.513542285	TRUE	TRUE	FALSE	FALSE	TRUE	TRUE	TRUE	TRUE	TRUE	FALSE
chr22	25699987	25701786	39	13867.54228	0	0.482242225	0.508024395	0.582601924	0.683059529	0.882498635	0.400256409	FALSE	TRUE	TRUE	TRUE	FALSE	TRUE	TRUE	TRUE	TRUE	FALSE
chr4	166045282	166046049	12	13865.75093	0	0.910040684	0.708964693	0.806496255	0.912868005	0.264013564	0.648854441	TRUE	TRUE	TRUE	FALSE	TRUE	TRUE	TRUE	TRUE	TRUE	TRUE
chr2	44776355	44778912	40	13852.05648	0	0.840934027	0.74142251	0.814258666	0.665986649	0.448002246	0.392931781	TRUE	TRUE	FALSE	TRUE	FALSE	TRUE	TRUE	TRUE	TRUE	TRUE
chr2	132276435	132276904	12	13840.54303	0	0.938244923	0.913797455	0.811337862	0.941013441	0.333840312	0.607173129	FALSE	TRUE	TRUE	FALSE	TRUE	TRUE	FALSE	TRUE	TRUE	TRUE
chr1	235021471	235023488	37	13839.2363	0	0.57178554	0.52695763	0.624899287	0.804934742	0.918624531	0.391666901	FALSE	TRUE	FALSE	TRUE	TRUE	TRUE	TRUE	TRUE	TRUE	TRUE
chr8	62689669	62692146	42	13835.43361	0	0.522576913	0.389255802	0.628058193	0.79079175	0.835129358	0.445873556	TRUE	TRUE	TRUE	TRUE	TRUE	TRUE	TRUE	FALSE	TRUE	TRUE
chr2	152124828	152125829	10	13833.00658	0	0.927645092	0.91774067	0.896308739	0.884682794	0.298574126	0.629070966	FALSE	TRUE	FALSE	FALSE	FALSE	TRUE	FALSE	TRUE	TRUE	FALSE
chr8	142202685	142203385	19	13825.53327	0	0.938023349	0.862945191	0.795953872	0.870748975	0.398045903	0.539977446	FALSE	TRUE	TRUE	FALSE	FALSE	TRUE	FALSE	TRUE	TRUE	FALSE
chr20	59254542	59255968	32	13825.23541	0	0.902260871	0.894675821	0.865776904	0.779533338	0.530908489	0.371352382	FALSE	TRUE	FALSE	TRUE	FALSE	TRUE	TRUE	TRUE	TRUE	FALSE
chr18	77321849	77324953	57	13822.26687	0	0.651779823	0.539074777	0.68819291	0.833733345	0.891183984	0.352109206	TRUE	TRUE	FALSE	TRUE	TRUE	TRUE	TRUE	FALSE	FALSE	TRUE
chr2	235440629	235442052	28	13821.21524	0	0.876006442	0.876846584	0.803674415	0.789501361	0.463966285	0.412880299	FALSE	TRUE	FALSE	TRUE	FALSE	TRUE	FALSE	TRUE	TRUE	FALSE
chr4	6597698	6599458	34	13820.81393	0	0.539765264	0.589155707	0.615715194	0.845264372	0.907010956	0.367245692	FALSE	TRUE	FALSE	TRUE	FALSE	TRUE	TRUE	FALSE	TRUE	TRUE
chr11	72718935	72725168	68	13818.87665	0	0.618716405	0.488344921	0.630316744	0.693482412	0.856312844	0.367967923	FALSE	TRUE	FALSE	FALSE	FALSE	TRUE	FALSE	FALSE	TRUE	FALSE
chr2	169246296	169248175	26	13808.58081	0	0.526781038	0.403323498	0.556072449	0.91766598	0.916532814	0.514342482	TRUE	TRUE	FALSE	TRUE	TRUE	TRUE	TRUE	FALSE	TRUE	TRUE
chr21	32099595	32102431	32	13792.65367	0	0.584052784	0.48862587	0.668879773	0.867351532	0.91436712	0.425741249	TRUE	TRUE	TRUE	TRUE	TRUE	TRUE	TRUE	FALSE	TRUE	TRUE
chr13	27033661	27037080	61	13792.41414	0	0.586656399	0.461272709	0.612538606	0.770082623	0.796565596	0.335292887	TRUE	TRUE	FALSE	TRUE	TRUE	TRUE	TRUE	FALSE	TRUE	TRUE
chr8	138600780	138604221	57	13791.04309	0	0.508561308	0.437446238	0.572357726	0.803586082	0.803821352	0.366375114	FALSE	TRUE	FALSE	TRUE	TRUE	TRUE	TRUE	FALSE	FALSE	FALSE
chr2	1720534	1722980	48	13782.14031	0	0.568291094	0.483413676	0.622010499	0.80902757	0.895828192	0.412414517	FALSE	TRUE	FALSE	TRUE	TRUE	TRUE	TRUE	FALSE	TRUE	TRUE
chr2	109402169	109404885	51	13780.76016	0	0.508277175	0.61060536	0.540549345	0.728758363	0.836889328	0.328612154	TRUE	TRUE	FALSE	TRUE	FALSE	TRUE	TRUE	TRUE	TRUE	TRUE
chr2	15913239	15915470	40	13780.01632	0	0.610495899	0.586350432	0.830130165	0.91028464	0.920338504	0.333988072	FALSE	TRUE	TRUE	TRUE	TRUE	TRUE	TRUE	FALSE	TRUE	FALSE
chr2	127083370	127086179	53	13778.89077	0	0.438758748	0.378363433	0.54280268	0.782781472	0.812603221	0.434239788	FALSE	TRUE	FALSE	TRUE	TRUE	TRUE	TRUE	FALSE	TRUE	TRUE
chr2	241924132	241927357	60	13778.05419	0	0.388459224	0.390900611	0.527837308	0.869627986	0.614791016	0.481168762	FALSE	TRUE	FALSE	TRUE	TRUE	TRUE	TRUE	FALSE	FALSE	TRUE
chr19	7663913	7666364	45	13777.16461	0	0.664334425	0.632040375	0.701806194	0.92475227	0.944421542	0.312381167	FALSE	TRUE	FALSE	TRUE	FALSE	TRUE	TRUE	FALSE	TRUE	TRUE
chr10	132587884	132595183	161	13776.64816	0	0.877941753	0.896994597	0.853644469	0.908358575	0.424556854	0.483801721	FALSE	TRUE	FALSE	FALSE	FALSE	TRUE	FALSE	TRUE	TRUE	FALSE
chr15	73378062	73380171	32	13773.14991	0	0.587542925	0.49894467	0.68956871	0.915470585	0.946846181	0.447901511	TRUE	TRUE	TRUE	TRUE	TRUE	TRUE	TRUE	FALSE	TRUE	TRUE
chr13	112699112	112700746	35	13770.68314	0	0.946455912	0.935956551	0.932041662	0.866412261	0.605406999	0.341048912	FALSE	TRUE	FALSE	FALSE	FALSE	TRUE	FALSE	TRUE	TRUE	FALSE
chr11	16776697	16778130	25	13768.09234	0	0.52521853	0.526760558	0.629680465	0.91111491	0.903733805	0.38589638	FALSE	TRUE	TRUE	TRUE	TRUE	TRUE	TRUE	FALSE	TRUE	TRUE
chr16	8846312	8848412	58	13763.32661	0	0.892928166	0.816129896	0.839199379	0.800656417	0.516434903	0.376493263	FALSE	TRUE	FALSE	FALSE	FALSE	TRUE	FALSE	TRUE	TRUE	FALSE
chr9	109780591	109781776	23	13760.57549	0	0.174648705	0.269757666	0.231047132	0.234801653	0.622590038	0.447941333	TRUE	TRUE	FALSE	FALSE	FALSE	TRUE	FALSE	TRUE	TRUE	FALSE
chr2	229444223	229446885	39	13760.31995	0	0.542390998	0.433547664	0.459906009	0.599910071	0.851379315	0.417831651	TRUE	TRUE	FALSE	FALSE	FALSE	TRUE	TRUE	TRUE	TRUE	TRUE
chr2	29314184	29316099	35	13756.89756	0	0.830016716	0.800953596	0.790724998	0.631988476	0.434984554	0.395032163	FALSE	TRUE	FALSE	TRUE	FALSE	TRUE	TRUE	TRUE	TRUE	TRUE
chr7	31077795	31080382	40	13756.67839	0	0.570818736	0.483536673	0.609278796	0.807219181	0.92562308	0.442086407	TRUE	TRUE	FALSE	TRUE	TRUE	TRUE	TRUE	TRUE	TRUE	TRUE
chr11	72012835	72015248	80	13756.06876	0	0.576593716	0.369866001	0.724968879	0.847527721	0.89814076	0.528274758	TRUE	TRUE	TRUE	TRUE	TRUE	TRUE	TRUE	FALSE	TRUE	FALSE
chr14	102125094	102126774	25	13756.00548	0	0.944767607	0.897514542	0.878950169	0.9096861	0.595901634	0.348865973	FALSE	TRUE	TRUE	FALSE	FALSE	TRUE	FALSE	TRUE	TRUE	FALSE
chr12	132322163	132324502	85	13751.94274	0	0.338189555	0.63695341	0.608913967	0.873037992	0.928264086	0.590074531	TRUE	TRUE	FALSE	TRUE	FALSE	TRUE	FALSE	FALSE	TRUE	TRUE
chr7	43248937	43251013	39	13750.03857	0	0.351929152	0.572756497	0.604214796	0.731376154	0.896782079	0.544852927	TRUE	TRUE	TRUE	TRUE	FALSE	TRUE	TRUE	TRUE	TRUE	FALSE
chr17	2537832	2538500	15	13746.67458	0	0.929754191	0.912678309	0.932562906	0.907814555	0.278487987	0.654074919	FALSE	TRUE	FALSE	FALSE	FALSE	TRUE	FALSE	TRUE	TRUE	FALSE
chr8	60412132	60414433	65	13740.30171	0	0.417636299	0.42245851	0.534605858	0.713998056	0.736787124	0.319150826	FALSE	TRUE	FALSE	TRUE	FALSE	TRUE	TRUE	FALSE	TRUE	TRUE
chr5	51936035	51937028	29	13738.00865	0	0.949183576	0.936049049	0.925375051	0.922832102	0.601044729	0.348138847	FALSE	TRUE	FALSE	FALSE	FALSE	TRUE	FALSE	TRUE	TRUE	FALSE
chr14	99117339	99120807	94	13735.53288	0	0.349055266	0.262154838	0.417957322	0.563085212	0.656701344	0.394546506	FALSE	TRUE	FALSE	TRUE	FALSE	TRUE	TRUE	FALSE	TRUE	FALSE
chr11	111732955	111738271	92	13723.9274	0	0.510395008	0.378341046	0.524673417	0.633553813	0.744615741	0.366274695	TRUE	TRUE	FALSE	FALSE	TRUE	TRUE	FALSE	FALSE	TRUE	FALSE
chr15	101046772	101047815	36	13712.53906	0	0.89012683	0.678294159	0.842430236	0.863608194	0.319058567	0.571068263	TRUE	TRUE	FALSE	FALSE	TRUE	TRUE	TRUE	TRUE	TRUE	FALSE
chr18	68693207	68694854	34	13709.11119	0	0.511926418	0.469748871	0.788050414	0.908114389	0.942368331	0.472619461	FALSE	TRUE	TRUE	TRUE	TRUE	TRUE	TRUE	FALSE	TRUE	TRUE
chr2	44708137	44709579	11	13708.57855	0	0.924212683	0.862949047	0.843709009	0.787180304	0.294877693	0.62933499	FALSE	TRUE	TRUE	TRUE	FALSE	TRUE	FALSE	TRUE	TRUE	FALSE
chr17	65459016	65461095	33	13705.65735	0	0.778107217	0.820700497	0.794731821	0.796707924	0.365446305	0.455254192	FALSE	TRUE	FALSE	FALSE	FALSE	TRUE	FALSE	TRUE	TRUE	FALSE
chr14	99131285	99134155	51	13705.58422	0	0.570329399	0.623839966	0.749154378	0.948558783	0.912586744	0.378229384	FALSE	TRUE	TRUE	TRUE	TRUE	TRUE	TRUE	FALSE	TRUE	TRUE
chr4	25111627	25113267	26	13702.78308	0	0.513352589	0.562394635	0.677785949	0.92188389	0.937495588	0.424142999	FALSE	TRUE	TRUE	TRUE	TRUE	TRUE	TRUE	FALSE	TRUE	TRUE
chr15	98146087	98147688	29	13701.49368	0	0.863849513	0.83990316	0.802278268	0.700795248	0.452735661	0.411113852	FALSE	TRUE	FALSE	TRUE	FALSE	TRUE	TRUE	TRUE	TRUE	TRUE
chr6	147665982	147667648	34	13701.14348	0	0.447767114	0.797655676	0.79503401	0.852475103	0.938799082	0.491031968	TRUE	TRUE	TRUE	TRUE	FALSE	TRUE	FALSE	FALSE	TRUE	FALSE
chr15	29346071	29349237	51	13700.33696	0	0.618219266	0.606747072	0.696998642	0.902855787	0.946617182	0.33987011	FALSE	TRUE	FALSE	TRUE	FALSE	TRUE	TRUE	FALSE	TRUE	TRUE
chr10	131001324	131004287	46	13691.56685	0	0.668796721	0.594950659	0.766928085	0.835856492	0.937674545	0.342723886	TRUE	TRUE	TRUE	TRUE	TRUE	TRUE	TRUE	TRUE	TRUE	FALSE
chr7	152859713	152860619	22	13690.92336	0	0.836467649	0.747272278	0.810391818	0.795412379	0.336797714	0.499669935	TRUE	TRUE	FALSE	FALSE	FALSE	TRUE	FALSE	TRUE	TRUE	FALSE
chr8	102059944	102062649	36	13688.04281	0	0.507082887	0.652713378	0.734830691	0.917741394	0.929477494	0.422394607	TRUE	TRUE	TRUE	TRUE	FALSE	TRUE	TRUE	FALSE	TRUE	TRUE
chr5	172452130	172453945	36	13687.50433	0	0.223702977	0.249865284	0.276912784	0.300410231	0.703916337	0.48021336	FALSE	TRUE	FALSE	FALSE	FALSE	TRUE	FALSE	TRUE	TRUE	FALSE
chr4	2297304	2298516	45	13685.84035	0	0.821776642	0.621605271	0.803528264	0.839426874	0.364584852	0.474842022	TRUE	TRUE	FALSE	FALSE	TRUE	TRUE	TRUE	TRUE	TRUE	FALSE
chr5	10606473	10608444	42	13685.38474	0	0.579432017	0.534435576	0.652336341	0.862657875	0.892619943	0.358184367	FALSE	TRUE	FALSE	TRUE	TRUE	TRUE	TRUE	FALSE	TRUE	TRUE
chr5	427678	430495	84	13684.49074	0	0.599621571	0.524176456	0.716932105	0.920407796	0.905296617	0.39623134	FALSE	TRUE	FALSE	TRUE	FALSE	TRUE	FALSE	FALSE	TRUE	FALSE
chr1	116531522	116532494	25	13684.29269	0	0.959574918	0.969028658	0.958070047	0.944349412	0.46226038	0.506768278	FALSE	TRUE	FALSE	FALSE	FALSE	TRUE	FALSE	TRUE	TRUE	FALSE
chr11	3123138	3124379	40	13681.49756	0	0.36493396	0.41746528	0.481606521	0.6285481	0.852166594	0.487232634	FALSE	TRUE	FALSE	TRUE	FALSE	TRUE	TRUE	TRUE	TRUE	TRUE
chr16	9759043	9762998	41	13677.66842	0	0.634465814	0.563175111	0.683016788	0.923044963	0.935600311	0.3724252	FALSE	TRUE	FALSE	TRUE	TRUE	TRUE	TRUE	FALSE	TRUE	TRUE
chr6	143396387	143400857	56	13674.92873	0	0.501746363	0.502921381	0.672279139	0.869528927	0.821880247	0.367782564	FALSE	TRUE	TRUE	TRUE	TRUE	TRUE	TRUE	FALSE	TRUE	TRUE
chr7	55568165	55571306	52	13674.09027	0	0.464879849	0.446110935	0.515800092	0.667341152	0.842370122	0.396259187	FALSE	TRUE	FALSE	FALSE	FALSE	TRUE	FALSE	TRUE	TRUE	FALSE
chr12	108913352	108916654	46	13670.60417	0	0.614203386	0.592190422	0.650638831	0.817589469	0.870242073	0.278051651	FALSE	TRUE	FALSE	TRUE	FALSE	TRUE	TRUE	FALSE	TRUE	TRUE
chr11	114073193	114077670	85	13669.46002	0	0.411467472	0.340674592	0.64561434	0.806084821	0.764378011	0.465410229	FALSE	TRUE	TRUE	TRUE	TRUE	TRUE	TRUE	FALSE	FALSE	FALSE
chr6	170403620	170404341	16	13666.50175	0	0.197709534	0.165854959	0.309885051	0.753948529	0.756679191	0.590824232	FALSE	TRUE	TRUE	TRUE	TRUE	TRUE	TRUE	FALSE	TRUE	TRUE
chr20	24411031	24412704	32	13657.62324	0	0.565482335	0.52726516	0.625820602	0.894892785	0.916028705	0.388763545	FALSE	TRUE	FALSE	TRUE	TRUE	TRUE	TRUE	FALSE	TRUE	TRUE
chr9	126205035	126207081	38	13655.5522	0	0.748576387	0.522714723	0.630389828	0.760707971	0.259927337	0.500780634	TRUE	TRUE	TRUE	FALSE	FALSE	TRUE	TRUE	TRUE	TRUE	FALSE
chr9	94655857	94657113	24	13654.33347	0	0.367869403	0.366944202	0.527352082	0.770620673	0.833046034	0.466101833	FALSE	TRUE	TRUE	TRUE	TRUE	TRUE	TRUE	FALSE	TRUE	TRUE
chr12	3208962	3209851	34	13641.69956	0	0.937952189	0.898910438	0.849650929	0.904193064	0.444408488	0.493543701	FALSE	TRUE	FALSE	FALSE	FALSE	TRUE	FALSE	TRUE	TRUE	FALSE
chr17	9242331	9245479	67	13639.38386	0	0.709757219	0.57860431	0.661862449	0.86298384	0.934447708	0.355843398	TRUE	TRUE	FALSE	FALSE	FALSE	TRUE	TRUE	FALSE	TRUE	TRUE
chr16	75859908	75862359	37	13636.35475	0	0.383480531	0.371840532	0.402317785	0.295040447	0.773099399	0.478058952	FALSE	TRUE	FALSE	FALSE	FALSE	TRUE	FALSE	TRUE	TRUE	FALSE
chr15	40281103	40281684	11	13632.31893	0	0.910423472	0.889546506	0.79528093	0.886491941	0.132908696	0.777514776	FALSE	TRUE	TRUE	FALSE	FALSE	TRUE	FALSE	TRUE	TRUE	FALSE
chr8	133264244	133265168	25	13629.55145	0	0.511499006	0.473891325	0.805702124	0.939881903	0.94487009	0.470978765	FALSE	TRUE	TRUE	TRUE	TRUE	TRUE	TRUE	FALSE	TRUE	FALSE
chr6	155121521	155122198	17	13628.26552	0	0.309232346	0.314175807	0.473544007	0.8758628	0.84927032	0.566630454	FALSE	TRUE	TRUE	TRUE	TRUE	TRUE	TRUE	FALSE	TRUE	TRUE
chr5	61658569	61660064	32	13625.0477	0	0.821421835	0.818494585	0.774555103	0.722127331	0.391177082	0.430244754	FALSE	TRUE	FALSE	TRUE	FALSE	TRUE	TRUE	TRUE	TRUE	FALSE
chr3	184427838	184429615	30	13611.72604	0	0.516468262	0.644003473	0.704100369	0.833621055	0.910709639	0.394241377	TRUE	TRUE	TRUE	TRUE	FALSE	TRUE	TRUE	TRUE	TRUE	TRUE
chr3	44142981	44144250	16	13611.25821	0	0.944765039	0.933355583	0.871941141	0.876800222	0.386488105	0.558276933	FALSE	TRUE	FALSE	FALSE	FALSE	TRUE	FALSE	TRUE	TRUE	FALSE
chr14	93089480	93091995	42	13610.49369	0	0.542042512	0.507341753	0.643741271	0.789463089	0.896673314	0.389331562	FALSE	TRUE	FALSE	TRUE	TRUE	TRUE	TRUE	FALSE	TRUE	TRUE
chr4	7870284	7872884	37	13608.37255	0	0.408757385	0.43930454	0.480231061	0.834035235	0.833542838	0.42527785	FALSE	TRUE	FALSE	TRUE	FALSE	TRUE	TRUE	FALSE	TRUE	TRUE
chr21	38954291	38957494	47	13602.51557	0	0.576175009	0.402895416	0.579278771	0.712494756	0.884561765	0.481666349	TRUE	TRUE	FALSE	TRUE	TRUE	TRUE	TRUE	FALSE	TRUE	FALSE
chr17	81730466	81731809	39	13601.53438	0	0.49132436	0.454937208	0.575374451	0.78840919	0.865870293	0.410933085	FALSE	TRUE	FALSE	TRUE	TRUE	TRUE	TRUE	FALSE	TRUE	TRUE
chr2	207463042	207464614	30	13601.42189	0	0.528516434	0.557390291	0.772971742	0.965220558	0.945525626	0.436704124	FALSE	TRUE	TRUE	TRUE	TRUE	TRUE	TRUE	FALSE	TRUE	TRUE
chr2	3656295	3657588	46	13599.68158	0	0.896077451	0.598162945	0.820558738	0.710207107	0.377705497	0.518371954	TRUE	TRUE	FALSE	TRUE	TRUE	TRUE	FALSE	TRUE	TRUE	FALSE
chr8	143741308	143745359	77	13597.92258	0	0.625558286	0.577988622	0.749155713	0.935533652	0.875436416	0.35754503	FALSE	TRUE	FALSE	TRUE	FALSE	TRUE	TRUE	FALSE	FALSE	FALSE
chr1	39540600	39542031	27	13587.94476	0	0.532735704	0.453163375	0.573295952	0.866398936	0.898423252	0.445259878	TRUE	TRUE	FALSE	TRUE	TRUE	TRUE	TRUE	FALSE	TRUE	TRUE
chr16	68343429	68345816	41	13580.59188	0	0.539224283	0.468719807	0.560441368	0.8968553	0.899929546	0.43120974	FALSE	TRUE	FALSE	TRUE	FALSE	TRUE	TRUE	FALSE	TRUE	TRUE
chr8	67399061	67400508	21	13579.4814	0	0.968600047	0.959698298	0.940069421	0.950682228	0.55577375	0.412826297	FALSE	TRUE	FALSE	FALSE	FALSE	TRUE	FALSE	TRUE	TRUE	FALSE
chr7	135889416	135890152	14	13574.36186	0	0.954080509	0.901301371	0.864564016	0.911492919	0.365749204	0.588331305	FALSE	TRUE	TRUE	FALSE	FALSE	TRUE	FALSE	TRUE	TRUE	FALSE
chr2	47965878	47967400	20	13573.53086	0	0.55171493	0.483236479	0.582519112	0.887894549	0.930904923	0.447668444	FALSE	TRUE	FALSE	TRUE	FALSE	TRUE	TRUE	FALSE	TRUE	TRUE
chr7	98087054	98089252	35	13572.13779	0	0.934738626	0.914783519	0.873868589	0.892034335	0.623042755	0.311695871	FALSE	TRUE	FALSE	FALSE	FALSE	TRUE	FALSE	TRUE	TRUE	FALSE
chr15	37036180	37037484	16	13559.16326	0	0.901324762	0.912895342	0.785051142	0.834566269	0.284738992	0.62815635	FALSE	TRUE	TRUE	FALSE	TRUE	TRUE	FALSE	TRUE	TRUE	FALSE
chr2	163732288	163734340	28	13552.97965	0	0.391832031	0.25113218	0.483659143	0.591951743	0.857257545	0.606125365	TRUE	TRUE	FALSE	TRUE	TRUE	TRUE	TRUE	TRUE	TRUE	TRUE
chr2	207770560	207771580	51	13547.69803	0	0.264799316	0.246542589	0.327533941	0.51413529	0.634381928	0.387839339	FALSE	TRUE	FALSE	TRUE	FALSE	TRUE	TRUE	TRUE	TRUE	TRUE
chr1	43231110	43234402	52	13539.96889	0	0.61702945	0.590533882	0.78277233	0.92724618	0.919288111	0.336712299	FALSE	TRUE	TRUE	TRUE	TRUE	TRUE	TRUE	FALSE	TRUE	TRUE
chr18	76208184	76209990	41	13537.0231	0	0.871909944	0.806713828	0.850737244	0.873339432	0.518141431	0.355198001	FALSE	TRUE	FALSE	FALSE	FALSE	TRUE	FALSE	TRUE	TRUE	FALSE
chr2	170717329	170719075	39	13531.87355	0	0.386383863	0.657605536	0.494894255	0.66210391	0.839845916	0.453462052	TRUE	TRUE	TRUE	TRUE	TRUE	TRUE	FALSE	TRUE	TRUE	TRUE
chr6	155075723	155077043	29	13531.60748	0	0.959201813	0.906641575	0.942475762	0.933947629	0.502555054	0.456646759	FALSE	TRUE	FALSE	FALSE	FALSE	TRUE	FALSE	TRUE	TRUE	FALSE
chr9	81817910	81819491	27	13528.18858	0	0.876182672	0.893596783	0.775335102	0.895158534	0.401291446	0.493867088	FALSE	TRUE	TRUE	FALSE	TRUE	TRUE	FALSE	TRUE	TRUE	FALSE
chr22	43845166	43851554	112	13526.65395	0	0.500978458	0.507735196	0.636272066	0.754217121	0.74588395	0.253238664	FALSE	TRUE	FALSE	FALSE	TRUE	TRUE	FALSE	FALSE	FALSE	FALSE
chr10	69436366	69440300	50	13520.41861	0	0.719131577	0.566248086	0.708715932	0.893772148	0.937591575	0.371343489	TRUE	TRUE	FALSE	TRUE	TRUE	TRUE	TRUE	FALSE	TRUE	TRUE
chr14	105316893	105318242	41	13520.19526	0	0.317506335	0.312520294	0.365427162	0.73161703	0.673153179	0.419096736	FALSE	TRUE	FALSE	TRUE	FALSE	TRUE	TRUE	FALSE	TRUE	TRUE
chr11	129949466	129951834	37	13518.27047	0	0.568695885	0.472036784	0.644523869	0.715813322	0.917913133	0.445876349	FALSE	TRUE	FALSE	TRUE	TRUE	TRUE	TRUE	TRUE	TRUE	FALSE
chr10	131269066	131270846	35	13517.87747	0	0.506264547	0.422955741	0.800957018	0.93056411	0.947073312	0.524117571	TRUE	TRUE	TRUE	TRUE	TRUE	TRUE	TRUE	FALSE	TRUE	FALSE
chr5	234673	236475	44	13508.64794	0	0.926134506	0.917177131	0.91796173	0.927301965	0.545434567	0.381867398	FALSE	TRUE	FALSE	FALSE	FALSE	TRUE	FALSE	TRUE	TRUE	FALSE
chr20	56627280	56628513	53	13508.63901	0	0.292278261	0.525934193	0.34686726	0.091682277	0.101280596	0.434251916	TRUE	TRUE	FALSE	TRUE	TRUE	TRUE	TRUE	FALSE	TRUE	TRUE
chr20	51331154	51332158	31	13508.01086	0	0.503879759	0.376630099	0.801565839	0.939107831	0.958009327	0.581379228	TRUE	TRUE	TRUE	TRUE	TRUE	TRUE	TRUE	FALSE	TRUE	TRUE
chr13	111663563	111665002	27	13500.2078	0	0.456833725	0.49433987	0.564860517	0.878253823	0.917356854	0.460523128	FALSE	TRUE	TRUE	TRUE	FALSE	TRUE	TRUE	FALSE	TRUE	TRUE
chr13	112836578	112838322	56	13499.29201	0	0.480068426	0.429718831	0.512207192	0.900915809	0.753097654	0.471196978	FALSE	TRUE	FALSE	TRUE	FALSE	TRUE	TRUE	TRUE	TRUE	TRUE
chr22	46083657	46087930	126	13498.07008	0	0.325282284	0.206755983	0.605812791	0.836286275	0.579817196	0.629530292	FALSE	FALSE	TRUE	TRUE	TRUE	FALSE	TRUE	FALSE	FALSE	FALSE
chr22	18030998	18033708	30	13494.68464	0	0.526016303	0.533629093	0.594420474	0.891597032	0.943932739	0.417916437	FALSE	TRUE	FALSE	TRUE	FALSE	TRUE	TRUE	FALSE	TRUE	TRUE
chr20	19974203	19976403	70	13492.75055	0	0.433567602	0.405724005	0.616500415	0.74967951	0.820258744	0.414534739	FALSE	TRUE	TRUE	TRUE	TRUE	TRUE	TRUE	FALSE	FALSE	FALSE
chr7	66561437	66563550	27	13490.78565	0	0.929224701	0.890010095	0.890230373	0.930924357	0.49534488	0.435579477	FALSE	TRUE	FALSE	FALSE	FALSE	TRUE	FALSE	TRUE	TRUE	FALSE
chr11	125407638	125409782	45	13490.36094	0	0.502738536	0.601855666	0.64485787	0.901539456	0.913767693	0.411029157	TRUE	TRUE	TRUE	TRUE	FALSE	TRUE	TRUE	FALSE	TRUE	TRUE
chr7	70486279	70488674	36	13488.23848	0	0.911394401	0.89295682	0.815580945	0.865471505	0.458055142	0.453339259	FALSE	TRUE	FALSE	FALSE	FALSE	TRUE	FALSE	TRUE	TRUE	FALSE
chr15	77731040	77733314	42	13487.4073	0	0.399829352	0.374461349	0.485049669	0.849308964	0.797051304	0.474847616	FALSE	TRUE	FALSE	TRUE	FALSE	TRUE	TRUE	FALSE	TRUE	TRUE
chr12	119692105	119693546	20	13483.71522	0	0.308520867	0.30325046	0.385999412	0.782016877	0.802081534	0.498831074	FALSE	TRUE	FALSE	TRUE	FALSE	TRUE	TRUE	FALSE	TRUE	TRUE
chr10	33381046	33382957	23	13483.30644	0	0.389139447	0.298012873	0.381891444	0.492900853	0.835627568	0.537614696	TRUE	TRUE	FALSE	TRUE	FALSE	TRUE	TRUE	TRUE	TRUE	TRUE
chr16	58417179	58423735	112	13481.34739	0	0.898810158	0.754604441	0.837296532	0.914209517	0.462111287	0.45209823	TRUE	TRUE	FALSE	FALSE	FALSE	TRUE	FALSE	TRUE	TRUE	FALSE
chr7	139271001	139272826	30	13474.49462	0	0.571228939	0.602431853	0.696517529	0.930534585	0.930104203	0.359305647	FALSE	TRUE	TRUE	TRUE	TRUE	TRUE	TRUE	FALSE	TRUE	TRUE
chr12	120094221	120097679	68	13474.45531	0	0.479746733	0.535934617	0.583875297	0.734554961	0.830946767	0.351200034	FALSE	TRUE	FALSE	FALSE	FALSE	TRUE	FALSE	TRUE	TRUE	FALSE
chr5	5316807	5320738	68	13473.51467	0	0.677904541	0.590635454	0.747678389	0.924051405	0.923569321	0.333415951	TRUE	TRUE	FALSE	TRUE	TRUE	TRUE	TRUE	FALSE	TRUE	FALSE
chr17	76981311	76984439	47	13470.7437	0	0.877459667	0.692108623	0.793570389	0.776442559	0.38171034	0.495749328	TRUE	TRUE	FALSE	FALSE	FALSE	TRUE	FALSE	TRUE	TRUE	FALSE
chr16	87305782	87307706	32	13466.84945	0	0.462738738	0.455406597	0.711314576	0.884440862	0.930055231	0.474648634	FALSE	TRUE	TRUE	TRUE	TRUE	TRUE	TRUE	FALSE	TRUE	TRUE
chr5	89377741	89378341	14	13465.52824	0	0.308888198	0.418499923	0.52657803	0.870381597	0.882575813	0.573687614	TRUE	TRUE	TRUE	TRUE	TRUE	TRUE	TRUE	FALSE	TRUE	TRUE
chr6	129708969	129711027	37	13459.17705	0	0.291752508	0.266177229	0.347861741	0.476536384	0.696563553	0.430386324	FALSE	TRUE	FALSE	TRUE	FALSE	TRUE	TRUE	TRUE	TRUE	TRUE
chr10	126052321	126055571	44	13458.71073	0	0.913446434	0.909716217	0.878536457	0.914769796	0.566534784	0.348235012	FALSE	TRUE	FALSE	FALSE	FALSE	TRUE	FALSE	TRUE	TRUE	FALSE
chr2	12044913	12046659	27	13454.51909	0	0.46240696	0.446425898	0.644514906	0.862724658	0.890213134	0.443787236	FALSE	TRUE	TRUE	TRUE	TRUE	TRUE	TRUE	FALSE	TRUE	TRUE
chr8	22403197	22408069	110	13448.26761	0	0.447983939	0.44924666	0.536859857	0.843191062	0.678866746	0.395207123	FALSE	TRUE	FALSE	TRUE	FALSE	TRUE	TRUE	FALSE	TRUE	TRUE
chr3	186492737	186496045	55	13439.5891	0	0.526262481	0.462709221	0.4306652	0.560334175	0.851022576	0.420357377	FALSE	TRUE	TRUE	FALSE	FALSE	TRUE	FALSE	TRUE	TRUE	FALSE
chr12	3202990	3205521	35	13437.3211	0	0.776816164	0.771807499	0.774771515	0.756779593	0.254600391	0.522215774	FALSE	TRUE	FALSE	FALSE	FALSE	TRUE	FALSE	TRUE	TRUE	FALSE
chr1	164711302	164713121	47	13434.28983	0	0.343255386	0.416897022	0.430201555	0.539920392	0.747860587	0.404605201	FALSE	TRUE	FALSE	TRUE	FALSE	TRUE	FALSE	TRUE	TRUE	FALSE
chr20	61752569	61755452	51	13427.48085	0	0.646781579	0.639210462	0.668089541	0.867244422	0.913497023	0.274286561	FALSE	TRUE	FALSE	TRUE	FALSE	TRUE	TRUE	FALSE	TRUE	TRUE
chr4	184098813	184101582	42	13422.58426	0	0.493341035	0.446747894	0.617010282	0.904589791	0.849168146	0.457841897	FALSE	TRUE	TRUE	TRUE	TRUE	TRUE	TRUE	FALSE	TRUE	TRUE
chr11	17456246	17458797	28	13418.81542	0	0.5322584	0.489973803	0.65566557	0.797876792	0.903327637	0.413353834	FALSE	TRUE	TRUE	TRUE	TRUE	TRUE	TRUE	TRUE	TRUE	TRUE
chr20	64195931	64197395	37	13416.3707	0	0.848068487	0.791595414	0.769473154	0.428970028	0.567389067	0.419098459	FALSE	TRUE	FALSE	TRUE	FALSE	TRUE	TRUE	TRUE	TRUE	TRUE
chr15	66139742	66143477	54	13414.69614	0	0.712790984	0.633539236	0.723619671	0.808506041	0.941716856	0.30817762	TRUE	TRUE	FALSE	TRUE	TRUE	TRUE	TRUE	TRUE	TRUE	FALSE
chr16	81500896	81503911	58	13414.16511	0	0.648030796	0.616222995	0.703550038	0.684001793	0.929065484	0.312842489	TRUE	TRUE	FALSE	FALSE	FALSE	TRUE	FALSE	TRUE	TRUE	FALSE
chr2	106274259	106275485	24	13413.37555	0	0.47294377	0.509226574	0.613649522	0.838416989	0.893724905	0.420781136	FALSE	TRUE	TRUE	TRUE	TRUE	TRUE	TRUE	FALSE	TRUE	TRUE
chr12	124328345	124330800	57	13409.0871	0	0.572672262	0.428357499	0.543499248	0.658959548	0.843423925	0.415066426	TRUE	TRUE	FALSE	FALSE	FALSE	TRUE	TRUE	FALSE	TRUE	FALSE
chr16	6022986	6024970	38	13407.07629	0	0.79159875	0.747757288	0.660863967	0.873464994	0.285638234	0.587826761	FALSE	TRUE	TRUE	FALSE	FALSE	TRUE	FALSE	TRUE	TRUE	TRUE
chr1	84757201	84760873	49	13402.03022	0	0.352330185	0.281714022	0.389435391	0.704514448	0.675832212	0.422800426	FALSE	TRUE	FALSE	TRUE	FALSE	TRUE	TRUE	FALSE	TRUE	TRUE
chr1	13893356	13895029	33	13396.84763	0	0.207647811	0.219897356	0.277953257	0.414386841	0.665299086	0.457651275	FALSE	TRUE	FALSE	TRUE	FALSE	TRUE	TRUE	TRUE	TRUE	TRUE
chr6	169406790	169408907	28	13393.26439	0	0.8849825	0.885333268	0.817440311	0.86656763	0.521552777	0.363780492	FALSE	TRUE	FALSE	FALSE	FALSE	TRUE	FALSE	TRUE	TRUE	FALSE
chr4	151860442	151862156	40	13389.55663	0	0.624208456	0.555293607	0.665951526	0.890547581	0.930217546	0.374923939	TRUE	TRUE	FALSE	TRUE	TRUE	TRUE	TRUE	FALSE	TRUE	TRUE
chr11	1137307	1139886	41	13389.2498	0	0.85876556	0.703988881	0.790623473	0.864144899	0.472374475	0.391770424	TRUE	TRUE	FALSE	FALSE	FALSE	TRUE	TRUE	TRUE	TRUE	FALSE
chr11	70581939	70587491	104	13380.02265	0	0.665414758	0.544714546	0.674886897	0.640584351	0.87612307	0.331408524	TRUE	TRUE	FALSE	FALSE	TRUE	TRUE	FALSE	TRUE	TRUE	FALSE
chr2	1365848	1367871	41	13377.29906	0	0.582286429	0.33766395	0.526226172	0.890231163	0.912363636	0.574699685	TRUE	TRUE	FALSE	TRUE	TRUE	TRUE	TRUE	FALSE	TRUE	TRUE
chr9	7209050	7212465	37	13375.36993	0	0.891357939	0.811569563	0.843286106	0.804540435	0.480928821	0.410429118	FALSE	TRUE	FALSE	TRUE	FALSE	TRUE	FALSE	TRUE	TRUE	FALSE
chr9	93097965	93100083	43	13369.41422	0	0.558192725	0.583049374	0.704309032	0.860363959	0.910865264	0.352672539	FALSE	TRUE	TRUE	TRUE	TRUE	TRUE	TRUE	FALSE	TRUE	TRUE
chr12	15419029	15420851	33	13367.66956	0	0.853525777	0.870979366	0.778174071	0.857160364	0.488670414	0.382308952	FALSE	TRUE	FALSE	FALSE	FALSE	TRUE	FALSE	TRUE	TRUE	FALSE
chr17	83010286	83013199	69	13365.37533	0	0.563978835	0.573243044	0.736980122	0.91895458	0.94450551	0.380526675	FALSE	TRUE	TRUE	TRUE	FALSE	TRUE	TRUE	FALSE	TRUE	TRUE
chr3	64814488	64816467	16	13365.09086	0	0.382708964	0.382564812	0.549628866	0.855220082	0.886539989	0.503975178	FALSE	TRUE	TRUE	TRUE	TRUE	TRUE	TRUE	FALSE	TRUE	TRUE
chr12	116519980	116521742	35	13360.94161	0	0.557861021	0.713215859	0.648169503	0.911482674	0.934914283	0.377053262	TRUE	TRUE	TRUE	TRUE	FALSE	TRUE	TRUE	FALSE	TRUE	TRUE
chr1	154903317	154904060	13	13356.42477	0	0.891840205	0.756991482	0.742705683	0.818582949	0.261589865	0.63025034	TRUE	TRUE	TRUE	FALSE	FALSE	TRUE	FALSE	TRUE	TRUE	FALSE
chr16	1889957	1891564	30	13356.04354	0	0.857670523	0.649209581	0.781102434	0.787350462	0.403380718	0.454289805	TRUE	TRUE	FALSE	FALSE	TRUE	TRUE	TRUE	TRUE	TRUE	FALSE
chr11	120971467	120975202	52	13352.31659	0	0.591988863	0.596861891	0.762669532	0.831057832	0.924506331	0.332517468	FALSE	TRUE	TRUE	TRUE	TRUE	TRUE	TRUE	FALSE	FALSE	FALSE
chr3	156108855	156111483	34	13350.76412	0	0.512714155	0.53030642	0.650005552	0.896350938	0.899067155	0.386353	FALSE	TRUE	TRUE	TRUE	TRUE	TRUE	TRUE	FALSE	TRUE	TRUE
chr8	135028927	135034726	52	13346.10792	0	0.912164016	0.84346413	0.831461114	0.867253201	0.635108652	0.277055363	FALSE	TRUE	TRUE	FALSE	FALSE	TRUE	FALSE	TRUE	TRUE	FALSE
chr2	88351148	88352322	29	13343.56457	0	0.731033558	0.690449367	0.649962937	0.708947868	0.424145081	0.306888478	FALSE	TRUE	FALSE	FALSE	FALSE	TRUE	FALSE	TRUE	TRUE	FALSE
chr18	23926875	23928307	28	13342.08223	0	0.94694466	0.928520013	0.928769435	0.928615289	0.596641349	0.350303311	FALSE	TRUE	FALSE	FALSE	FALSE	TRUE	FALSE	TRUE	TRUE	FALSE
chr11	960878	962522	34	13340.3606	0	0.537727236	0.44343996	0.582791604	0.868979182	0.890467866	0.447027905	TRUE	TRUE	FALSE	TRUE	TRUE	TRUE	TRUE	FALSE	TRUE	TRUE
chr10	14404991	14406037	19	13339.81642	0	0.3009157	0.259202084	0.501063026	0.806123156	0.881108389	0.621906305	FALSE	TRUE	TRUE	TRUE	TRUE	TRUE	TRUE	FALSE	TRUE	TRUE
chr18	23094453	23095044	18	13339.76863	0	0.319964726	0.389501604	0.521004463	0.701269825	0.875900515	0.555935789	TRUE	TRUE	TRUE	TRUE	TRUE	TRUE	TRUE	TRUE	TRUE	TRUE
chr10	62048490	62049716	27	13337.83295	0	0.267855281	0.238260556	0.294153735	0.415332157	0.785187119	0.546926563	FALSE	TRUE	FALSE	TRUE	FALSE	TRUE	TRUE	TRUE	TRUE	FALSE
chr19	19506225	19506989	25	13336.63959	0	0.43114015	0.271316043	0.636268037	0.955083504	0.949918574	0.683767461	TRUE	TRUE	TRUE	TRUE	TRUE	TRUE	TRUE	FALSE	TRUE	TRUE
chr2	218314691	218315755	22	13330.65281	0	0.921277411	0.802297689	0.755150896	0.872960097	0.427505574	0.493771837	TRUE	TRUE	TRUE	FALSE	FALSE	TRUE	FALSE	TRUE	TRUE	TRUE
chr2	239109746	239110997	30	13330.20833	0	0.359869473	0.314126081	0.470374657	0.859397407	0.933235565	0.619109484	FALSE	TRUE	FALSE	TRUE	TRUE	TRUE	TRUE	FALSE	TRUE	TRUE
chr13	98348093	98349553	27	13327.83869	0	0.388893156	0.468768233	0.47063342	0.779358595	0.887497428	0.498604271	TRUE	TRUE	FALSE	TRUE	FALSE	TRUE	TRUE	TRUE	TRUE	TRUE
chr9	32632320	32634604	37	13324.8443	0	0.586550031	0.655367617	0.676681746	0.834760394	0.917529736	0.330979705	TRUE	TRUE	FALSE	TRUE	FALSE	TRUE	TRUE	TRUE	TRUE	TRUE
chr12	4446983	4450740	37	13322.82314	0	0.575255424	0.624025349	0.678225363	0.908299534	0.917540916	0.342285492	FALSE	TRUE	FALSE	TRUE	FALSE	TRUE	TRUE	FALSE	TRUE	TRUE
chr8	141508624	141510409	33	13314.40998	0	0.353079586	0.498351977	0.534671715	0.869594581	0.853443167	0.516514995	FALSE	TRUE	TRUE	TRUE	FALSE	TRUE	TRUE	FALSE	TRUE	TRUE
chr16	69352441	69353958	25	13311.29405	0	0.953714738	0.940931655	0.913796667	0.928296554	0.539688115	0.414026624	FALSE	TRUE	FALSE	FALSE	FALSE	TRUE	FALSE	TRUE	TRUE	FALSE
chr4	188252167	188255620	40	13305.61708	0	0.920324713	0.865549925	0.845321651	0.866400342	0.646441539	0.273883175	TRUE	TRUE	TRUE	FALSE	FALSE	TRUE	FALSE	TRUE	TRUE	FALSE
chr9	127578816	127581845	47	13304.05668	0	0.613841886	0.46039166	0.703850192	0.915875653	0.88501358	0.455483993	TRUE	TRUE	FALSE	TRUE	TRUE	TRUE	TRUE	FALSE	TRUE	TRUE
chr13	31033489	31037451	52	13301.08676	0	0.633104439	0.658556027	0.803706054	0.913898626	0.899375393	0.280794187	FALSE	TRUE	TRUE	TRUE	TRUE	TRUE	TRUE	FALSE	FALSE	FALSE
chr3	52089628	52090962	21	13297.91621	0	0.453674937	0.532144665	0.618598496	0.91674499	0.940579508	0.486904571	TRUE	TRUE	TRUE	TRUE	FALSE	TRUE	TRUE	FALSE	TRUE	TRUE
chr14	54804088	54805972	42	13292.42203	0	0.467146322	0.430403473	0.576258017	0.815257586	0.845923367	0.415519894	FALSE	TRUE	TRUE	TRUE	TRUE	TRUE	TRUE	FALSE	TRUE	TRUE
chr2	144477501	144478661	15	13288.33172	0	0.257341707	0.22087751	0.53672363	0.897858254	0.910992275	0.690114765	FALSE	TRUE	TRUE	TRUE	TRUE	TRUE	TRUE	FALSE	TRUE	TRUE
chr7	98974917	98977450	71	13281.9673	0	0.938739113	0.835572769	0.920440686	0.909666839	0.715778086	0.222961027	TRUE	FALSE	FALSE	FALSE	FALSE	TRUE	FALSE	FALSE	FALSE	FALSE
chr6	40415161	40418357	46	13276.54012	0	0.647100541	0.622561916	0.695077769	0.865777977	0.920631115	0.298069198	FALSE	TRUE	FALSE	TRUE	FALSE	TRUE	TRUE	FALSE	TRUE	TRUE
chr20	52747586	52749121	22	13275.60285	0	0.452260558	0.310567517	0.487608244	0.854342709	0.913150563	0.602583046	TRUE	TRUE	FALSE	TRUE	TRUE	TRUE	TRUE	FALSE	TRUE	TRUE
chr3	182299239	182301557	18	13275.26546	0	0.961336042	0.955755822	0.888235863	0.909558487	0.513572519	0.447763523	FALSE	TRUE	FALSE	FALSE	FALSE	TRUE	FALSE	TRUE	TRUE	FALSE
chr6	37784646	37786523	45	13273.28919	0	0.488045515	0.470170939	0.626122029	0.856576196	0.87284225	0.402671311	FALSE	TRUE	TRUE	TRUE	FALSE	TRUE	TRUE	FALSE	TRUE	TRUE
chr1	226465375	226468488	33	13272.227	0	0.60768561	0.636996859	0.595384869	0.769972621	0.909465891	0.314081021	FALSE	TRUE	FALSE	TRUE	FALSE	TRUE	TRUE	TRUE	TRUE	TRUE
chr1	7290587	7295338	81	13270.03267	0	0.626590638	0.646114271	0.738584629	0.77486058	0.900333224	0.273742585	FALSE	TRUE	FALSE	FALSE	FALSE	TRUE	FALSE	TRUE	TRUE	FALSE
chr12	118073752	118074954	18	13268.02097	0	0.477632817	0.419989062	0.593381137	0.924274958	0.929300168	0.509311106	FALSE	TRUE	TRUE	TRUE	TRUE	TRUE	TRUE	FALSE	TRUE	TRUE
chr7	157831485	157833234	46	13262.24748	0	0.443072859	0.482412494	0.578565863	0.769874894	0.802265611	0.359192752	FALSE	TRUE	TRUE	TRUE	FALSE	TRUE	TRUE	FALSE	TRUE	TRUE
chr11	122715006	122717013	35	13260.6199	0	0.593197371	0.569175928	0.683058556	0.868441467	0.932449821	0.363273894	FALSE	TRUE	TRUE	TRUE	TRUE	TRUE	TRUE	FALSE	TRUE	TRUE
chr22	25604037	25608919	65	13259.77467	0	0.699929399	0.497034464	0.73411501	0.900140482	0.943271744	0.44623728	TRUE	TRUE	FALSE	TRUE	TRUE	TRUE	TRUE	FALSE	TRUE	TRUE
chr9	38011391	38014092	35	13254.81294	0	0.914370836	0.856962654	0.871605423	0.908561058	0.57037617	0.343994666	FALSE	TRUE	FALSE	FALSE	FALSE	TRUE	FALSE	TRUE	TRUE	FALSE
chr3	71245990	71247963	34	13254.16586	0	0.877073218	0.929538674	0.918963899	0.85883668	0.3982139	0.531324774	FALSE	TRUE	FALSE	FALSE	FALSE	TRUE	FALSE	TRUE	TRUE	FALSE
chr5	173019922	173022029	41	13247.2702	0	0.561532233	0.508990495	0.673625249	0.740998268	0.883156788	0.374166293	FALSE	TRUE	TRUE	TRUE	TRUE	TRUE	TRUE	TRUE	TRUE	FALSE
chr16	87477323	87478444	41	13246.98343	0	0.605314278	0.394069319	0.412881971	0.701039773	0.138001515	0.563038258	TRUE	TRUE	TRUE	TRUE	FALSE	TRUE	TRUE	TRUE	TRUE	TRUE
chr10	128042849	128044409	27	13246.53176	0	0.451373533	0.611579387	0.675962344	0.879385806	0.890871608	0.439498075	TRUE	TRUE	TRUE	TRUE	FALSE	TRUE	TRUE	FALSE	TRUE	TRUE
chr13	51838160	51842093	61	13244.68883	0	0.960287638	0.894584859	0.885212152	0.943481641	0.647380761	0.312906877	FALSE	TRUE	FALSE	FALSE	FALSE	TRUE	FALSE	TRUE	TRUE	FALSE
chr6	34591228	34593047	40	13243.42121	0	0.5224131	0.426590486	0.615978911	0.925775978	0.865298766	0.499185492	TRUE	TRUE	FALSE	TRUE	TRUE	TRUE	TRUE	FALSE	TRUE	TRUE
chr3	196689762	196690627	22	13240.46819	0	0.851383777	0.797622585	0.892781539	0.948421786	0.398042485	0.550379301	FALSE	TRUE	FALSE	TRUE	TRUE	TRUE	TRUE	TRUE	TRUE	FALSE
chr4	184113456	184114725	18	13240.03281	0	0.525865923	0.487086793	0.635298692	0.927900119	0.953873777	0.466786984	FALSE	TRUE	TRUE	TRUE	TRUE	TRUE	TRUE	FALSE	TRUE	TRUE
chr2	239002074	239004084	51	13239.00628	0	0.685819628	0.487327355	0.577412186	0.856252341	0.914255329	0.426927974	TRUE	TRUE	TRUE	TRUE	FALSE	TRUE	TRUE	FALSE	TRUE	TRUE
chr14	88321753	88322201	15	13237.48477	0	0.179497307	0.127001406	0.185314311	0.084970091	0.705774922	0.620804831	FALSE	TRUE	FALSE	TRUE	FALSE	TRUE	FALSE	TRUE	TRUE	FALSE
chr21	37709237	37711881	45	13236.25341	0	0.624483642	0.412158905	0.711309855	0.825078707	0.936370385	0.524211479	TRUE	TRUE	FALSE	TRUE	TRUE	TRUE	TRUE	FALSE	TRUE	FALSE
chr8	143103988	143105532	27	13234.55293	0	0.581857083	0.450548435	0.629589717	0.838558908	0.924990127	0.474441691	TRUE	TRUE	FALSE	TRUE	TRUE	TRUE	TRUE	TRUE	TRUE	TRUE
chr14	102407016	102408491	33	13231.83996	0	0.534593363	0.65237348	0.695270262	0.878219668	0.910236459	0.375643096	TRUE	TRUE	TRUE	TRUE	FALSE	TRUE	TRUE	FALSE	TRUE	TRUE
chr6	166474075	166476167	45	13229.24304	0	0.848642155	0.790705058	0.832656243	0.90220237	0.427189466	0.475012903	FALSE	TRUE	FALSE	FALSE	FALSE	TRUE	FALSE	TRUE	TRUE	FALSE
chr10	1123729	1125865	44	13222.05042	0	0.902213169	0.820518673	0.845392493	0.921981287	0.527564002	0.394417284	FALSE	TRUE	FALSE	FALSE	FALSE	TRUE	FALSE	TRUE	TRUE	FALSE
chr15	36893796	36896014	22	13218.35823	0	0.920515121	0.922281565	0.829721508	0.888882074	0.404083916	0.518197649	FALSE	TRUE	FALSE	FALSE	FALSE	TRUE	FALSE	TRUE	TRUE	FALSE
chr10	132143028	132144436	28	13206.98955	0	0.44969938	0.547812078	0.572800533	0.800593378	0.875077997	0.425378617	FALSE	TRUE	TRUE	TRUE	FALSE	TRUE	TRUE	FALSE	TRUE	TRUE
chr4	3753634	3755053	26	13206.40908	0	0.928528984	0.898916636	0.859077136	0.824685429	0.485691357	0.442837627	FALSE	TRUE	FALSE	TRUE	FALSE	TRUE	FALSE	TRUE	TRUE	FALSE
chr20	40743168	40745958	39	13204.70345	0	0.593571731	0.398369303	0.651724329	0.904437096	0.917793946	0.519424643	TRUE	TRUE	FALSE	TRUE	TRUE	TRUE	TRUE	FALSE	TRUE	TRUE
chr1	167819792	167820408	32	13202.93912	0	0.20341996	0.156820982	0.247652058	0.331728842	0.64312853	0.486307548	FALSE	TRUE	FALSE	TRUE	FALSE	TRUE	TRUE	TRUE	TRUE	FALSE
chr14	99897241	99900836	59	13202.20883	0	0.730101291	0.806777941	0.854890867	0.881161642	0.466960751	0.41420089	FALSE	TRUE	TRUE	TRUE	FALSE	TRUE	FALSE	TRUE	TRUE	FALSE
chr16	11296582	11298993	37	13201.51897	0	0.569063023	0.501342643	0.624627662	0.686233418	0.894995863	0.39365322	FALSE	TRUE	FALSE	TRUE	TRUE	TRUE	TRUE	TRUE	TRUE	FALSE
chr5	136729606	136731877	19	13199.19308	0	0.883583371	0.748275168	0.786374267	0.7623032	0.378530241	0.505053131	TRUE	TRUE	TRUE	TRUE	FALSE	TRUE	FALSE	TRUE	TRUE	FALSE
chr8	140571402	140572862	34	13198.89129	0	0.921811773	0.841685492	0.876114714	0.892330289	0.574823729	0.346988044	TRUE	TRUE	FALSE	FALSE	FALSE	TRUE	FALSE	TRUE	TRUE	FALSE
chr6	36139082	36140639	28	13191.77037	0	0.464776897	0.482839721	0.567394242	0.768258926	0.848380935	0.383604038	FALSE	TRUE	TRUE	TRUE	TRUE	TRUE	TRUE	TRUE	TRUE	TRUE
chr2	24024641	24027291	47	13190.22402	0	0.93586989	0.862495789	0.912926271	0.901888691	0.583145624	0.352724266	FALSE	TRUE	FALSE	FALSE	FALSE	TRUE	FALSE	TRUE	TRUE	FALSE
chr2	237892873	237894250	24	13188.29249	0	0.957960862	0.919884197	0.887660664	0.87215029	0.533779289	0.424181573	FALSE	TRUE	FALSE	FALSE	FALSE	TRUE	FALSE	TRUE	TRUE	FALSE
chr8	10425484	10429695	96	13184.26509	0	0.428230733	0.452062457	0.536788912	0.772296936	0.683826115	0.344066204	FALSE	TRUE	FALSE	TRUE	FALSE	TRUE	TRUE	FALSE	FALSE	TRUE
chr19	2184643	2187361	75	13181.61269	0	0.429345576	0.571955486	0.610410356	0.915221729	0.778241084	0.485876153	FALSE	TRUE	TRUE	TRUE	FALSE	TRUE	TRUE	FALSE	FALSE	TRUE
chr3	186023796	186025505	21	13181.58248	0	0.43666602	0.550752874	0.611380883	0.888687616	0.875316267	0.452021595	TRUE	TRUE	TRUE	TRUE	FALSE	TRUE	TRUE	FALSE	TRUE	TRUE
chr2	4827971	4829399	16	13181.0816	0	0.934060814	0.87411371	0.830476405	0.897317781	0.416559037	0.517501777	FALSE	TRUE	TRUE	FALSE	FALSE	TRUE	FALSE	TRUE	TRUE	FALSE
chr7	129431276	129433542	25	13174.20417	0	0.58767714	0.582215894	0.529271938	0.760846587	0.190618059	0.570228528	FALSE	TRUE	FALSE	TRUE	FALSE	TRUE	TRUE	TRUE	TRUE	TRUE
chr11	1305876	1308732	74	13170.99305	0	0.315007915	0.332744015	0.54239097	0.850144017	0.777437141	0.535136102	FALSE	TRUE	TRUE	TRUE	TRUE	TRUE	TRUE	FALSE	FALSE	TRUE
chr16	21523182	21526602	64	13170.75737	0	0.70700239	0.602329289	0.777258891	0.895536193	0.924462996	0.322133707	TRUE	FALSE	FALSE	FALSE	TRUE	TRUE	TRUE	FALSE	FALSE	FALSE
chr17	76689438	76691596	42	13167.04019	0	0.914931381	0.86713613	0.922763717	0.921059108	0.382998134	0.539765583	FALSE	TRUE	FALSE	FALSE	FALSE	TRUE	FALSE	TRUE	TRUE	FALSE
chr16	69355697	69357459	19	13165.93544	0	0.253821668	0.211064148	0.4806656	0.852289305	0.808481958	0.641225157	FALSE	TRUE	TRUE	TRUE	TRUE	TRUE	TRUE	FALSE	TRUE	TRUE
chr6	167687152	167688406	26	13157.59044	0	0.534632075	0.489786311	0.617070348	0.895973032	0.926782009	0.436995698	FALSE	TRUE	FALSE	TRUE	TRUE	TRUE	TRUE	FALSE	TRUE	TRUE
chr9	136927499	136930457	58	13157.44762	0	0.424152213	0.628574626	0.762787838	0.816266369	0.850714893	0.42656268	TRUE	TRUE	TRUE	TRUE	FALSE	TRUE	TRUE	FALSE	FALSE	FALSE
chr10	133180296	133181395	31	13157.2711	0	0.492389813	0.364371848	0.561571084	0.84767406	0.9444646	0.580092752	TRUE	TRUE	FALSE	TRUE	TRUE	TRUE	TRUE	FALSE	TRUE	TRUE
chr18	55402886	55403792	15	13154.38996	0	0.074165739	0.055939942	0.268307303	0.768733131	0.876927457	0.820987515	FALSE	TRUE	TRUE	TRUE	TRUE	TRUE	TRUE	TRUE	TRUE	TRUE
chr2	159210724	159212704	33	13153.653	0	0.548133878	0.730472878	0.58414765	0.711982	0.917669059	0.369535181	TRUE	TRUE	FALSE	TRUE	TRUE	TRUE	FALSE	TRUE	TRUE	TRUE
chr11	69531471	69532513	26	13149.81582	0	0.898498706	0.90219587	0.874492646	0.89310202	0.496532472	0.405663398	FALSE	TRUE	FALSE	FALSE	FALSE	TRUE	FALSE	TRUE	TRUE	FALSE
chr17	66966641	66968358	25	13143.77648	0	0.685541672	0.593033791	0.443235582	0.535492918	0.157521703	0.52801997	FALSE	TRUE	TRUE	TRUE	TRUE	TRUE	FALSE	TRUE	TRUE	FALSE
chr11	131584061	131586348	43	13139.53846	0	0.452035623	0.482909493	0.657815241	0.882225109	0.846132358	0.430189486	FALSE	TRUE	TRUE	TRUE	TRUE	TRUE	TRUE	FALSE	TRUE	TRUE
chr19	40155366	40157494	30	13138.4961	0	0.511520342	0.49774276	0.688138471	0.908942252	0.907254693	0.411199491	FALSE	TRUE	TRUE	TRUE	TRUE	TRUE	TRUE	FALSE	TRUE	TRUE
chr5	1551756	1553311	39	13137.69287	0	0.415541505	0.384722522	0.520192412	0.538405891	0.820571119	0.435848597	FALSE	TRUE	FALSE	FALSE	TRUE	TRUE	TRUE	TRUE	TRUE	FALSE
chr2	44893049	44895042	22	13136.61373	0	0.900748694	0.844134568	0.838846537	0.746486937	0.472631959	0.428116735	FALSE	TRUE	FALSE	TRUE	FALSE	TRUE	TRUE	TRUE	TRUE	TRUE
chr11	70502604	70511498	138	13135.9723	0	0.552005359	0.484944538	0.581520286	0.75592594	0.724171197	0.270981402	FALSE	TRUE	FALSE	TRUE	FALSE	TRUE	TRUE	FALSE	FALSE	FALSE
chr2	109270064	109273713	60	13133.28251	0	0.645047726	0.490533128	0.61569948	0.759022817	0.892633237	0.40210011	TRUE	TRUE	FALSE	TRUE	FALSE	TRUE	TRUE	TRUE	TRUE	TRUE
chr16	80708242	80711894	58	13126.95818	0	0.6747674	0.715123613	0.768323738	0.896993141	0.951655017	0.276887616	FALSE	TRUE	TRUE	TRUE	FALSE	TRUE	TRUE	FALSE	TRUE	TRUE
chr13	102071201	102072343	12	13124.33202	0	0.234196195	0.230980022	0.427777054	0.812345395	0.861613036	0.630633013	FALSE	TRUE	TRUE	TRUE	TRUE	TRUE	TRUE	FALSE	TRUE	TRUE
chr19	13175846	13177347	38	13122.32999	0	0.576506774	0.635216437	0.83042262	0.953824638	0.958410441	0.381903667	FALSE	TRUE	TRUE	TRUE	TRUE	TRUE	TRUE	FALSE	TRUE	TRUE
chr1	9603860	9605653	58	13121.63985	0	0.640211163	0.467748682	0.703927879	0.879621461	0.925219748	0.457471066	TRUE	TRUE	FALSE	FALSE	TRUE	TRUE	TRUE	FALSE	TRUE	FALSE
chr8	38315938	38318796	53	13120.40711	0	0.522635118	0.328346608	0.411775629	0.583379515	0.78841115	0.460064541	TRUE	TRUE	TRUE	FALSE	FALSE	TRUE	TRUE	TRUE	TRUE	TRUE
chr20	59669643	59672528	42	13118.9368	0	0.63517545	0.54709014	0.718159454	0.876186286	0.917571296	0.370481157	TRUE	TRUE	TRUE	TRUE	TRUE	TRUE	TRUE	FALSE	TRUE	TRUE
chr15	94474513	94477248	42	13114.67778	0	0.615570766	0.564785686	0.617087952	0.892731588	0.900681203	0.335895517	FALSE	TRUE	FALSE	TRUE	FALSE	TRUE	TRUE	FALSE	TRUE	TRUE
chr9	125544165	125546104	28	13111.07746	0	0.539238501	0.520598418	0.689227777	0.814288498	0.918807853	0.398209435	FALSE	TRUE	TRUE	TRUE	TRUE	TRUE	TRUE	TRUE	TRUE	TRUE
chr4	26804106	26805487	50	13101.52311	0	0.559510825	0.44881704	0.739515021	0.918468317	0.95068689	0.50186985	TRUE	TRUE	TRUE	TRUE	TRUE	TRUE	TRUE	FALSE	TRUE	TRUE
chr17	4177396	4178483	35	13100.55942	0	0.9110008	0.841220172	0.893999704	0.93776462	0.40301648	0.534748141	FALSE	TRUE	FALSE	FALSE	FALSE	TRUE	FALSE	TRUE	TRUE	FALSE
chr8	19455656	19458770	46	13094.58157	0	0.543741721	0.774941528	0.799725473	0.920265418	0.94176955	0.398027829	TRUE	TRUE	TRUE	TRUE	FALSE	TRUE	TRUE	FALSE	TRUE	TRUE
chr1	181205370	181209610	65	13089.76084	0	0.781030344	0.572393537	0.659437973	0.736286822	0.493175579	0.287854765	TRUE	TRUE	FALSE	FALSE	FALSE	TRUE	TRUE	TRUE	TRUE	FALSE
chr13	30751342	30754179	40	13088.63262	0	0.933938599	0.8509727	0.881898683	0.706581864	0.612569056	0.321369543	TRUE	TRUE	FALSE	TRUE	FALSE	TRUE	TRUE	TRUE	TRUE	TRUE
chr13	31055684	31058292	41	13076.62091	0	0.446946575	0.501092598	0.566927266	0.886183742	0.919438002	0.472491428	FALSE	TRUE	TRUE	TRUE	FALSE	TRUE	TRUE	FALSE	TRUE	TRUE
chr19	32253685	32258042	90	13069.7716	0	0.532912329	0.657311179	0.749763536	0.910217614	0.832741982	0.377305285	FALSE	TRUE	FALSE	TRUE	FALSE	TRUE	FALSE	FALSE	FALSE	FALSE
chr22	43435725	43440335	84	13067.24011	0	0.603686743	0.665942181	0.778725716	0.927279323	0.948666439	0.344979696	FALSE	TRUE	TRUE	TRUE	FALSE	TRUE	TRUE	FALSE	TRUE	FALSE
chr2	8683026	8684029	24	13066.70317	0	0.065682407	0.091028933	0.169303095	0.291477404	0.470741381	0.405058974	FALSE	TRUE	TRUE	TRUE	FALSE	TRUE	TRUE	TRUE	TRUE	TRUE
chr11	12158366	12160113	21	13063.23275	0	0.287755856	0.305156479	0.386770364	0.607686967	0.85683084	0.569074985	FALSE	TRUE	FALSE	TRUE	FALSE	TRUE	TRUE	TRUE	TRUE	TRUE
chr2	239139719	239141401	48	13060.88933	0	0.556438822	0.614864961	0.605440521	0.772940911	0.876714583	0.320275761	FALSE	TRUE	FALSE	TRUE	FALSE	TRUE	TRUE	FALSE	TRUE	TRUE
chr20	62690334	62691918	51	13060.73677	0	0.87634562	0.821075001	0.820788259	0.772035543	0.388188933	0.488156688	FALSE	TRUE	FALSE	FALSE	FALSE	TRUE	FALSE	TRUE	TRUE	FALSE
chr1	2098720	2101129	51	13057.18937	0	0.384973262	0.351711119	0.489486244	0.76948131	0.707473363	0.417770191	FALSE	TRUE	FALSE	TRUE	FALSE	TRUE	TRUE	FALSE	TRUE	TRUE
chr3	141939778	141941282	27	13056.96715	0	0.428490462	0.542396295	0.523707811	0.771534186	0.844910971	0.416420509	TRUE	TRUE	TRUE	TRUE	FALSE	TRUE	TRUE	TRUE	TRUE	TRUE
chr17	17206580	17208406	45	13050.49612	0	0.616430038	0.453664903	0.595643008	0.839112598	0.257012148	0.58210045	TRUE	TRUE	FALSE	TRUE	FALSE	TRUE	TRUE	TRUE	TRUE	TRUE
chr1	54369696	54372151	46	13050.2911	0	0.596368965	0.521765218	0.717237357	0.892848061	0.883169625	0.371082843	FALSE	TRUE	TRUE	TRUE	TRUE	TRUE	TRUE	FALSE	TRUE	TRUE
chr16	84405150	84407539	47	13049.04945	0	0.624041705	0.496915956	0.694558725	0.834558302	0.910796175	0.413880219	FALSE	TRUE	TRUE	TRUE	TRUE	TRUE	TRUE	FALSE	TRUE	TRUE
chr10	43165436	43166766	18	13046.21345	0	0.93632541	0.729394513	0.830166763	0.84865032	0.377234231	0.55909118	TRUE	TRUE	TRUE	FALSE	FALSE	TRUE	TRUE	TRUE	TRUE	FALSE
chr22	43376459	43379009	41	13045.52139	0	0.527235839	0.703609654	0.633247691	0.903392919	0.940170925	0.412935087	TRUE	TRUE	TRUE	TRUE	FALSE	TRUE	TRUE	FALSE	TRUE	TRUE
chr14	100580727	100582176	33	13040.68269	0	0.587273571	0.461663266	0.599257706	0.751355921	0.908370886	0.44670762	TRUE	TRUE	FALSE	TRUE	TRUE	TRUE	TRUE	TRUE	TRUE	TRUE
chr19	4414656	4416374	39	13039.71574	0	0.444818197	0.358691202	0.55462355	0.678491026	0.890527788	0.531836586	FALSE	TRUE	TRUE	TRUE	TRUE	TRUE	TRUE	TRUE	TRUE	TRUE
chr11	70414933	70416763	51	13035.6771	0	0.625171471	0.482598455	0.586193184	0.860459879	0.90888258	0.426284124	TRUE	TRUE	FALSE	TRUE	TRUE	TRUE	TRUE	FALSE	TRUE	TRUE
chr8	23335282	23337282	40	13034.46101	0	0.508264904	0.483954047	0.594015243	0.854493515	0.856554664	0.372600616	FALSE	TRUE	TRUE	TRUE	TRUE	TRUE	TRUE	FALSE	TRUE	TRUE
chr15	35750819	35752722	29	13030.72888	0	0.604362706	0.55502222	0.621184168	0.606814757	0.22342336	0.397760808	FALSE	TRUE	FALSE	FALSE	FALSE	TRUE	FALSE	TRUE	TRUE	FALSE
chr2	149488293	149491305	42	13029.93832	0	0.606077787	0.449777094	0.630451847	0.762258784	0.884352541	0.434575447	TRUE	TRUE	FALSE	TRUE	TRUE	TRUE	TRUE	TRUE	TRUE	TRUE
chr22	20260767	20264856	60	13029.51499	0	0.417954153	0.364461599	0.577203136	0.874629392	0.917038256	0.552576657	FALSE	TRUE	TRUE	TRUE	TRUE	TRUE	TRUE	FALSE	TRUE	TRUE
chr16	70162088	70164214	44	13029.35347	0	0.82000329	0.721413642	0.774805443	0.872664101	0.494806557	0.377857543	FALSE	TRUE	FALSE	FALSE	FALSE	TRUE	FALSE	TRUE	TRUE	FALSE
chr19	31324848	31327295	47	13026.81621	0	0.549961404	0.648324899	0.754589161	0.910906743	0.95301581	0.403054406	FALSE	TRUE	TRUE	TRUE	TRUE	TRUE	TRUE	FALSE	TRUE	TRUE
chr16	75257238	75259991	44	13024.79729	0	0.56349096	0.509929694	0.561299365	0.816577042	0.904804878	0.394875185	FALSE	TRUE	FALSE	TRUE	FALSE	TRUE	TRUE	FALSE	TRUE	TRUE
chr1	6984878	6986594	36	13020.32073	0	0.876630393	0.715525482	0.711100724	0.732383727	0.453649771	0.422980623	TRUE	TRUE	TRUE	TRUE	FALSE	TRUE	FALSE	TRUE	TRUE	FALSE
chr11	18742984	18745636	36	13019.11651	0	0.885941892	0.782879992	0.735730401	0.845033643	0.229619759	0.656322133	FALSE	TRUE	TRUE	FALSE	FALSE	TRUE	FALSE	TRUE	TRUE	FALSE
chr6	10585218	10587298	35	13018.82476	0	0.542659356	0.626381232	0.642355533	0.659122667	0.880658308	0.337998952	FALSE	TRUE	TRUE	FALSE	FALSE	TRUE	FALSE	TRUE	TRUE	FALSE
chr20	37667222	37669266	28	13017.43013	0	0.915526023	0.872435563	0.896628192	0.891319459	0.467786903	0.44773912	FALSE	TRUE	FALSE	FALSE	FALSE	TRUE	FALSE	TRUE	TRUE	FALSE
chr10	117166377	117167942	40	13015.31399	0	0.307514383	0.234863531	0.316393901	0.332627487	0.735116427	0.500252896	FALSE	TRUE	FALSE	FALSE	FALSE	TRUE	FALSE	TRUE	TRUE	FALSE
chr19	16853084	16858233	109	13014.34311	0	0.774303812	0.693163113	0.761182797	0.906874838	0.934096569	0.240933456	FALSE	TRUE	FALSE	FALSE	FALSE	TRUE	TRUE	FALSE	FALSE	FALSE
chr1	7623536	7625623	31	13011.90267	0	0.616425532	0.512816838	0.6520948	0.708072541	0.924977622	0.412160784	TRUE	TRUE	FALSE	TRUE	TRUE	TRUE	TRUE	TRUE	TRUE	FALSE
chr14	77142029	77144437	29	13005.06644	0	0.255628422	0.19993546	0.28325751	0.297210146	0.726045025	0.526109565	FALSE	TRUE	FALSE	FALSE	FALSE	TRUE	FALSE	TRUE	TRUE	FALSE
chr8	133297652	133298475	28	13003.90859	0	0.130556107	0.127302936	0.141020165	0.189368855	0.482354801	0.355051865	FALSE	TRUE	FALSE	FALSE	FALSE	TRUE	FALSE	TRUE	TRUE	FALSE
chr2	232588692	232590064	31	13002.08849	0	0.430069887	0.444224903	0.520970955	0.772770945	0.836272899	0.406203012	FALSE	TRUE	TRUE	TRUE	TRUE	TRUE	TRUE	FALSE	TRUE	TRUE
chr10	91221158	91222244	21	13000.96194	0	0.270026015	0.295644232	0.282375406	0.308154459	0.651033688	0.381007673	FALSE	TRUE	FALSE	FALSE	FALSE	TRUE	FALSE	TRUE	TRUE	FALSE
chr10	1182298	1183096	29	12998.87202	0	0.893146439	0.900055969	0.891633261	0.903783735	0.475411512	0.428372223	FALSE	TRUE	FALSE	FALSE	FALSE	TRUE	FALSE	TRUE	TRUE	FALSE
chr22	38608376	38610396	35	12993.74322	0	0.581385463	0.507611905	0.686235801	0.936058899	0.946759682	0.439147777	FALSE	TRUE	TRUE	TRUE	TRUE	TRUE	TRUE	FALSE	TRUE	TRUE
chr17	17319866	17321461	37	12988.71421	0	0.949935266	0.830233462	0.923425403	0.949017435	0.565584812	0.384350453	TRUE	TRUE	FALSE	FALSE	FALSE	TRUE	TRUE	TRUE	TRUE	FALSE
chr12	106092200	106095617	46	12983.22918	0	0.586651213	0.717166075	0.722603077	0.719409444	0.933272489	0.346621276	TRUE	TRUE	TRUE	FALSE	FALSE	TRUE	FALSE	TRUE	TRUE	FALSE
chr20	56624858	56626515	56	12979.14207	0	0.391027658	0.625546457	0.419449841	0.174318424	0.157179739	0.468366718	TRUE	TRUE	FALSE	TRUE	TRUE	TRUE	TRUE	FALSE	TRUE	TRUE
chr20	49741187	49743282	33	12978.45532	0	0.954736466	0.901242276	0.905081516	0.905519956	0.585247341	0.369489125	FALSE	TRUE	FALSE	FALSE	FALSE	TRUE	FALSE	TRUE	TRUE	FALSE
chr12	130462593	130464301	45	12974.16561	0	0.443325342	0.397883528	0.517740469	0.779658609	0.815241679	0.417358151	FALSE	TRUE	FALSE	TRUE	FALSE	TRUE	TRUE	FALSE	TRUE	TRUE
chr8	26289555	26290536	19	12974.14042	0	0.911061187	0.878214245	0.886140554	0.89134688	0.528438981	0.382622206	FALSE	TRUE	FALSE	FALSE	FALSE	TRUE	FALSE	TRUE	TRUE	FALSE
chr1	165898205	165901774	54	12969.82577	0	0.659280766	0.479716208	0.664878401	0.742182778	0.898033168	0.418316959	TRUE	TRUE	FALSE	TRUE	TRUE	TRUE	TRUE	FALSE	TRUE	FALSE
chr8	97445855	97446957	30	12969.6399	0	0.532818754	0.452113346	0.601882386	0.908763395	0.887641906	0.456650048	TRUE	TRUE	FALSE	TRUE	TRUE	TRUE	TRUE	FALSE	TRUE	TRUE
chr8	124848433	124849977	23	12966.82952	0	0.901049152	0.909832955	0.868596114	0.769093567	0.459931815	0.44990114	FALSE	TRUE	FALSE	TRUE	FALSE	TRUE	TRUE	TRUE	TRUE	TRUE
chr20	25214240	25218677	79	12966.10524	0	0.829575247	0.696543413	0.780096405	0.891700147	0.499917723	0.391782424	FALSE	TRUE	FALSE	FALSE	FALSE	TRUE	FALSE	TRUE	TRUE	FALSE
chr16	75423046	75423844	30	12962.09809	0	0.465960723	0.502823946	0.725681346	0.91999168	0.925679347	0.459718624	FALSE	TRUE	TRUE	TRUE	TRUE	TRUE	TRUE	FALSE	TRUE	TRUE
chr2	437267	440483	79	12961.03366	0	0.662243579	0.614782023	0.766253835	0.889697025	0.899064945	0.284282922	FALSE	TRUE	FALSE	TRUE	TRUE	TRUE	TRUE	FALSE	FALSE	FALSE
chr13	110610689	110612519	26	12959.83448	0	0.824454013	0.74971488	0.829602512	0.838555702	0.407752208	0.430803493	TRUE	TRUE	FALSE	FALSE	FALSE	TRUE	FALSE	TRUE	TRUE	FALSE
chr22	38249293	38251994	53	12959.53587	0	0.331511612	0.612929877	0.552980529	0.882527806	0.81763469	0.551016194	TRUE	TRUE	TRUE	TRUE	FALSE	TRUE	TRUE	FALSE	TRUE	TRUE
chr9	38023881	38028998	64	12956.1571	0	0.760268379	0.804277061	0.74501553	0.754627637	0.52438512	0.279891942	FALSE	TRUE	FALSE	FALSE	FALSE	TRUE	FALSE	TRUE	TRUE	FALSE
chr15	37081254	37082918	21	12955.89949	0	0.806053025	0.873842296	0.727191922	0.82548594	0.193084377	0.680757919	FALSE	TRUE	FALSE	FALSE	TRUE	TRUE	FALSE	TRUE	TRUE	FALSE
chr14	93751442	93753387	29	12955.61093	0	0.840588934	0.784913305	0.832240709	0.855088134	0.467145333	0.387942801	FALSE	TRUE	FALSE	FALSE	FALSE	TRUE	FALSE	TRUE	TRUE	FALSE
chr4	173505760	173508954	94	12955.36451	0	0.5231631	0.573692351	0.444946051	0.218227137	0.257485333	0.355465214	FALSE	TRUE	FALSE	TRUE	FALSE	TRUE	TRUE	FALSE	TRUE	TRUE
chr14	88553639	88554401	18	12953.64737	0	0.089714332	0.124382094	0.115355247	0.178248608	0.531807367	0.442093034	FALSE	TRUE	FALSE	TRUE	FALSE	TRUE	FALSE	TRUE	TRUE	FALSE
chr9	91180944	91183526	40	12953.61656	0	0.837646338	0.802382979	0.776704749	0.909869187	0.650529382	0.259339805	FALSE	TRUE	FALSE	FALSE	FALSE	TRUE	FALSE	TRUE	FALSE	TRUE
chr11	70796648	70799731	63	12953.5015	0	0.561425302	0.72783261	0.803030797	0.894427657	0.932169172	0.37074387	FALSE	TRUE	TRUE	TRUE	FALSE	TRUE	TRUE	FALSE	FALSE	FALSE
chr5	32192978	32194858	31	12950.27632	0	0.564567129	0.553298992	0.532033401	0.833594873	0.887286846	0.355253445	FALSE	TRUE	FALSE	TRUE	FALSE	TRUE	TRUE	FALSE	TRUE	TRUE
chr5	157560773	157562563	31	12947.43395	0	0.355749261	0.23624206	0.393579235	0.598563394	0.811387924	0.575145865	TRUE	TRUE	FALSE	TRUE	FALSE	TRUE	TRUE	TRUE	TRUE	TRUE
chr12	4880861	4882729	37	12946.95033	0	0.485352735	0.454418885	0.631272702	0.868085578	0.89617388	0.441754995	FALSE	TRUE	TRUE	TRUE	TRUE	TRUE	TRUE	FALSE	TRUE	TRUE
chr18	79298961	79300937	32	12941.86741	0	0.610042097	0.4451573	0.662008722	0.91636713	0.934394288	0.489236987	TRUE	TRUE	FALSE	TRUE	TRUE	TRUE	TRUE	FALSE	TRUE	TRUE
chr18	76559263	76560679	31	12941.55407	0	0.899388949	0.883892008	0.892266209	0.910700943	0.557171732	0.353529211	FALSE	TRUE	FALSE	FALSE	FALSE	TRUE	FALSE	TRUE	TRUE	FALSE
chr14	95255525	95257141	30	12941.23779	0	0.782586365	0.634798439	0.651146382	0.748899195	0.331617089	0.450969276	TRUE	TRUE	TRUE	FALSE	FALSE	TRUE	TRUE	TRUE	TRUE	FALSE
chr7	155576023	155577420	39	12941.18259	0	0.56398526	0.726203693	0.57910107	0.912560497	0.951431541	0.387446281	TRUE	TRUE	FALSE	TRUE	TRUE	TRUE	TRUE	FALSE	TRUE	TRUE
chr9	91191758	91193232	28	12940.87031	0	0.325806859	0.319616238	0.389791559	0.58191819	0.655084314	0.335468076	FALSE	TRUE	FALSE	TRUE	FALSE	TRUE	TRUE	FALSE	TRUE	TRUE
chr1	241107090	241109906	43	12940.60275	0	0.844401493	0.773890385	0.861236611	0.896850642	0.422662782	0.47418786	FALSE	TRUE	FALSE	FALSE	FALSE	TRUE	FALSE	TRUE	TRUE	FALSE
chr10	76009444	76011485	31	12938.40243	0	0.959735399	0.872912193	0.933431794	0.943745001	0.578785147	0.380950252	FALSE	TRUE	FALSE	FALSE	FALSE	TRUE	FALSE	TRUE	TRUE	FALSE
chr1	25527145	25528187	28	12934.71456	0	0.548490286	0.362583413	0.593308343	0.890908779	0.954121174	0.591537761	TRUE	TRUE	FALSE	TRUE	TRUE	TRUE	TRUE	FALSE	TRUE	TRUE
chr2	37653255	37655712	37	12932.36754	0	0.494527215	0.379806958	0.611724858	0.81541478	0.877258331	0.497451373	TRUE	TRUE	TRUE	TRUE	TRUE	TRUE	TRUE	FALSE	TRUE	TRUE
chr15	85900052	85901521	26	12931.37287	0	0.904141177	0.757490715	0.797088417	0.846948665	0.458354341	0.445786836	TRUE	TRUE	FALSE	FALSE	FALSE	TRUE	FALSE	TRUE	TRUE	FALSE
chr16	13780938	13782621	25	12926.47472	0	0.397779706	0.314659375	0.536847332	0.833836096	0.825308428	0.51917672	TRUE	TRUE	TRUE	TRUE	TRUE	TRUE	TRUE	FALSE	TRUE	TRUE
chr18	57015154	57016606	23	12925.53065	0	0.897442778	0.863066973	0.864709071	0.8162546	0.432755449	0.464687329	FALSE	TRUE	FALSE	FALSE	FALSE	TRUE	FALSE	TRUE	TRUE	FALSE
chr12	502286	504265	26	12920.68642	0	0.909371082	0.892707943	0.912855964	0.917738165	0.579772642	0.337965523	FALSE	TRUE	FALSE	FALSE	FALSE	TRUE	FALSE	TRUE	TRUE	FALSE
chr1	178938209	178943325	83	12918.58834	0	0.645038394	0.570792982	0.714876085	0.892782185	0.730838169	0.321989203	FALSE	FALSE	FALSE	FALSE	FALSE	FALSE	FALSE	TRUE	FALSE	FALSE
chr6	168574578	168575726	29	12917.59049	0	0.932877792	0.926221785	0.887989663	0.924610685	0.576004372	0.35687342	FALSE	TRUE	FALSE	FALSE	FALSE	TRUE	FALSE	TRUE	TRUE	FALSE
chr17	79353923	79356159	48	12911.36821	0	0.671511803	0.539732173	0.598808825	0.794925434	0.224379357	0.570546076	FALSE	TRUE	FALSE	FALSE	FALSE	TRUE	TRUE	TRUE	TRUE	TRUE
chr2	144478965	144480215	16	12909.1431	0	0.243044633	0.22344938	0.499795411	0.879139773	0.883172548	0.659723168	FALSE	TRUE	TRUE	TRUE	TRUE	TRUE	TRUE	FALSE	TRUE	TRUE
chr6	110014284	110018536	49	12903.34844	0	0.942825613	0.931220942	0.931402361	0.924589344	0.650995695	0.291829918	FALSE	TRUE	FALSE	FALSE	FALSE	TRUE	FALSE	TRUE	TRUE	FALSE
chr15	39641381	39642660	17	12902.27084	0	0.895948072	0.611264196	0.649810219	0.749344327	0.183631813	0.712316258	TRUE	TRUE	TRUE	TRUE	FALSE	TRUE	TRUE	TRUE	TRUE	FALSE
chr4	15469500	15470353	16	12899.12722	0	0.271154742	0.269241973	0.286796325	0.269971485	0.759998438	0.490756465	FALSE	TRUE	FALSE	FALSE	FALSE	TRUE	FALSE	TRUE	TRUE	FALSE
chr2	44543	45601	22	12897.99533	0	0.345139506	0.295429084	0.335237727	0.43787801	0.699634809	0.404205725	FALSE	TRUE	FALSE	TRUE	FALSE	TRUE	TRUE	TRUE	TRUE	TRUE
chr1	154806848	154809932	57	12897.20116	0	0.882965545	0.792085503	0.645771376	0.802447458	0.544898507	0.338067038	FALSE	TRUE	TRUE	FALSE	TRUE	TRUE	FALSE	TRUE	TRUE	TRUE
chr2	43841102	43842620	23	12896.18263	0	0.963033939	0.962403949	0.938939954	0.917749581	0.616198523	0.346835415	FALSE	TRUE	FALSE	FALSE	FALSE	TRUE	FALSE	TRUE	TRUE	FALSE
chr11	134572053	134574247	47	12895.70219	0	0.569626388	0.542241871	0.714875411	0.878951686	0.923938701	0.38169683	FALSE	TRUE	TRUE	TRUE	TRUE	TRUE	TRUE	FALSE	TRUE	TRUE
chr2	84848762	84850651	21	12894.67558	0	0.542791889	0.415825888	0.617174727	0.9137835	0.92897854	0.513152653	TRUE	TRUE	TRUE	TRUE	TRUE	TRUE	TRUE	FALSE	TRUE	TRUE
chr20	34088178	34090157	37	12886.53909	0	0.441006286	0.420964649	0.57169699	0.790018013	0.830352923	0.409388274	FALSE	TRUE	TRUE	TRUE	TRUE	TRUE	TRUE	FALSE	TRUE	TRUE
chr7	55099490	55102637	55	12885.57654	0	0.64695655	0.74225401	0.787712398	0.803617258	0.341001109	0.462616149	TRUE	TRUE	TRUE	TRUE	FALSE	TRUE	FALSE	TRUE	TRUE	FALSE
chr14	77062345	77064992	33	12875.96117	0	0.542090785	0.434317921	0.645412711	0.896781267	0.92947741	0.495159489	TRUE	TRUE	FALSE	TRUE	TRUE	TRUE	TRUE	FALSE	TRUE	TRUE
chr9	112096905	112099167	29	12874.88392	0	0.904908925	0.855091739	0.846117171	0.854117158	0.52713806	0.377770864	FALSE	TRUE	FALSE	FALSE	FALSE	TRUE	FALSE	TRUE	TRUE	FALSE
chr2	382771	384196	33	12869.49288	0	0.583156571	0.564845268	0.560455756	0.555797603	0.886227641	0.330430038	FALSE	TRUE	FALSE	FALSE	FALSE	TRUE	FALSE	TRUE	TRUE	FALSE
chr10	130267847	130269374	24	12867.52361	0	0.832976798	0.700114873	0.742309795	0.758298468	0.385398041	0.447578756	TRUE	TRUE	TRUE	FALSE	FALSE	TRUE	FALSE	TRUE	TRUE	FALSE
chr8	30112219	30114992	42	12863.05324	0	0.633753519	0.458026223	0.72424432	0.902325897	0.901029189	0.444299674	TRUE	TRUE	FALSE	TRUE	TRUE	TRUE	TRUE	FALSE	TRUE	TRUE
chr15	92321312	92324980	40	12861.56112	0	0.587502386	0.494717954	0.637070043	0.742522516	0.87830373	0.383585776	TRUE	TRUE	FALSE	TRUE	TRUE	TRUE	TRUE	TRUE	TRUE	TRUE
chr1	25896596	25900460	49	12860.04033	0	0.266363995	0.503875436	0.371814874	0.528666576	0.811971763	0.545607768	TRUE	TRUE	FALSE	TRUE	TRUE	TRUE	FALSE	TRUE	TRUE	TRUE
chr8	97776749	97778139	24	12856.78758	0	0.337297314	0.246860458	0.203934928	0.358100897	0.682913489	0.478978562	TRUE	TRUE	TRUE	FALSE	FALSE	TRUE	TRUE	TRUE	TRUE	TRUE
chr9	89392968	89396434	59	12854.33983	0	0.69368041	0.49207963	0.680884433	0.84675862	0.937081586	0.445001956	TRUE	TRUE	FALSE	FALSE	TRUE	TRUE	TRUE	FALSE	TRUE	FALSE
chr10	121291000	121293500	43	12846.12759	0	0.640829042	0.599561864	0.760180714	0.934514493	0.949474688	0.349912824	FALSE	TRUE	TRUE	TRUE	TRUE	TRUE	TRUE	FALSE	TRUE	TRUE
chr10	480319	481932	57	12845.55291	0	0.820611692	0.535731238	0.660928253	0.828431296	0.525910187	0.302521109	TRUE	TRUE	FALSE	FALSE	FALSE	FALSE	TRUE	TRUE	FALSE	FALSE
chr22	24431739	24436355	75	12842.44689	0	0.933281518	0.836486277	0.914363689	0.942528526	0.493849934	0.448678591	FALSE	TRUE	FALSE	FALSE	FALSE	TRUE	FALSE	TRUE	TRUE	FALSE
chr2	235854573	235856207	33	12842.03838	0	0.944369544	0.900518761	0.852417538	0.910579947	0.627315149	0.317054395	FALSE	TRUE	TRUE	FALSE	FALSE	TRUE	FALSE	TRUE	TRUE	FALSE
chr2	109480835	109483795	60	12838.68698	0	0.716656649	0.57197356	0.682833112	0.719221406	0.918499274	0.346525714	TRUE	TRUE	FALSE	FALSE	FALSE	TRUE	TRUE	TRUE	TRUE	FALSE
chr6	151135753	151137892	34	12837.26991	0	0.89838568	0.822949789	0.805992217	0.658024851	0.680997811	0.240360828	TRUE	TRUE	TRUE	TRUE	FALSE	FALSE	TRUE	TRUE	FALSE	TRUE
chr3	186824167	186826780	54	12836.93229	0	0.293217672	0.30175869	0.482092049	0.673449675	0.717240819	0.424023147	FALSE	TRUE	TRUE	TRUE	TRUE	TRUE	TRUE	FALSE	TRUE	TRUE
chr14	101195316	101196889	29	12836.21079	0	0.544939398	0.65197338	0.747817169	0.939492819	0.949648541	0.404709144	TRUE	TRUE	TRUE	TRUE	TRUE	TRUE	TRUE	FALSE	TRUE	TRUE
chr4	1951682	1952856	31	12836.0213	0	0.533657851	0.433577826	0.664994996	0.915253405	0.948828491	0.515250665	TRUE	TRUE	TRUE	TRUE	TRUE	TRUE	TRUE	FALSE	TRUE	TRUE
chr10	133162171	133163715	33	12828.61924	0	0.327213364	0.240376138	0.385154727	0.715895981	0.867928682	0.627552545	FALSE	TRUE	FALSE	TRUE	FALSE	TRUE	TRUE	FALSE	TRUE	TRUE
chr10	16726516	16729571	46	12826.72061	0	0.685986412	0.489918184	0.690127727	0.943193823	0.949893429	0.459975244	TRUE	TRUE	FALSE	TRUE	TRUE	TRUE	TRUE	FALSE	TRUE	TRUE
chr20	32527758	32529007	27	12826.53185	0	0.212381515	0.127112367	0.21826327	0.242695821	0.699082746	0.571970379	FALSE	TRUE	FALSE	FALSE	FALSE	TRUE	FALSE	TRUE	TRUE	FALSE
chr7	131010973	131015372	61	12823.46633	0	0.427132468	0.428532961	0.510506983	0.764956023	0.734015156	0.337823556	FALSE	TRUE	FALSE	TRUE	FALSE	TRUE	TRUE	FALSE	TRUE	TRUE
chr16	87569536	87570980	29	12820.36897	0	0.481256907	0.418052836	0.772172295	0.892346807	0.848757911	0.474293971	FALSE	TRUE	TRUE	TRUE	TRUE	TRUE	TRUE	FALSE	FALSE	FALSE
chr21	42627133	42628293	23	12819.64857	0	0.721896294	0.853047234	0.795987711	0.920378593	0.318961708	0.601416885	TRUE	TRUE	FALSE	TRUE	FALSE	TRUE	FALSE	TRUE	TRUE	TRUE
chr14	103656550	103658353	28	12817.66142	0	0.403750102	0.367985438	0.517178863	0.75522175	0.838425783	0.470440345	FALSE	TRUE	TRUE	TRUE	TRUE	TRUE	TRUE	FALSE	TRUE	TRUE
chr22	43450819	43452305	36	12814.00796	0	0.397187396	0.735043936	0.680346918	0.920565305	0.931336364	0.534148968	TRUE	TRUE	TRUE	TRUE	FALSE	TRUE	TRUE	FALSE	TRUE	TRUE
chr10	114034035	114036248	27	12813.06464	0	0.931741977	0.906124658	0.880086499	0.904558331	0.500309497	0.43143248	FALSE	TRUE	FALSE	FALSE	FALSE	TRUE	FALSE	TRUE	TRUE	FALSE
chr19	2503219	2504676	39	12806.35185	0	0.885689768	0.70432024	0.730705271	0.873160966	0.440101902	0.445587866	TRUE	TRUE	TRUE	FALSE	FALSE	TRUE	TRUE	TRUE	TRUE	TRUE
chr17	73855351	73857666	44	12806.0973	0	0.549435269	0.578782071	0.705982089	0.855195981	0.915185296	0.365750027	FALSE	TRUE	TRUE	TRUE	TRUE	TRUE	TRUE	FALSE	TRUE	TRUE
chr7	157589359	157592078	45	12804.40889	0	0.893003673	0.824888645	0.825692251	0.919259295	0.504074146	0.415185149	FALSE	TRUE	FALSE	FALSE	FALSE	TRUE	FALSE	TRUE	TRUE	FALSE
chr19	16586311	16590964	76	12802.63118	0	0.372336589	0.272720596	0.388885861	0.515907991	0.610916101	0.338195505	FALSE	TRUE	FALSE	TRUE	FALSE	TRUE	TRUE	TRUE	TRUE	FALSE
chr12	120629569	120631672	33	12778.34776	0	0.523256974	0.427828643	0.493017705	0.69296081	0.877101221	0.449272578	TRUE	TRUE	FALSE	TRUE	FALSE	TRUE	TRUE	TRUE	TRUE	TRUE
chr3	50514773	50516483	31	12773.59558	0	0.891232224	0.620916183	0.815099279	0.793487292	0.364710036	0.526522188	TRUE	TRUE	FALSE	FALSE	TRUE	TRUE	TRUE	TRUE	TRUE	FALSE
chr9	134811418	134813004	39	12772.14056	0	0.603772152	0.496402492	0.693340077	0.917124058	0.934806426	0.438403933	TRUE	TRUE	FALSE	TRUE	TRUE	TRUE	TRUE	FALSE	TRUE	TRUE
chr17	82783135	82784274	33	12771.7091	0	0.43250006	0.506542248	0.565021245	0.94508218	0.925022357	0.51258212	FALSE	TRUE	TRUE	TRUE	FALSE	TRUE	TRUE	FALSE	TRUE	TRUE
chr17	4166517	4168756	54	12750.08859	0	0.567681209	0.49088157	0.668842767	0.800451961	0.879800005	0.388918435	TRUE	TRUE	FALSE	TRUE	TRUE	TRUE	TRUE	FALSE	TRUE	FALSE
chr16	50313001	50314487	38	12745.3457	0	0.613302617	0.603763487	0.643228682	0.910741181	0.944896365	0.341132878	FALSE	TRUE	FALSE	TRUE	FALSE	TRUE	TRUE	FALSE	TRUE	TRUE
chr5	108726758	108727984	30	12744.12111	0	0.301686969	0.190671907	0.344465561	0.464137478	0.616006017	0.42533411	TRUE	TRUE	TRUE	TRUE	TRUE	TRUE	TRUE	TRUE	TRUE	TRUE
chr2	234980605	234984417	84	12743.56531	0	0.736361946	0.509126384	0.666652098	0.846363991	0.918320912	0.409194528	TRUE	FALSE	TRUE	FALSE	FALSE	TRUE	TRUE	FALSE	TRUE	FALSE
chr3	46907739	46909136	26	12743.03337	0	0.382748266	0.284518365	0.473970868	0.870974896	0.753959621	0.586456532	FALSE	TRUE	FALSE	TRUE	TRUE	TRUE	TRUE	FALSE	TRUE	TRUE
chr7	101226173	101227708	25	12739.15881	0	0.56423337	0.589393027	0.79240135	0.952598234	0.947050696	0.388364863	FALSE	TRUE	TRUE	TRUE	TRUE	TRUE	TRUE	FALSE	TRUE	TRUE
chr1	243944034	243945514	38	12738.47358	0	0.628960911	0.468121985	0.621742539	0.814435612	0.933963314	0.465841329	TRUE	TRUE	FALSE	TRUE	TRUE	TRUE	TRUE	TRUE	TRUE	TRUE
chr1	230176548	230177520	23	12735.35352	0	0.378955678	0.229809429	0.442935629	0.525065615	0.815717619	0.58590819	TRUE	TRUE	FALSE	TRUE	TRUE	TRUE	TRUE	TRUE	TRUE	FALSE
chr10	379854	381642	48	12728.09123	0	0.649223345	0.507523886	0.63050003	0.841114346	0.886057714	0.378533829	TRUE	TRUE	FALSE	TRUE	TRUE	TRUE	TRUE	FALSE	TRUE	TRUE
chr15	22980874	22981545	25	12717.86075	0	0.201512541	0.248620303	0.230507173	0.295466358	0.639016047	0.437503506	FALSE	TRUE	FALSE	TRUE	FALSE	TRUE	FALSE	TRUE	TRUE	FALSE
chr9	98569109	98571864	37	12712.9405	0	0.525622803	0.520374898	0.65378193	0.785878051	0.937178606	0.416803708	FALSE	TRUE	TRUE	TRUE	TRUE	TRUE	TRUE	TRUE	TRUE	FALSE
chr14	100672899	100674703	41	12706.99184	0	0.548384271	0.529493553	0.679676566	0.691166755	0.914148008	0.384654455	FALSE	TRUE	TRUE	TRUE	TRUE	TRUE	TRUE	TRUE	TRUE	FALSE
chr6	166488017	166489044	29	12703.26162	0	0.726143891	0.885335939	0.821982395	0.869693172	0.409395764	0.475940175	TRUE	TRUE	TRUE	TRUE	FALSE	TRUE	FALSE	TRUE	TRUE	FALSE
chr16	9799081	9801489	28	12695.18718	0	0.518034595	0.409514883	0.674043194	0.888271946	0.917085734	0.507570851	TRUE	TRUE	TRUE	TRUE	TRUE	TRUE	TRUE	FALSE	TRUE	TRUE
chr15	37359636	37360519	13	12694.63182	0	0.930939304	0.925673923	0.812214477	0.794036719	0.344366075	0.586573229	FALSE	TRUE	TRUE	TRUE	TRUE	TRUE	TRUE	TRUE	TRUE	FALSE
chr11	130036965	130038928	33	12694.28244	0	0.590147781	0.569865784	0.743154547	0.907039545	0.93546744	0.365601656	FALSE	TRUE	TRUE	TRUE	TRUE	TRUE	TRUE	FALSE	TRUE	TRUE
chr8	43145148	43147200	33	12693.55899	0	0.800025099	0.88126642	0.834329045	0.883449671	0.475393115	0.408056556	FALSE	TRUE	FALSE	FALSE	FALSE	TRUE	FALSE	TRUE	TRUE	FALSE
chr2	121074817	121076641	33	12687.54891	0	0.394559756	0.294587342	0.426811978	0.695304319	0.744540539	0.449953197	FALSE	TRUE	FALSE	TRUE	FALSE	TRUE	TRUE	FALSE	TRUE	TRUE
chr4	168835729	168836740	22	12684.47782	0	0.846484955	0.850071171	0.786730228	0.809354298	0.416545644	0.433525527	FALSE	TRUE	FALSE	FALSE	FALSE	TRUE	FALSE	TRUE	TRUE	FALSE
chr9	131708921	131711006	38	12678.1748	0	0.859968162	0.829179424	0.674777959	0.598868434	0.420477848	0.439490313	FALSE	TRUE	TRUE	TRUE	TRUE	TRUE	TRUE	TRUE	TRUE	FALSE
chr19	11784413	11785713	30	12675.14312	0	0.859503308	0.829053304	0.794873517	0.839501714	0.424929837	0.434573471	FALSE	TRUE	FALSE	FALSE	FALSE	TRUE	FALSE	TRUE	TRUE	FALSE
chr4	152023430	152024524	25	12672.52849	0	0.503430224	0.416736667	0.594061048	0.923108827	0.897617313	0.50637216	TRUE	TRUE	TRUE	TRUE	TRUE	TRUE	TRUE	FALSE	TRUE	TRUE
chr6	34102877	34105069	48	12671.57764	0	0.894586716	0.856516091	0.878834155	0.870791262	0.567376888	0.327209828	FALSE	TRUE	FALSE	FALSE	FALSE	TRUE	FALSE	TRUE	TRUE	FALSE
chr7	3059526	3061542	29	12669.75346	0	0.937270641	0.898752859	0.885838598	0.941525459	0.579891596	0.361633862	FALSE	TRUE	FALSE	FALSE	FALSE	TRUE	FALSE	TRUE	TRUE	FALSE
chr1	14365483	14367253	35	12663.62659	0	0.437168654	0.484488528	0.505615232	0.662576392	0.820729518	0.383560864	FALSE	TRUE	FALSE	TRUE	FALSE	TRUE	TRUE	TRUE	TRUE	TRUE
chr9	125371534	125372716	22	12663.23039	0	0.919438264	0.860190282	0.77248224	0.850125808	0.438825298	0.480612966	FALSE	TRUE	TRUE	FALSE	FALSE	TRUE	FALSE	TRUE	TRUE	FALSE
chr3	188455366	188456806	20	12660.07528	0	0.964096026	0.934927257	0.939609516	0.91239382	0.553028083	0.411067943	FALSE	TRUE	FALSE	FALSE	FALSE	TRUE	FALSE	TRUE	TRUE	FALSE
chr13	51039941	51042162	30	12658.05371	0	0.601698695	0.553615228	0.665349413	0.895510971	0.907561457	0.353946229	FALSE	TRUE	FALSE	TRUE	TRUE	TRUE	TRUE	FALSE	TRUE	TRUE
chr15	90192653	90194012	28	12655.88776	0	0.43724059	0.425843153	0.546604272	0.688791052	0.882524616	0.456681464	FALSE	TRUE	TRUE	TRUE	TRUE	TRUE	TRUE	TRUE	TRUE	TRUE
chr1	182669470	182671182	28	12652.85214	0	0.854573424	0.851440802	0.74244218	0.729752219	0.196978995	0.657594429	FALSE	TRUE	FALSE	FALSE	FALSE	TRUE	FALSE	TRUE	TRUE	FALSE
chr10	72408090	72409082	14	12646.6847	0	0.91992758	0.904977887	0.905656659	0.825100067	0.265609154	0.654318426	FALSE	TRUE	FALSE	TRUE	FALSE	TRUE	FALSE	TRUE	TRUE	FALSE
chr12	123054535	123057209	43	12646.06612	0	0.449344657	0.374099509	0.47570462	0.788854816	0.801111786	0.427012277	FALSE	TRUE	FALSE	TRUE	FALSE	TRUE	TRUE	FALSE	TRUE	TRUE
chr8	141278747	141280307	38	12640.63698	0	0.556007831	0.375790412	0.64610495	0.781168699	0.909635658	0.533845246	TRUE	TRUE	TRUE	TRUE	TRUE	TRUE	TRUE	TRUE	TRUE	TRUE
chr11	61465657	61468336	46	12638.29822	0	0.926771653	0.862277207	0.88945247	0.906775541	0.620099438	0.306672215	FALSE	TRUE	FALSE	FALSE	FALSE	TRUE	FALSE	TRUE	TRUE	FALSE
chr18	62434949	62438630	66	12636.80916	0	0.707110115	0.673695226	0.7618854	0.876318105	0.836431082	0.202622879	FALSE	TRUE	FALSE	TRUE	TRUE	TRUE	TRUE	FALSE	TRUE	FALSE
chr2	239312374	239314260	37	12635.94308	0	0.496687152	0.665880175	0.731326457	0.854245764	0.919043838	0.422356685	TRUE	TRUE	TRUE	TRUE	FALSE	TRUE	TRUE	FALSE	TRUE	TRUE
chr10	3779216	3781309	41	12634.77959	0	0.282722933	0.350030848	0.509829073	0.673070601	0.876893378	0.594170445	FALSE	TRUE	TRUE	TRUE	TRUE	TRUE	TRUE	TRUE	TRUE	FALSE
chr16	3950290	3952485	52	12632.54166	0	0.511945371	0.62008184	0.675568521	0.792759587	0.93283825	0.420892879	FALSE	TRUE	TRUE	TRUE	FALSE	TRUE	TRUE	FALSE	TRUE	FALSE
chr8	13080763	13082667	23	12630.06147	0	0.882080265	0.799002608	0.840217144	0.898884487	0.428078592	0.470805895	TRUE	TRUE	FALSE	FALSE	FALSE	TRUE	FALSE	TRUE	TRUE	FALSE
chr15	40277018	40278378	19	12629.40039	0	0.852665788	0.816154349	0.743692346	0.834221359	0.294957686	0.557708102	FALSE	TRUE	TRUE	FALSE	FALSE	TRUE	FALSE	TRUE	TRUE	FALSE
chr18	58046084	58049003	30	12627.14704	0	0.380694523	0.234360818	0.359039268	0.42721592	0.715032039	0.480671221	TRUE	TRUE	FALSE	FALSE	TRUE	TRUE	TRUE	TRUE	TRUE	FALSE
chr11	64579861	64581330	33	12624.49984	0	0.607750418	0.56677184	0.716631877	0.723293266	0.928377204	0.361605364	FALSE	TRUE	TRUE	TRUE	TRUE	TRUE	TRUE	TRUE	TRUE	FALSE
chr2	239666159	239667370	26	12618.93795	0	0.807336479	0.729133915	0.777022626	0.929295503	0.413386317	0.515909186	TRUE	TRUE	FALSE	TRUE	FALSE	TRUE	TRUE	TRUE	TRUE	TRUE
chr20	59661750	59663980	51	12615.91297	0	0.541429378	0.55821531	0.599694807	0.836588935	0.889339989	0.347910611	FALSE	TRUE	FALSE	TRUE	FALSE	TRUE	TRUE	FALSE	TRUE	TRUE
chr15	86082626	86083885	16	12614.65417	0	0.382635599	0.29854321	0.525783125	0.801154673	0.86549372	0.56695051	TRUE	TRUE	TRUE	TRUE	TRUE	TRUE	TRUE	FALSE	TRUE	TRUE
chr8	10259351	10260850	27	12612.49646	0	0.424112846	0.388487066	0.577267102	0.909578596	0.852975636	0.521091529	FALSE	TRUE	TRUE	TRUE	TRUE	TRUE	TRUE	FALSE	TRUE	TRUE
chr9	131857481	131858847	38	12609.9569	0	0.684050349	0.467038267	0.547403464	0.885438344	0.946782555	0.479744288	TRUE	TRUE	TRUE	TRUE	FALSE	TRUE	TRUE	FALSE	TRUE	TRUE
chr3	154430160	154431127	14	12608.6609	0	0.835957372	0.837079167	0.83253047	0.583902154	0.334542356	0.50253681	FALSE	TRUE	FALSE	TRUE	FALSE	TRUE	TRUE	TRUE	TRUE	TRUE
chr15	101372439	101373476	18	12607.161	0	0.903887819	0.720536355	0.754333681	0.811833347	0.296364667	0.607523153	TRUE	TRUE	TRUE	FALSE	FALSE	TRUE	FALSE	TRUE	TRUE	FALSE
chr17	66970811	66977316	102	12606.76118	0	0.871697334	0.867971811	0.806304045	0.851426099	0.617301953	0.254395381	FALSE	TRUE	FALSE	FALSE	FALSE	TRUE	FALSE	TRUE	TRUE	FALSE
chr1	201790695	201792485	22	12606.00976	0	0.446493957	0.38143475	0.503821385	0.651507915	0.828543674	0.447108925	FALSE	TRUE	TRUE	TRUE	TRUE	TRUE	TRUE	TRUE	TRUE	TRUE
chr22	43859323	43861317	53	12600.97355	0	0.372119303	0.296505531	0.508315345	0.689609832	0.770894404	0.474388873	FALSE	TRUE	TRUE	TRUE	TRUE	TRUE	TRUE	FALSE	TRUE	TRUE
chr2	105643227	105646983	61	12597.97711	0	0.354171543	0.411955172	0.480250021	0.830736455	0.688861231	0.476564912	FALSE	TRUE	TRUE	TRUE	FALSE	TRUE	TRUE	TRUE	TRUE	TRUE
chr11	134608444	134610508	45	12597.16944	0	0.638685641	0.67200606	0.773891074	0.930437634	0.961436262	0.322750622	FALSE	TRUE	TRUE	TRUE	FALSE	TRUE	TRUE	FALSE	TRUE	TRUE
chr2	239235574	239238033	49	12594.35107	0	0.519503007	0.752970878	0.683424386	0.881056451	0.954178832	0.434675825	TRUE	TRUE	TRUE	TRUE	FALSE	TRUE	FALSE	FALSE	TRUE	TRUE
chr11	62898520	62900380	22	12591.8279	0	0.817869688	0.831217578	0.660978445	0.789406516	0.353136474	0.478081104	FALSE	TRUE	TRUE	FALSE	TRUE	TRUE	FALSE	TRUE	TRUE	TRUE
chr7	138836893	138838892	39	12591.64738	0	0.674511981	0.61306141	0.629213596	0.900328586	0.949689515	0.336628105	FALSE	TRUE	FALSE	TRUE	FALSE	TRUE	TRUE	FALSE	TRUE	TRUE
chr5	181176928	181177830	25	12590.70299	0	0.927868217	0.896535599	0.903201332	0.897646669	0.547101919	0.380766297	FALSE	TRUE	FALSE	FALSE	FALSE	TRUE	FALSE	TRUE	TRUE	FALSE
chr2	86064856	86066780	26	12589.69393	0	0.501076279	0.503015059	0.587457887	0.806350193	0.890157113	0.389080834	FALSE	TRUE	TRUE	TRUE	TRUE	TRUE	TRUE	TRUE	TRUE	TRUE
chr17	20267643	20270560	39	12588.37861	0	0.606198626	0.499867354	0.684200991	0.815090743	0.912538777	0.412671424	TRUE	TRUE	FALSE	TRUE	TRUE	TRUE	TRUE	TRUE	TRUE	TRUE
chr16	79793629	79795738	31	12587.96916	0	0.602508534	0.589875883	0.680207209	0.897995787	0.940231903	0.350356021	FALSE	TRUE	FALSE	TRUE	FALSE	TRUE	TRUE	FALSE	TRUE	TRUE
chr8	11016874	11018462	24	12584.12493	0	0.780344138	0.603362992	0.825164311	0.710019228	0.286275923	0.538888388	TRUE	TRUE	FALSE	FALSE	TRUE	TRUE	FALSE	TRUE	TRUE	FALSE
chr5	171856282	171857992	34	12582.50306	0	0.594483673	0.508798909	0.676500683	0.835728979	0.936493649	0.427694741	TRUE	TRUE	FALSE	TRUE	TRUE	TRUE	TRUE	FALSE	TRUE	TRUE
chr17	78677140	78680876	85	12581.75656	0	0.720140423	0.515743734	0.786904052	0.878038987	0.781367558	0.362295254	TRUE	FALSE	FALSE	FALSE	TRUE	TRUE	TRUE	FALSE	FALSE	FALSE
chr21	31908250	31909954	38	12580.32257	0	0.580439258	0.389012543	0.537799251	0.562396599	0.874650957	0.485638414	TRUE	TRUE	FALSE	FALSE	TRUE	TRUE	TRUE	TRUE	TRUE	FALSE
chr7	546334	547705	38	12578.02249	0	0.483865633	0.465352596	0.613980685	0.912742015	0.905953862	0.447389419	FALSE	TRUE	TRUE	TRUE	TRUE	TRUE	TRUE	FALSE	TRUE	TRUE
chr9	68706627	68707267	13	12575.22539	0	0.061002294	0.047962933	0.108463493	0.150990492	0.560797457	0.512834524	FALSE	TRUE	FALSE	TRUE	FALSE	TRUE	TRUE	TRUE	TRUE	FALSE
chr5	160478276	160482162	31	12573.40445	0	0.495956108	0.474130007	0.52711719	0.82111557	0.833490682	0.359360674	FALSE	TRUE	FALSE	TRUE	FALSE	TRUE	TRUE	FALSE	TRUE	TRUE
chr10	6347093	6349098	35	12568.53572	0	0.4320958	0.570111666	0.745456345	0.743985348	0.841262533	0.409166734	TRUE	TRUE	TRUE	TRUE	TRUE	TRUE	TRUE	TRUE	TRUE	FALSE
chr18	11880650	11881667	37	12564.57224	0	0.928297616	0.679397023	0.799614144	0.864185669	0.351425998	0.576871618	TRUE	TRUE	FALSE	FALSE	FALSE	TRUE	FALSE	TRUE	TRUE	FALSE
chr16	13299236	13300673	25	12563.76602	0	0.866239813	0.877736989	0.903487966	0.869122712	0.316330349	0.587157617	FALSE	TRUE	FALSE	FALSE	FALSE	TRUE	FALSE	TRUE	TRUE	FALSE
chr15	36923653	36927073	47	12560.36163	0	0.785022986	0.84046795	0.722062075	0.857250493	0.46951998	0.387730513	FALSE	TRUE	FALSE	FALSE	TRUE	TRUE	FALSE	TRUE	TRUE	TRUE
chr2	101122997	101125206	25	12559.43084	0	0.59579709	0.569746881	0.637958473	0.841983297	0.927010228	0.357263347	FALSE	TRUE	FALSE	TRUE	FALSE	TRUE	TRUE	TRUE	TRUE	TRUE
chr12	98500588	98501357	20	12557.92477	0	0.874956977	0.87378834	0.905783978	0.860762998	0.449820148	0.45596383	FALSE	TRUE	FALSE	FALSE	FALSE	TRUE	FALSE	TRUE	TRUE	FALSE
chr22	43419236	43424656	113	12557.90743	0	0.370231026	0.644475218	0.621449747	0.83952389	0.841405101	0.471174076	TRUE	TRUE	TRUE	TRUE	FALSE	TRUE	FALSE	FALSE	FALSE	FALSE
chr16	1323103	1325575	53	12557.68087	0	0.692705905	0.512414626	0.68010721	0.873679391	0.903759818	0.391345193	TRUE	TRUE	FALSE	FALSE	FALSE	TRUE	TRUE	FALSE	TRUE	FALSE
chr3	181722961	181726426	113	12557.53417	0	0.094723086	0.214326699	0.153519227	0.3431698	0.445880019	0.351156933	FALSE	TRUE	FALSE	TRUE	FALSE	TRUE	FALSE	FALSE	TRUE	TRUE
chr5	172531590	172534041	42	12556.95693	0	0.663634959	0.482129519	0.574994194	0.788255979	0.928733806	0.446604287	TRUE	TRUE	FALSE	TRUE	FALSE	TRUE	TRUE	TRUE	TRUE	TRUE
chr2	24101705	24102784	23	12552.36959	0	0.939381562	0.892338038	0.884175032	0.921977204	0.439713711	0.499667852	FALSE	TRUE	FALSE	FALSE	FALSE	TRUE	FALSE	TRUE	TRUE	FALSE
chr14	99251805	99255318	62	12552.241	0	0.720310924	0.374679984	0.405566039	0.797871399	0.116228265	0.681643133	TRUE	TRUE	TRUE	FALSE	FALSE	TRUE	TRUE	TRUE	TRUE	TRUE
chr19	18100193	18103891	72	12544.92749	0	0.439376622	0.359685227	0.570300703	0.826842196	0.840491112	0.480805885	FALSE	TRUE	FALSE	TRUE	TRUE	TRUE	TRUE	FALSE	TRUE	FALSE
chr6	5903166	5906752	41	12540.58074	0	0.638437472	0.619841872	0.762633324	0.865346076	0.918168685	0.298326814	FALSE	TRUE	TRUE	TRUE	TRUE	TRUE	TRUE	FALSE	TRUE	TRUE
chr19	52985842	52990063	54	12539.25089	0	0.680858827	0.492414964	0.748917246	0.93104217	0.951402739	0.458987776	TRUE	TRUE	FALSE	TRUE	TRUE	TRUE	TRUE	FALSE	TRUE	TRUE
chr9	89480934	89484620	63	12538.97641	0	0.553537865	0.444153576	0.664616043	0.720513998	0.888497318	0.444343742	FALSE	TRUE	FALSE	TRUE	TRUE	TRUE	TRUE	TRUE	TRUE	FALSE
chr4	2322224	2323649	25	12536.03673	0	0.511745725	0.52443818	0.619739623	0.921771051	0.904896552	0.410025326	FALSE	TRUE	TRUE	TRUE	TRUE	TRUE	TRUE	FALSE	TRUE	TRUE
chr7	21942044	21944204	26	12531.71543	0	0.844032539	0.918949783	0.834484831	0.893597207	0.375597697	0.543352087	FALSE	TRUE	FALSE	FALSE	FALSE	TRUE	FALSE	TRUE	TRUE	FALSE
chr16	57403876	57406270	41	12530.05445	0	0.654195411	0.557287692	0.711832363	0.946266011	0.944801333	0.388978319	TRUE	TRUE	FALSE	TRUE	TRUE	TRUE	TRUE	FALSE	TRUE	TRUE
chr8	141863738	141864830	26	12523.28835	0	0.953084761	0.93012772	0.901104768	0.922764359	0.548985035	0.404099726	FALSE	TRUE	FALSE	FALSE	FALSE	TRUE	FALSE	TRUE	TRUE	FALSE
chr10	127337865	127339656	32	12523.12374	0	0.911473653	0.812255441	0.890994794	0.792904212	0.533645224	0.377828429	TRUE	TRUE	FALSE	TRUE	FALSE	TRUE	FALSE	TRUE	TRUE	FALSE
chr2	7377030	7378946	30	12515.6498	0	0.57679092	0.460648811	0.72779933	0.923712952	0.956289449	0.495640638	TRUE	TRUE	TRUE	TRUE	TRUE	TRUE	TRUE	FALSE	TRUE	TRUE
chr10	78251611	78253779	32	12515.04806	0	0.943170017	0.910068381	0.900220748	0.864404878	0.574207119	0.368962898	FALSE	TRUE	FALSE	FALSE	FALSE	TRUE	FALSE	TRUE	TRUE	FALSE
chr18	79870146	79871425	37	12510.0183	0	0.49991547	0.347944931	0.564707967	0.891615554	0.842324205	0.543670623	TRUE	TRUE	FALSE	TRUE	TRUE	TRUE	TRUE	FALSE	TRUE	TRUE
chr6	129729780	129732268	35	12509.028	0	0.924370888	0.899437693	0.857076023	0.767968222	0.625857001	0.298513887	FALSE	TRUE	TRUE	TRUE	FALSE	TRUE	TRUE	TRUE	TRUE	FALSE
chr1	18922487	18924742	45	12505.49629	0	0.418566901	0.449484594	0.489582201	0.537633416	0.835854335	0.417287434	FALSE	TRUE	FALSE	TRUE	FALSE	TRUE	FALSE	TRUE	TRUE	FALSE
chr12	132724486	132726943	69	12503.56781	0	0.68627993	0.554007093	0.750502	0.912405808	0.723154073	0.358398716	TRUE	TRUE	FALSE	TRUE	TRUE	TRUE	TRUE	FALSE	FALSE	FALSE
chr3	129557026	129558372	37	12502.17874	0	0.501417246	0.593101388	0.63129147	0.847428864	0.926223968	0.424806722	FALSE	TRUE	TRUE	TRUE	FALSE	TRUE	TRUE	FALSE	TRUE	TRUE
chr1	182697759	182700692	50	12500.90338	0	0.799008525	0.563621562	0.657141913	0.464699335	0.404486674	0.394521851	TRUE	TRUE	FALSE	TRUE	FALSE	TRUE	FALSE	TRUE	TRUE	TRUE
chr5	6418811	6421496	40	12500.2401	0	0.523919547	0.607957083	0.510181341	0.82908737	0.853353375	0.343172034	TRUE	TRUE	FALSE	TRUE	FALSE	TRUE	TRUE	FALSE	TRUE	TRUE
chr2	44806463	44808010	24	12497.57462	0	0.444322956	0.285178809	0.366728268	0.530133878	0.906904964	0.621726155	TRUE	TRUE	FALSE	FALSE	FALSE	TRUE	TRUE	TRUE	TRUE	TRUE
chr13	73100312	73102528	28	12495.55604	0	0.917975432	0.726794062	0.811266941	0.906263716	0.56021135	0.357764081	TRUE	TRUE	FALSE	FALSE	FALSE	TRUE	TRUE	TRUE	TRUE	FALSE
chr9	131420686	131424233	65	12488.91191	0	0.539541346	0.389532859	0.552076589	0.57424879	0.771641022	0.382108163	TRUE	TRUE	FALSE	FALSE	TRUE	TRUE	TRUE	TRUE	TRUE	FALSE
chr10	117140671	117141928	40	12487.75519	0	0.474660341	0.4000596	0.452190685	0.608697318	0.918836845	0.518777245	FALSE	TRUE	FALSE	TRUE	FALSE	TRUE	TRUE	TRUE	TRUE	TRUE
chr12	69935460	69936931	19	12483.3272	0	0.395447731	0.339062609	0.562718288	0.713797847	0.872948025	0.533885416	FALSE	TRUE	TRUE	TRUE	TRUE	TRUE	TRUE	TRUE	TRUE	TRUE
chr1	31482692	31483853	19	12482.0695	0	0.504879826	0.361278155	0.619453743	0.896411997	0.916490697	0.555212542	TRUE	TRUE	TRUE	TRUE	TRUE	TRUE	TRUE	FALSE	TRUE	TRUE
chr10	3104285	3105651	49	12479.55905	0	0.461390323	0.410373552	0.62026843	0.733239384	0.866664184	0.456290632	FALSE	TRUE	TRUE	TRUE	TRUE	TRUE	TRUE	TRUE	TRUE	FALSE
chr12	124917927	124921463	50	12473.10097	0	0.524692755	0.38351024	0.475768225	0.618787738	0.190329419	0.428458319	TRUE	TRUE	FALSE	FALSE	FALSE	TRUE	TRUE	TRUE	TRUE	TRUE
chr21	41141303	41143705	38	12472.64778	0	0.63376348	0.609937759	0.710178789	0.885653638	0.931403337	0.321465578	FALSE	TRUE	FALSE	TRUE	TRUE	TRUE	TRUE	FALSE	TRUE	TRUE
chr16	84998352	85001299	55	12471.12946	0	0.666473709	0.672468925	0.7247646	0.919725031	0.945461493	0.278987784	TRUE	TRUE	FALSE	TRUE	FALSE	TRUE	FALSE	FALSE	TRUE	TRUE
chr15	83107868	83109536	35	12465.30857	0	0.293102615	0.425198136	0.420379363	0.60457827	0.696157	0.403054386	TRUE	TRUE	TRUE	TRUE	FALSE	TRUE	TRUE	FALSE	TRUE	TRUE
chr21	31865384	31867269	34	12459.59189	0	0.430629395	0.332084114	0.635230525	0.658845816	0.799397831	0.467313717	TRUE	TRUE	TRUE	TRUE	TRUE	TRUE	TRUE	TRUE	TRUE	FALSE
chr12	122982062	122985945	82	12455.87539	0	0.395841813	0.394150296	0.427039427	0.695081239	0.58262218	0.300930943	FALSE	TRUE	FALSE	TRUE	FALSE	TRUE	TRUE	FALSE	TRUE	TRUE
chr1	61182897	61188242	68	12454.08078	0	0.582215424	0.464497521	0.612552504	0.802350297	0.786282581	0.337852776	TRUE	TRUE	FALSE	TRUE	TRUE	TRUE	TRUE	FALSE	TRUE	TRUE
chr7	1752939	1754085	36	12454.0316	0	0.91965871	0.932469851	0.925964966	0.931245024	0.470491996	0.461977855	FALSE	TRUE	FALSE	FALSE	FALSE	TRUE	FALSE	TRUE	TRUE	FALSE
chr16	75061452	75066129	80	12452.3437	0	0.871670375	0.766612836	0.862608454	0.883257553	0.592693062	0.290564491	FALSE	TRUE	FALSE	FALSE	FALSE	TRUE	FALSE	TRUE	TRUE	FALSE
chr10	131143596	131144847	38	12450.48152	0	0.734179397	0.683988006	0.749767342	0.82235922	0.335461675	0.486897545	FALSE	TRUE	FALSE	FALSE	FALSE	TRUE	TRUE	TRUE	TRUE	FALSE
chr14	103728399	103731241	67	12444.86681	0	0.432080618	0.331943623	0.559473342	0.837409783	0.766072213	0.505466161	TRUE	TRUE	FALSE	TRUE	TRUE	TRUE	TRUE	FALSE	TRUE	TRUE
chr10	5910138	5912312	46	12444.1094	0	0.913715116	0.806838171	0.837027468	0.931668437	0.621410329	0.310258108	TRUE	TRUE	FALSE	FALSE	FALSE	TRUE	TRUE	TRUE	TRUE	FALSE
chr10	132492285	132495887	75	12443.03654	0	0.746976863	0.770692103	0.727614134	0.845552272	0.442079043	0.40347323	FALSE	TRUE	FALSE	FALSE	FALSE	TRUE	FALSE	TRUE	TRUE	FALSE
chr6	37806472	37807961	20	12442.35411	0	0.541319466	0.465893525	0.692895164	0.92182452	0.945503017	0.479609493	FALSE	TRUE	TRUE	TRUE	TRUE	TRUE	TRUE	FALSE	TRUE	TRUE
chr3	127688287	127690758	46	12441.15908	0	0.514082102	0.443255054	0.664737348	0.837656561	0.826685942	0.394401508	FALSE	TRUE	TRUE	TRUE	TRUE	TRUE	TRUE	FALSE	TRUE	TRUE
chr1	21836569	21837933	37	12440.61212	0	0.637926617	0.482606876	0.728626153	0.960802393	0.963943189	0.481336312	TRUE	TRUE	FALSE	TRUE	TRUE	TRUE	TRUE	FALSE	TRUE	TRUE
chr5	463844	464512	26	12439.16083	0	0.686298587	0.658504122	0.681314755	0.894520711	0.28523151	0.6092892	FALSE	TRUE	FALSE	TRUE	FALSE	TRUE	TRUE	TRUE	TRUE	TRUE
chr15	85150415	85152563	35	12435.93043	0	0.590101632	0.6270378	0.729202686	0.940894854	0.943884138	0.353782506	FALSE	TRUE	TRUE	TRUE	TRUE	TRUE	TRUE	FALSE	TRUE	TRUE
chr3	114175189	114176807	13	12435.4124	0	0.860189387	0.868348225	0.806103255	0.74121181	0.289180135	0.579168089	FALSE	TRUE	FALSE	TRUE	FALSE	TRUE	TRUE	TRUE	TRUE	FALSE
chr11	101583775	101585195	32	12432.92251	0	0.211960872	0.182341648	0.243893268	0.366256936	0.55203983	0.369698182	FALSE	TRUE	FALSE	TRUE	FALSE	TRUE	TRUE	TRUE	TRUE	TRUE
chr6	8167855	8169918	35	12430.36685	0	0.961330934	0.951372485	0.951803603	0.946982339	0.58482705	0.376503884	FALSE	TRUE	FALSE	FALSE	FALSE	TRUE	FALSE	TRUE	TRUE	FALSE
chr1	94927582	94928846	28	12427.68669	0	0.368538425	0.334379917	0.363659684	0.410057008	0.771106895	0.436726979	FALSE	TRUE	FALSE	FALSE	FALSE	TRUE	TRUE	TRUE	TRUE	FALSE
chr20	62890581	62893680	74	12426.36482	0	0.790390724	0.737429364	0.773516831	0.896292995	0.537477547	0.358815448	FALSE	TRUE	FALSE	FALSE	FALSE	TRUE	FALSE	TRUE	TRUE	FALSE
chr9	81497684	81499342	19	12421.55088	0	0.477721499	0.441887334	0.520529062	0.819597089	0.908502965	0.466615631	FALSE	TRUE	FALSE	TRUE	FALSE	TRUE	TRUE	TRUE	TRUE	TRUE
chr22	20247936	20250638	43	12420.13076	0	0.480864008	0.392107069	0.554855187	0.785134967	0.903622993	0.511515924	FALSE	TRUE	FALSE	TRUE	TRUE	TRUE	TRUE	TRUE	TRUE	FALSE
chr17	1585386	1586831	45	12417.78175	0	0.601370338	0.548462872	0.703033788	0.904633403	0.948591561	0.400128689	FALSE	TRUE	FALSE	TRUE	TRUE	TRUE	TRUE	FALSE	TRUE	TRUE
chr4	5870057	5871442	32	12415.8084	0	0.356202122	0.312924673	0.500920187	0.810884853	0.777049116	0.49796018	FALSE	TRUE	TRUE	TRUE	TRUE	TRUE	TRUE	FALSE	TRUE	TRUE
chr9	123651389	123656247	70	12414.16565	0	0.640699991	0.656024467	0.683382781	0.9169931	0.873360204	0.276293108	FALSE	TRUE	FALSE	TRUE	FALSE	TRUE	TRUE	FALSE	TRUE	TRUE
chr1	59902267	59904281	26	12413.07423	0	0.834455153	0.800152134	0.83006126	0.745783204	0.458372961	0.376082192	FALSE	TRUE	FALSE	TRUE	FALSE	TRUE	FALSE	TRUE	TRUE	FALSE
chr12	106505804	106508015	33	12407.6886	0	0.874019461	0.86265642	0.778355577	0.613727765	0.414148574	0.459870887	FALSE	TRUE	FALSE	TRUE	FALSE	TRUE	TRUE	TRUE	TRUE	TRUE
chr12	130495413	130499571	70	12404.62414	0	0.709164287	0.565393695	0.752741081	0.848990577	0.861757895	0.2963642	TRUE	TRUE	FALSE	TRUE	TRUE	TRUE	TRUE	FALSE	TRUE	FALSE
chr18	76233807	76235093	20	12402.86826	0	0.426112175	0.498373666	0.699101649	0.874970082	0.891852618	0.465740443	TRUE	TRUE	TRUE	TRUE	TRUE	TRUE	TRUE	FALSE	TRUE	TRUE
chr13	30362025	30366152	46	12402.22763	0	0.551684078	0.518018348	0.660160472	0.723484538	0.852167489	0.334149141	FALSE	TRUE	TRUE	TRUE	TRUE	TRUE	TRUE	TRUE	TRUE	FALSE
chr6	45921980	45924271	26	12400.10651	0	0.531360682	0.604751861	0.64664533	0.716016303	0.914712753	0.383352071	TRUE	TRUE	TRUE	TRUE	FALSE	TRUE	TRUE	TRUE	TRUE	FALSE
chr1	236689485	236693062	50	12398.13205	0	0.692243135	0.625584356	0.65112749	0.790020889	0.265089579	0.52493131	FALSE	TRUE	FALSE	FALSE	FALSE	TRUE	FALSE	TRUE	TRUE	FALSE
chr12	6181684	6183065	36	12397.77724	0	0.487582739	0.487001709	0.514905051	0.853042478	0.921843405	0.434841697	FALSE	TRUE	FALSE	TRUE	FALSE	TRUE	TRUE	FALSE	TRUE	TRUE
chr16	29606828	29610800	71	12396.80822	0	0.5712561	0.373959046	0.600600044	0.785061692	0.881668539	0.507709493	TRUE	TRUE	FALSE	FALSE	TRUE	TRUE	TRUE	TRUE	TRUE	FALSE
chr6	6661304	6663754	33	12395.36478	0	0.681438438	0.458854173	0.633926811	0.917722387	0.939145821	0.480291648	TRUE	TRUE	FALSE	TRUE	TRUE	TRUE	TRUE	FALSE	TRUE	TRUE
chr21	40117313	40117819	11	12395.27333	0	0.914090094	0.775450431	0.749407087	0.815106595	0.208633106	0.705456988	TRUE	TRUE	TRUE	TRUE	FALSE	TRUE	FALSE	TRUE	TRUE	FALSE
chr1	8835628	8837019	28	12394.72822	0	0.577332657	0.530023178	0.586851078	0.826999178	0.910982126	0.380958948	FALSE	TRUE	FALSE	TRUE	FALSE	TRUE	TRUE	TRUE	TRUE	TRUE
chr13	98252818	98254621	22	12394.58403	0	0.536057596	0.458461737	0.629842145	0.836234595	0.923428187	0.464966451	TRUE	TRUE	TRUE	TRUE	TRUE	TRUE	TRUE	TRUE	TRUE	TRUE
chr15	30059233	30060870	40	12394.20406	0	0.460054278	0.366443728	0.610774544	0.67073638	0.819967195	0.453523467	FALSE	TRUE	TRUE	TRUE	TRUE	TRUE	TRUE	TRUE	TRUE	FALSE
chr15	92165650	92167956	32	12386.73143	0	0.520943672	0.347555659	0.549501389	0.831925894	0.874497384	0.526941725	TRUE	TRUE	FALSE	TRUE	TRUE	TRUE	TRUE	FALSE	TRUE	TRUE
chr10	122072676	122073608	17	12380.86719	0	0.946519367	0.932176381	0.914053346	0.934709983	0.451775508	0.494743858	FALSE	TRUE	FALSE	FALSE	FALSE	TRUE	FALSE	TRUE	TRUE	FALSE
chr18	5769520	5773511	48	12377.64291	0	0.620011457	0.759438986	0.747375415	0.886162058	0.944023235	0.324011778	TRUE	TRUE	TRUE	TRUE	FALSE	TRUE	TRUE	FALSE	TRUE	TRUE
chr16	204677	206529	38	12376.16156	0	0.438700929	0.411448318	0.687737349	0.876894068	0.810062986	0.46544575	FALSE	TRUE	TRUE	TRUE	TRUE	TRUE	TRUE	FALSE	TRUE	TRUE
chr8	133497539	133500735	52	12375.49571	0	0.694397142	0.691624581	0.723132262	0.906647039	0.954400962	0.26277638	FALSE	TRUE	FALSE	TRUE	FALSE	TRUE	TRUE	FALSE	TRUE	TRUE
chr1	239542396	239546387	45	12375.22645	0	0.576716614	0.737148965	0.767128472	0.94339464	0.918124008	0.366678025	TRUE	TRUE	TRUE	TRUE	FALSE	TRUE	TRUE	FALSE	TRUE	TRUE
chr8	141403369	141404882	35	12374.9119	0	0.889406036	0.851936028	0.923438279	0.94900132	0.365912546	0.583088775	FALSE	TRUE	FALSE	FALSE	FALSE	TRUE	FALSE	TRUE	TRUE	FALSE
chr21	44725722	44727232	28	12373.4659	0	0.442521552	0.586998326	0.557513141	0.918203103	0.910538921	0.475681551	TRUE	TRUE	TRUE	TRUE	FALSE	TRUE	TRUE	FALSE	TRUE	TRUE
chr2	105373347	105376377	59	12372.30591	0	0.698013676	0.572137614	0.854124394	0.948634346	0.930034278	0.376496732	TRUE	TRUE	TRUE	TRUE	TRUE	TRUE	TRUE	FALSE	FALSE	FALSE
chr11	119906936	119911480	59	12367.32924	0	0.552656531	0.466233829	0.56870821	0.778183253	0.818834472	0.352600643	FALSE	TRUE	FALSE	TRUE	FALSE	TRUE	TRUE	FALSE	TRUE	TRUE
chr8	73766600	73768563	38	12366.62191	0	0.521573858	0.594199845	0.708685309	0.929846679	0.927479595	0.40827282	FALSE	TRUE	TRUE	TRUE	TRUE	TRUE	TRUE	FALSE	TRUE	TRUE
chr16	81213993	81215153	31	12362.85604	0	0.93471382	0.895270353	0.8837704	0.923175152	0.501693931	0.433019889	FALSE	TRUE	FALSE	FALSE	FALSE	TRUE	FALSE	TRUE	TRUE	FALSE
chr14	32278230	32280624	23	12360.92938	0	0.955935117	0.951615146	0.912664574	0.852057627	0.560694185	0.395240932	FALSE	TRUE	FALSE	TRUE	FALSE	TRUE	TRUE	TRUE	TRUE	FALSE
chr20	59981990	59983456	21	12360.82514	0	0.815717872	0.890558078	0.879563547	0.831063283	0.420486974	0.470071104	FALSE	TRUE	FALSE	FALSE	FALSE	TRUE	FALSE	TRUE	TRUE	FALSE
chr7	4188798	4190784	50	12360.4883	0	0.677675891	0.371522665	0.641236489	0.737015349	0.892071983	0.520549318	TRUE	TRUE	FALSE	FALSE	TRUE	TRUE	TRUE	TRUE	TRUE	FALSE
chr1	31370946	31371912	16	12358.36843	0	0.201276793	0.20510458	0.344424711	0.762451639	0.781417489	0.580140696	FALSE	TRUE	TRUE	TRUE	TRUE	TRUE	TRUE	FALSE	TRUE	TRUE
chr17	74040843	74042962	43	12356.44787	0	0.334869054	0.214276795	0.439722499	0.723235382	0.705552985	0.508958587	FALSE	TRUE	FALSE	TRUE	TRUE	TRUE	TRUE	FALSE	TRUE	TRUE
chr6	129860174	129861822	23	12355.11568	0	0.525400361	0.377898098	0.572275931	0.882173669	0.940327433	0.562429335	TRUE	TRUE	FALSE	TRUE	TRUE	TRUE	TRUE	FALSE	TRUE	TRUE
chr12	75206473	75207126	11	12353.20459	0	0.246977134	0.241704118	0.428635605	0.674546209	0.897691088	0.65598697	FALSE	TRUE	TRUE	TRUE	TRUE	TRUE	TRUE	TRUE	TRUE	TRUE
chr18	70370587	70372696	25	12352.45271	0	0.871589136	0.909214646	0.877595767	0.924752685	0.495571216	0.429181469	FALSE	TRUE	FALSE	FALSE	FALSE	TRUE	FALSE	TRUE	TRUE	FALSE
chr2	109513366	109514544	25	12347.7146	0	0.52901084	0.542265959	0.572022078	0.7203006	0.937639513	0.408628673	FALSE	TRUE	FALSE	TRUE	FALSE	TRUE	TRUE	TRUE	TRUE	TRUE
chr18	55419728	55421007	16	12342.8322	0	0.346061626	0.243696475	0.531063323	0.848681027	0.906358139	0.662661665	TRUE	TRUE	TRUE	TRUE	TRUE	TRUE	TRUE	FALSE	TRUE	TRUE
chr1	6287007	6288426	41	12341.96819	0	0.565991293	0.480129547	0.617080642	0.734881702	0.867353819	0.387224272	FALSE	TRUE	FALSE	TRUE	TRUE	TRUE	TRUE	TRUE	TRUE	TRUE
chr20	2302840	2306213	50	12338.54851	0	0.630337004	0.575760029	0.698278229	0.877881426	0.89843578	0.322675751	FALSE	TRUE	FALSE	TRUE	TRUE	TRUE	TRUE	FALSE	TRUE	TRUE
chr12	32139182	32140096	32	12330.11625	0	0.22127818	0.176793483	0.315538052	0.371566752	0.802713579	0.625920096	FALSE	TRUE	FALSE	TRUE	TRUE	TRUE	TRUE	TRUE	TRUE	FALSE
chr6	7741168	7742788	21	12329.78728	0	0.834528044	0.699071878	0.63257603	0.770152256	0.335582219	0.498945825	TRUE	TRUE	TRUE	FALSE	FALSE	TRUE	FALSE	TRUE	TRUE	TRUE
chr2	218909767	218911342	22	12328.23473	0	0.502586681	0.514506415	0.696463824	0.879914419	0.902641777	0.400055096	FALSE	TRUE	TRUE	TRUE	TRUE	TRUE	TRUE	FALSE	TRUE	TRUE
chr17	10019994	10025813	104	12325.88911	0	0.203104342	0.24589934	0.327775518	0.702814453	0.401755785	0.499710111	FALSE	TRUE	FALSE	TRUE	FALSE	FALSE	TRUE	TRUE	FALSE	TRUE
chr3	42014621	42015776	22	12325.69287	0	0.191214555	0.199336502	0.233112128	0.255381753	0.579665341	0.388450786	FALSE	TRUE	FALSE	FALSE	FALSE	TRUE	FALSE	TRUE	TRUE	FALSE
chr6	159217007	159218497	41	12321.92193	0	0.572532423	0.481354937	0.683900341	0.666776412	0.876147852	0.394792916	TRUE	TRUE	TRUE	TRUE	TRUE	TRUE	TRUE	TRUE	TRUE	FALSE
chr2	144459320	144460570	14	12320.49902	0	0.205408565	0.263461612	0.498200571	0.908446743	0.913367582	0.707959017	FALSE	TRUE	TRUE	TRUE	TRUE	TRUE	TRUE	FALSE	TRUE	TRUE
chr7	4714423	4718677	115	12320.08501	0	0.554929841	0.462685437	0.621792994	0.737051441	0.742464688	0.279779251	FALSE	FALSE	FALSE	FALSE	FALSE	FALSE	TRUE	FALSE	FALSE	FALSE
chr9	78567245	78568525	18	12313.94811	0	0.936526843	0.859505597	0.837086858	0.886648131	0.432962862	0.503563981	TRUE	TRUE	TRUE	FALSE	FALSE	TRUE	FALSE	TRUE	TRUE	FALSE
chr7	140439163	140440488	18	12311.85638	0	0.930564249	0.919281046	0.914935118	0.904490875	0.462260338	0.468303912	FALSE	TRUE	FALSE	FALSE	FALSE	TRUE	FALSE	TRUE	TRUE	FALSE
chr9	132424145	132427933	79	12309.85314	0	0.693264499	0.576187852	0.782436505	0.793171281	0.899484762	0.323296911	TRUE	TRUE	FALSE	FALSE	TRUE	TRUE	TRUE	TRUE	TRUE	FALSE
chr15	82705422	82708847	45	12307.1471	0	0.615204507	0.521930941	0.611101684	0.717145275	0.81096022	0.289029279	TRUE	TRUE	FALSE	FALSE	FALSE	TRUE	TRUE	FALSE	TRUE	FALSE
chr11	1894335	1896280	38	12304.07279	0	0.526555471	0.706055196	0.703647542	0.930400877	0.947099213	0.420543742	TRUE	TRUE	TRUE	TRUE	FALSE	TRUE	TRUE	FALSE	TRUE	TRUE
chr2	239790146	239793405	63	12302.39256	0	0.49669583	0.487885549	0.615323091	0.794044664	0.814712581	0.326827031	FALSE	TRUE	FALSE	TRUE	FALSE	TRUE	TRUE	FALSE	TRUE	TRUE
chr14	104201831	104203083	36	12302.05242	0	0.356071224	0.202096969	0.363689593	0.635161673	0.826404395	0.624307426	TRUE	TRUE	FALSE	TRUE	TRUE	TRUE	TRUE	TRUE	TRUE	TRUE
chr22	44797378	44798432	25	12301.7272	0	0.373554467	0.420218208	0.430507396	0.634606421	0.900969281	0.527414813	FALSE	TRUE	FALSE	TRUE	FALSE	TRUE	TRUE	TRUE	TRUE	TRUE
chr7	41954787	41957243	33	12299.7126	0	0.542483344	0.503169096	0.634963674	0.834594433	0.875475302	0.372306206	FALSE	TRUE	FALSE	TRUE	TRUE	TRUE	TRUE	FALSE	TRUE	TRUE
chr17	83174706	83176014	29	12299.48663	0	0.563735196	0.49186625	0.688268085	0.898626121	0.929584651	0.437718401	TRUE	TRUE	TRUE	TRUE	TRUE	TRUE	TRUE	FALSE	TRUE	TRUE
chr10	97033475	97039151	95	12296.38558	0	0.650000579	0.540026013	0.689674259	0.756979791	0.841920904	0.301894891	TRUE	FALSE	FALSE	FALSE	FALSE	TRUE	TRUE	FALSE	FALSE	FALSE
chr19	9865688	9870148	61	12296.14029	0	0.600016029	0.647543101	0.747734514	0.796906652	0.924762849	0.324746821	FALSE	TRUE	TRUE	TRUE	FALSE	TRUE	FALSE	FALSE	FALSE	FALSE
chr10	127871112	127873169	36	12293.65166	0	0.578925814	0.471508817	0.716635835	0.916071216	0.893589179	0.4445624	TRUE	TRUE	TRUE	TRUE	TRUE	TRUE	TRUE	FALSE	TRUE	TRUE
chr17	67018786	67022593	65	12293.22851	0	0.820091507	0.793874161	0.735984816	0.688895857	0.469543579	0.350547928	FALSE	TRUE	FALSE	FALSE	FALSE	TRUE	FALSE	TRUE	TRUE	FALSE
chr6	89950879	89953354	41	12289.91132	0	0.52457109	0.442873808	0.603956591	0.701047242	0.875256827	0.432383019	TRUE	TRUE	FALSE	TRUE	TRUE	TRUE	TRUE	TRUE	TRUE	FALSE
chr12	68958616	68961711	28	12289.12514	0	0.603391044	0.622308118	0.677326913	0.910876838	0.915399622	0.312008579	FALSE	TRUE	FALSE	TRUE	FALSE	TRUE	TRUE	FALSE	TRUE	TRUE
chr5	172274728	172276419	26	12284.23783	0	0.84011702	0.669745108	0.754340519	0.872363599	0.417333809	0.45502979	TRUE	TRUE	TRUE	FALSE	TRUE	TRUE	TRUE	TRUE	TRUE	TRUE
chr15	77061253	77062755	20	12281.008	0	0.382722742	0.462889345	0.634451844	0.836282831	0.853496533	0.470773792	TRUE	TRUE	TRUE	TRUE	TRUE	TRUE	TRUE	FALSE	TRUE	TRUE
chr2	1652647	1654071	33	12279.86715	0	0.57368418	0.297248463	0.596173421	0.939479484	0.955436514	0.658188051	TRUE	TRUE	FALSE	TRUE	TRUE	TRUE	TRUE	FALSE	TRUE	TRUE
chr1	111720260	111723204	38	12279.15933	0	0.586978727	0.528491767	0.771555312	0.919141263	0.900390996	0.390649496	FALSE	TRUE	TRUE	TRUE	TRUE	TRUE	TRUE	FALSE	TRUE	TRUE
chr2	235191321	235193280	41	12275.74575	0	0.520331474	0.467257783	0.690287358	0.842662378	0.931442739	0.464184956	FALSE	TRUE	TRUE	TRUE	TRUE	TRUE	TRUE	FALSE	TRUE	FALSE
chr18	70552887	70554100	25	12272.59081	0	0.524715611	0.471111969	0.572327774	0.647565287	0.909031334	0.437919365	FALSE	TRUE	FALSE	TRUE	TRUE	TRUE	TRUE	TRUE	TRUE	FALSE
chr9	89077345	89080393	40	12270.54329	0	0.64967562	0.537349404	0.609321267	0.763071576	0.907818061	0.370468657	TRUE	TRUE	FALSE	TRUE	FALSE	TRUE	TRUE	TRUE	TRUE	TRUE
chr2	215898851	215900650	24	12267.99818	0	0.94690477	0.944320892	0.923589814	0.920824929	0.579565141	0.367339629	FALSE	TRUE	FALSE	FALSE	FALSE	TRUE	FALSE	TRUE	TRUE	FALSE
chr2	239372215	239373397	34	12264.53849	0	0.544896914	0.62657951	0.648627926	0.917735779	0.947496897	0.402599983	TRUE	TRUE	TRUE	TRUE	FALSE	TRUE	TRUE	FALSE	TRUE	TRUE
chr12	111012132	111012522	15	12259.3808	0	0.474942656	0.323191668	0.529456674	0.941395431	0.950799446	0.627607778	TRUE	TRUE	FALSE	TRUE	TRUE	TRUE	TRUE	FALSE	TRUE	TRUE
chr15	36754738	36756099	17	12257.34999	0	0.901229347	0.85091504	0.707616036	0.746928992	0.370546537	0.53068281	FALSE	TRUE	TRUE	TRUE	TRUE	TRUE	TRUE	TRUE	TRUE	FALSE
chr14	95597000	95598804	37	12246.60031	0	0.444684367	0.413791316	0.486084179	0.326974358	0.762900251	0.435925893	FALSE	TRUE	FALSE	TRUE	FALSE	TRUE	FALSE	TRUE	TRUE	TRUE
chr9	133811436	133811942	15	12245.87228	0	0.180413443	0.137373407	0.2151978	0.587555626	0.877106698	0.739733291	FALSE	TRUE	FALSE	TRUE	FALSE	TRUE	TRUE	TRUE	TRUE	TRUE
chr11	980534	982346	38	12243.29149	0	0.430915388	0.303227306	0.524785441	0.774983143	0.852070701	0.548843395	TRUE	TRUE	FALSE	TRUE	TRUE	TRUE	TRUE	FALSE	TRUE	TRUE
chr15	36896363	36897970	22	12241.39613	0	0.904802783	0.890326985	0.786932704	0.82525521	0.403441207	0.501361576	FALSE	TRUE	TRUE	FALSE	TRUE	TRUE	FALSE	TRUE	TRUE	FALSE
chr11	875528	877403	56	12240.88011	0	0.412111569	0.312782536	0.40093996	0.831204167	0.45248457	0.518421631	FALSE	FALSE	FALSE	TRUE	FALSE	TRUE	TRUE	TRUE	FALSE	TRUE
chr2	44929884	44931701	45	12238.67624	0	0.390487101	0.307851348	0.443278937	0.469095822	0.82637691	0.518525563	FALSE	TRUE	FALSE	FALSE	FALSE	TRUE	TRUE	TRUE	TRUE	FALSE
chr3	58398077	58399814	29	12238.52177	0	0.597993603	0.543926298	0.66181653	0.901725984	0.934129653	0.390203354	TRUE	TRUE	FALSE	TRUE	TRUE	TRUE	TRUE	FALSE	TRUE	TRUE
chr6	170273643	170274808	25	12237.23791	0	0.854480699	0.721800319	0.82889715	0.735064768	0.407053941	0.447426758	TRUE	TRUE	FALSE	TRUE	FALSE	TRUE	FALSE	TRUE	TRUE	FALSE
chr18	57087246	57089402	27	12233.82535	0	0.895747625	0.888510787	0.845843883	0.900804373	0.537967293	0.36283708	FALSE	TRUE	FALSE	FALSE	FALSE	TRUE	FALSE	TRUE	TRUE	FALSE
chr5	57323145	57325527	29	12233.00974	0	0.646487086	0.621241506	0.66675906	0.885470289	0.953418199	0.332176693	FALSE	TRUE	FALSE	TRUE	FALSE	TRUE	TRUE	TRUE	TRUE	TRUE
chr22	27132765	27134909	41	12232.42737	0	0.65439964	0.543648632	0.558072514	0.702951964	0.245148483	0.457803482	TRUE	TRUE	FALSE	FALSE	FALSE	TRUE	TRUE	TRUE	TRUE	TRUE
chr20	2482967	2484217	28	12230.26985	0	0.492671434	0.499842669	0.563663889	0.895195577	0.910179259	0.417507825	FALSE	TRUE	FALSE	TRUE	FALSE	TRUE	TRUE	FALSE	TRUE	TRUE
chr10	100327120	100330696	42	12228.90398	0	0.646018394	0.610632902	0.721090128	0.876061858	0.895025404	0.284392502	FALSE	TRUE	FALSE	TRUE	TRUE	TRUE	TRUE	FALSE	TRUE	FALSE
chr6	107493190	107494406	14	12225.90827	0	0.078602008	0.070274518	0.109367786	0.162498907	0.69807239	0.627797872	FALSE	TRUE	FALSE	TRUE	FALSE	TRUE	TRUE	TRUE	TRUE	FALSE
chr6	15525231	15526763	34	12224.38935	0	0.932036305	0.92778654	0.876891349	0.780442937	0.608460886	0.323575419	FALSE	TRUE	FALSE	TRUE	FALSE	TRUE	TRUE	TRUE	TRUE	TRUE
chr2	106545484	106548088	34	12223.05528	0	0.562258801	0.703774807	0.760311909	0.936372405	0.933060236	0.374113603	TRUE	TRUE	TRUE	TRUE	FALSE	TRUE	TRUE	FALSE	TRUE	TRUE
chr10	131102275	131103980	32	12221.93258	0	0.600405828	0.533826948	0.68701648	0.918553706	0.955378857	0.421551909	FALSE	TRUE	FALSE	TRUE	TRUE	TRUE	TRUE	FALSE	TRUE	TRUE
chr10	3323984	3326201	28	12221.46464	0	0.341115913	0.284549346	0.42325499	0.73568006	0.84569285	0.561143504	FALSE	TRUE	FALSE	TRUE	TRUE	TRUE	TRUE	FALSE	TRUE	TRUE
chr8	142006326	142008230	51	12219.53744	0	0.500325608	0.603892697	0.581837159	0.904849682	0.930891567	0.430565959	TRUE	TRUE	FALSE	TRUE	FALSE	TRUE	TRUE	FALSE	TRUE	TRUE
chr20	64161063	64168963	178	12219.08111	0	0.585571818	0.483221622	0.561179696	0.465974062	0.450657691	0.134914127	TRUE	TRUE	FALSE	TRUE	FALSE	FALSE	FALSE	FALSE	FALSE	FALSE
chr7	151090898	151095495	84	12217.17552	0	0.43586759	0.362030338	0.586135568	0.728906784	0.695971841	0.366876446	FALSE	TRUE	FALSE	TRUE	TRUE	TRUE	TRUE	FALSE	TRUE	FALSE
chr7	101899698	101900544	26	12214.62991	0	0.315415078	0.238441508	0.459668501	0.728073036	0.867024997	0.628583489	FALSE	TRUE	TRUE	TRUE	TRUE	TRUE	TRUE	TRUE	TRUE	TRUE
chr16	77789719	77792392	32	12214.61562	0	0.556172956	0.627819875	0.428020094	0.210155351	0.198162933	0.429656942	FALSE	TRUE	TRUE	TRUE	TRUE	TRUE	TRUE	FALSE	TRUE	TRUE
chr22	50732911	50734321	35	12210.02461	0	0.270570488	0.315491463	0.396315667	0.38648671	0.758289942	0.487719454	FALSE	TRUE	TRUE	FALSE	FALSE	TRUE	FALSE	TRUE	TRUE	FALSE
chr9	126406067	126408831	55	12209.34072	0	0.823626711	0.537709148	0.717531957	0.81751936	0.458772928	0.364853783	TRUE	TRUE	FALSE	FALSE	TRUE	FALSE	TRUE	TRUE	TRUE	FALSE
chr3	38096972	38098982	31	12205.52592	0	0.58567572	0.659160581	0.800460576	0.942887136	0.951130267	0.365454547	FALSE	TRUE	TRUE	TRUE	TRUE	TRUE	TRUE	FALSE	TRUE	TRUE
chr22	46579027	46580735	38	12203.5004	0	0.469475556	0.467909381	0.61224687	0.794651575	0.888215434	0.420306053	FALSE	TRUE	TRUE	TRUE	TRUE	TRUE	TRUE	FALSE	TRUE	TRUE
chr18	77982563	77986561	78	12201.54533	0	0.775934217	0.607794526	0.809473272	0.879448383	0.805967524	0.271653857	TRUE	FALSE	FALSE	TRUE	TRUE	TRUE	TRUE	FALSE	FALSE	FALSE
chr14	61322735	61324424	30	12201.07735	0	0.563042978	0.511246785	0.510125601	0.535405541	0.222773963	0.340269014	FALSE	TRUE	FALSE	FALSE	FALSE	TRUE	FALSE	TRUE	TRUE	FALSE
chr7	778752	779937	31	12190.40991	0	0.508896036	0.471027767	0.53584779	0.786107102	0.841970388	0.370942621	FALSE	TRUE	FALSE	TRUE	FALSE	TRUE	TRUE	FALSE	TRUE	TRUE
chr9	88740534	88744336	59	12188.99211	0	0.695160822	0.719736716	0.751334208	0.891354259	0.927967997	0.232807175	FALSE	TRUE	FALSE	TRUE	FALSE	TRUE	TRUE	FALSE	TRUE	TRUE
chr1	214337262	214339634	32	12188.70486	0	0.614556784	0.649715899	0.650228694	0.866331706	0.943881475	0.329324692	FALSE	TRUE	FALSE	TRUE	FALSE	TRUE	TRUE	TRUE	TRUE	TRUE
chr13	48504598	48506604	41	12184.55914	0	0.597357169	0.75085343	0.832411195	0.93348486	0.953995461	0.356638292	TRUE	TRUE	TRUE	TRUE	FALSE	TRUE	TRUE	FALSE	TRUE	FALSE
chr12	130483295	130488567	84	12183.87575	0	0.666833216	0.640493432	0.747589935	0.907505817	0.898515047	0.267012384	FALSE	TRUE	FALSE	TRUE	FALSE	TRUE	TRUE	FALSE	FALSE	FALSE
chr3	186070927	186072306	31	12183.83945	0	0.63626084	0.603428957	0.652712763	0.878193841	0.943088683	0.339659725	FALSE	TRUE	FALSE	TRUE	FALSE	TRUE	TRUE	FALSE	TRUE	TRUE
chr2	235979341	235980833	36	12182.41891	0	0.914176116	0.836299861	0.862750257	0.616212542	0.551696585	0.362479531	TRUE	TRUE	FALSE	TRUE	FALSE	TRUE	TRUE	FALSE	TRUE	TRUE
chr12	131792583	131795524	57	12174.88444	0	0.660003887	0.469209869	0.677442354	0.813716039	0.857849436	0.388639567	TRUE	TRUE	FALSE	TRUE	TRUE	TRUE	TRUE	FALSE	FALSE	FALSE
chr14	99232142	99235069	51	12173.3114	0	0.69103445	0.447213644	0.515713555	0.731989211	0.165366805	0.566622407	TRUE	TRUE	FALSE	FALSE	FALSE	TRUE	TRUE	TRUE	TRUE	FALSE
chr2	233384820	233388677	81	12172.90618	0	0.531096307	0.449526624	0.582768066	0.823339093	0.770306066	0.373812469	FALSE	TRUE	FALSE	TRUE	FALSE	FALSE	TRUE	FALSE	FALSE	TRUE
chr2	25926858	25929408	52	12168.62561	0	0.639757092	0.561183658	0.732974446	0.832475114	0.723574568	0.271291456	FALSE	TRUE	FALSE	FALSE	TRUE	FALSE	TRUE	TRUE	TRUE	FALSE
chr18	58414321	58415768	22	12168.44041	0	0.929102861	0.741597859	0.892091087	0.915526518	0.463828152	0.465274708	TRUE	TRUE	FALSE	FALSE	TRUE	TRUE	TRUE	TRUE	TRUE	FALSE
chr16	84611104	84612445	19	12165.01549	0	0.483681264	0.48287572	0.56439033	0.72266178	0.915995498	0.433119778	FALSE	TRUE	TRUE	TRUE	TRUE	TRUE	TRUE	TRUE	TRUE	TRUE
chr20	769326	771405	42	12164.91283	0	0.534055253	0.628042121	0.646480605	0.841884561	0.875653442	0.341598189	TRUE	TRUE	TRUE	TRUE	FALSE	TRUE	TRUE	FALSE	TRUE	TRUE
chr1	92755146	92756829	32	12164.13146	0	0.613921228	0.403118548	0.703608933	0.905842857	0.914930703	0.511812155	TRUE	TRUE	TRUE	TRUE	TRUE	TRUE	TRUE	FALSE	TRUE	TRUE
chr19	44573049	44575618	36	12163.81721	0	0.915969469	0.890685175	0.856397709	0.837840924	0.557589123	0.358380347	FALSE	TRUE	FALSE	TRUE	FALSE	TRUE	FALSE	TRUE	TRUE	FALSE
chr5	80958081	80960013	33	12158.7784	0	0.360719526	0.528718349	0.504304294	0.719908946	0.771814461	0.411094935	TRUE	TRUE	TRUE	TRUE	FALSE	TRUE	FALSE	TRUE	TRUE	TRUE
chr16	81415446	81417135	38	12157.51412	0	0.596015646	0.384305346	0.407257796	0.431086542	0.863932559	0.479627213	TRUE	TRUE	TRUE	TRUE	FALSE	TRUE	FALSE	TRUE	TRUE	FALSE
chr13	110492676	110493596	31	12157.19627	0	0.923545468	0.856513023	0.906575876	0.944485461	0.476354114	0.468131347	FALSE	TRUE	FALSE	FALSE	FALSE	TRUE	FALSE	TRUE	TRUE	FALSE
chr8	144485743	144487438	35	12155.32042	0	0.524427461	0.460588312	0.532723522	0.597491454	0.867699304	0.407110992	FALSE	TRUE	FALSE	FALSE	FALSE	TRUE	TRUE	TRUE	TRUE	FALSE
chr15	28943604	28950543	128	12155.22006	0	0.765261793	0.73493494	0.80495196	0.914468262	0.932159585	0.197224645	FALSE	TRUE	FALSE	TRUE	FALSE	TRUE	TRUE	FALSE	TRUE	FALSE
chr2	240879531	240880390	31	12154.53387	0	0.614958001	0.420062788	0.62619019	0.919477646	0.926748793	0.506686005	TRUE	TRUE	FALSE	TRUE	TRUE	TRUE	TRUE	FALSE	TRUE	TRUE
chr2	115082329	115084791	21	12152.81877	0	0.513825997	0.561858468	0.669659442	0.860564659	0.931519733	0.417693736	TRUE	TRUE	TRUE	TRUE	TRUE	TRUE	TRUE	FALSE	TRUE	TRUE
chr11	121134460	121135816	26	12152.79464	0	0.468747967	0.454693563	0.672071476	0.82542834	0.88538802	0.430694457	FALSE	TRUE	TRUE	TRUE	TRUE	TRUE	TRUE	FALSE	TRUE	TRUE
chr14	103879539	103880813	36	12151.5815	0	0.475113299	0.389996005	0.653046042	0.773861463	0.836120067	0.446124061	TRUE	TRUE	TRUE	TRUE	TRUE	TRUE	TRUE	FALSE	TRUE	FALSE
chr2	239041724	239043785	52	12142.69865	0	0.587511762	0.651232123	0.796754336	0.928880078	0.872432082	0.341368316	FALSE	TRUE	TRUE	TRUE	TRUE	TRUE	TRUE	FALSE	FALSE	TRUE
chr17	38684477	38688312	55	12139.95047	0	0.712976639	0.694028697	0.788890345	0.952098757	0.955924717	0.261896019	FALSE	TRUE	FALSE	TRUE	FALSE	TRUE	TRUE	FALSE	TRUE	TRUE
chr8	143769192	143770826	39	12139.11245	0	0.509447701	0.487197156	0.586803384	0.687793139	0.861533778	0.374336623	FALSE	TRUE	FALSE	TRUE	FALSE	TRUE	TRUE	FALSE	TRUE	TRUE
chr1	6104858	6106309	32	12138.17333	0	0.490381124	0.444651289	0.725959176	0.867111918	0.889483505	0.444832216	FALSE	TRUE	TRUE	TRUE	TRUE	TRUE	TRUE	FALSE	TRUE	FALSE
chr5	178467268	178468545	29	12137.94787	0	0.647121339	0.444460827	0.533859209	0.880839011	0.909678999	0.465218171	TRUE	TRUE	TRUE	TRUE	FALSE	TRUE	TRUE	FALSE	TRUE	TRUE
chr11	128942818	128944564	39	12137.4167	0	0.433576174	0.641827099	0.562318848	0.660126868	0.932452309	0.498876135	TRUE	TRUE	TRUE	TRUE	FALSE	TRUE	FALSE	TRUE	TRUE	FALSE
chr7	2557354	2558626	30	12136.0721	0	0.790216937	0.787192656	0.758692522	0.804779787	0.346945282	0.457834505	FALSE	TRUE	FALSE	FALSE	FALSE	TRUE	FALSE	TRUE	TRUE	FALSE
chr1	100540128	100541499	26	12134.96308	0	0.519969654	0.557596826	0.424923882	0.466045971	0.077847149	0.479749676	FALSE	TRUE	TRUE	FALSE	TRUE	TRUE	FALSE	TRUE	TRUE	FALSE
chr13	75478892	75480370	18	12132.34338	0	0.577885336	0.382041596	0.570322773	0.866943535	0.904722684	0.522681088	TRUE	TRUE	FALSE	TRUE	TRUE	TRUE	TRUE	FALSE	TRUE	TRUE
chr7	127536258	127537090	25	12130.86381	0	0.362231186	0.229830998	0.3807314	0.295793122	0.782597716	0.552766718	TRUE	TRUE	FALSE	FALSE	TRUE	TRUE	FALSE	TRUE	TRUE	FALSE
chr14	93974630	93977616	47	12129.71796	0	0.569813722	0.728437953	0.824239476	0.880345247	0.882986279	0.313172557	TRUE	TRUE	TRUE	TRUE	FALSE	TRUE	TRUE	FALSE	FALSE	FALSE
chr5	168207039	168208686	23	12128.1708	0	0.926472183	0.876013543	0.900627915	0.880603277	0.485878185	0.440593997	FALSE	TRUE	FALSE	FALSE	FALSE	TRUE	FALSE	TRUE	TRUE	FALSE
chr13	111036636	111038946	38	12127.71645	0	0.527330308	0.454197339	0.625537738	0.817491173	0.824223041	0.370025702	TRUE	TRUE	TRUE	TRUE	TRUE	TRUE	TRUE	FALSE	TRUE	TRUE
chr9	133634052	133636404	42	12126.78457	0	0.647723512	0.631323449	0.794716772	0.924590412	0.939492027	0.308168578	FALSE	TRUE	TRUE	TRUE	TRUE	TRUE	TRUE	FALSE	TRUE	TRUE
chr20	57838404	57840727	49	12125.83589	0	0.620235462	0.468036409	0.840593817	0.924247941	0.935537011	0.467500602	TRUE	TRUE	TRUE	TRUE	TRUE	TRUE	TRUE	FALSE	FALSE	FALSE
chr5	14449082	14451076	32	12123.45037	0	0.340520477	0.245979018	0.376998816	0.696456567	0.814864042	0.568885023	FALSE	TRUE	FALSE	TRUE	FALSE	TRUE	TRUE	TRUE	TRUE	TRUE
chr9	126156701	126158513	44	12120.83911	0	0.615339331	0.549271664	0.619502136	0.685480175	0.253570884	0.431909291	FALSE	TRUE	FALSE	FALSE	FALSE	TRUE	FALSE	TRUE	TRUE	FALSE
chr15	70068393	70070906	37	12118.82849	0	0.653885125	0.584915852	0.752688038	0.916986149	0.94876634	0.363850488	TRUE	TRUE	TRUE	TRUE	TRUE	TRUE	TRUE	FALSE	TRUE	TRUE
chr5	124253261	124253799	11	12118.20289	0	0.338947901	0.286006044	0.513390844	0.881098488	0.907950477	0.621944432	FALSE	TRUE	TRUE	TRUE	TRUE	TRUE	TRUE	FALSE	TRUE	TRUE
chr1	21550015	21551118	29	12115.57101	0	0.95056448	0.950894999	0.924107354	0.881616153	0.572059015	0.378835984	FALSE	TRUE	FALSE	FALSE	FALSE	TRUE	FALSE	TRUE	TRUE	FALSE
chr4	40523372	40525602	33	12114.93849	0	0.66848227	0.628559563	0.742748818	0.901365193	0.926129376	0.297569813	FALSE	TRUE	TRUE	TRUE	TRUE	TRUE	TRUE	FALSE	TRUE	TRUE
chr5	17792674	17794485	21	12114.67129	0	0.863505105	0.869203561	0.827897743	0.919025274	0.378142197	0.540883077	FALSE	TRUE	FALSE	FALSE	FALSE	TRUE	FALSE	TRUE	TRUE	FALSE
chr12	124408034	124410846	55	12099.69394	0	0.517461235	0.348273964	0.469029666	0.660946111	0.859357247	0.511083283	TRUE	TRUE	FALSE	TRUE	FALSE	TRUE	TRUE	FALSE	TRUE	TRUE
chr9	125964912	125968422	54	12096.458	0	0.797583716	0.732863447	0.743357335	0.780876645	0.468626993	0.328956723	FALSE	TRUE	FALSE	FALSE	FALSE	TRUE	FALSE	TRUE	TRUE	FALSE
chr3	188924821	188927055	39	12094.54083	0	0.673230529	0.702997205	0.907018635	0.954341924	0.965904462	0.292673933	FALSE	TRUE	TRUE	TRUE	TRUE	TRUE	TRUE	FALSE	FALSE	FALSE
chr4	128386601	128388015	17	12082.57706	0	0.501073922	0.376082706	0.618704151	0.781070313	0.916957345	0.540874639	TRUE	TRUE	TRUE	TRUE	TRUE	TRUE	TRUE	TRUE	TRUE	TRUE
chr16	89342852	89346765	78	12082.16268	0	0.582065874	0.345179555	0.55233705	0.72997747	0.835347826	0.490168271	TRUE	TRUE	FALSE	FALSE	TRUE	TRUE	TRUE	FALSE	TRUE	FALSE
chr6	151881441	151883879	28	12081.14826	0	0.937556954	0.911542736	0.848248482	0.905067965	0.605576297	0.331980657	FALSE	TRUE	TRUE	FALSE	FALSE	TRUE	FALSE	TRUE	TRUE	FALSE
chr2	223796443	223798026	30	12077.4669	0	0.852165722	0.811069953	0.825205205	0.888702285	0.500354181	0.388348104	FALSE	TRUE	FALSE	FALSE	FALSE	TRUE	FALSE	TRUE	TRUE	FALSE
chr10	13683837	13687274	56	12076.90297	0	0.501791707	0.38640647	0.537091984	0.651125549	0.806223115	0.419816645	FALSE	TRUE	FALSE	TRUE	FALSE	TRUE	TRUE	TRUE	TRUE	FALSE
chr1	20615581	20617509	31	12076.5562	0	0.440655765	0.375493354	0.639413631	0.832323355	0.826525767	0.456830001	FALSE	TRUE	TRUE	TRUE	TRUE	TRUE	TRUE	FALSE	TRUE	TRUE
chr9	92738604	92741242	32	12076.31832	0	0.543722744	0.426404372	0.575766041	0.861622054	0.894192443	0.467788071	TRUE	TRUE	FALSE	TRUE	TRUE	TRUE	TRUE	FALSE	TRUE	TRUE
chr5	14508519	14511289	58	12073.81938	0	0.723387811	0.629163563	0.753288211	0.889722822	0.928389815	0.299226252	TRUE	TRUE	FALSE	TRUE	TRUE	TRUE	TRUE	FALSE	TRUE	FALSE
chr9	134597243	134599184	39	12072.11627	0	0.726806568	0.558602938	0.763654612	0.913531539	0.941136121	0.382533183	TRUE	TRUE	FALSE	TRUE	TRUE	TRUE	TRUE	FALSE	TRUE	TRUE
chr16	51650184	51651815	37	12072.05154	0	0.629924161	0.502632888	0.618020281	0.872172822	0.922352878	0.41971999	TRUE	TRUE	FALSE	TRUE	TRUE	TRUE	TRUE	FALSE	TRUE	TRUE
chr2	29817393	29818710	32	12066.77226	0	0.264625837	0.354753869	0.37857635	0.569400041	0.777288315	0.512662478	TRUE	TRUE	FALSE	TRUE	FALSE	TRUE	TRUE	TRUE	TRUE	TRUE
chr22	37907083	37910964	65	12060.54999	0	0.683134365	0.575915874	0.7250455	0.793744624	0.930392725	0.354476851	TRUE	FALSE	FALSE	FALSE	TRUE	TRUE	TRUE	FALSE	FALSE	FALSE
chr16	70702329	70704308	30	12060.35481	0	0.52823447	0.359975291	0.553921285	0.734926949	0.905901059	0.545925768	TRUE	TRUE	FALSE	TRUE	TRUE	TRUE	TRUE	TRUE	TRUE	TRUE
chr18	23257347	23260559	66	12056.46512	0	0.480962415	0.486874455	0.608473174	0.812018332	0.610724571	0.331055917	FALSE	TRUE	TRUE	TRUE	FALSE	TRUE	TRUE	FALSE	TRUE	TRUE
chr12	123007005	123008115	25	12056.39395	0	0.582843017	0.487590552	0.672929177	0.917503507	0.902452502	0.429912955	TRUE	TRUE	FALSE	TRUE	TRUE	TRUE	TRUE	FALSE	TRUE	TRUE
chr2	232666826	232669138	40	12055.94515	0	0.661490317	0.663856043	0.726492955	0.899959438	0.925246073	0.263755756	FALSE	TRUE	FALSE	TRUE	FALSE	TRUE	TRUE	FALSE	TRUE	TRUE
chr4	138910108	138912691	32	12052.13264	0	0.628212233	0.33189704	0.445506446	0.437373428	0.834738432	0.502841392	TRUE	TRUE	TRUE	TRUE	FALSE	TRUE	FALSE	TRUE	TRUE	FALSE
chr5	93597989	93603672	114	12049.50346	0	0.710395661	0.224816256	0.225550129	0.328340736	0.661447699	0.485579405	TRUE	FALSE	TRUE	TRUE	FALSE	TRUE	FALSE	TRUE	TRUE	FALSE
chr18	3794425	3798630	54	12049.13849	0	0.611726172	0.654483652	0.69850748	0.89310682	0.901736435	0.290010263	FALSE	TRUE	TRUE	TRUE	FALSE	TRUE	TRUE	FALSE	TRUE	TRUE
chr22	39926133	39927750	27	12043.48304	0	0.489286678	0.376329895	0.583299966	0.746035443	0.920496955	0.54416706	TRUE	TRUE	FALSE	TRUE	TRUE	TRUE	TRUE	TRUE	TRUE	TRUE
chr11	20096472	20098311	23	12042.78519	0	0.395704348	0.439252382	0.500950825	0.782268488	0.820204535	0.424500187	FALSE	TRUE	TRUE	TRUE	FALSE	TRUE	TRUE	FALSE	TRUE	TRUE
chr20	44641688	44643140	20	12042.3097	0	0.443183655	0.354693967	0.470599948	0.59809879	0.868558214	0.513864246	TRUE	TRUE	FALSE	TRUE	TRUE	TRUE	TRUE	TRUE	TRUE	FALSE
chr10	12396732	12398021	23	12042.22159	0	0.398286529	0.477937106	0.527792642	0.816514391	0.861938925	0.463652396	TRUE	TRUE	TRUE	TRUE	FALSE	TRUE	TRUE	FALSE	TRUE	TRUE
chr10	79071136	79071906	24	12034.08407	0	0.298912208	0.244494495	0.36187843	0.163721447	0.723897599	0.560176151	FALSE	TRUE	FALSE	TRUE	FALSE	TRUE	FALSE	TRUE	TRUE	TRUE
chr2	78993666	78994698	23	12033.75275	0	0.572716064	0.59815384	0.604266595	0.60902847	0.168532971	0.440495499	FALSE	TRUE	FALSE	FALSE	FALSE	TRUE	FALSE	TRUE	TRUE	FALSE
chr8	10793940	10795493	36	12029.39824	0	0.619661733	0.47976491	0.689317716	0.92017789	0.935152089	0.455387178	TRUE	TRUE	FALSE	TRUE	TRUE	TRUE	TRUE	FALSE	TRUE	TRUE
chr16	2745165	2746857	31	12029.07456	0	0.831270403	0.611523608	0.766237919	0.901090444	0.344413291	0.556677153	TRUE	TRUE	FALSE	FALSE	TRUE	TRUE	TRUE	TRUE	TRUE	FALSE
chr17	76333973	76334504	11	12021.91753	0	0.892409161	0.91609299	0.875119139	0.349945946	0.225406592	0.690686397	FALSE	TRUE	FALSE	TRUE	FALSE	TRUE	TRUE	TRUE	TRUE	TRUE
chr15	37872160	37873548	19	12021.26252	0	0.902988376	0.859940805	0.783791679	0.84511552	0.36730738	0.535680996	FALSE	TRUE	TRUE	FALSE	FALSE	TRUE	FALSE	TRUE	TRUE	FALSE
chr18	54157826	54161008	34	12017.55229	0	0.941378424	0.915456087	0.9312115	0.929509524	0.608160656	0.333217768	FALSE	TRUE	FALSE	FALSE	FALSE	TRUE	FALSE	TRUE	TRUE	FALSE
chr15	29456455	29458194	26	12016.73334	0	0.610296118	0.435938993	0.733030388	0.901630501	0.954492514	0.518553521	TRUE	TRUE	TRUE	TRUE	TRUE	TRUE	TRUE	FALSE	TRUE	TRUE
chr3	127759691	127762902	64	12016.53285	0	0.298082869	0.330248212	0.44738279	0.639707512	0.663184239	0.36510137	FALSE	TRUE	FALSE	TRUE	FALSE	TRUE	TRUE	FALSE	TRUE	TRUE
chr20	10760210	10762629	32	12013.74248	0	0.649798651	0.47180315	0.747071905	0.940753838	0.950638551	0.478835401	TRUE	TRUE	FALSE	TRUE	TRUE	TRUE	TRUE	FALSE	TRUE	TRUE
chr10	75405860	75408129	108	12011.98672	0	0.228851008	0.466791146	0.186549776	0.313973109	0.051393279	0.415397866	TRUE	TRUE	FALSE	FALSE	TRUE	TRUE	TRUE	TRUE	TRUE	FALSE
chr6	18068080	18071666	43	12006.56888	0	0.599484216	0.484977709	0.601541036	0.916972592	0.789861259	0.431994883	FALSE	TRUE	FALSE	TRUE	FALSE	TRUE	TRUE	FALSE	TRUE	TRUE
chr4	8673719	8675348	27	12006.37823	0	0.895398212	0.881639862	0.808088725	0.913618156	0.489582763	0.424035393	FALSE	TRUE	FALSE	FALSE	FALSE	TRUE	FALSE	TRUE	TRUE	FALSE
chr7	128028876	128030453	56	12005.22701	0	0.408384854	0.350865509	0.557540379	0.783590625	0.771758134	0.432725117	FALSE	TRUE	TRUE	TRUE	TRUE	TRUE	TRUE	FALSE	TRUE	TRUE
chr1	183982945	183984528	23	12002.16958	0	0.467542257	0.623657572	0.671849813	0.854023447	0.92657407	0.459031813	TRUE	TRUE	TRUE	TRUE	FALSE	TRUE	TRUE	TRUE	TRUE	TRUE
chr2	44705960	44707200	25	12000.76688	0	0.927702578	0.928759795	0.8940096	0.750321135	0.558585613	0.370174181	FALSE	TRUE	FALSE	TRUE	FALSE	TRUE	TRUE	TRUE	TRUE	TRUE
chr20	44423668	44428469	61	11999.11638	0	0.640672245	0.694447343	0.728830611	0.916349818	0.926597089	0.285924845	FALSE	TRUE	FALSE	TRUE	FALSE	TRUE	TRUE	FALSE	TRUE	TRUE
chr20	60973604	60978561	78	11999.02853	0	0.821196821	0.559592141	0.804930168	0.857019244	0.940725274	0.381133134	TRUE	FALSE	FALSE	FALSE	TRUE	TRUE	TRUE	FALSE	FALSE	FALSE
chr21	16418322	16421263	33	11999.02706	0	0.412451466	0.310057765	0.513542799	0.63429133	0.851350182	0.541292416	TRUE	TRUE	FALSE	TRUE	TRUE	TRUE	TRUE	TRUE	TRUE	TRUE
chr3	11636461	11639429	42	11998.31446	0	0.564043583	0.613457353	0.615722769	0.785279901	0.908135786	0.344092203	FALSE	TRUE	FALSE	TRUE	FALSE	TRUE	TRUE	TRUE	TRUE	TRUE
chr22	23120725	23129167	139	11998.16506	0	0.682670016	0.601183938	0.744825326	0.802865189	0.870381145	0.269197206	FALSE	TRUE	FALSE	FALSE	FALSE	TRUE	TRUE	FALSE	FALSE	FALSE
chr2	23869708	23871469	18	11997.16721	0	0.958686003	0.935614939	0.924472749	0.917562959	0.516761841	0.441924163	FALSE	TRUE	FALSE	FALSE	FALSE	TRUE	FALSE	TRUE	TRUE	FALSE
chr15	82949854	82951946	27	11996.10037	0	0.32830948	0.504057136	0.349642538	0.707275166	0.807166604	0.478857123	TRUE	TRUE	FALSE	TRUE	TRUE	TRUE	TRUE	TRUE	TRUE	TRUE
chr6	136133646	136135109	17	11992.60418	0	0.815970067	0.878794322	0.834047322	0.879157271	0.404568125	0.474589147	FALSE	TRUE	FALSE	FALSE	FALSE	TRUE	FALSE	TRUE	TRUE	FALSE
chr2	207333435	207335642	39	11991.76353	0	0.546211179	0.545800305	0.628836822	0.720197263	0.908042103	0.362241797	FALSE	TRUE	FALSE	TRUE	FALSE	TRUE	TRUE	TRUE	TRUE	FALSE
chr10	3107217	3110695	90	11991.7262	0	0.63840696	0.584499318	0.651309259	0.816037934	0.9210972	0.336597882	FALSE	TRUE	FALSE	TRUE	FALSE	TRUE	TRUE	FALSE	TRUE	TRUE
chr19	30350944	30354602	53	11990.25001	0	0.5694959	0.601973609	0.668613174	0.862203644	0.887601022	0.318105122	FALSE	TRUE	FALSE	TRUE	FALSE	TRUE	TRUE	FALSE	TRUE	TRUE
chr19	3343241	3344680	36	11989.17308	0	0.434708889	0.33963219	0.624136408	0.817546542	0.789827222	0.477914351	FALSE	TRUE	TRUE	TRUE	TRUE	TRUE	TRUE	FALSE	TRUE	TRUE
chr15	31221996	31225146	56	11988.85858	0	0.482483246	0.509882473	0.517826742	0.736784777	0.880836449	0.398353202	FALSE	TRUE	FALSE	TRUE	FALSE	TRUE	TRUE	FALSE	TRUE	TRUE
chr1	41524389	41525973	31	11988.3753	0	0.411766724	0.445543682	0.464649077	0.879527448	0.833597241	0.467760725	FALSE	TRUE	FALSE	TRUE	FALSE	TRUE	TRUE	FALSE	TRUE	TRUE
chr5	179512254	179513016	22	11988.18618	0	0.552396432	0.434772342	0.820585402	0.953257865	0.960877699	0.526105357	TRUE	TRUE	TRUE	TRUE	TRUE	TRUE	TRUE	FALSE	TRUE	TRUE
chr16	6494240	6497179	49	11987.3437	0	0.609604195	0.568080263	0.64742775	0.925137983	0.915514031	0.35705772	FALSE	TRUE	FALSE	TRUE	FALSE	TRUE	TRUE	FALSE	TRUE	TRUE
chr13	111629521	111630872	45	11986.1683	0	0.440218786	0.319776144	0.361106707	0.429001127	0.800732597	0.480956453	TRUE	TRUE	FALSE	FALSE	FALSE	TRUE	FALSE	TRUE	TRUE	FALSE
chr5	6355847	6357305	28	11983.9468	0	0.540942555	0.401974091	0.396981443	0.51440017	0.891131271	0.494149827	TRUE	TRUE	TRUE	FALSE	FALSE	TRUE	TRUE	TRUE	TRUE	TRUE
chr1	181152614	181154271	28	11983.14525	0	0.359704555	0.422141837	0.492756622	0.761300389	0.783417948	0.423713394	FALSE	TRUE	TRUE	TRUE	FALSE	TRUE	TRUE	FALSE	TRUE	TRUE
chr22	46484572	46485856	35	11982.77831	0	0.474831418	0.50739963	0.51600802	0.698911892	0.882008081	0.407176663	FALSE	TRUE	FALSE	TRUE	FALSE	TRUE	TRUE	TRUE	TRUE	TRUE
chr16	89017511	89018833	32	11981.79018	0	0.401211494	0.362733414	0.430217966	0.660796349	0.810638437	0.447905023	FALSE	TRUE	FALSE	TRUE	FALSE	TRUE	TRUE	TRUE	TRUE	TRUE
chr15	100720574	100722413	34	11978.6401	0	0.549184307	0.464340132	0.589334295	0.738512076	0.893334955	0.428994823	TRUE	TRUE	FALSE	TRUE	TRUE	TRUE	TRUE	TRUE	TRUE	TRUE
chr4	3835147	3837235	43	11978.1526	0	0.794250186	0.738530343	0.733978218	0.868718125	0.321963673	0.546754452	FALSE	TRUE	FALSE	FALSE	FALSE	TRUE	FALSE	TRUE	TRUE	FALSE
chr9	127663118	127667064	70	11975.95465	0	0.631464609	0.57019243	0.69679225	0.791656477	0.868132511	0.29794008	FALSE	TRUE	FALSE	TRUE	TRUE	TRUE	TRUE	FALSE	TRUE	FALSE
chr5	158202352	158203870	26	11971.56499	0	0.550941075	0.507504591	0.677221388	0.835708741	0.927681567	0.420176977	FALSE	TRUE	TRUE	TRUE	TRUE	TRUE	TRUE	TRUE	TRUE	TRUE
chr12	130572358	130574903	57	11971.28505	0	0.319984084	0.255094721	0.401202207	0.624129115	0.709624293	0.454529572	FALSE	TRUE	FALSE	TRUE	FALSE	TRUE	TRUE	FALSE	TRUE	TRUE
chr11	61630059	61632980	53	11968.36628	0	0.898877915	0.795451729	0.816540776	0.811507487	0.520326137	0.378551778	FALSE	TRUE	FALSE	FALSE	FALSE	TRUE	FALSE	TRUE	TRUE	FALSE
chr1	234996711	234998481	34	11967.29717	0	0.619456649	0.496798687	0.624430213	0.856733441	0.882122761	0.385324074	TRUE	TRUE	FALSE	TRUE	TRUE	TRUE	TRUE	FALSE	TRUE	TRUE
chr2	73007163	73009867	53	11958.20504	0	0.598053982	0.785547426	0.848682707	0.96102105	0.954429769	0.362967067	TRUE	TRUE	TRUE	TRUE	FALSE	TRUE	TRUE	FALSE	TRUE	FALSE
chr22	39279090	39280662	35	11956.1026	0	0.893151191	0.881519234	0.841295272	0.835012912	0.508599773	0.384551417	FALSE	TRUE	FALSE	FALSE	FALSE	TRUE	FALSE	TRUE	TRUE	FALSE
chr22	44994314	44995619	25	11954.85948	0	0.409710311	0.430444027	0.434510989	0.588744189	0.881372115	0.471661804	FALSE	TRUE	FALSE	TRUE	FALSE	TRUE	TRUE	TRUE	TRUE	TRUE
chr10	132989253	132991613	73	11950.19313	0	0.636025882	0.541601194	0.718723815	0.943021862	0.946438909	0.404837715	FALSE	TRUE	FALSE	TRUE	FALSE	TRUE	TRUE	FALSE	TRUE	TRUE
chr11	119671591	119673159	30	11950.14938	0	0.514194327	0.455586586	0.712562542	0.814790868	0.904648707	0.449062121	FALSE	TRUE	TRUE	TRUE	TRUE	TRUE	TRUE	FALSE	TRUE	FALSE
chr7	434762	435742	37	11948.82475	0	0.925275785	0.89567426	0.91700254	0.851801421	0.46417662	0.461099165	FALSE	TRUE	FALSE	FALSE	FALSE	TRUE	FALSE	TRUE	TRUE	FALSE
chr13	114303622	114306587	57	11948.75536	0	0.938810667	0.816263991	0.915731413	0.936811262	0.620751598	0.318059068	FALSE	TRUE	FALSE	FALSE	FALSE	TRUE	FALSE	TRUE	TRUE	FALSE
chr10	131312601	131313789	31	11939.57508	0	0.289102244	0.285416647	0.40109029	0.41514193	0.666226278	0.380809631	FALSE	TRUE	TRUE	TRUE	TRUE	TRUE	TRUE	TRUE	TRUE	FALSE
chr10	119005432	119008004	35	11936.77844	0	0.562079858	0.637713258	0.6339134	0.826721111	0.900470771	0.338390912	FALSE	TRUE	FALSE	TRUE	FALSE	TRUE	TRUE	TRUE	TRUE	TRUE
chr17	1250351	1252980	60	11934.59441	0	0.669006677	0.504911935	0.581692731	0.791032057	0.911399391	0.406487456	TRUE	TRUE	FALSE	FALSE	FALSE	TRUE	TRUE	FALSE	TRUE	TRUE
chr2	71038964	71040462	33	11934.06128	0	0.92993253	0.881651163	0.880810447	0.906959869	0.514440376	0.415492153	FALSE	TRUE	FALSE	FALSE	FALSE	TRUE	FALSE	TRUE	TRUE	FALSE
chr22	46603848	46604794	21	11933.03141	0	0.340970776	0.206546949	0.304534304	0.492266583	0.841778173	0.635231224	TRUE	TRUE	FALSE	TRUE	FALSE	TRUE	TRUE	TRUE	TRUE	TRUE
chr8	48199151	48199658	19	11932.78345	0	0.930999989	0.884096852	0.911448032	0.831354057	0.373391976	0.557608013	FALSE	TRUE	FALSE	TRUE	FALSE	TRUE	FALSE	TRUE	TRUE	FALSE
[truncated: 179,155 more rows]
