# Supplementary material for: Human brain region-specific variably methylated regions are enriched for heritability of distinct neuropsychiatric traits
Source: Genome Biol. 2021 Apr 22;22:116. doi: 10.1186/s13059-021-02335-w (PMC8061076; doi:10.1186/s13059-021-02335-w)
Supplement: Supplementary file 7 — Additional file 7: Table S6. Large blocks of differential CpG methylation identified among the 5 brain region groups. [file 13059_2021_2335_MOESM7_ESM.csv]

TableS6. Blocks of differential CG methylation from 5 group comparison.
Abbreviations:
Cortical	Cortical group: Frontal cortex (BA9) and Anterior cingulate cortex (BA24)
Basal ganglia	Basal ganglia group: Caudate, Putamen, Nucleus accumbens
chr	start	end	n	areaStat	fwer	Cortical	Hippocampus	Amygdala	Hypothalamus	Basal.ganglia	maxDiff
chr2	144370465	144505859	1043	621953.2158	0	0.517009261	0.477850787	0.660742923	0.903309538	0.89804356	0.425458751
chr11	114017430	114270544	2934	558721.2712	0	0.663084783	0.574933104	0.781355147	0.846401669	0.873844919	0.298911815
chr3	8967344	9260738	2790	500746.4916	0	0.73077357	0.655166823	0.738088001	0.786485874	0.868032927	0.212866104
chr11	70404452	70685679	4535	495163.3996	0	0.722381848	0.658283458	0.727823966	0.804977114	0.829274408	0.170990949
chr18	55240549	55348651	782	475788.2115	0	0.487676247	0.439098379	0.62372599	0.845878506	0.849023054	0.409924675
chr15	36992612	37099913	885	472770.5073	0	0.720444145	0.727407842	0.665886448	0.72817347	0.385568626	0.342604844
chr8	10245794	10561682	3555	463571.6887	0	0.730784338	0.690258743	0.773251209	0.854200406	0.826634879	0.163941662
chr2	239185270	239403093	3776	421314.5725	0	0.765635475	0.796761968	0.807409051	0.846111005	0.882864116	0.117228641
chr15	77633240	77818059	1970	420013.2027	0	0.675820089	0.663346344	0.716042782	0.85438629	0.869092953	0.205746609
chr15	28883559	29131431	3107	413725.6984	0	0.74966292	0.685378009	0.786560124	0.852666888	0.867573637	0.182195628
chr3	123229601	123447289	2239	390633.6527	0	0.840000959	0.83175208	0.794373868	0.859311689	0.445723491	0.413588198
chr16	81445744	81709548	4249	382136.4589	0	0.767969975	0.685266425	0.739777088	0.762042846	0.862121445	0.17685502
chr3	70962954	71336741	3603	355553.4091	0	0.85169292	0.858360954	0.885737245	0.897936988	0.721364381	0.176572607
chr16	9866983	10161598	2344	340566.2735	0	0.709897629	0.621959452	0.751935554	0.883311981	0.84762428	0.261352528
chr12	130437738	130629391	2890	338901.4975	0	0.72703146	0.645308988	0.765003121	0.845537545	0.849859369	0.204550381
chr10	96970125	97197253	2722	328673.1309	0	0.746211354	0.648972302	0.740258213	0.802860571	0.862560989	0.213588687
chr2	172057504	172116431	1065	309882.0904	0	0.298861654	0.286818767	0.303107843	0.293950021	0.482643703	0.195824936
chr18	3601580	3732002	1303	283294.9222	0	0.686566051	0.675869139	0.75368628	0.880327308	0.860123078	0.204458169
chr14	99176454	99270069	1553	277760.0926	0	0.650173368	0.425618419	0.513993254	0.721029412	0.243771104	0.477258308
chr9	135063742	135199288	2109	276612.4031	0	0.669753895	0.636934325	0.721790672	0.817050966	0.821313743	0.184379418
chr7	157648693	157684203	731	273033.997	0	0.816362682	0.734982268	0.730760023	0.511923984	0.460149877	0.356212806
chr12	125059433	125185729	1936	272454.3118	0	0.709009622	0.703477985	0.745376547	0.836225664	0.831148835	0.132747679
chr18	3733221	3846116	959	256650.9539	0	0.620971682	0.637229591	0.69650091	0.859159335	0.852904741	0.238187654
chr2	9221817	9450081	2996	255277.4093	0	0.842610038	0.836793679	0.861098956	0.873742142	0.73250544	0.141236702
chr6	157984461	158107180	1859	250226.8567	0	0.807619269	0.760158944	0.776833347	0.884861934	0.905180084	0.145021141
chr22	27740237	27800648	947	248716.1838	0	0.710791727	0.743218376	0.685891458	0.751256633	0.389775033	0.3614816
chr8	10057720	10244339	1944	242955.7227	0	0.732353171	0.691713419	0.773142792	0.859802298	0.822454504	0.168088879
chr10	11128484	11365550	2900	241068.1412	0	0.504757087	0.442601067	0.557357683	0.787313694	0.455286906	0.344712627
chr11	12169471	12307695	1417	240308.7326	0	0.735399591	0.649935181	0.781982434	0.899934001	0.882572327	0.249998821
chr1	5613827	6004584	5752	240302.502	0	0.841181821	0.772362162	0.840109301	0.87974368	0.864705303	0.107381518
chr10	13657884	13855309	2532	239910.2459	0	0.799958795	0.742916425	0.813736603	0.849533391	0.877966563	0.135050138
chr2	109106693	109307885	2419	235683.2497	0	0.759967168	0.691385123	0.759672343	0.830900642	0.82854948	0.13951552
chr6	36717117	36839315	1410	234184.684	0	0.83254064	0.827340233	0.809450798	0.850825788	0.711820001	0.139005787
chr11	70777691	70897809	1783	232813.8901	0	0.760237775	0.762240904	0.781545703	0.830332877	0.885554759	0.125316984
chr18	37275514	37581312	3291	229270.509	0	0.633071725	0.542087837	0.587380121	0.676291137	0.682973487	0.140885649
chr14	91274339	91371540	1637	225005.9713	0	0.869130291	0.850752982	0.881186443	0.912327891	0.521816815	0.390511076
chr22	33387701	33920152	5703	224452.773	0	0.833835268	0.706286282	0.837737293	0.899506425	0.820718632	0.193220143
chr19	13024142	13088038	856	221920.749	0	0.472852839	0.367155329	0.698733448	0.784662963	0.807232891	0.440077562
chr1	54206502	54382783	2368	217966.4839	0	0.754644769	0.725823474	0.774572151	0.849152404	0.843187474	0.12332893
chr1	244049704	244155914	1198	214175.2586	0	0.745430431	0.688504555	0.746952989	0.887346167	0.88107828	0.198841612
chr2	109368885	109544014	2466	213743.2343	0	0.82532351	0.767179063	0.836858885	0.887516441	0.894576721	0.127397658
chr3	64071161	64256349	1268	211412.1012	0	0.676881643	0.646698002	0.719043437	0.796914406	0.795539606	0.150216404
chr21	31243731	31554886	3700	209201.3151	0	0.852960408	0.745558745	0.826547927	0.888640899	0.882653674	0.143082154
chr16	87801337	87998409	3706	207903.2654	0	0.793426051	0.745978404	0.800092936	0.840669569	0.853623832	0.107645428
chr9	98391458	98460351	627	207417.7405	0	0.753780203	0.700533522	0.791071857	0.896625688	0.93703501	0.236501487
chr17	79422989	79558764	2095	207307.0246	0	0.6640247	0.6132305	0.707255587	0.853156867	0.778507028	0.239926367
chr18	55374626	55413512	322	204018.9358	0	0.46467624	0.38812082	0.608666878	0.861687367	0.863277205	0.475156385
chr12	106054524	106138455	841	203922.0795	0	0.578647597	0.685043738	0.728341774	0.779955421	0.848286649	0.269639052
chr12	108622579	108849526	2669	203850.2447	0	0.789629401	0.718548342	0.786175935	0.830364634	0.855284399	0.136736057
chr3	71337924	71581308	2412	202507.4352	0	0.884643263	0.854907283	0.886343348	0.913905849	0.782773781	0.131132068
chr3	25416283	25597060	1563	201464.8088	0	0.811390574	0.808055138	0.859651326	0.878599273	0.682275572	0.196323701
chr2	239069804	239171267	2105	192758.9436	0	0.828025014	0.866074254	0.862419038	0.901615135	0.928711097	0.100686082
chr5	168747302	169032164	2957	190803.228	0	0.879581788	0.79672628	0.873647171	0.906193245	0.901390663	0.109466965
chr3	127617135	127806824	2397	190749.3309	0	0.719136083	0.694510625	0.763244881	0.81384086	0.809278773	0.119330235
chr6	40495828	40615428	1018	189076.3542	0	0.714885471	0.703362566	0.746895483	0.818217856	0.861196538	0.157833972
chr3	127001694	127185255	2118	188903.8827	0	0.841038668	0.799283251	0.844260398	0.865366815	0.916299699	0.117016447
chr1	9712366	9823408	1687	187363.2207	0	0.659257412	0.666950724	0.755737104	0.850963514	0.827244422	0.191706102
chr8	141131483	141201592	1500	187240.2369	0	0.756140111	0.809363008	0.825197056	0.895512636	0.887189279	0.139372525
chr1	201650267	201798411	1377	184897.0419	0	0.724448497	0.648447474	0.694944638	0.73711378	0.832720214	0.184272739
chr6	34044973	34174776	1573	181720.3885	0	0.811541001	0.790234622	0.820320934	0.831930715	0.722607608	0.109323107
chr8	1889008	1968510	1579	180737.4893	0	0.768585032	0.739249119	0.83827426	0.901334315	0.879657392	0.162085196
chr3	11494490	11604094	1433	178901.9069	0	0.7920639	0.748794833	0.819907553	0.888395283	0.899441289	0.150646457
chr5	6385094	6525110	1658	176862.3624	0	0.736066951	0.702019982	0.794996347	0.847990847	0.8656937	0.163673719
chr2	72918342	73046595	1522	175964.6335	0	0.716941633	0.698131705	0.763868395	0.826011807	0.809940048	0.127880103
chr9	37910550	38068369	1996	174481.4333	0	0.849739094	0.838819835	0.836494591	0.842713441	0.747641413	0.10209768
chr1	18108620	18255072	1613	174435.2214	0	0.779660087	0.763047985	0.834989931	0.868885097	0.892573369	0.129525384
chr5	7470887	7566631	720	173257.2112	0	0.74912351	0.792242422	0.834716734	0.902192703	0.907470341	0.15834683
chr21	31874794	32026312	1823	172837.7028	0	0.834262206	0.770881711	0.85707618	0.881377856	0.90690355	0.136021839
chr20	49323786	49482074	1730	170756.724	0	0.685525448	0.67342566	0.740233559	0.827016772	0.782679915	0.153591112
chr2	23422662	23695181	3809	169873.2578	0	0.816871426	0.710219843	0.828856374	0.823118236	0.826675397	0.118636531
chr5	14276205	14402943	1431	169029.7665	0	0.766265894	0.704150111	0.780533595	0.847042921	0.856801986	0.152651875
chr14	90501696	90694375	2494	167265.4998	0	0.778397843	0.6975667	0.787271646	0.860027806	0.832723145	0.162461106
chr16	89307170	89456830	2541	166015.8576	0	0.722579101	0.578483669	0.716989684	0.815906029	0.78599374	0.23742236
chr3	123471036	123552401	732	165522.3868	0	0.884803112	0.891884367	0.859086112	0.890794196	0.712539186	0.179345181
chr22	46616639	46704284	1481	164877.7597	0	0.75609952	0.735720837	0.798955608	0.881658453	0.887507495	0.151786658
chr5	5284623	5470295	1993	164314.687	0	0.804300146	0.71419279	0.799048979	0.874680626	0.869106741	0.160487836
chr13	24190574	24333299	1542	164298.1202	0	0.90057703	0.835766813	0.884397617	0.893825666	0.781845197	0.118731833
chr5	176597752	176751511	2227	163761.167	0	0.667031462	0.623460829	0.675734881	0.748105081	0.763651228	0.140190399
chr9	98619537	98707722	821	163072.5066	0	0.696824431	0.657873292	0.744975442	0.818041589	0.847118464	0.189245172
chr2	105745568	105899412	1773	162221.4925	0	0.746947083	0.637336821	0.829190018	0.883321474	0.847117706	0.245984653
chr11	121527864	121718578	1920	161712.077	0	0.786633715	0.728474371	0.827022996	0.842157598	0.882227053	0.153752682
chr21	37634085	37858859	1959	160368.5443	0	0.839672594	0.71671921	0.846783957	0.872459655	0.897546786	0.180827576
chr3	73373808	73540042	1570	160219.0848	0	0.788973547	0.812981728	0.811154094	0.894264887	0.9034376	0.114464052
chr9	89372436	89497388	1730	159621.9876	0	0.777800677	0.682609	0.783623708	0.845896861	0.867701856	0.185092855
chr12	122836003	123048047	3019	159409.4418	0	0.713881163	0.662658543	0.726303028	0.795297132	0.772931041	0.132638589
chr1	6124800	6179304	687	157714.4182	0	0.616139397	0.596709978	0.666146026	0.724648178	0.822669686	0.225959707
chr12	27478182	27637762	1287	156547.6205	0	0.755703214	0.6983333	0.80632677	0.854862018	0.874549529	0.176216228
chr22	43412592	43462404	678	156272.0278	0	0.527396389	0.678451864	0.706136109	0.874776939	0.885419228	0.358022839
chr12	124439629	124540202	1541	154779.803	0	0.748852338	0.584966014	0.723784974	0.822370309	0.838364059	0.253398046
chr22	20195963	20267619	920	154271.8674	0	0.669468746	0.624312941	0.714627688	0.849888285	0.889761905	0.265448965
chr17	2854046	3000390	2445	153675.5908	0	0.831041632	0.759491976	0.848901558	0.893766624	0.906198655	0.14670668
chr8	4469322	4682104	1922	153649.4757	0	0.837206381	0.79146638	0.831068598	0.906523438	0.894741859	0.115057058
chr17	77392734	77484212	1501	152636.4157	0	0.780696224	0.782563934	0.844615256	0.868096924	0.905521401	0.124825177
chr1	25618551	25761297	1647	150350.7991	0	0.803815035	0.737186479	0.819803687	0.878158946	0.880446441	0.143259962
chr16	17269897	17470173	2466	150299.2441	0	0.806541846	0.787808773	0.827153642	0.867363804	0.895528671	0.107719898
chr11	11364336	11547948	1634	148038.3096	0	0.779409842	0.656755552	0.753751194	0.877392528	0.846654638	0.220636976
chr7	151732391	151874668	2246	147520.9149	0	0.794112599	0.765799187	0.798077961	0.882383248	0.840204643	0.116584061
chr14	92941857	93058332	1769	146941.3066	0	0.783406084	0.772040195	0.845433801	0.886540098	0.889003205	0.11696301
chr5	14404124	14487282	1114	146018.3484	0	0.710564578	0.664432034	0.745452462	0.822396169	0.837063481	0.172631447
chr18	24139142	24266992	1220	145875.8005	0	0.750214167	0.769184646	0.821553425	0.87849552	0.873618138	0.128281352
chr1	224607434	224806528	1899	145334.9932	0	0.820912857	0.713845763	0.801913048	0.852209419	0.857730916	0.143885152
chr6	161059204	161175517	1311	144975.2422	0	0.835423025	0.76312942	0.841771042	0.90163531	0.913066518	0.149937098
chr1	19313931	19449920	2072	144387.2099	0	0.846679484	0.727427108	0.839644378	0.866477953	0.887933803	0.160506696
chr5	150167562	150302092	1452	143973.3664	0	0.624547632	0.565014649	0.664262382	0.782056291	0.741623108	0.217041642
chr9	134755615	134848826	1687	143566.5979	0	0.806984303	0.811000205	0.855119526	0.918303115	0.90152707	0.111318812
chr8	133432604	133571771	1724	141249.9835	0	0.787630113	0.767025056	0.790848891	0.865718666	0.869657309	0.102632253
chr3	54181477	54394775	1809	141020.7272	0	0.860034419	0.82166812	0.869572553	0.890756221	0.755549673	0.135206549
chr14	97334416	97478284	1347	140318.2765	0	0.872501922	0.80514541	0.82939373	0.871123497	0.740683217	0.131818706
chr12	2309724	2633872	3886	140123.7756	0	0.848410844	0.785972405	0.822570037	0.891339781	0.846049148	0.105367376
chr6	165582059	165661719	892	138033.5712	0	0.84534965	0.79610609	0.831696276	0.847977094	0.255164191	0.592812904
chr2	234952670	235070783	1950	136836.8047	0	0.871721861	0.756313815	0.828608909	0.890741666	0.912151686	0.155837871
chr10	479050	671044	3439	136046.0519	0	0.792167917	0.678660371	0.748562946	0.800090862	0.786750312	0.121430491
chr5	172760522	172957191	2675	135573.4843	0	0.746839097	0.709114209	0.773669138	0.812819576	0.799426474	0.103705367
chr12	121104936	121208521	1281	135348.7812	0	0.788824395	0.793188225	0.814263128	0.881219232	0.899530895	0.1107065
chr12	124328345	124401926	1158	135297.3597	0	0.680439251	0.529758231	0.692561975	0.811741534	0.814864711	0.28510648
chr7	132347300	132562726	1947	135074.364	0	0.810334262	0.631676246	0.814401621	0.856595443	0.859717681	0.228041435
chr9	95014204	95165009	1940	133185.0677	0	0.831603282	0.727887164	0.820858904	0.878802944	0.873678201	0.15091578
chr10	77252943	77423956	1218	132682.7735	0	0.754255128	0.72168983	0.787794235	0.865860418	0.82824983	0.144170589
chr17	9883883	10093730	2718	132535.9766	0	0.681524427	0.681882659	0.752963072	0.848263396	0.730461382	0.166738969
chr2	17560620	17663751	706	132521.8598	0	0.710672913	0.758042878	0.770458329	0.845104133	0.878930559	0.168257646
chr19	16326246	16480031	2425	132267.4737	0	0.787847267	0.672209794	0.798079674	0.843832932	0.854278429	0.182068635
chr7	132042823	132316435	2379	131528.4716	0	0.856950308	0.720320952	0.854765409	0.884445449	0.872589757	0.164124497
chr10	95367676	95560310	1680	130883.1573	0	0.720110004	0.680542772	0.748112157	0.851346668	0.651218369	0.200128299
chr2	100868584	101042456	2294	130605.7312	0	0.812602201	0.779113945	0.815844842	0.877543317	0.75235093	0.125192387
chr10	12776434	12931586	1900	130385.8905	0	0.812674511	0.779032859	0.828894221	0.915752202	0.881140498	0.136719343
chr13	97836381	97974002	1180	129986.7595	0	0.83232736	0.802393378	0.861560665	0.901980067	0.907221606	0.104828228
chr9	127613490	127711973	1186	129732.7711	0	0.656866336	0.590982386	0.682690688	0.781403366	0.772839015	0.19042098
chr12	131715682	131825438	1897	129479.4887	0	0.793575967	0.743148585	0.814644995	0.881761478	0.857384811	0.138612893
chr14	91372641	91421253	769	127476.883	0	0.787677663	0.768905173	0.786163794	0.817854048	0.360215796	0.457638253
chr6	155069975	155276340	2421	127291.6043	0	0.795325344	0.821207448	0.828492103	0.896834786	0.828745078	0.101509442
chr7	2666553	2841808	2819	127239.9657	0	0.799726559	0.719111818	0.773815146	0.836423774	0.827458113	0.117311956
chr22	38223844	38274977	846	125784.9557	0	0.659179135	0.664100337	0.741390373	0.803098793	0.838683337	0.179504202
chr7	6155016	6267175	1454	125523.7501	0	0.796264656	0.762387901	0.848796893	0.903822372	0.87664926	0.141434471
chr9	98461641	98525998	523	125061.1496	0	0.749641057	0.722639869	0.804492228	0.88008229	0.910103688	0.187463819
chr12	123049077	123149188	1149	124522.5035	0	0.687942047	0.632968421	0.713683948	0.842311317	0.792658333	0.209342897
chr11	72512121	72732764	2210	124464.3757	0	0.689604597	0.63731345	0.693352127	0.822147043	0.674836977	0.184833594
chr22	36291573	36386185	1648	124353.6765	0	0.764486773	0.624217605	0.782703465	0.908780848	0.856979859	0.284563243
chr9	131394835	131530903	2093	124006.7027	0	0.716366957	0.598857618	0.711235542	0.773343755	0.769070289	0.174486137
chr5	14148687	14275079	1191	123992.5844	0	0.726310924	0.650029845	0.740503845	0.791990965	0.823831548	0.173801702
chr18	3859243	3914939	443	123407.9475	0	0.694151995	0.675147055	0.756828737	0.887674854	0.888635005	0.213487949
chr1	4667008	4812504	2040	123030.8356	0	0.721235147	0.677656017	0.733594037	0.854038585	0.71671884	0.176382567
chr2	205609032	205840464	2254	122301.845	0	0.828527555	0.700141512	0.768617119	0.769677857	0.85098062	0.150839108
chr6	40392782	40434290	361	122214.8414	0	0.762919879	0.728213012	0.787969068	0.892837726	0.933989423	0.20577641
chr17	1899265	1961369	1142	121963.9027	0	0.650558123	0.587325552	0.695598931	0.797757519	0.801334182	0.21400863
chr5	6239974	6376716	1334	121380.189	0	0.830510816	0.789738787	0.846081523	0.885472205	0.900627731	0.110888944
chr4	5896440	6083427	2488	121365.3215	0	0.827650491	0.755979499	0.81614691	0.876054719	0.787290165	0.12007522
chr10	10862273	11017587	1410	120903.4316	0	0.702892069	0.684761154	0.755218298	0.856910245	0.75928203	0.172149091
chr10	14117715	14258719	1367	120659.7572	0	0.7847397	0.714540286	0.787196009	0.824294115	0.845685363	0.131145077
chr7	30136623	30196198	591	120643.864	0	0.700047862	0.63569765	0.714080483	0.79238785	0.866733883	0.231036233
chr9	2049554	2182979	1174	120145.8622	0	0.731338741	0.73438888	0.761771411	0.848318054	0.816904835	0.116979313
chr10	73813668	73873582	755	119861.0425	0	0.727250282	0.764015511	0.78332919	0.822416271	0.880082666	0.152832383
chr12	116991369	117183345	2716	119834.0621	0	0.787294629	0.749364695	0.794456325	0.853599131	0.677463423	0.176135708
chr11	119665476	119728546	754	119792.8771	0	0.702794907	0.688008905	0.751801862	0.773921814	0.855647926	0.167639021
chr10	124606579	124740282	2048	119379.5496	0	0.778585061	0.741336245	0.797636374	0.854981468	0.841999253	0.113645223
chr10	13997905	14097572	1083	118499.4702	0	0.797366145	0.737435819	0.804589526	0.853724423	0.884650074	0.147214255
chr5	930034	981937	849	118345.5735	0	0.833780386	0.775394786	0.851269031	0.892166825	0.903376367	0.127981581
chr10	132109407	132148937	697	118221.7987	0	0.758622396	0.733862236	0.805526143	0.863953569	0.896858976	0.16299674
chr16	7187147	7472904	2742	117783.26	0	0.807414642	0.708252867	0.7977339	0.876118868	0.705512225	0.170606644
chr17	66965727	67043607	1124	117761.3965	0	0.854637551	0.816028921	0.817614729	0.836924406	0.703926308	0.150711243
chr6	12784913	12921317	1024	117418.5395	0	0.770291093	0.780571501	0.767367342	0.882859963	0.524904766	0.357955196
chr2	65339326	65401566	571	116802.9287	0	0.672718468	0.742048642	0.753432338	0.892833925	0.867356774	0.220115457
chr1	109220480	109327621	1308	115935.4897	0	0.675480239	0.548877071	0.690329936	0.768618548	0.759070008	0.219741478
chr1	208087639	208311480	2036	115841.6105	0	0.744687791	0.705978483	0.758244287	0.845204338	0.733476212	0.139225854
chr7	130929365	131051472	1043	115513.7549	0	0.619284511	0.563098461	0.644357666	0.799332672	0.731778624	0.236234212
chr6	161176707	161285815	1194	115086.3649	0	0.729020191	0.655807275	0.745911515	0.818078897	0.827779396	0.171972121
chr1	13746753	13831625	1129	114777.9382	0	0.631699252	0.696673787	0.730347002	0.845190142	0.787026927	0.213490891
chr16	9772102	9834661	528	114513.1165	0	0.747803829	0.692593545	0.803499146	0.904318788	0.911619348	0.219025803
chr17	27435225	27665546	2745	114420.2891	0	0.862688151	0.744608149	0.876912681	0.876082396	0.887483604	0.142875455
chr15	36906024	36935039	249	113942.4828	0	0.883868703	0.900072877	0.833938546	0.892796607	0.633638596	0.266434281
chr13	111261922	111351719	1411	113615.5934	0	0.787136763	0.778444688	0.833681178	0.903641652	0.879247422	0.125196964
chr11	120512734	120654040	1769	113549.5117	0	0.820946727	0.747365458	0.830277244	0.842288977	0.879154334	0.131788876
chr11	936297	1023823	1514	112810.3267	0	0.742236119	0.677275183	0.743494374	0.83897943	0.810376873	0.161704247
chr12	124712904	124866867	2517	112733.8885	0	0.81368659	0.731648402	0.820811143	0.867123036	0.760933583	0.135474634
chr20	57653066	57709136	998	112392.6404	0	0.78429288	0.742751755	0.770191608	0.796426477	0.495929374	0.300497103
chr9	89029482	89090984	622	110981.728	0	0.798232178	0.734402189	0.807505251	0.915002055	0.901033082	0.180599866
chr17	80749597	80840481	1746	110722.9068	0	0.824032341	0.720224376	0.810374257	0.869175383	0.870946279	0.150721903
chr1	15302189	15350529	744	110706.7247	0	0.805303515	0.788236134	0.825199431	0.907641456	0.903785378	0.119405321
chr14	101955738	102086262	2114	109970.3961	0	0.698054187	0.674211189	0.727154547	0.807143863	0.728410772	0.132932674
chr7	98104145	98210380	1372	109864.9241	0	0.695839688	0.690762879	0.743759785	0.831244503	0.791733881	0.140481625
chr17	79347654	79421711	1357	109785.1996	0	0.699415017	0.65640902	0.715163409	0.839518622	0.784658336	0.183109602
chr17	17035115	17273712	3467	109770.9082	0	0.702442411	0.611438148	0.724340462	0.800895373	0.642780004	0.189457225
chr9	98264224	98351396	874	109568.2153	0	0.829793556	0.785726331	0.850756338	0.902114542	0.919821784	0.134095453
chr14	102934728	103032139	1802	109557.5635	0	0.849889515	0.786865503	0.85852899	0.898492064	0.901019799	0.114154297
chr22	25657151	25736975	903	108884.2715	0	0.78170771	0.742826039	0.805802402	0.881914936	0.904158733	0.161332694
chr21	39860690	39926388	698	108367.8166	0	0.866736168	0.851963854	0.878990149	0.848079607	0.441916032	0.437074117
chr9	131908397	132082115	1739	108367.7227	0	0.832951922	0.728126217	0.806343736	0.866425873	0.853205983	0.138299655
chr6	159821315	159927272	1127	108257.0485	0	0.863512827	0.811327624	0.864235048	0.924248592	0.931855897	0.120528273
chr11	117801757	117888360	1123	108077.3745	0	0.683083701	0.714652993	0.706786649	0.763608292	0.810840028	0.127756327
chr3	11605342	11717394	1295	107918.8316	0	0.711824197	0.701230059	0.758728067	0.81937995	0.810709494	0.118149891
chr1	6006905	6095398	1548	107685.8919	0	0.732309555	0.599927551	0.776356672	0.860011159	0.792366407	0.260083608
chr11	125337226	125467382	1568	107637.0071	0	0.702653573	0.707117801	0.741414663	0.815759848	0.79129243	0.113106274
chr10	103607752	103660960	644	107250.0595	0	0.703790615	0.654965027	0.762326203	0.869966789	0.836353458	0.215001762
chr4	10043501	10134266	1380	107106.2336	0	0.796229941	0.660817582	0.763252054	0.817641158	0.86261304	0.201795457
chr5	88655802	88696312	757	106518.5794	0	0.082201805	0.050756487	0.083897561	0.250692382	0.20890335	0.199935896
chr15	91854270	91995284	1498	105931.3646	0	0.848947361	0.712809033	0.807940438	0.865800778	0.879937146	0.167128112
chr10	124933283	125026025	1191	105917.8284	0	0.800734262	0.702191525	0.791209945	0.798491713	0.88423867	0.182047145
chr9	133575930	133667978	1317	105654.1416	0	0.722344529	0.692615528	0.748288835	0.817396393	0.826817583	0.134202056
chr18	11826701	11902749	1019	105467.5932	0	0.769880826	0.686017063	0.73145433	0.774606017	0.562837098	0.211768919
chr17	65111867	65257495	1585	105388.16	0	0.87084311	0.83049589	0.857746557	0.84204331	0.674499627	0.196343483
chr1	6320775	6387880	1093	105371.1674	0	0.736014896	0.713667627	0.726788022	0.78552173	0.835120398	0.121452772
chr16	77903166	78002631	993	105326.3414	0	0.89384436	0.86474818	0.866866231	0.843145021	0.791623482	0.102220878
chr12	130654994	130720231	1128	105306.0059	0	0.667221957	0.542864058	0.707698374	0.786806383	0.811696655	0.268832597
chr17	79183627	79346606	2372	104706.7371	0	0.812507192	0.743397771	0.828142382	0.884084066	0.852761092	0.140686295
chr12	124581715	124704326	1809	104673.6137	0	0.827375059	0.762022082	0.822683934	0.882431193	0.857999225	0.120409111
chr6	13383027	13492118	1034	104246.0912	0	0.613192572	0.511370274	0.645690939	0.73411508	0.712375016	0.222744806
chr4	88696317	88763917	580	103963.7453	0	0.713273521	0.70377778	0.750189885	0.795729855	0.841825238	0.138047458
chr19	46894476	47009160	1454	103767.9114	0	0.813816083	0.738223577	0.822861506	0.833300889	0.91640405	0.178180473
chr16	85030221	85110343	1416	103147.8668	0	0.778649967	0.717743949	0.799895078	0.865559974	0.859471534	0.147816025
chr9	126361832	126445592	1084	102565.7604	0	0.86287269	0.730086838	0.824520398	0.835921768	0.709972571	0.152900119
chr4	151632060	151774979	1343	102512.7183	0	0.772735486	0.788655329	0.81721783	0.879014128	0.862326398	0.106278642
chr9	130079776	130157555	1122	102492.3253	0	0.793899655	0.728225807	0.792138788	0.84841802	0.861347219	0.133121412
chr8	26606930	26670768	742	102408.5792	0	0.572402065	0.535772016	0.62142755	0.686940671	0.720377679	0.184605664
chr2	207237636	207279577	357	102294.8479	0	0.76693452	0.776247127	0.822952632	0.886715043	0.934702101	0.16776758
chr18	46664582	46773408	1000	102052.1569	0	0.701957769	0.743506217	0.760050164	0.810816016	0.814883756	0.112925986
chr3	55550694	55715419	1395	101681.654	0	0.861649506	0.792924975	0.845026029	0.903374723	0.908408563	0.115483588
chr7	98888493	99049424	2553	101522.0185	0	0.874765325	0.797142462	0.879544572	0.908415015	0.880374101	0.111272554
chr20	25248728	25386481	1725	101441.9934	0	0.858193235	0.769374127	0.856699883	0.880848232	0.886995629	0.117621502
chr11	31789738	31834070	848	101126.6971	0	0.412773837	0.373337088	0.375391878	0.264606429	0.466591299	0.20198487
chr1	2229378	2279753	1018	100585.1577	0	0.589373664	0.521584968	0.650911105	0.735449813	0.682783374	0.213864844
chr14	102402837	102506981	1539	100564.3341	0	0.83544022	0.791048099	0.868727311	0.906151307	0.897333373	0.115103208
chr9	124244170	124409777	2468	100354.1671	0	0.852330904	0.763840032	0.85803817	0.884136565	0.863713194	0.120296533
chr18	77029517	77131859	1545	100225.1973	0	0.81256623	0.764394848	0.786646793	0.851576814	0.866566321	0.102171472
chr10	71205787	71325683	1450	100052.6709	0	0.724753016	0.667629212	0.722934412	0.792546922	0.798071164	0.130441951
chr3	181707349	181747024	597	99885.60897	0	0.296854155	0.401863689	0.340661138	0.446162559	0.528144658	0.231290503
chr11	123431339	123583751	1615	99409.67231	0	0.752637265	0.651545767	0.779744977	0.815448017	0.814465364	0.16390225
chr6	16328318	16473917	1426	99153.44688	0	0.808557787	0.801202981	0.841572549	0.890005049	0.717872247	0.172132803
chr18	58282168	58429608	1621	98807.48925	0	0.819020054	0.745803295	0.821338762	0.867533727	0.731904913	0.135628814
chr20	59658397	59793234	1565	98208.57263	0	0.754059994	0.709516662	0.76363214	0.849590565	0.80699664	0.140073903
chr9	132086726	132241735	2234	98201.77357	0	0.80916462	0.753374826	0.812561236	0.855021062	0.853016011	0.101646236
chr11	134412984	134523263	1408	98094.5806	0	0.810109228	0.708616342	0.798727948	0.874194939	0.855444582	0.165578596
chr12	124402991	124437987	590	97931.30443	0	0.633024971	0.501632806	0.646231563	0.805463494	0.833634657	0.332001851
chr10	132622927	132693067	1369	97780.99815	0	0.879391501	0.857295811	0.883516077	0.903018216	0.613734647	0.289283569
chr6	5716512	5834718	1269	97742.1762	0	0.87147528	0.823756757	0.877764227	0.907310434	0.928456265	0.104699508
chr8	100988514	101185539	1975	97502.24986	0	0.827702105	0.753211236	0.80009036	0.853471298	0.842464715	0.100260061
chr4	41396009	41489014	694	97247.93318	0	0.772630248	0.677171799	0.782295955	0.867714208	0.8957934	0.218621601
chr1	200984264	201111351	1398	96992.98691	0	0.75479617	0.722487333	0.757838014	0.812667725	0.844722291	0.122234958
chr2	156319201	156337301	396	96842.54127	0	0.37719591	0.381460242	0.281214873	0.192941745	0.176634327	0.204825915
chr16	15482574	15638356	1940	96714.52692	0	0.848674346	0.770799212	0.842617543	0.887527938	0.88329183	0.116728726
chr4	16679113	16871873	1395	96685.06123	0	0.751801261	0.766359717	0.814952717	0.88342698	0.777600152	0.131625719
chr14	103629993	103698014	958	96487.6022	0	0.689968241	0.644493369	0.704941186	0.799160211	0.807373838	0.16288047
chr20	1915466	1953592	496	95996.67384	0	0.695699427	0.663345398	0.74439478	0.877494612	0.836577682	0.214149213
chr22	46071917	46103390	666	95965.17552	0	0.286431008	0.209947041	0.48796045	0.701841815	0.450519772	0.491894774
chr7	662636	716010	853	95837.81189	0	0.732815136	0.723728304	0.784647793	0.850290374	0.856293652	0.132565348
chr19	37909829	38081592	2368	95794.56905	0	0.883637415	0.73693573	0.862190839	0.875236103	0.879375551	0.146701685
chr6	159971528	160110458	1864	95754.37911	0	0.875975498	0.808315024	0.881203792	0.910817826	0.901187321	0.102502802
chr6	136061171	136143017	540	95644.12948	0	0.87601096	0.857752773	0.868902163	0.876769256	0.735802259	0.140966997
chr16	286539	322956	697	95459.0184	0	0.743883528	0.723650828	0.814181919	0.884747398	0.895307782	0.171656954
chr17	66428094	66587401	1719	95354.89238	0	0.828056491	0.753471224	0.826155457	0.86550149	0.877192898	0.123721675
chr10	77506991	77621748	1017	95241.67674	0	0.752632026	0.692184612	0.787645904	0.886279921	0.827032774	0.194095309
chr11	12131833	12168457	346	95045.94317	0	0.599671916	0.51694541	0.66171914	0.883866074	0.862669083	0.366920664
chr11	121344501	121480496	1344	94870.93127	0	0.75362715	0.694413835	0.813119437	0.837715109	0.846440295	0.152026461
chr1	243463562	243557519	873	94829.07426	0	0.769382242	0.694608059	0.78537676	0.853518409	0.866871991	0.172263933
chr18	55205442	55239370	283	94767.93227	0	0.682919295	0.626497998	0.754730859	0.870784578	0.887886053	0.261388055
chr2	105348907	105418726	841	94400.49241	0	0.75183066	0.67740545	0.819976102	0.879248234	0.872625353	0.201842784
chr15	70014256	70096511	962	94284.43427	0	0.757217194	0.691783467	0.773745672	0.805517783	0.843905882	0.152122415
chr9	98560535	98587434	262	94284.28904	0	0.698399522	0.681614536	0.761351374	0.887194617	0.940831857	0.259217322
chr11	126491290	126670751	2003	94165.24665	0	0.859211514	0.765950516	0.84413202	0.871466435	0.85173166	0.105515919
chr14	51812275	51989050	1270	94084.13372	0	0.799007391	0.732181237	0.75281794	0.78395947	0.855273391	0.123092154
chr10	132553556	132621854	1098	93854.99424	0	0.8851983	0.854241596	0.874945352	0.910338162	0.479636552	0.430701609
chr20	19443968	19678122	1966	93519.10782	0	0.895735219	0.798364982	0.890407245	0.883521919	0.909081862	0.110716881
chr4	41600200	41714675	888	93199.8108	0	0.762237633	0.70095617	0.775390969	0.84411396	0.862047312	0.161091142
chr2	240700167	240786077	1174	93092.0672	0	0.751102947	0.679113924	0.768503869	0.859778227	0.800737068	0.180664303
chr12	132243141	132285364	815	92908.87788	0	0.783708481	0.785879726	0.849674153	0.894302447	0.903556597	0.119848116
chr2	233358723	233493860	1932	92767.3511	0	0.863231562	0.757713402	0.862021128	0.900794772	0.869106812	0.14308137
chr6	168270922	168316278	748	92688.40081	0	0.87845442	0.875018762	0.883795712	0.925692324	0.736437382	0.189254942
chr13	107635075	107780697	1078	92520.5879	0	0.856634101	0.777430751	0.84980724	0.855761851	0.903129399	0.125698648
chr10	132973478	133004225	638	92477.41925	0	0.757093104	0.755527353	0.796408573	0.900668142	0.869774768	0.145140789
chr16	88091230	88220753	2119	92169.82539	0	0.837734492	0.770644434	0.857612774	0.895394373	0.891656439	0.124749939
chr5	16518766	16612446	1009	92158.14018	0	0.81055629	0.818049065	0.837970913	0.878572182	0.912390761	0.101834472
chr22	27186229	27348912	1555	92129.18848	0	0.848317312	0.798201192	0.829475652	0.869376296	0.765489974	0.103886321
chr3	62391136	62534698	1100	92109.78009	0	0.861389546	0.752745823	0.823508851	0.894120555	0.902272135	0.149526312
chr2	144507348	144516170	123	92088.71388	0	0.050081384	0.052977717	0.190649509	0.55296383	0.509290355	0.502882446
chr17	45027669	45127692	1482	92029.08693	0	0.724768002	0.722196812	0.761598584	0.805783333	0.823154282	0.10095747
chr8	782824	933180	2279	91885.65597	0	0.846987784	0.771914754	0.851961534	0.896643138	0.836007678	0.124728384
chr1	230728136	230883550	1711	91825.04172	0	0.828905528	0.780058849	0.837878446	0.885675408	0.871901825	0.105616558
chr9	126447091	126484432	614	91764.69394	0	0.89018126	0.784723251	0.842839357	0.832765999	0.703272505	0.186908755
chr11	18713877	18789651	853	91677.29261	0	0.724058417	0.689527664	0.677097989	0.744730509	0.531840155	0.212890354
chr1	41663059	41810317	1387	90830.25352	0	0.807768054	0.754091009	0.793779044	0.871199191	0.855099774	0.117108182
chr8	21080367	21211777	1041	90552.63777	0	0.870480096	0.832055825	0.893469777	0.927407335	0.936071483	0.104015658
chr19	2585501	2672920	1468	90446.28879	0	0.768255809	0.738376495	0.781013058	0.815712813	0.58720176	0.228511053
chr5	175651700	175785054	1520	90445.90242	0	0.671938052	0.692513006	0.746378216	0.855732161	0.619952276	0.235779884
chr7	26289362	26365835	769	89639.53678	0	0.757157647	0.723124369	0.783534723	0.855907495	0.861349899	0.13822553
chr7	127846758	127979641	878	89499.79472	0	0.779136228	0.770158049	0.813494818	0.887653525	0.868954714	0.117495476
chr3	10543837	10683345	1307	89419.55116	0	0.768620038	0.769275051	0.845218399	0.893408263	0.782331434	0.124788224
chr12	120006913	120114196	1235	89174.39265	0	0.759948481	0.728919768	0.763848671	0.803657299	0.836375314	0.107455546
chr17	77270641	77335023	1051	88937.4746	0	0.788338798	0.771169903	0.82706151	0.888976045	0.864473319	0.117806142
chr7	98617821	98754702	1718	88924.1022	0	0.837088736	0.766139638	0.826138841	0.871168362	0.873151769	0.10701213
chr14	102778235	102922024	1914	88668.78893	0	0.850261296	0.770908624	0.841579962	0.849379488	0.887420844	0.11651222
chr3	4660679	4856341	2106	88576.19136	0	0.831881111	0.833389336	0.846963552	0.890880362	0.786139596	0.104740766
chr22	38822638	38843270	298	88351.65406	0	0.44588788	0.271385368	0.465402742	0.707148752	0.796501421	0.525116053
chr16	70681089	70825364	1969	88189.61735	0	0.79135337	0.72944766	0.780647953	0.810280787	0.84023326	0.1107856
chr2	26849952	26947440	1022	88085.11906	0	0.778240242	0.763095005	0.764584073	0.767183832	0.610723607	0.167516635
chr4	87506061	87562662	415	87853.00023	0	0.727922834	0.823585887	0.833861939	0.868076042	0.922789815	0.194866981
chr5	81104922	81262403	1472	87530.14753	0	0.832866365	0.779879661	0.827060776	0.880916397	0.893990944	0.114111283
chr3	186159293	186309316	1572	87392.18511	0	0.847852596	0.759296172	0.846398073	0.882896152	0.860682086	0.12359998
chr4	151949979	152056955	852	87307.53455	0	0.759292505	0.738763206	0.789140813	0.876222739	0.832246476	0.137459532
chr12	54507210	54587510	627	87039.97066	0	0.746040986	0.691448772	0.704345877	0.764145115	0.476657261	0.287487854
chr9	134409175	134444070	436	87005.88413	0	0.726073607	0.697217996	0.752192107	0.845921518	0.875747047	0.178529051
chr1	233935511	234048337	824	86758.95362	0	0.915889255	0.862857771	0.910634722	0.893324623	0.787151666	0.128737589
chr6	107518295	107595309	523	86595.70292	0	0.749909991	0.678328122	0.770650099	0.843642376	0.882493627	0.204165505
chr9	98588709	98618351	317	86500.27455	0	0.691806538	0.637670718	0.734388053	0.857804078	0.902449896	0.264779178
chr13	113026185	113066642	855	86469.67431	0	0.564567627	0.650770975	0.661536273	0.793684013	0.752518722	0.229116386
chr16	77781897	77880402	1029	86463.72428	0	0.867388674	0.853857224	0.835983853	0.779608128	0.755006533	0.112382141
chr21	39590595	39725877	1461	86355.33303	0	0.883984443	0.835428585	0.861448775	0.85344764	0.780019064	0.103965379
chr22	17877891	17977813	1395	86222.99141	0	0.718211121	0.685296487	0.752487014	0.83909051	0.797635395	0.153794023
chr10	12694842	12774810	1134	86131.18669	0	0.80940617	0.745216614	0.797353981	0.877469936	0.859343383	0.132253323
chr3	186920322	187051116	1505	85985.715	0	0.826789536	0.795425734	0.850311407	0.879547535	0.896441055	0.101015321
chr11	119889481	119945696	604	85720.62954	0	0.808884555	0.744015827	0.828709099	0.895406482	0.90805073	0.164034903
chr2	152458354	152559752	759	85663.70308	0	0.765476786	0.747473515	0.799360508	0.865252951	0.849967712	0.117779436
chr3	53495066	53686581	1665	85481.81033	0	0.829004401	0.766894389	0.83328717	0.860250686	0.871316774	0.104422385
chr2	50704895	50811191	574	85447.85973	0	0.8081339	0.75136938	0.8020406	0.850938263	0.902512139	0.151142759
chr22	43811046	43834025	438	85354.16178	0	0.484297948	0.505945783	0.552782262	0.692688534	0.681318393	0.208390586
chr7	138874741	138978539	1317	85107.62423	0	0.802699788	0.741200795	0.820000405	0.861631592	0.851269672	0.120430797
chr9	23661524	23770977	793	84988.19356	0	0.798829327	0.863314307	0.846514657	0.870584581	0.919301574	0.120472246
chr4	16582335	16678097	701	84950.76155	0	0.732653628	0.723541245	0.795684425	0.856630201	0.830414905	0.133088956
chr5	167929754	168078489	1283	84646.2852	0	0.846766504	0.758978882	0.854237044	0.860488356	0.879588911	0.120610029
chr3	16297247	16341210	415	84593.49697	0	0.776955132	0.705006896	0.807446232	0.812522688	0.916399899	0.211393003
chr18	311579	495849	1885	84581.2124	0	0.901845554	0.794414154	0.877847196	0.898836357	0.912438704	0.11802455
chr15	37335174	37384221	308	84484.1347	0	0.920447524	0.902697407	0.874464327	0.888310685	0.742255666	0.178191859
chr18	58045235	58170088	1354	84443.19154	0	0.842320363	0.74474705	0.843235252	0.851264073	0.88390674	0.13915969
chr5	14801030	14851347	475	84423.58722	0	0.791628287	0.747150247	0.801396003	0.880548179	0.91242346	0.165273212
chr15	91997074	92131290	1471	84420.11794	0	0.846017904	0.753146389	0.815278621	0.862202886	0.861618743	0.109056497
chr8	140677847	140737392	540	84389.56686	0	0.794526625	0.736032562	0.807786484	0.896553082	0.90758742	0.171554858
chr11	132827168	132966244	1335	84345.9605	0	0.780592129	0.758738246	0.805244632	0.846851649	0.862173818	0.103435572
chr10	33056215	33245951	1690	84339.24515	0	0.90646287	0.758418521	0.887201408	0.889768686	0.899555859	0.148044349
chr5	61613844	61691964	615	84230.43997	0	0.849721471	0.824593405	0.834381698	0.839012945	0.744531577	0.105189894
chr10	14291608	14341998	425	84225.33317	0	0.672423939	0.632974749	0.708061355	0.800608965	0.806812103	0.173837355
chr8	22369563	22435793	958	84131.44584	0	0.710696996	0.653449968	0.778604616	0.868021476	0.858157669	0.214571508
chr7	2564365	2646456	1603	84116.55824	0	0.737851614	0.697626576	0.754276892	0.817174538	0.781310029	0.119547962
chr3	56686179	56812329	1194	84027.50404	0	0.711360522	0.662458864	0.805414114	0.850769053	0.811778989	0.188310189
chr15	89335910	89390679	761	83826.91976	0	0.321182416	0.265032043	0.335513162	0.532036482	0.388954233	0.267004439
chr8	144548830	144624540	1262	83801.60326	0	0.823494095	0.771243427	0.858462132	0.911359303	0.889963334	0.140115876
chr18	50569577	50751754	1649	83368.28466	0	0.814089012	0.815499361	0.867493015	0.892277605	0.705768287	0.186509319
chr12	131954656	132080202	2117	83353.86769	0	0.865772525	0.77966713	0.856347721	0.882623017	0.830855276	0.102955887
chr5	395024	464512	1284	83321.18457	0	0.798026691	0.754238164	0.814380491	0.860564231	0.851620986	0.106326067
chr6	157148114	157235826	1264	83255.43272	0	0.768886917	0.703101443	0.757815775	0.852647734	0.758661728	0.149546291
chr7	2272524	2309469	658	83217.09217	0	0.846443287	0.832942226	0.878012934	0.929967112	0.944938599	0.111996374
chr10	12536301	12693792	1957	83188.97558	0	0.827179068	0.748705276	0.817682664	0.89712176	0.842609341	0.148416484
chr12	57130490	57272738	1842	82961.02146	0	0.651465256	0.582149361	0.66760251	0.733365267	0.69441496	0.151215906
chr3	126725921	126862197	1182	82902.10929	0	0.868475502	0.775175436	0.873664951	0.895638725	0.910868954	0.135693517
chr6	6604557	6650584	461	82899.82494	0	0.8153989	0.756447994	0.842495575	0.914007778	0.93696093	0.180512936
chr6	17400859	17500118	971	82790.65597	0	0.841781369	0.743718209	0.824610515	0.888340659	0.888145537	0.14462245
chr7	51207719	51331864	1390	82789.34798	0	0.77593981	0.800995421	0.797761848	0.880041705	0.843831519	0.104101894
chr21	40620738	40696615	648	82759.07424	0	0.803074282	0.784086989	0.842170257	0.826992338	0.904290318	0.120203329
chr9	84810281	84875746	501	82681.55263	0	0.709996112	0.793286802	0.778183014	0.846182452	0.874628035	0.164631923
chr8	73297044	73340449	383	82605.85326	0	0.880663157	0.873982534	0.868882283	0.855288479	0.745450962	0.135212195
chr2	45877883	45957902	814	82538.94244	0	0.763677447	0.647032353	0.750629743	0.864454233	0.816617156	0.21742188
chr3	133104785	133179787	457	82246.75904	0	0.775903644	0.695943778	0.77246319	0.865749158	0.911340581	0.215396803
chr15	78886158	79037927	1751	82080.91433	0	0.841344698	0.775201524	0.840052777	0.879691664	0.88181509	0.106613566
chr17	2163069	2249439	1044	81983.22122	0	0.827105826	0.773800165	0.822748254	0.857967201	0.907242356	0.133442191
chr2	7368971	7416860	371	81851.97627	0	0.787113212	0.780351296	0.863218862	0.928368217	0.9275984	0.148016921
chr11	64036367	64160120	1827	81825.54215	0	0.76680523	0.705233616	0.739138298	0.806973589	0.757244723	0.101739973
chr12	62606307	62779460	1485	81547.09535	0	0.835131413	0.765182433	0.832152801	0.877741956	0.881520233	0.116337799
chr22	26431569	26619817	2415	81494.74627	0	0.741984816	0.727365642	0.793325501	0.828099829	0.793847966	0.100734187
chr5	88700647	88735769	220	81363.04101	0	0.523649209	0.574322951	0.624694715	0.843246024	0.806034318	0.319596815
chr10	69321116	69449294	1476	81265.72768	0	0.772314009	0.676118106	0.779256133	0.821127366	0.825031173	0.148913067
chr16	7570469	7809093	2091	81027.24702	0	0.866876813	0.813714426	0.869619601	0.914176544	0.811749928	0.102426616
chr10	3737950	3788164	751	80953.69898	0	0.651832125	0.620741311	0.677930609	0.712833679	0.742850682	0.122109371
chr2	237243605	237421358	1932	80854.49612	0	0.89499905	0.818737061	0.893198065	0.912157031	0.920029855	0.101292795
chr10	123988377	124133876	2098	80763.61582	0	0.779797051	0.682059195	0.788167399	0.857946838	0.741560544	0.175887643
chr14	101783448	101934989	2074	80537.65891	0	0.842635476	0.756804246	0.8471973	0.882432782	0.855031253	0.125628536
chr5	10441508	10563471	1753	80462.3231	0	0.811683229	0.771541334	0.822033486	0.884308408	0.85030095	0.112767074
chr13	112073634	112147076	1097	80432.41735	0	0.759375259	0.706733859	0.760039475	0.799874659	0.819830468	0.113096609
chr3	133810399	133894872	695	80360.59195	0	0.689081724	0.646584793	0.719137937	0.784318763	0.799542374	0.152957581
chr14	54691119	54823301	1258	80215.01159	0	0.828246377	0.788640606	0.831289207	0.863614923	0.88930945	0.100668844
chr8	135493934	135546061	382	80192.86944	0	0.536485726	0.735325157	0.7112423	0.89300669	0.92045166	0.383965934
chr9	87584825	87717250	1430	79759.27314	0	0.814000159	0.646403317	0.822246809	0.878369173	0.745603256	0.231965857
chr20	1895540	1914354	284	79735.37024	0	0.332763678	0.311588535	0.393052864	0.667594933	0.597655711	0.356006398
chr8	141006978	141123551	1693	79693.14224	0	0.842430584	0.778659814	0.836637007	0.901405641	0.879239607	0.122745827
chr2	105563768	105654671	954	79637.81382	0	0.802260859	0.786579907	0.843111259	0.894240275	0.870004011	0.107660368
chr10	12402108	12518154	1592	79327.51144	0	0.794284007	0.724527412	0.790235698	0.89665295	0.821978403	0.172125538
chr15	77488995	77630006	1642	79202.96159	0	0.7961469	0.747109763	0.79226004	0.839392008	0.852421219	0.105311456
chr14	92698956	92744276	688	79119.61457	0	0.763910706	0.776259972	0.836559609	0.895593863	0.87822368	0.131683157
chr19	31256705	31348758	1241	79020.01415	0	0.743583061	0.789616338	0.81852785	0.868450218	0.876437169	0.132854109
chr10	14353557	14424637	638	79019.57297	0	0.793724441	0.743385688	0.814033042	0.886053273	0.884214117	0.142667585
chr1	230336040	230425423	1055	78893.97864	0	0.591667622	0.399491106	0.582793581	0.790069503	0.664697506	0.390578397
chr22	38708890	38806172	1404	78489.91499	0	0.711362732	0.566701185	0.697491918	0.802387036	0.738882935	0.235685851
chr10	132040405	132108251	984	78384.64634	0	0.768675059	0.707954356	0.781976553	0.807574309	0.839146535	0.131192179
chr20	50511783	50604050	1086	78359.13452	0	0.756640136	0.649227625	0.790802203	0.858682653	0.818425338	0.209455028
chr10	131959564	131981491	458	78054.78301	0	0.540957657	0.537485505	0.643217364	0.757037371	0.764908986	0.227423481
chr17	73988400	74141018	1851	78032.38152	0	0.857295438	0.802402387	0.863909934	0.903321237	0.910462445	0.108060057
chr15	36844597	36904823	512	78002.4069	0	0.675965401	0.586357272	0.62073953	0.540567558	0.486121431	0.18984397
chr2	199350673	199404889	343	77941.70008	0	0.722418465	0.817543097	0.86456437	0.929136658	0.947229886	0.22481142
chr16	3944058	4061523	2084	77825.73604	0	0.867404979	0.803424271	0.871463191	0.903663211	0.872158033	0.10023894
chr17	66602523	66702267	1040	77285.87684	0	0.818357608	0.753758586	0.848174509	0.890876446	0.892970347	0.13921176
chr5	172529793	172683176	1851	77052.32736	0	0.862707748	0.783787114	0.838673057	0.87857365	0.886354899	0.102567785
chr10	25801430	25834291	233	77025.30193	0	0.895328284	0.8672599	0.854163431	0.801063364	0.671887129	0.223441155
chr1	184387773	184507915	831	76849.04018	0	0.813377031	0.766825274	0.805617312	0.866328059	0.901815077	0.134989802
chr18	3552450	3600554	555	76718.31136	0	0.744950836	0.726264267	0.764116078	0.864484273	0.860062955	0.138220006
chr8	138588664	138665732	665	76703.83842	0	0.845707848	0.806525295	0.854933593	0.907842437	0.920400029	0.113874734
chr16	19169260	19225186	684	76695.61309	0	0.759203796	0.676169748	0.786887987	0.868886447	0.881697227	0.205527479
chr1	220872139	220948489	911	76446.36029	0	0.533899763	0.517974188	0.479202293	0.432477044	0.43662044	0.10142272
chr8	9915763	10018001	943	76214.81413	0	0.772453205	0.742688618	0.785578744	0.854286256	0.851912396	0.111597638
chr16	83969305	84013276	627	76214.64226	0	0.793060498	0.751821635	0.690013257	0.762848613	0.631093241	0.161967257
chr8	26245573	26348253	872	75972.07072	0	0.782605352	0.757099293	0.801786435	0.84904642	0.623964569	0.225081851
chr2	60468464	60541444	730	75883.73441	0	0.602340795	0.604320967	0.780281397	0.855765155	0.729305964	0.253424359
chr2	152560824	152609326	376	75866.90481	0	0.76343652	0.732640222	0.823083396	0.891230658	0.90041519	0.167774967
chr10	24401402	24508318	1009	75622.61613	0	0.809346808	0.856462677	0.862472027	0.90420255	0.910562917	0.101216109
chr7	1070484	1109597	828	75520.24801	0	0.811590011	0.801395541	0.85065414	0.889456042	0.787465069	0.101990973
chr1	21598699	21668616	847	75412.73319	0	0.594474614	0.604027229	0.586824256	0.689367371	0.408313549	0.281053821
chr2	44782927	44820754	404	75281.20925	0	0.756099187	0.69770383	0.726189038	0.762714753	0.811755224	0.114051395
chr21	33010141	33042976	508	75124.42871	0	0.375876531	0.330946024	0.374426509	0.376045799	0.515108216	0.184162192
chr18	11757125	11792579	352	75082.70223	0	0.831074815	0.736104504	0.780168787	0.855327328	0.486492765	0.368834563
chr8	4365501	4468321	892	75046.12492	0	0.82607291	0.776893395	0.818395524	0.91868414	0.887601491	0.141790746
chr12	119671982	119825141	1783	74955.20198	0	0.725581916	0.725819198	0.743452835	0.82950197	0.737111013	0.103920055
chr10	11662762	11731885	977	74920.23096	0	0.817818808	0.806589989	0.867883462	0.922836036	0.884849296	0.116246047
chr11	133546813	133585156	377	74758.011	0	0.817964792	0.759785462	0.833795373	0.934136513	0.947468722	0.18768326
chr11	134355115	134411514	887	74377.23277	0	0.726694776	0.60120288	0.727904297	0.853173688	0.806952189	0.251970808
chr9	98354891	98390220	347	74333.16595	0	0.788392441	0.748410983	0.792771675	0.853653298	0.932858028	0.184447044
chr1	175464433	175531661	513	74288.09786	0	0.77137921	0.688253253	0.752472442	0.862409381	0.869102249	0.180848996
chr10	61959787	62037648	648	74222.29528	0	0.794092732	0.779289339	0.809663469	0.884675878	0.893646214	0.114356875
chr13	111160746	111220810	819	74194.26273	0	0.68091065	0.636211907	0.725662764	0.829287338	0.777122865	0.193075431
chr1	184526700	184658867	1022	74174.06936	0	0.843614972	0.819641869	0.85131383	0.91030846	0.925645161	0.106003292
chr8	135547158	135597672	342	74078.68249	0	0.579506487	0.731185551	0.729128487	0.891680473	0.899211697	0.319705209
chr5	17218169	17264048	481	73990.10308	0	0.460729519	0.401654212	0.488381022	0.551369604	0.647405647	0.245751435
chr11	8081873	8115775	367	73934.60207	0	0.586257036	0.440837801	0.61252012	0.720460796	0.784682107	0.343844306
chr12	2168093	2308631	1589	73864.17699	0	0.813237388	0.705644813	0.767299103	0.828102036	0.824984185	0.122457223
chr2	151931331	152059568	1105	73721.38548	0	0.775215333	0.787005537	0.80048005	0.834211811	0.729767647	0.104444164
chr1	41811447	41909521	765	73649.08501	0	0.830172174	0.734218776	0.809465812	0.868053372	0.895258813	0.161040036
chr3	37453281	37579256	1092	73538.84291	0	0.835918799	0.745321028	0.846295243	0.901074283	0.892596944	0.155753254
chr7	151525841	151631858	1364	73335.84704	0	0.820439644	0.760135139	0.803081367	0.860781389	0.729687468	0.131093921
chr19	4346108	4399570	895	73079.32351	0	0.664869726	0.560176507	0.734145355	0.793039586	0.805114106	0.244937599
chr1	156366575	156428315	730	72991.09055	0	0.643505378	0.579467172	0.652432158	0.770779235	0.729149892	0.191312063
chr8	27217076	27315568	916	72858.56821	0	0.667071595	0.602989284	0.688667504	0.750683511	0.738506365	0.147694227
chr7	98755777	98861629	1351	72838.77206	0	0.859271189	0.804191809	0.852668814	0.891729738	0.906158676	0.101966867
chr16	87396930	87488265	1581	72824.53829	0	0.756667936	0.682727213	0.767961612	0.802091144	0.798851533	0.119363931
chr17	78844128	78924356	1397	72749.46226	0	0.822732155	0.811534146	0.775111809	0.774142636	0.890048506	0.11590587
chr9	128197574	128250110	705	72741.62624	0	0.590020199	0.537619044	0.595180732	0.739734443	0.710404203	0.202115399
chr7	572266	601563	504	72680.0519	0	0.726618166	0.715376663	0.79621717	0.876739151	0.84635715	0.161362488
chr17	45912909	45982815	793	72679.58934	0	0.714725908	0.641581842	0.725870093	0.785157975	0.82245923	0.180877388
chr8	133100668	133213413	1092	72677.45753	0	0.859727101	0.815336106	0.857331632	0.918207621	0.912894482	0.102871515
chr4	184072993	184137392	681	72516.90307	0	0.834179574	0.77898808	0.866190363	0.911269631	0.918093818	0.139105738
chr5	139649538	139675930	284	72296.37579	0	0.423390006	0.305616334	0.515440884	0.599702292	0.756444179	0.450827846
chr4	38019680	38146493	1367	72204.55015	0	0.906681538	0.798829195	0.894658742	0.923863	0.918548777	0.125033805
chr3	122913777	123022056	1049	72180.02737	0	0.844202943	0.730820408	0.827128456	0.903979067	0.893317108	0.173158658
chr18	58864727	59009496	1565	72084.22495	0	0.76228464	0.645870871	0.73378206	0.805859175	0.759472364	0.159988304
chr6	143561921	143671170	872	71999.92534	0	0.833243062	0.794638121	0.823398218	0.869072489	0.907871659	0.113233538
chr22	26259504	26345725	832	71927.87805	0	0.849794116	0.707608383	0.843794223	0.86288901	0.920971155	0.213362772
chr5	72161682	72267277	822	71874.05385	0	0.747674798	0.647935803	0.740868179	0.78110646	0.829580073	0.18164427
chr10	132694077	132757353	1248	71697.61403	0	0.891426615	0.841334533	0.889989478	0.92463944	0.693639229	0.231000212
chr5	175800699	175906299	1214	71604.85486	0	0.749384396	0.643466919	0.69809165	0.80341102	0.770080478	0.159944101
chr1	203579093	203683311	1063	71531.39991	0	0.817492214	0.772485372	0.766229208	0.822240542	0.878071877	0.111842669
chr7	71135513	71295723	1606	71523.8765	0	0.81681505	0.748314478	0.82401646	0.892112905	0.817286142	0.143798427
chr5	174067460	174168840	969	71291.02025	0	0.79970403	0.713867827	0.725531165	0.787632307	0.66287831	0.13682572
chr7	2359521	2473975	2029	71205.57572	0	0.850273027	0.755706058	0.847668414	0.869371523	0.849976302	0.113665465
chr10	34606391	34755444	1530	71036.0621	0	0.917384373	0.806122032	0.894376943	0.889428137	0.88071499	0.11126234
chr1	25549973	25584271	514	70870.83476	0	0.787168563	0.753131685	0.821094163	0.863391711	0.895524535	0.14239285
chr14	103699064	103772246	1257	70858.65406	0	0.681411737	0.606436366	0.71033213	0.801682155	0.731006826	0.195245789
chr8	103095121	103199547	805	70844.8052	0	0.733543295	0.707528031	0.766280416	0.810026467	0.837247079	0.129719049
chr5	163539623	163646050	795	70804.42882	0	0.795767519	0.769491278	0.843121906	0.864425579	0.872512773	0.103021495
chr16	28248656	28319793	917	70623.7842	0	0.700732752	0.678101073	0.737958345	0.809816448	0.817498987	0.139397914
chr6	16665786	16759950	774	70486.48349	0	0.732677637	0.714703998	0.766782323	0.820177889	0.588686558	0.231491331
chr5	176765140	176800489	491	70379.3954	0	0.819683927	0.734815289	0.821553595	0.892607497	0.913568391	0.178753102
chr20	36320972	36444931	1433	70275.51814	0	0.787432097	0.732378373	0.781879864	0.868048665	0.774590611	0.135670293
chr17	19479647	19583645	1381	70203.64678	0	0.811167039	0.717551181	0.805333817	0.835029208	0.802144131	0.117478027
chr22	48498496	48575104	1184	70059.8424	0	0.820830978	0.724707397	0.832549329	0.860228494	0.868784621	0.144077223
chr5	88818464	88853776	239	69850.17745	0	0.402080208	0.709908449	0.660458063	0.909078132	0.922386664	0.520306456
chr14	72624246	72761427	1291	69599.68785	0	0.911968211	0.777326456	0.904428658	0.90293569	0.931056711	0.153730255
chr9	135234891	135265269	475	69564.3072	0	0.776149397	0.725050444	0.849418036	0.926871099	0.916902967	0.201820654
chr6	136000860	136058032	369	69541.6332	0	0.903580235	0.902122447	0.900318415	0.881554354	0.721001386	0.182578849
chr1	204234832	204357090	1201	69506.55789	0	0.73447341	0.76197968	0.764819869	0.74887076	0.643392264	0.121427605
chr8	140519818	140595239	1402	69297.96611	0	0.858292985	0.844428405	0.880506975	0.888434569	0.787064539	0.10137003
chr19	45089900	45144526	977	69280.96666	0	0.615131964	0.544571472	0.606470445	0.731287394	0.703606102	0.186715922
chr18	44718399	44759514	291	69258.41556	0	0.739576741	0.773190722	0.798004441	0.852236839	0.900270647	0.160693906
chr15	74376774	74458881	944	69017.44969	0	0.668863464	0.623353942	0.747231186	0.829652051	0.792894352	0.206298109
chr2	99800732	99916905	1015	68914.41099	0	0.850198279	0.797422828	0.842551523	0.896727268	0.897482183	0.100059355
chr12	130389601	130436554	749	68755.51988	0	0.810948881	0.732586876	0.833089778	0.895983529	0.896371477	0.163784601
chr10	15175364	15286573	1344	68678.78437	0	0.84551191	0.777385814	0.825260835	0.869083714	0.751529287	0.117554427
chr12	120641479	120682030	566	68618.66254	0	0.639082262	0.68834907	0.733039389	0.805789382	0.816564928	0.177482666
chr1	18903966	18959763	840	68515.55198	0	0.665050107	0.642876051	0.679968919	0.709068954	0.771603061	0.12872701
chr13	113446347	113488769	793	68504.11525	0	0.810000504	0.803641967	0.832808989	0.871556879	0.905620051	0.101978084
chr1	183893598	183987228	783	68258.68916	0	0.842467664	0.816806779	0.855908194	0.907319834	0.922298188	0.105491409
chr3	147349234	147425399	1443	68209.25253	0	0.394376722	0.348586875	0.216511744	0.300162548	0.385470284	0.177864979
chr22	25597224	25655940	507	68190.24172	0	0.821718359	0.722648849	0.830955013	0.922707682	0.944290901	0.221642052
chr7	31321555	31386528	528	68164.41528	0	0.768359387	0.756013709	0.792772581	0.905960558	0.911920119	0.15590641
chr2	65281753	65338156	677	68154.08543	0	0.786169867	0.796407536	0.832790611	0.904490903	0.89048622	0.118321036
chr17	80434838	80477065	718	67888.08164	0	0.551130745	0.471702002	0.591310611	0.718616029	0.673000336	0.246914027
chr3	12994780	13099631	1504	67660.28527	0	0.683897765	0.625655021	0.666494386	0.746975773	0.710134467	0.121320753
chr7	1702766	1746030	668	67589.5517	0	0.836832444	0.814366837	0.871335182	0.900120026	0.93043897	0.116072133
chr1	57040187	57173652	901	67458.88506	0	0.881723633	0.75932235	0.859982398	0.902680025	0.921237705	0.161915354
chr7	71471997	71550663	795	67444.90563	0	0.826353465	0.775653379	0.828155473	0.894218009	0.874706859	0.11856463
chr5	54429682	54475146	368	67428.77241	0	0.792233843	0.797481706	0.833756643	0.903683591	0.912941118	0.120707275
chr16	27453529	27550945	1440	67355.92378	0	0.837521168	0.739785803	0.827216734	0.860082524	0.83397738	0.120296721
chr7	5199538	5282322	1443	67324.46468	0	0.811513301	0.749486861	0.821860065	0.856207753	0.852365989	0.106720892
chr10	10671496	10841189	1416	67210.98757	0	0.783814732	0.767167071	0.822850516	0.904857414	0.81653502	0.137690344
chr16	23057327	23150894	940	67142.81487	0	0.757487537	0.684057292	0.743836138	0.807265613	0.828804551	0.144747259
chr5	88756301	88789535	243	67131.8829	0	0.501376364	0.68587808	0.671658635	0.886119821	0.86054525	0.384743457
chr10	79279524	79332116	656	67053.58773	0	0.797065524	0.7271677	0.808632032	0.86016935	0.888558827	0.161391127
chr18	13383750	13507833	1713	67005.19305	0	0.830820516	0.824663647	0.869548047	0.84600345	0.690105303	0.179442744
chr22	17818559	17876566	975	66914.36423	0	0.771811586	0.72399934	0.820009692	0.870902147	0.86300938	0.146902807
chr19	2673992	2709140	666	66856.16525	0	0.80301234	0.798295387	0.81862103	0.867683186	0.495703714	0.371979472
chr5	73883496	74000901	889	66767.5619	0	0.826769239	0.760901949	0.820237804	0.883797287	0.879133504	0.122895338
chr10	116669140	116738707	823	66450.07197	0	0.689645471	0.622610775	0.718273126	0.840772998	0.767994771	0.218162223
chr3	56279668	56384431	642	66333.36633	0	0.85473442	0.767428731	0.854806199	0.898872965	0.923426531	0.1559978
chr2	1814236	1955658	2059	66329.94472	0	0.743782488	0.697981265	0.772322042	0.820412495	0.713514637	0.12243123
chr8	135607820	135651189	365	66191.01825	0	0.611264971	0.767017	0.753750415	0.90098819	0.920046195	0.308781223
chr7	154268017	154456563	1995	66181.19788	0	0.820479533	0.739637993	0.842038842	0.872157681	0.720647938	0.151509743
chr5	10600415	10638831	530	66030.48458	0	0.742412702	0.605622741	0.757943695	0.863903321	0.843627485	0.25828058
chr7	4684296	4766593	1687	65941.96032	0	0.740998184	0.660232664	0.772445359	0.807691393	0.788933006	0.147458728
chr9	131829244	131907389	1255	65892.92143	0	0.854578425	0.811504218	0.852012699	0.912570775	0.888949111	0.101066557
chr16	8876158	8953341	1084	65837.63089	0	0.775884797	0.686985006	0.778790665	0.852076106	0.809420777	0.1650911
chr18	3492244	3551351	561	65741.59775	0	0.743424324	0.718425114	0.788748311	0.870569461	0.858822637	0.152144347
chr12	125186929	125231835	496	65735.07391	0	0.583449667	0.569550879	0.647912436	0.752995997	0.708519747	0.183445117
chr2	31226157	31284291	622	65586.59832	0	0.741820436	0.639427743	0.743937961	0.833863045	0.856714327	0.217286584
chr11	118039776	118118122	889	65500.46275	0	0.905913828	0.860164359	0.90361284	0.92030655	0.814047833	0.106258717
chr16	87295079	87380154	1425	65316.66275	0	0.773508669	0.664954218	0.776713271	0.822371945	0.811848919	0.157417727
chr10	79243864	79278273	502	65312.49995	0	0.685821519	0.603707542	0.692815904	0.693331554	0.819871556	0.216164014
chr10	132208276	132307193	1727	65308.73705	0	0.725127731	0.660920868	0.741459779	0.851172796	0.737684724	0.190251928
chr2	101696403	101764255	586	65225.83516	0	0.710020811	0.645384908	0.73333094	0.764504279	0.823140369	0.177755461
chr5	175538366	175650336	1176	65180.38733	0	0.823252637	0.829121304	0.859186243	0.91557631	0.802068689	0.11350762
chr9	71654939	71747368	684	65081.08137	0	0.861070179	0.757110766	0.851543868	0.924946264	0.922685434	0.167835498
chr17	77141499	77254921	1720	64995.59529	0	0.69941325	0.622817659	0.7630451	0.85323119	0.679041166	0.230413531
chr14	64390586	64459285	710	64980.36724	0	0.805017053	0.760048701	0.800182144	0.886583809	0.728972232	0.157611577
chr9	92703013	92778989	895	64977.09898	0	0.768066861	0.696578963	0.772411532	0.832862859	0.815434193	0.136283896
chr11	3116592	3176903	904	64908.04855	0	0.714029483	0.72977803	0.769512771	0.786112372	0.827212144	0.113182661
chr1	182661988	182678233	157	64894.37339	0	0.781820101	0.740182368	0.664857608	0.671331547	0.30160604	0.480214061
chr18	33685248	33763389	448	64857.38038	0	0.809581196	0.815017964	0.813275178	0.854362464	0.914964492	0.105383296
chr10	80094750	80210373	1374	64722.83797	0	0.779754349	0.680753464	0.790684322	0.873051367	0.810039946	0.192297903
chr17	39612976	39662303	586	64681.40507	0	0.594740146	0.511698725	0.578260277	0.664674973	0.451282396	0.213392577
chr7	31053239	31114759	563	64388.81618	0	0.773854825	0.695028077	0.766078273	0.767630706	0.885119004	0.190090927
chr3	52009669	52150584	1664	64367.93653	0	0.75083858	0.724335897	0.788078076	0.844241266	0.787505033	0.119905369
chr9	958927	986688	510	64151.49477	0	0.407696977	0.351760488	0.372467597	0.254607442	0.240296893	0.167400084
chr8	74205155	74317483	876	64101.66885	0	0.780654844	0.711220523	0.832202987	0.895941453	0.846685366	0.18472093
chr12	4272675	4317161	678	64100.30118	0	0.511625803	0.573418821	0.603983463	0.764771985	0.677958446	0.253146182
chr5	87750887	87788920	223	63999.37388	0	0.6762554	0.597018401	0.677337871	0.815370894	0.814404548	0.218352492
chr4	6101368	6196544	1163	63996.67554	0	0.770463205	0.686244164	0.760762595	0.849435431	0.704814017	0.163191267
chr4	86999108	87109736	1012	63767.27113	0	0.766250908	0.68247568	0.779253716	0.820401096	0.82383268	0.141357
chr18	55435718	55493130	396	63762.14171	0	0.822996376	0.703228928	0.826946571	0.901403377	0.914263227	0.211034298
chr12	119051664	119102725	400	63690.35495	0	0.73670541	0.776094934	0.797568688	0.809214647	0.880724598	0.144019188
chr17	79560099	79623053	1007	63541.11552	0	0.562246471	0.533103061	0.602663019	0.73088855	0.675952941	0.197785489
chr10	15287596	15370148	1011	63532.09794	0	0.781786502	0.698511696	0.780076778	0.854415192	0.655105629	0.199309562
chr15	37855940	37893165	265	63455.80519	0	0.893892224	0.870933489	0.849659578	0.867673713	0.723401395	0.170490829
chr2	63018466	63070715	624	63424.96906	0	0.621623372	0.535405048	0.619982135	0.600204861	0.714359854	0.178954806
chr1	203252745	203341379	961	63279.67441	0	0.710875506	0.653293285	0.714078102	0.752727155	0.79309143	0.139798145
chr8	47667018	47737480	793	63245.27303	0	0.793214286	0.711281351	0.81389681	0.865510057	0.851612946	0.154228706
chr17	2781111	2809343	430	63120.56463	0	0.685039129	0.668940384	0.763493031	0.84883353	0.856242707	0.187302323
chr22	43463575	43494747	428	63054.6421	0	0.643032328	0.682013483	0.712151024	0.840249137	0.808682688	0.197216808
chr11	61437793	61537487	1377	63048.03497	0	0.756320755	0.678153239	0.766105146	0.804140889	0.691127299	0.12598765
chr6	13134553	13231594	850	62970.54056	0	0.82661588	0.770133783	0.821866877	0.902962026	0.64642175	0.256540276
chr4	151851108	151902769	423	62941.11969	0	0.822228318	0.787505121	0.840454783	0.902174117	0.917543562	0.130038441
chr2	45748224	45829289	829	62934.94111	0	0.818864354	0.665655284	0.803155618	0.878112701	0.868674843	0.212457417
chr13	51804310	51845976	503	62748.92996	0	0.856120678	0.791868591	0.816225441	0.83921283	0.699379666	0.156741013
chr2	174768573	174823619	481	62722.66339	0	0.591512604	0.573903984	0.658657186	0.861670761	0.743372686	0.287766777
chr3	133349790	133394028	287	62701.18343	0	0.72771008	0.677404606	0.777378138	0.865513775	0.900217126	0.222812521
chr3	16404673	16483067	643	62630.93833	0	0.748383056	0.740271143	0.815309905	0.862209288	0.868964335	0.128693192
chr2	16597302	16676489	667	62444.26553	0	0.550861344	0.491721792	0.596883318	0.767938582	0.63693245	0.276216791
chr12	70389431	70436414	362	62360.43934	0	0.7720071	0.726100657	0.821299098	0.911408501	0.894875464	0.185307844
chr22	39560292	39661974	1297	62273.81939	0	0.798076337	0.672354364	0.802562675	0.866691078	0.808900515	0.194336714
chr18	58171536	58281089	1066	62219.84082	0	0.750482524	0.685033467	0.763849116	0.82461158	0.671913324	0.152698256
chr3	16484070	16572909	740	62117.79732	0	0.73490666	0.736258436	0.8015267	0.809667328	0.866223251	0.131316591
chr9	98527053	98546576	186	62109.59033	0	0.671043506	0.612103261	0.750064011	0.878856194	0.91210522	0.30000196
chr17	11291117	11472281	1656	62039.1446	0	0.916972661	0.807552208	0.899400283	0.917390937	0.919143595	0.111591387
chr11	70686811	70746203	863	62029.95883	0	0.740675892	0.744693418	0.746180742	0.795442233	0.846777187	0.106101295
chr21	25978443	26097174	973	61930.32515	0	0.747579773	0.69026109	0.758034338	0.842228006	0.79087725	0.151966916
chr14	99377579	99476911	1218	61840.1068	0	0.857151537	0.718900392	0.820547311	0.89007701	0.808135766	0.171176619
chr3	133395067	133426820	316	61782.79974	0	0.768915269	0.753994024	0.817584834	0.87038448	0.900217065	0.146223041
chr1	11432017	11556003	1496	61781.70458	0	0.844683205	0.715141886	0.799114903	0.84563795	0.809024919	0.130496064
chr5	168079501	168201899	1239	61625.02399	0	0.870576822	0.762947095	0.852985915	0.843486049	0.837085587	0.107629727
chr2	240792589	240806602	202	61604.19886	0	0.641766931	0.576210575	0.7325024	0.788025708	0.855154678	0.278944102
chr3	73541277	73610547	527	61381.61368	0	0.768247366	0.818222279	0.811931403	0.906329877	0.918379052	0.150131686
chr8	66477995	66554323	738	61214.51573	0	0.733654997	0.703786948	0.782384271	0.871337197	0.829578539	0.167550248
chr4	6337433	6471802	1837	61063.25157	0	0.606962906	0.554657198	0.615811401	0.741803976	0.54704665	0.194757326
chr6	138265194	138344050	753	61024.11487	0	0.858922676	0.758938358	0.859181631	0.910999087	0.899609382	0.152060729
chr16	19603792	19716125	1401	60760.36423	0	0.831740323	0.757182139	0.832771734	0.8819465	0.851645738	0.124764361
chr1	30086586	30131774	506	60645.22468	0	0.797877464	0.779002068	0.831672846	0.883491426	0.898263126	0.119261059
chr2	45830726	45876669	398	60589.64287	0	0.739353199	0.63331842	0.73830062	0.881416986	0.860290265	0.248098566
chr2	101332166	101390617	682	60549.69925	0	0.801122316	0.7082585	0.805797886	0.859487193	0.875858448	0.167599948
chr16	84014316	84111368	1539	60541.62581	0	0.811253657	0.716692101	0.793241106	0.834005005	0.766069665	0.117312904
chr2	2866345	2883762	261	60538.32819	0	0.888489409	0.836010758	0.87183432	0.853642137	0.719188755	0.169300654
chr9	113585028	113632026	621	60526.41157	0	0.827993768	0.803511339	0.852925743	0.871865882	0.916018398	0.112507059
chr10	133086859	133110866	417	60503.35468	0	0.609035578	0.682532679	0.699479181	0.700820972	0.822458531	0.213422953
chr18	3963784	3990196	225	60465.97772	0	0.735222844	0.728150189	0.785667385	0.897299959	0.893330327	0.16914977
chr2	12752722	12774440	175	60346.11957	0	0.728268934	0.734660156	0.767572734	0.917115698	0.916178908	0.188846764
chr15	33109196	33149138	376	60194.44209	0	0.763013913	0.853023608	0.86145133	0.909429925	0.922238317	0.159224404
chr2	11345904	11460642	1369	60151.64132	0	0.774822515	0.750403071	0.806847807	0.858990968	0.797470855	0.108587897
chr7	55041776	55166149	1435	60018.61013	0	0.848701226	0.825191084	0.85363172	0.908012546	0.790909798	0.117102749
chr20	16252151	16373379	966	59954.30557	0	0.860310762	0.822816895	0.882051247	0.91739461	0.9344753	0.111658405
chr3	13491147	13548721	703	59697.13228	0	0.82774433	0.782687981	0.851620484	0.896112574	0.8956577	0.113424593
chr1	175727122	175781389	385	59655.42906	0	0.749796713	0.717527007	0.783612908	0.847591165	0.872994019	0.155467012
chr13	35630571	35726549	937	59546.65129	0	0.891584007	0.802608579	0.876166471	0.89752968	0.910004952	0.107396373
chr9	79570973	79652703	628	59504.54827	0	0.740074767	0.730452813	0.750262611	0.718843289	0.604973839	0.145288772
chr22	40399324	40468175	716	59458.54367	0	0.808973214	0.762892055	0.846907011	0.910190923	0.916069459	0.153177403
chr1	41602859	41662006	604	59431.35883	0	0.759118499	0.719988764	0.758569982	0.859906663	0.845271189	0.139917899
chr3	16361532	16403454	406	59169.03153	0	0.729587978	0.695812474	0.793927501	0.857585498	0.852701235	0.161773024
chr9	124046187	124099171	630	59113.41024	0	0.837433786	0.80934862	0.844502082	0.9066419	0.910475039	0.101126419
chr20	58892547	58918526	343	59112.0082	0	0.665790436	0.649425916	0.650931697	0.610400273	0.8059212	0.195520927
chr12	123389978	123439209	806	58893.23152	0	0.714339077	0.712486679	0.761098544	0.824647982	0.834981078	0.122494399
chr20	1822988	1894318	729	58870.4009	0	0.744728149	0.739414286	0.745368292	0.816258668	0.845399714	0.105985428
chr16	87691650	87727974	745	58820.79778	0	0.786238363	0.728719809	0.804006302	0.852475678	0.851738474	0.123755869
chr15	71180221	71228970	507	58663.38537	0	0.805227845	0.770696806	0.820661083	0.874107318	0.90441526	0.133718454
chr1	164762054	164867223	824	58631.39632	0	0.839326078	0.777698069	0.836468397	0.868135866	0.893969687	0.116271617
chr5	9346251	9472043	945	58616.14225	0	0.889584428	0.761910817	0.866180985	0.894570532	0.924134678	0.162223861
chr12	132306859	132328486	392	58567.89572	0	0.565720667	0.670773964	0.684742153	0.812810921	0.814002211	0.248281544
chr20	63360677	63398633	592	58565.66978	0	0.685851435	0.652799212	0.721761354	0.800560849	0.79245615	0.147761637
chr11	113431818	113470471	320	58497.95944	0	0.895194278	0.827803141	0.848444442	0.862561086	0.587988986	0.307205292
chr5	169076810	169200656	1133	58472.89538	0	0.901492299	0.755683333	0.86960092	0.908055821	0.882993846	0.152372488
chr19	47458042	47519285	951	58423.02554	0	0.535014285	0.448048648	0.580235838	0.70553841	0.633972373	0.257489761
chr5	7404356	7452208	386	58385.6033	0	0.756683378	0.786915308	0.827935866	0.870017842	0.905004577	0.148321199
chr11	61666825	61753896	1233	58331.46262	0	0.724659372	0.614037141	0.755198344	0.818505856	0.77587196	0.204468715
chr9	135325887	135361593	597	58331.28037	0	0.804205223	0.726832247	0.830471264	0.894713901	0.892312869	0.167881654
chr4	175724155	175753934	214	58285.33622	0	0.697386933	0.684091252	0.7117767	0.872847599	0.867364275	0.188756346
chr18	32308734	32384588	561	58269.1474	0	0.836243337	0.79777615	0.873522155	0.896764141	0.910432158	0.112656008
chr1	244748087	244798719	637	58263.28097	0	0.907672275	0.875871602	0.883900703	0.907476319	0.80421251	0.103459765
chr1	180913655	180978826	851	58237.30769	0	0.756227357	0.682248324	0.804269441	0.834765972	0.837363255	0.15511493
chr2	135155491	135225464	576	58213.79901	0	0.799645356	0.827660414	0.833934698	0.898848851	0.901138247	0.10149289
chr12	131582771	131645762	873	58209.86165	0	0.796922194	0.768621509	0.815520419	0.875957205	0.860226685	0.107335697
chr10	3107217	3167893	1194	58206.05848	0	0.791507491	0.74963504	0.792355458	0.852426874	0.819654531	0.102791834
chr2	109311568	109367882	687	58197.20666	0	0.77850721	0.7014607	0.796854355	0.865386794	0.858824789	0.163926094
chr5	173726937	173806241	936	58195.83359	0	0.817988085	0.760719009	0.806704644	0.849573566	0.861620961	0.100901951
chr1	25862913	25921055	702	58076.15944	0	0.573088276	0.591652641	0.588942177	0.631311255	0.695166263	0.122077987
chr12	116513469	116563733	647	58033.38155	0	0.768882718	0.776830408	0.796352182	0.849897988	0.870009309	0.101126591
chr1	110156858	110209786	587	57957.08547	0	0.641121527	0.629062962	0.680590881	0.776055089	0.751792588	0.146992127
chr2	101391665	101437506	607	57951.35734	0	0.805603652	0.775332356	0.824446538	0.892903703	0.894877812	0.119545456
chr20	47194133	47293019	1301	57723.48991	0	0.756089147	0.667347362	0.765706546	0.850080151	0.760483188	0.182732788
chr8	101249518	101318924	569	57695.38878	0	0.780838673	0.766494733	0.78838985	0.879955387	0.858120912	0.113460654
chr14	74388163	74441161	520	57623.65157	0	0.881070769	0.852847373	0.862501068	0.852734699	0.639988846	0.241081923
chr2	31040833	31225032	1496	57574.70819	0	0.852010296	0.792556221	0.854425783	0.867170952	0.892794148	0.100237927
chr9	128561758	128635244	1011	57468.67781	0	0.65350008	0.586788363	0.692180911	0.820569269	0.736128331	0.233780906
chr14	68867810	68986619	1357	57462.1622	0	0.709359568	0.631002683	0.726961163	0.837335291	0.646989343	0.206332608
chr11	13278919	13387397	923	57448.58524	0	0.667888999	0.708400724	0.732466324	0.824576224	0.736481813	0.156687225
chr9	135787169	135831367	788	57445.17664	0	0.821414155	0.771714933	0.815170204	0.904837729	0.870502977	0.133122796
chr10	33246983	33327210	823	57443.35933	0	0.883843745	0.559807824	0.858556943	0.847401885	0.898016215	0.338208391
chr6	12704626	12763485	433	57314.93978	0	0.572596582	0.598339167	0.595740448	0.738282197	0.323185427	0.41509677
chr15	92138295	92198817	546	57267.37833	0	0.814414876	0.721549651	0.802653135	0.87947243	0.877392162	0.157922779
chr3	113562747	113644371	719	57129.31189	0	0.877981408	0.815780784	0.872331411	0.907508422	0.932859303	0.117078519
chr7	70579784	70693798	1402	57128.80549	0	0.864352763	0.732703697	0.777662838	0.808766697	0.750806411	0.131649066
chr1	77444870	77564251	898	57078.2511	0	0.832081669	0.776564313	0.796311789	0.900822925	0.887880149	0.124258612
chr20	51392601	51500150	1445	56915.65648	0	0.894471137	0.859358862	0.89633524	0.928079196	0.812283367	0.115795829
chr20	11903555	12098615	1371	56846.03862	0	0.867132984	0.804884398	0.860626941	0.887179215	0.914639471	0.109755072
chr6	138776095	138888605	1020	56772.32148	0	0.875620543	0.797793803	0.869588401	0.898435604	0.90285907	0.105065267
chr6	34462988	34554012	1043	56739.46288	0	0.676023828	0.653689318	0.712272642	0.793768607	0.755871577	0.140079289
chr2	224822285	224992441	1252	56574.16936	0	0.892525711	0.781094051	0.862089684	0.885202673	0.903283381	0.12218933
chr1	239862841	239925010	627	56555.88371	0	0.745284636	0.791528942	0.804654287	0.886118901	0.84943916	0.140834265
chr2	45687828	45747073	524	56521.14011	0	0.782544723	0.684832383	0.773766219	0.912772441	0.860786004	0.227940058
chr7	70694921	70789720	1134	56508.87798	0	0.863784901	0.690970123	0.734746399	0.790996059	0.71874566	0.172814778
chr1	2124541	2193836	1437	56441.45017	0	0.674428467	0.618268803	0.678529623	0.790115646	0.662881194	0.171846843
chr13	112989734	113011593	449	56424.06221	0	0.686409378	0.671631648	0.708752013	0.70043108	0.819325786	0.147694138
chr6	4335929	4395390	584	56372.95821	0	0.844492409	0.797671468	0.845548943	0.886181606	0.913207314	0.115535846
chr16	6637775	6779406	1204	56368.33164	0	0.81979883	0.759391331	0.799584713	0.877113844	0.774455609	0.117722513
chr15	36936079	36953741	106	56200.8181	0	0.870417632	0.8688842	0.807811142	0.869518275	0.575940555	0.294477077
chr20	32484185	32562353	989	56197.38789	0	0.730717785	0.700864797	0.733932483	0.745032859	0.811030462	0.110165666
chr18	55349678	55373550	146	56121.72864	0	0.671895602	0.613965805	0.77171985	0.911370661	0.881756188	0.297404856
chr2	101765324	101809430	351	56115.1868	0	0.783338367	0.664324319	0.802867166	0.875694984	0.910073852	0.245749533
chr6	107635384	107709867	791	55968.94879	0	0.809805983	0.731307714	0.814250011	0.84638552	0.87508959	0.143781876
chr8	8760859	8887969	1464	55910.10844	0	0.845169711	0.770420128	0.865530831	0.875330132	0.823754062	0.104910003
chr21	31141076	31242552	1122	55896.29933	0	0.849981747	0.72853848	0.826574793	0.883153526	0.817790869	0.154615045
chr1	57287220	57364473	534	55895.42447	0	0.842366188	0.67048998	0.840308891	0.902456719	0.918884048	0.248394068
chr10	35338288	35518217	1569	55756.27632	0	0.81812728	0.76387494	0.829529876	0.87480469	0.787382934	0.110929751
chr17	1962396	1997774	556	55750.11934	0	0.651766118	0.546682635	0.704663413	0.784209456	0.8226903	0.276007665
chr13	35960897	36008793	344	55653.76307	0	0.685217543	0.650609724	0.710670564	0.799418128	0.809214187	0.158604463
chr2	152413380	152457063	340	55652.26822	0	0.772502647	0.717010832	0.793619986	0.867462756	0.872148942	0.15513811
chr17	31395342	31543230	1850	55632.97991	0	0.766468281	0.718023775	0.789123142	0.839759925	0.786305668	0.12173615
chr16	21502384	21566708	1392	55576.38755	0	0.652297636	0.607286279	0.672928896	0.719356763	0.699230079	0.112070483
chr1	226525462	226620956	1125	55476.64862	0	0.774702689	0.696518324	0.763042097	0.861461043	0.798741374	0.16494272
chr2	101810938	101874515	540	55402.95233	0	0.853165274	0.769806468	0.864206259	0.892984359	0.92765692	0.157850451
chr2	62196921	62344981	1507	55274.27762	0	0.862506327	0.867995222	0.876763325	0.906535861	0.779329429	0.127206432
chr21	32089033	32169821	670	55230.67431	0	0.85569297	0.813252463	0.8744858	0.909908804	0.928234229	0.114981766
chr2	96387583	96425153	409	55186.46775	0	0.823835269	0.806889582	0.85491498	0.907755069	0.918842518	0.111952936
chr13	30856440	30891875	371	55174.90841	0	0.758086069	0.753897524	0.81494409	0.834900268	0.873991859	0.120094335
chr4	76747021	76775206	219	55143.84023	0	0.782863399	0.808712656	0.837395955	0.908471947	0.930640853	0.147777454
chr5	93585071	93630297	619	55134.5648	0	0.464698515	0.254102473	0.227838757	0.335082797	0.490675108	0.262836351
chr20	19214511	19341657	1051	55063.31149	0	0.89819022	0.767222773	0.891061224	0.891010011	0.891103011	0.130967447
chr2	95284383	95334943	693	54998.81332	0	0.717184503	0.675842862	0.751946433	0.860051461	0.833994883	0.1842086
chr22	23235893	23315938	1221	54929.83357	0	0.786497302	0.651337172	0.783008601	0.868401824	0.682847491	0.217064653
chr17	38564146	38604189	393	54921.50835	0	0.451781453	0.48713197	0.530386655	0.56876234	0.674080128	0.222298675
chr20	32402495	32482934	889	54897.93808	0	0.779905002	0.708983433	0.766292491	0.778795076	0.837642226	0.128658793
chr10	114999007	115076066	642	54892.67977	0	0.796905571	0.767081184	0.810997389	0.880622431	0.87882041	0.113541247
chr1	225473133	225497580	336	54830.61764	0	0.74529559	0.74841808	0.795762065	0.848390185	0.877649272	0.132353682
chr21	44534543	44623537	984	54823.30189	0	0.806730132	0.762863547	0.824847697	0.868936001	0.860269119	0.106072454
chr22	29275285	29374115	1338	54820.57924	0	0.688446728	0.645486452	0.725367569	0.795715598	0.755220884	0.150229146
chr15	96332418	96374245	915	54820.41881	0	0.20575046	0.355231798	0.330680834	0.272097332	0.184866375	0.170365423
chr8	122785905	122890760	1314	54788.94659	0	0.872301947	0.775338976	0.854196384	0.887589976	0.880192339	0.112251
chr4	5806204	5867312	802	54777.21717	0	0.758966311	0.693369277	0.7661684	0.839760433	0.809551107	0.146391156
chr5	6714828	6773561	935	54740.277	0	0.781053185	0.726906673	0.798398594	0.833061234	0.841583128	0.114676455
chr19	16828914	16874257	855	54632.56444	0	0.802397719	0.717544893	0.793452287	0.875361514	0.883886872	0.166341979
chr20	36779713	36862307	1012	54621.79592	0	0.806689524	0.743536431	0.774981596	0.764737549	0.861296349	0.117759917
chr5	175085009	175126442	306	54600.0985	0	0.924726521	0.879136692	0.885249974	0.909304262	0.789125306	0.135601215
chr14	72471503	72580319	1056	54545.1407	0	0.88318076	0.811330601	0.88726642	0.901670098	0.923769642	0.112439041
chr22	24425610	24450865	301	54487.56275	0	0.873227875	0.770737532	0.851879582	0.880342503	0.527042883	0.353299619
chr4	7316263	7363475	653	54477.41126	0	0.872846058	0.827968289	0.877732614	0.903635413	0.785378467	0.118256946
chr22	44236143	44330863	1246	54466.33657	0	0.819207726	0.808985211	0.784965028	0.853067815	0.887832159	0.102867131
chr4	98453235	98552431	848	54361.2377	0	0.808034167	0.764430739	0.802971499	0.873934758	0.853570628	0.109504019
chr14	96050592	96114517	737	54352.76509	0	0.786626353	0.660400542	0.779885717	0.813645287	0.845979275	0.185578733
chr11	19905147	20071432	1487	54346.29955	0	0.767052542	0.797278798	0.796976704	0.867741517	0.810763669	0.100688975
chr9	126077802	126123699	514	54307.87564	0	0.896267294	0.867749181	0.8922934	0.910737814	0.797628403	0.11310941
chr12	129691920	129718729	360	54291.73761	0	0.766055714	0.845498458	0.837412579	0.871939976	0.910049067	0.143993353
chr3	139963703	140062417	619	54237.34466	0	0.850603361	0.715338072	0.856071806	0.893639667	0.918013534	0.202675463
chr1	160064502	160189882	1307	54173.68486	0	0.739566493	0.698623322	0.746192604	0.807796953	0.790734805	0.10917363
chr6	79404210	79462621	388	54163.39144	0	0.800822667	0.737455026	0.812480905	0.884432826	0.89515143	0.157696404
chr11	1295414	1308732	337	54123.74774	0	0.338693117	0.312448201	0.453826818	0.69632607	0.588134677	0.383877869
chr10	132478674	132505753	545	53966.77675	0	0.882898466	0.828712178	0.872025521	0.919148068	0.784381625	0.134766443
chr14	88236041	88349651	1044	53961.07819	0	0.789521437	0.738722162	0.7882817	0.792798541	0.841601874	0.102879712
chr8	133036421	133099612	678	53855.1391	0	0.844630244	0.755793974	0.818696052	0.922336978	0.884783343	0.166543004
chr12	125495370	125539566	408	53828.13105	0	0.711464156	0.740703029	0.793852309	0.854964613	0.839400376	0.143500458
chr7	151632922	151732206	1344	53727.52981	0	0.810370262	0.724807225	0.781541001	0.861210037	0.758700716	0.136402812
chr19	47354713	47418438	1009	53583.64787	0	0.787722271	0.720357918	0.782493432	0.860200839	0.864724286	0.144366368
chr9	14270907	14314928	448	53536.13072	0	0.610497432	0.490974392	0.569894884	0.718513547	0.751787315	0.260812923
chr6	138406131	138463401	563	53531.03988	0	0.810418324	0.708704403	0.831029494	0.894724165	0.900045436	0.191341034
chr11	12099944	12130672	297	53465.35264	0	0.462367967	0.421494903	0.545384841	0.71446667	0.725590211	0.304095308
chr17	12939107	13012559	1003	53450.94904	0	0.796128521	0.712023264	0.794038121	0.861243357	0.854276755	0.149220094
chr12	123458178	123499797	632	53421.2628	0	0.730814128	0.718825318	0.760029534	0.850241857	0.829095743	0.131416539
chr12	118999256	119050495	394	53404.81688	0	0.772106737	0.777700825	0.830314203	0.845845555	0.900489591	0.128382854
chr16	90004779	90047054	680	53382.85174	0	0.663793587	0.684448817	0.718985357	0.748628974	0.782275978	0.118482391
chr1	176988612	177052675	408	53300.30775	0	0.787375318	0.723302637	0.773231552	0.870358313	0.863043332	0.147055676
chr5	141458	164385	332	53293.06182	0	0.843736117	0.781706299	0.898105772	0.943159361	0.947667647	0.165961348
chr1	239775500	239850816	632	53290.82299	0	0.775179072	0.834251482	0.843771563	0.902306145	0.875554358	0.127127072
chr22	41471528	41588207	1667	53271.58978	0	0.744686419	0.661060375	0.766785175	0.792575227	0.765526542	0.131514852
chr3	139802929	139854276	301	53229.95227	0	0.800296504	0.750591913	0.827204171	0.912996309	0.912994084	0.162404396
chr10	116850217	116945189	817	53101.08094	0	0.845878767	0.782005855	0.82617487	0.866673742	0.894904125	0.11289827
chr1	6096427	6123776	364	53089.51772	0	0.766584772	0.710251109	0.822350577	0.887178201	0.904536292	0.194285183
chr7	50586227	50618495	445	52965.71633	0	0.92347099	0.898610302	0.884401095	0.848241758	0.81245289	0.1110181
chr3	113214436	113301190	800	52964.78395	0	0.88514077	0.80125129	0.883294942	0.904615811	0.926746589	0.125495299
chr8	102038135	102072550	234	52884.53295	0	0.76787616	0.799472983	0.833262184	0.903459303	0.93459587	0.166719709
chr5	88854924	88890593	300	52704.34634	0	0.196848955	0.411919397	0.365419444	0.602704545	0.570079929	0.40585559
chr10	1057962	1133963	1293	52606.19838	0	0.834590872	0.756178391	0.8218217	0.874731171	0.813553711	0.11855278
chr5	114441390	114497358	364	52550.3469	0	0.786810927	0.761539423	0.818796844	0.904257149	0.906951041	0.145411618
chr4	3178045	3247793	1072	52520.0175	0	0.808057264	0.712365536	0.809088324	0.890584141	0.826071877	0.178218605
chr19	4405995	4457281	912	52484.79194	0	0.765178797	0.712587922	0.818691598	0.866294032	0.868340062	0.15575214
chr2	54592843	54692116	1045	52480.55968	0	0.751179077	0.66095323	0.748261645	0.838048321	0.781744551	0.177095091
chr9	81798044	81837904	431	52468.05082	0	0.915684975	0.890349958	0.888859937	0.915816951	0.798930999	0.116885953
chr8	38827250	38879046	537	52408.7334	0	0.796161092	0.711809313	0.810465775	0.891827089	0.861449239	0.180017777
chr17	20250542	20343745	849	52339.51646	0	0.844672235	0.740044918	0.853259933	0.892788748	0.89685701	0.156812091
chr5	149430263	149501470	839	52279.53364	0	0.837229363	0.771639718	0.83648823	0.888316834	0.849512143	0.116677116
chr6	105339215	105399995	501	52278.60101	0	0.792059253	0.80328561	0.853476628	0.887368627	0.903854863	0.11179561
chr1	53268462	53326757	670	52214.29033	0	0.690889844	0.658237109	0.698888715	0.720924429	0.799813563	0.141576454
chr3	124790461	124832985	473	52199.99043	0	0.873463783	0.803654144	0.894546035	0.941161214	0.946230153	0.142576009
chr14	74451860	74483222	285	52109.17988	0	0.929361322	0.886426605	0.894510231	0.874780379	0.736391796	0.192969526
chr3	186310619	186398627	732	52080.97826	0	0.751450581	0.644533782	0.739322862	0.799237324	0.814567599	0.170033817
chr15	40253414	40318833	758	51982.24809	0	0.706037427	0.666727008	0.682195127	0.734318104	0.597357401	0.136960702
chr10	43167786	43223462	570	51975.22843	0	0.705598111	0.610333433	0.696723402	0.817148886	0.726668964	0.206815453
chr2	50829193	50859093	199	51955.91718	0	0.768931793	0.760556852	0.801994957	0.881268885	0.931082948	0.170526096
chr18	55525267	55555806	217	51928.98785	0	0.77662019	0.719156755	0.800976641	0.910574138	0.908503706	0.191417383
chr17	8438061	8549783	1389	51871.27494	0	0.747108391	0.720534247	0.805756537	0.867283129	0.760448579	0.146748882
chr1	243378252	243408421	272	51792.83009	0	0.77392926	0.713527372	0.795315899	0.907330473	0.902562349	0.1938031
chr1	38048084	38164104	1110	51789.22447	0	0.851734848	0.788030335	0.870041462	0.899920031	0.848863806	0.111889696
chr16	85559317	85611223	913	51602.92214	0	0.738305924	0.650929799	0.721053149	0.72750006	0.796045279	0.14511548
chr14	85535314	85592645	390	51535.30858	0	0.583608934	0.634688886	0.687308878	0.792373191	0.760923421	0.208764257
chr7	98025331	98051014	353	51475.04377	0	0.790115339	0.766659655	0.812591503	0.881277209	0.903615185	0.13695553
chr19	15238624	15315627	911	51412.34902	0	0.679437935	0.597346828	0.700084975	0.787781863	0.743548813	0.190435035
chr22	23057221	23136114	1049	51374.43456	0	0.737990724	0.676982395	0.753913895	0.752189396	0.807889777	0.130907382
chr3	126920508	126979095	685	51357.2961	0	0.85455647	0.753643829	0.847196493	0.876058385	0.898863595	0.145219766
chr10	103662678	103700429	465	51293.34582	0	0.610015517	0.588208493	0.661223647	0.725242681	0.730622099	0.142413606
chr12	49629526	49684899	499	51235.19706	0	0.844203253	0.791438238	0.8633771	0.91075394	0.925770845	0.134332607
chr22	43835433	43867386	464	51216.34418	0	0.590951147	0.581709246	0.667235086	0.741341214	0.742353859	0.160644613
chr3	186109486	186158027	544	51199.63722	0	0.795077296	0.734583147	0.814368627	0.852311613	0.875224274	0.140641127
chr15	31290396	31325661	427	51160.36347	0	0.751775814	0.712635154	0.734620659	0.792535061	0.842271387	0.129636233
chr16	4855102	4983105	1977	51149.1241	0	0.817784735	0.764440024	0.826645045	0.866451971	0.815581709	0.102011946
chr11	133767005	133832549	749	51107.58044	0	0.821965412	0.790777208	0.85836369	0.893469088	0.882507824	0.10269188
chr11	11247598	11355112	895	51089.45413	0	0.881103767	0.762512618	0.834982725	0.896553308	0.897107993	0.134595375
chr16	24110356	24204298	869	51063.06873	0	0.783841521	0.782481985	0.834231592	0.899030659	0.761183131	0.137847529
chr15	36954814	36977076	140	51058.78827	0	0.905185185	0.907174981	0.860793427	0.891845091	0.668761272	0.23841371
chr19	46345846	46438517	1430	51019.5085	0	0.720629915	0.689651073	0.726549992	0.741724887	0.801494581	0.111843508
chr5	137232379	137336207	670	50960.89886	0	0.851670041	0.796602575	0.859352627	0.893499935	0.91310227	0.116499695
chr10	16242032	16348063	783	50943.79697	0	0.87548826	0.809554855	0.878326691	0.917858629	0.922000364	0.11244551
chr16	58400540	58462866	643	50810.34714	0	0.864437772	0.789597665	0.84665874	0.881113859	0.633384673	0.247729186
chr3	63420258	63482912	363	50715.04116	0	0.843545038	0.795630689	0.808911486	0.849179296	0.692254453	0.156924843
chr12	113087900	113181182	1230	50676.72963	0	0.706444294	0.627618496	0.693737559	0.738272531	0.687922298	0.110654035
chr9	130184291	130221092	494	50654.32446	0	0.598071333	0.447905024	0.622069958	0.776504799	0.714801169	0.328599775
chr3	10451249	10542721	902	50596.13402	0	0.613230379	0.624687148	0.729731382	0.80984369	0.696342776	0.196613311
chr1	17401097	17433212	601	50583.59786	0	0.770125823	0.693177257	0.807161937	0.857872537	0.874166521	0.180989264
chr10	101296895	101337307	336	50572.86963	0	0.773716743	0.753247801	0.771131478	0.766407597	0.613122017	0.160594726
chr15	63316469	63388747	886	50569.01155	0	0.86196324	0.824795894	0.863172342	0.88337728	0.758684029	0.124693251
chr15	88257130	88358724	930	50563.0148	0	0.80725775	0.749870347	0.812490047	0.868999617	0.833206214	0.11912927
chr1	25975878	26037109	792	50529.3814	0	0.674363412	0.653350663	0.697097214	0.759400906	0.766307784	0.112957121
chr18	11793608	11825662	338	50506.66031	0	0.867400389	0.767275088	0.799398457	0.899624283	0.60577561	0.293848673
chr16	8694901	8732366	480	50468.18348	0	0.760213901	0.741328974	0.735478471	0.661033322	0.635627241	0.12458666
chr20	3906042	3957229	527	50446.19677	0	0.766283433	0.722878882	0.780730364	0.870910494	0.849862284	0.148031612
chr11	112716235	112805749	756	50442.20722	0	0.827209787	0.781150584	0.840694523	0.896605178	0.888854893	0.115454594
chr1	31646392	31762558	1305	50411.37371	0	0.722128885	0.658750859	0.755262152	0.83375274	0.734494684	0.175001881
chr14	99788219	99847411	663	50410.78122	0	0.774983921	0.734976932	0.803311551	0.831032639	0.592928541	0.238104099
chr6	165769216	165853969	1083	50320.54614	0	0.878667251	0.85177388	0.883063744	0.879016021	0.74899431	0.134069434
chr17	32595177	32674857	672	50312.76697	0	0.790025381	0.756887068	0.802244531	0.848458287	0.888465813	0.131578746
chr10	77424976	77505975	706	50304.6953	0	0.835265092	0.753818084	0.829145401	0.885668327	0.877798496	0.131850242
chr1	213361262	213434541	741	50247.97708	0	0.868223777	0.783743409	0.88592789	0.917720705	0.924745728	0.141002318
chr6	156892169	157017158	1067	50236.88452	0	0.853300425	0.732874327	0.821826694	0.871320648	0.843076518	0.138446321
chr14	100997626	101087098	1378	50192.77587	0	0.825415831	0.740218358	0.779901394	0.843476067	0.822968348	0.103257709
chr12	132176484	132212037	671	50065.65703	0	0.731829514	0.707279428	0.787111693	0.843654071	0.819197078	0.136374643
chr6	111802463	111871173	526	49917.99998	0	0.773549098	0.66594354	0.732686485	0.757395852	0.820947871	0.155004332
chr15	68579805	68683747	1063	49867.85157	0	0.722405346	0.703649044	0.78506393	0.833137365	0.726581585	0.129488321
chr12	125309478	125388768	716	49855.67819	0	0.747948866	0.740436401	0.778613606	0.861925986	0.797833846	0.121489584
chr11	133250999	133375798	1101	49833.79752	0	0.832489954	0.80104511	0.874412514	0.916683935	0.890876904	0.115638825
chr4	6978611	7064599	1488	49655.36488	0	0.741028039	0.656491481	0.751426689	0.770475767	0.760704024	0.113984286
chr12	97454538	97496470	319	49643.43758	0	0.759822913	0.787184766	0.740564173	0.60090261	0.872897215	0.271994605
chr4	173496834	173512853	348	49615.07889	0	0.412583202	0.426894102	0.362341378	0.251800559	0.285382891	0.175093543
chr3	127399702	127429054	322	49607.37349	0	0.798286924	0.771570358	0.79617871	0.822156869	0.925394014	0.153823656
chr5	179861129	179908920	725	49593.72561	0	0.780034144	0.700897358	0.802370042	0.855074234	0.841292112	0.154176876
chr9	3820746	3909830	697	49568.50578	0	0.870576244	0.807213626	0.870263893	0.900336277	0.928984463	0.121770836
chr4	152913138	152975622	546	49543.9425	0	0.795643492	0.791663069	0.785364855	0.782951817	0.600492141	0.19515135
chr11	45034686	45101353	644	49485.22859	0	0.816256457	0.742651196	0.804804643	0.903900045	0.884782287	0.161248849
chr4	147923216	147973677	364	49457.56892	0	0.829521903	0.774327482	0.860811308	0.91857183	0.917512493	0.144244348
chr10	11054184	11127355	687	49398.23369	0	0.494211219	0.389808847	0.557998527	0.804968698	0.50045155	0.415159851
chr8	660396	675041	274	49391.96949	0	0.777766174	0.789452122	0.836645218	0.946425573	0.923019532	0.168659399
chr1	110120907	110147948	240	49388.05936	0	0.616645917	0.615973303	0.689884429	0.774191587	0.815711369	0.199738066
chr6	12922354	13002839	660	49308.23879	0	0.764803446	0.754611841	0.789643451	0.896558373	0.576191797	0.320366576
chr11	62881080	62941805	773	49154.51294	0	0.614668786	0.583328287	0.630165566	0.749410721	0.622372547	0.166082435
chr8	30538134	30615997	943	49147.70911	0	0.877885794	0.773954297	0.860443277	0.886274505	0.891383393	0.117429096
chr16	6485227	6627767	1283	49108.84335	0	0.795110133	0.747095266	0.775097468	0.865398205	0.79653569	0.118302939
chr10	117129024	117177298	744	49034.28941	0	0.42670469	0.398814101	0.408864917	0.420224954	0.534753114	0.135939012
chr9	81616021	81687748	765	48995.68236	0	0.832342241	0.745629687	0.781152586	0.832870784	0.718576496	0.114294288
chr5	88790708	88817346	172	48920.60504	0	0.43715639	0.725565126	0.664369008	0.900552777	0.905376578	0.468220188
chr10	13591775	13656565	668	48858.97362	0	0.816381997	0.767136676	0.824752225	0.843457963	0.881827033	0.114690358
chr9	121700025	121825775	1566	48791.49725	0	0.797275759	0.770105927	0.817471277	0.831818634	0.707052983	0.124765651
chr11	57461534	57513272	601	48776.11837	0	0.626557125	0.553201392	0.638343782	0.738377709	0.74090524	0.187703848
chr16	10183311	10259942	821	48708.01348	0	0.800532073	0.772943329	0.832701293	0.89023736	0.862077969	0.117294031
chr6	54101958	54121073	112	48564.3856	0	0.693033369	0.723938134	0.73908344	0.868414967	0.91549002	0.222456651
chr12	13704181	13822815	750	48512.93235	0	0.698235336	0.589617608	0.67878687	0.831491342	0.72335613	0.241873734
chr22	25084602	25208380	1488	48481.07897	0	0.774422874	0.715263899	0.775568193	0.820770922	0.799425879	0.105507023
chr8	144627187	144656668	428	48451.40698	0	0.871940393	0.803371284	0.89160443	0.925676185	0.948973742	0.145602458
chr5	160231084	160308750	1053	48443.83214	0	0.91393083	0.838169943	0.92177922	0.9168421	0.938854011	0.100684068
chr10	122462375	122507052	652	48424.94554	0	0.751010519	0.704343724	0.771687192	0.813440085	0.839440426	0.135096702
chr1	236680647	236713587	342	48405.01632	0	0.672101395	0.624204051	0.661522727	0.751164968	0.436950958	0.31421401
chr2	199406485	199443683	270	48354.94248	0	0.671025012	0.859122368	0.89302086	0.938019797	0.955490692	0.284465681
chr9	135202802	135233346	420	48299.71682	0	0.81533107	0.780267377	0.838808657	0.905818123	0.913663424	0.133396048
chr7	71397244	71470996	774	48246.55883	0	0.892489361	0.817081329	0.874187433	0.917166764	0.874984175	0.100085435
chr12	119164904	119223234	597	48243.40246	0	0.82863283	0.796675375	0.855491416	0.875556708	0.910109827	0.113434452
chr10	13856494	13894160	515	48152.68316	0	0.726072073	0.649010873	0.726827718	0.756266395	0.802112256	0.153101383
chr22	40253858	40334705	914	48086.20659	0	0.852486211	0.749836236	0.834582483	0.881568929	0.895477573	0.145641337
chr6	134794810	134907354	1066	48048.18841	0	0.901359662	0.814874268	0.889432408	0.913275145	0.918278033	0.103403765
chr9	72158329	72206543	392	47995.11116	0	0.776250944	0.7882209	0.804184985	0.88930777	0.910652707	0.134401762
chr8	40793082	40916943	1113	47925.14789	0	0.768287868	0.686065412	0.821745953	0.847739802	0.8013259	0.161674389
chr21	45077118	45185901	1416	47909.46052	0	0.830938656	0.718160262	0.820896335	0.859990114	0.812282287	0.141829852
chr19	7926292	8000457	1376	47888.40903	0	0.735994854	0.661596269	0.754182395	0.81828619	0.787511937	0.15668992
chr3	54122934	54175017	540	47812.69619	0	0.729394567	0.665778507	0.73509552	0.752078921	0.519442571	0.23263635
chr20	49810356	49913641	1280	47798.16264	0	0.765380837	0.714649179	0.765005937	0.828601034	0.769888283	0.113951855
chr3	42093946	42196380	1073	47783.81656	0	0.794671337	0.743429365	0.795577927	0.844028742	0.817629228	0.100599377
chr16	6842760	6991463	1437	47759.00652	0	0.865568234	0.774987808	0.834161261	0.898183136	0.834976914	0.123195329
chr15	70145864	70213291	707	47757.53479	0	0.885765534	0.839389554	0.897254198	0.927838624	0.940464368	0.101074814
chr18	13509020	13596187	1055	47752.19895	0	0.864619914	0.850917682	0.881643685	0.854167946	0.744437998	0.137205687
chr2	221384432	221509869	960	47625.96192	0	0.785895084	0.700029769	0.847399617	0.8819858	0.838744464	0.181956031
chr22	48576947	48620449	788	47625.61216	0	0.782920776	0.689140572	0.787205574	0.83368467	0.852082643	0.162942071
chr20	5130002	5244701	1025	47622.14117	0	0.833708044	0.750466025	0.82607332	0.835302309	0.85930781	0.108841785
chr18	63164160	63198112	327	47619.48518	0	0.804067012	0.804145181	0.842821484	0.885876067	0.90771174	0.103644728
chr9	33363186	33423345	764	47599.70066	0	0.873452313	0.801146362	0.871902168	0.909801174	0.917778069	0.116631706
chr8	134567633	134647847	849	47511.34976	0	0.86091727	0.802307705	0.868217561	0.913900568	0.901582704	0.111592863
chr9	127329762	127372093	443	47499.5634	0	0.824717216	0.779912081	0.860330197	0.885382496	0.924780752	0.144868671
chr5	9698400	9750960	400	47465.22553	0	0.864914491	0.806711216	0.866452321	0.916311734	0.935334518	0.128623302
chr22	20510501	20596180	1049	47378.14976	0	0.782575803	0.716524804	0.792355113	0.872189539	0.828639831	0.155664734
chr7	108395394	108412960	127	47365.857	0	0.677433697	0.691113604	0.703586029	0.860712137	0.899281875	0.221848177
chr5	72548255	72620484	526	47287.54909	0	0.829699105	0.793011712	0.834858118	0.858276493	0.90422665	0.111214939
chr5	149735853	149808749	712	47212.34196	0	0.805593785	0.744015493	0.791894597	0.8464381	0.729439041	0.116999059
chr11	113382608	113430753	484	47147.49403	0	0.923414587	0.893304157	0.911091437	0.909301908	0.770542377	0.152872209
chr3	62535723	62620135	595	47024.60428	0	0.832199653	0.747046319	0.812866012	0.864623692	0.874974111	0.127927792
chr22	21742551	21844936	1097	46994.48223	0	0.797361308	0.69717454	0.760363564	0.850555964	0.744205398	0.153381424
chr3	133275585	133323199	324	46963.99901	0	0.817270357	0.758630841	0.807909581	0.865494351	0.915750108	0.157119267
chr5	7811119	7844405	410	46940.93093	0	0.816729678	0.826075663	0.847810684	0.87751513	0.923347627	0.106617949
chr2	1956979	2031459	947	46938.38986	0	0.734358311	0.644549598	0.74687089	0.84037618	0.735081585	0.195826582
chr9	93184938	93273600	1229	46926.41651	0	0.742111362	0.684330506	0.736116786	0.768099286	0.784702708	0.100372202
chr15	70454767	70510644	568	46802.64775	0	0.821840966	0.786827457	0.840812577	0.88316777	0.894874273	0.108046816
chr1	65152650	65226904	707	46754.66607	0	0.848859847	0.808855182	0.862874339	0.920150258	0.899037046	0.111295076
chr2	6913510	7038669	1415	46733.59432	0	0.69581957	0.672298372	0.751036131	0.803069985	0.6649542	0.138115785
chr1	2903582	2940294	594	46693.47685	0	0.877498114	0.818934757	0.876104144	0.922444912	0.937685451	0.118750694
chr7	127987198	128041593	488	46600.81323	0	0.536815908	0.525096795	0.577157562	0.684405237	0.649470036	0.159308442
chr7	2850329	2896902	632	46599.26477	0	0.840390982	0.796616598	0.852716546	0.870223851	0.900350597	0.103734
chr1	208011926	208086638	835	46507.53577	0	0.78864957	0.723921174	0.815721022	0.887044218	0.791289208	0.163123044
chr1	111835067	111912233	698	46459.83833	0	0.734788421	0.592360215	0.698199127	0.811608717	0.753088466	0.219248502
chr8	98147719	98198020	566	46388.68135	0	0.75788415	0.69641252	0.750351214	0.82763328	0.808740335	0.13122076
chr17	78061133	78124129	813	46306.3175	0	0.786197638	0.743621597	0.804827684	0.864187137	0.865107648	0.121486051
chr2	135698316	135738402	394	46234.67733	0	0.796547536	0.830424943	0.844349185	0.903786232	0.911411349	0.114863813
chr5	60483811	60534646	330	46202.6214	0	0.770781627	0.846191106	0.870748293	0.923150483	0.932603161	0.161821534
chr1	14811666	14841337	385	46122.04822	0	0.815882611	0.831636969	0.838431097	0.917422525	0.924522444	0.108639833
chr1	89586180	89632043	309	46065.97674	0	0.683957107	0.669395128	0.71903589	0.844147175	0.779628833	0.174752047
chr17	20030957	20098996	657	46063.84236	0	0.798349606	0.671602914	0.786928789	0.843967927	0.891236486	0.219633572
chr2	3183804	3230666	816	45997.14846	0	0.794415756	0.76086013	0.769012575	0.843072132	0.734404625	0.108667507
chr10	127907880	127997318	1029	45996.4346	0	0.812475336	0.746623903	0.797703777	0.852949663	0.795990884	0.106325759
chr7	29274132	29310509	372	45991.52296	0	0.807174675	0.759767607	0.825297	0.876474752	0.915923186	0.156155579
chr18	32229395	32307648	705	45947.28039	0	0.893320498	0.81737532	0.903362682	0.921915503	0.939966178	0.122590858
chr8	142761203	142848661	976	45930.9042	0	0.814816081	0.764812267	0.832707257	0.8692008	0.850024725	0.104388533
chr8	23285496	23359147	1025	45911.87914	0	0.773011077	0.764101554	0.80088418	0.864664166	0.830898934	0.100562611
chr8	8949021	8983932	398	45899.71424	0	0.822796429	0.776382127	0.825383877	0.864513827	0.916353307	0.13997118
chr16	9101859	9164240	791	45846.37116	0	0.773329353	0.727130539	0.791893212	0.859604762	0.823096146	0.132474223
chr19	29391529	29430620	479	45811.83183	0	0.798717915	0.741661387	0.800252712	0.918005196	0.90004509	0.176343809
chr19	13012767	13022780	170	45694.37696	0	0.261697143	0.190141552	0.416074816	0.415537397	0.577851696	0.387710144
chr2	172655681	172723074	446	45679.23333	0	0.84155473	0.812941939	0.850089688	0.900768902	0.918826583	0.105884645
chr22	20739788	20811460	904	45652.60633	0	0.794703973	0.749246267	0.826636149	0.894343415	0.795399228	0.145097148
chr5	89237343	89275934	190	45631.93351	0	0.779210603	0.81346146	0.856032184	0.929113709	0.934871221	0.155660617
chr2	10816629	10872201	692	45594.39766	0	0.76281092	0.724119512	0.760019797	0.809818287	0.663362381	0.146455906
chr1	240168007	240207335	291	45594.09337	0	0.701216436	0.720110301	0.768015376	0.861428222	0.851245521	0.160211785
chr4	151611306	151630432	148	45557.71842	0	0.746421281	0.742416572	0.818993581	0.919827643	0.939675747	0.197259175
chr1	18050302	18097156	499	45456.64073	0	0.814561575	0.770571586	0.829046208	0.914410727	0.844341876	0.143839142
chr15	90802772	90825900	295	45436.51324	0	0.823853053	0.81478199	0.836585316	0.921498796	0.941018968	0.126236978
chr16	66605905	66630188	340	45433.59528	0	0.699140249	0.633910515	0.765540461	0.85095459	0.851589917	0.217679402
chr1	87944640	88005652	363	45430.48466	0	0.799515408	0.828947428	0.86157376	0.917132581	0.904445699	0.117617173
chr3	183751988	183860544	1425	45344.45344	0	0.792336713	0.749492993	0.802579976	0.853439555	0.809609528	0.103946562
chr16	19226292	19276700	431	45334.24198	0	0.855564435	0.747520045	0.843269806	0.911445221	0.930715108	0.183195064
chr16	4080785	4115514	562	45257.79186	0	0.742406479	0.6164802	0.732191412	0.811627415	0.596830806	0.214796609
chr11	1273111	1294155	424	45254.65878	0	0.662558705	0.649757187	0.758620142	0.876438732	0.839056507	0.226681544
chr14	93059983	93108126	692	45235.40824	0	0.779961108	0.79417752	0.836610145	0.880262549	0.883454807	0.103493699
chr4	85998921	86048491	317	45167.15859	0	0.781474629	0.786821757	0.81722348	0.880760542	0.893073299	0.111598669
chr13	107433703	107529771	642	45154.85751	0	0.881092983	0.823341957	0.872780261	0.90007681	0.926340197	0.10299824
chr10	12932623	13008901	752	45138.2552	0	0.818202125	0.770242763	0.807940082	0.884373847	0.87651	0.114131083
chr8	35698706	35770035	492	45136.8892	0	0.870017697	0.817924184	0.860934185	0.879444257	0.938647677	0.120723493
chr18	48648795	48810210	1795	45121.7012	0	0.823839133	0.73458314	0.824732626	0.84099123	0.799113673	0.10640809
chr19	18654394	18743037	1240	45032.97617	0	0.805263153	0.699436634	0.815403576	0.86920627	0.810973628	0.169769636
chr8	141692299	141743574	695	45012.85179	0	0.754302958	0.708977912	0.739964276	0.826869464	0.791009271	0.117891552
chr5	179176114	179206001	510	45006.99541	0	0.863755259	0.806836617	0.90065989	0.931646793	0.93404207	0.127205452
chr1	235041820	235088868	698	45000.35673	0	0.834027233	0.784943325	0.825877438	0.850830354	0.89328973	0.108346404
chr7	130908903	130928234	229	44980.30798	0	0.579188214	0.530656943	0.558196378	0.684490343	0.752352896	0.221695952
chr21	46384687	46451219	1338	44885.03709	0	0.85521694	0.826135013	0.871563699	0.915567137	0.777437892	0.138129245
chr4	71192757	71304542	712	44837.31237	0	0.816730061	0.779569019	0.809453857	0.871560423	0.723370389	0.148190034
chr13	80117421	80143432	181	44816.69368	0	0.797297048	0.760822318	0.848437184	0.915208378	0.923270307	0.16244799
chr13	107783452	107888381	809	44626.21234	0	0.734662895	0.672070081	0.730232997	0.74058914	0.781867566	0.109797486
chr14	97149079	97198746	409	44584.76693	0	0.868667285	0.824566676	0.836163404	0.90845327	0.724282603	0.184170667
chr4	41513293	41564881	368	44552.28849	0	0.750123282	0.693612684	0.768241316	0.86170768	0.84946662	0.168094996
chr1	205569764	205608649	423	44504.86621	0	0.716706512	0.64524927	0.7322839	0.813539801	0.844003449	0.198754179
chr9	137898630	137940893	496	44495.45421	0	0.719659935	0.711057904	0.749841559	0.845368519	0.835007446	0.134310616
chr19	5294082	5337556	670	44475.42313	0	0.64327295	0.575617734	0.631482453	0.694663477	0.757437294	0.18181956
chr9	123072077	123167568	732	44455.04452	0	0.772406445	0.787966398	0.829612587	0.886116604	0.856755358	0.113710159
chr16	14979824	15051852	987	44425.16636	0	0.811573602	0.758454875	0.822426276	0.861582666	0.871390869	0.112935994
chr2	45998128	46077188	736	44316.36625	0	0.893469273	0.795816282	0.862252079	0.916415513	0.905375359	0.120599231
chr6	40435379	40494373	431	44248.27309	0	0.754612102	0.744708995	0.768775516	0.843780049	0.851538256	0.10682926
chr22	48041017	48131282	1155	44228.56409	0	0.877172275	0.813997316	0.883404163	0.923262105	0.921701645	0.109264789
chr1	230472721	230527613	425	44218.11744	0	0.846878229	0.763678277	0.820789885	0.898947226	0.914349141	0.150670864
chr5	157281180	157403533	1083	44158.80409	0	0.803673432	0.700803499	0.77797541	0.82493188	0.796873915	0.124128381
chr3	122876295	122911017	279	44149.75129	0	0.838299986	0.796595227	0.834175507	0.906848014	0.92614666	0.129551434
chr20	33548284	33613980	552	44141.46672	0	0.885688381	0.780792151	0.853990923	0.892292035	0.933382383	0.152590232
chr4	3367536	3425341	1027	44129.07067	0	0.700305297	0.674894893	0.739271754	0.880876951	0.702478362	0.205982057
chr13	23907136	24024571	1113	44111.341	0	0.865797481	0.753552306	0.843480091	0.863469303	0.844426212	0.112245175
chr8	55553641	55602785	329	44084.88497	0	0.830725944	0.803538526	0.833174372	0.878022444	0.91810393	0.114565405
chr1	61230470	61380815	1151	44082.6717	0	0.905088011	0.829887776	0.897798154	0.916666977	0.934108279	0.104220503
chr5	32219971	32296671	747	44079.82428	0	0.806557052	0.753015958	0.806646006	0.895481011	0.860824456	0.142465053
chr8	26681125	26818909	991	44026.12583	0	0.894413772	0.821014131	0.895681939	0.903845482	0.921089662	0.10007553
chr22	35541436	35584563	665	44022.88235	0	0.785365527	0.758530104	0.796218614	0.807839218	0.575077101	0.232762117
chr13	35936550	35959641	203	43956.42767	0	0.718093521	0.651910103	0.72228009	0.815798404	0.854879591	0.202969487
chr2	10961660	10995977	471	43934.86906	0	0.775962521	0.767826027	0.796667397	0.885131165	0.820070966	0.117305139
chr11	11549024	11594340	396	43916.76219	0	0.791983048	0.676082136	0.780034435	0.885569242	0.877072188	0.209487107
chr17	1132222	1178726	797	43900.95181	0	0.646418787	0.581443007	0.649832833	0.763127086	0.746112996	0.18168408
chr18	34781067	34813766	220	43837.73752	0	0.733167233	0.651976459	0.76567853	0.846937975	0.879630127	0.227653668
chr19	4970556	5043033	1197	43823.74947	0	0.764685937	0.677062926	0.779337451	0.819175938	0.825215655	0.148152729
chr22	26192101	26250642	456	43813.87135	0	0.819920934	0.667940341	0.799634776	0.816007177	0.89870732	0.23076698
chr3	43995405	44069964	853	43802.26214	0	0.594444714	0.544583189	0.566145338	0.669486494	0.485641358	0.183845136
chr3	66136672	66186168	393	43776.58445	0	0.830934841	0.772748256	0.819045811	0.865718666	0.899918091	0.127169835
chr14	99848823	99902451	609	43743.29319	0	0.79082145	0.777912456	0.837559166	0.874144489	0.672301104	0.201843386
chr3	156277841	156374164	667	43727.6849	0	0.782071533	0.748911901	0.779171932	0.826057625	0.604005704	0.222051921
chr1	6486467	6553756	1020	43691.3314	0	0.775568813	0.725516365	0.795096697	0.81623235	0.827554536	0.102038171
chr1	153771950	153814804	522	43685.78717	0	0.645343643	0.635549687	0.710776756	0.742458051	0.755047328	0.119497641
chr2	50290080	50354071	407	43640.75003	0	0.669392356	0.585257046	0.667540109	0.721023871	0.800390862	0.215133816
chr1	110211958	110275914	649	43616.33642	0	0.820825536	0.707469109	0.791488831	0.834457148	0.872732251	0.165263142
chr7	22089320	22191584	882	43582.60727	0	0.754427285	0.647082293	0.766315655	0.85987726	0.772751837	0.212794967
chr2	232929239	232989401	673	43527.31967	0	0.825766264	0.791479875	0.8053718	0.857419865	0.746972645	0.110447219
chr5	24595421	24624515	204	43496.13697	0	0.719458574	0.739860945	0.768601708	0.883044736	0.88920056	0.169741987
chr22	27076018	27148839	703	43481.15673	0	0.817670171	0.777093728	0.818121875	0.851117776	0.743821564	0.107296213
chr8	1156782	1247241	1302	43467.14097	0	0.835800237	0.772148024	0.830737296	0.896826161	0.804888928	0.124678137
chr7	29441629	29541393	713	43464.78038	0	0.842632413	0.794717711	0.849214423	0.867178705	0.899246154	0.104528442
chr12	98718280	98845388	1039	43449.35168	0	0.736917672	0.604844879	0.688843233	0.815745258	0.670006451	0.210900378
chr1	233650237	233710594	547	43429.82176	0	0.765844141	0.678628106	0.791802733	0.907609231	0.86821839	0.228981125
chr20	2108378	2187789	948	43411.18611	0	0.851177288	0.773012633	0.833195356	0.876089001	0.889743583	0.11673095
chr5	176810980	176870881	796	43406.87719	0	0.61229243	0.503968827	0.656153139	0.738000554	0.695255392	0.234031726
chr1	177217403	177260508	307	43350.91194	0	0.787615985	0.799107435	0.801789122	0.886560484	0.918283189	0.130667204
chr15	85729664	85808171	1137	43331.90693	0	0.695047016	0.644082147	0.783777009	0.811330351	0.74762395	0.167248204
chr6	37660910	37752339	1006	43305.15086	0	0.763833167	0.707903455	0.754928	0.787893501	0.810083417	0.102179962
chr3	52442486	52533140	1302	43300.39574	0	0.789838014	0.704825023	0.816497676	0.845566337	0.821149674	0.140741314
chr5	10650194	10687088	548	43234.92724	0	0.847276035	0.762951344	0.84671556	0.871971606	0.912225612	0.149274268
chr3	72227598	72279767	468	43233.33782	0	0.859722767	0.792387754	0.867133982	0.903319084	0.897160531	0.11093133
chr3	186028977	186102865	751	43228.07827	0	0.746224455	0.789623655	0.824204166	0.876786933	0.841112139	0.130562478
chr12	105813108	105869182	403	43219.65593	0	0.82388137	0.851510519	0.892998096	0.926340025	0.935325846	0.111444477
chr15	80408609	80516352	1038	43218.35616	0	0.705038466	0.646366245	0.739942037	0.847349219	0.710123389	0.200982975
chr3	140264099	140373596	645	43213.60836	0	0.903972239	0.767836029	0.877750505	0.909421688	0.923105448	0.155269419
chr17	82581210	82647922	1270	43205.76149	0	0.806715091	0.724870825	0.781404245	0.839513209	0.786756462	0.114642385
chr8	1036373	1096667	1014	43173.51014	0	0.705909998	0.675021794	0.716818831	0.814935566	0.686150117	0.139913772
chr22	31905697	31979232	883	43132.42135	0	0.673813331	0.600508896	0.664831172	0.726131955	0.721353233	0.125623059
chr9	3996957	4104453	835	43100.94735	0	0.878655932	0.827994605	0.88414305	0.90520466	0.931250182	0.103255577
chr5	17390785	17422709	262	43072.33592	0	0.740908444	0.732944775	0.803250074	0.853825525	0.882065989	0.149121214
chr16	85427032	85453081	414	43043.00442	0	0.792685022	0.698065861	0.828508721	0.886658428	0.869996233	0.188592567
chr2	2818979	2864866	555	43031.66537	0	0.743549597	0.697052063	0.780814801	0.855470299	0.803463619	0.158418236
chr1	210686996	210808615	764	42941.49399	0	0.76624803	0.712301396	0.828710102	0.898432984	0.828927665	0.186131588
chr16	24286561	24384341	922	42904.47819	0	0.769638519	0.745351278	0.77485205	0.889583684	0.769673301	0.144232406
chr2	46149915	46203974	550	42840.92223	0	0.879586059	0.803992198	0.873300111	0.921016745	0.923940837	0.119948639
chr8	132980462	133035080	424	42785.63871	0	0.84774887	0.779547553	0.856129533	0.929360497	0.916601616	0.149812944
chr10	347943	401912	1092	42647.73652	0	0.821065045	0.720599615	0.794511655	0.865949902	0.799100728	0.145350287
chr5	150595082	150658362	739	42645.53385	0	0.604734285	0.521302738	0.616636596	0.805643751	0.601190323	0.284341013
chr19	5915976	5973376	1029	42607.95136	0	0.814157601	0.703658187	0.792278858	0.83713578	0.849520002	0.145861816
chr13	114033870	114068895	690	42518.54779	0	0.856749224	0.809257432	0.88152015	0.885872143	0.933292238	0.124034807
chr12	112787777	112818094	261	42503.35211	0	0.595857863	0.655017716	0.740937893	0.78003891	0.783950588	0.188092725
chr4	98553502	98590634	347	42466.39596	0	0.771380801	0.727980281	0.756787488	0.850474544	0.866236395	0.138256113
chr13	36093033	36120254	204	42458.47627	0	0.664717319	0.664343503	0.709439865	0.796343672	0.859042341	0.194698838
chr8	52076591	52152263	645	42402.73777	0	0.865763528	0.779478643	0.859373683	0.878899447	0.901742138	0.122263495
chr10	133166956	133187819	353	42397.01993	0	0.788363297	0.739532036	0.807899298	0.887135374	0.915895826	0.17636379
chr3	140502556	140590483	557	42385.95634	0	0.904329426	0.78219605	0.878637418	0.907746234	0.930964389	0.148768339
chr22	50202819	50250843	880	42378.07197	0	0.641877557	0.602907383	0.697880102	0.755783035	0.72311659	0.152875652
chr3	141218553	141307506	839	42335.99046	0	0.717387905	0.69242352	0.736208491	0.796870294	0.784896218	0.104446773
chr10	62038793	62054077	152	42260.95179	0	0.612903324	0.620276196	0.621915344	0.728398553	0.829192981	0.216289657
chr7	6378470	6444798	1047	42228.99239	0	0.751106813	0.72253927	0.77273364	0.852783843	0.72139308	0.131390764
chr5	139677197	139696809	213	42226.28488	0	0.556535375	0.42548249	0.661828897	0.745579687	0.859884939	0.434402449
chr6	125179606	125246375	396	42221.97719	0	0.916951571	0.867641427	0.893007697	0.916598919	0.800154106	0.116797466
chr11	66680701	66726737	711	42187.43969	0	0.726277303	0.68771552	0.767345488	0.849384659	0.808696743	0.161669139
chr9	75893141	76029791	1034	42164.4268	0	0.897036154	0.807172982	0.883455434	0.894493633	0.910743316	0.103570334
chr9	89498654	89552712	577	42132.14622	0	0.809092756	0.733711898	0.805885095	0.848988249	0.878853879	0.145141981
chr18	59450147	59539541	798	42114.86597	0	0.886348036	0.820380417	0.885394278	0.913268339	0.922565842	0.102185425
chr8	42398291	42450975	699	42036.98706	0	0.86842421	0.818403146	0.882699645	0.925147178	0.915483916	0.106744032
chr5	80963231	81038871	598	42029.10233	0	0.80626282	0.77417542	0.823148144	0.891364559	0.890834236	0.117189139
chr1	181592073	181666255	501	41996.46272	0	0.80957479	0.70026402	0.751103725	0.859113393	0.677460908	0.181652485
chr8	4902692	4970892	500	41985.65514	0	0.749500548	0.727933048	0.763986165	0.880347782	0.821781265	0.152414733
chr4	148187177	148296541	688	41919.00899	0	0.898902618	0.789280596	0.881853099	0.904182923	0.9162778	0.126997204
chr2	220482237	220521911	243	41871.74164	0	0.798775751	0.758059826	0.877615484	0.907239637	0.929859904	0.171800077
chr2	104563803	104586057	221	41842.03331	0	0.907164027	0.87914507	0.887755841	0.907814316	0.774695874	0.133118443
chr1	162182183	162310918	825	41767.51989	0	0.82818505	0.76505185	0.813664676	0.85835523	0.876990008	0.111938158
chr2	70607870	70773765	1402	41753.8087	0	0.760795812	0.7048747	0.752510533	0.819847494	0.762447567	0.114972794
chr10	48175342	48221374	341	41753.30381	0	0.826527547	0.856871745	0.878362034	0.918335462	0.941733095	0.115205548
chr11	45522427	45612280	775	41721.91518	0	0.843701758	0.780254587	0.82818815	0.892620083	0.885660657	0.112365496
chr5	124559266	124689211	1094	41714.68601	0	0.844799696	0.767959784	0.807468034	0.819594982	0.879347336	0.111387552
chr12	62856735	62928630	535	41690.82668	0	0.808661835	0.777172433	0.839819155	0.886758278	0.888553436	0.111381003
chr3	69438302	69488970	369	41678.28414	0	0.92503799	0.879827486	0.920962126	0.920015183	0.804489793	0.120548197
chr8	92116772	92162394	326	41667.00284	0	0.846698405	0.819666219	0.86427352	0.91679982	0.936646144	0.116979926
chr9	133802261	133826919	429	41635.34299	0	0.837165579	0.820896156	0.890899955	0.907746258	0.932338528	0.111442373
chr19	5044537	5075669	579	41614.15707	0	0.738568192	0.586569834	0.728376385	0.776431509	0.825045529	0.238475695
chr18	48811603	48950143	1725	41593.58978	0	0.775956428	0.704857779	0.78608758	0.808107001	0.733439084	0.103249222
chr1	169106913	169169721	448	41575.4078	0	0.500345735	0.439052515	0.527492662	0.652024646	0.597535316	0.212972132
chr14	69645949	69723613	635	41555.26695	0	0.875329592	0.773415272	0.853848422	0.86993568	0.914033806	0.140618534
chr4	6513131	6573972	777	41539.52224	0	0.624850088	0.640690585	0.668239962	0.807641931	0.482813201	0.32482873
chr3	150046238	150098918	406	41528.98136	0	0.857692706	0.786893189	0.859645235	0.900366028	0.915223416	0.128330227
chr3	126863271	126918128	555	41499.1643	0	0.888023017	0.78274851	0.881585782	0.884876245	0.927807987	0.145059477
chr18	24016591	24098725	754	41403.94976	0	0.85691604	0.722758151	0.850574208	0.88388963	0.869780368	0.161131479
chr1	20396165	20463089	625	41401.40538	0	0.789307384	0.721190636	0.792184319	0.850327662	0.84858962	0.129137026
chr8	26174832	26244318	631	41348.0028	0	0.817219949	0.783925213	0.839851916	0.874459524	0.756780733	0.117678791
chr11	62992770	63037003	488	41320.78993	0	0.821354842	0.786120046	0.817001507	0.879455891	0.911713238	0.125593191
chr13	36057260	36091798	232	41246.75605	0	0.687208962	0.698588585	0.715940112	0.821165317	0.811869589	0.133956355
chr8	106759097	106774212	161	41219.84888	0	0.718478741	0.733244795	0.795719335	0.86275232	0.879853935	0.161375195
chr6	44276848	44312983	384	41128.36469	0	0.600188721	0.555224239	0.64425425	0.717782563	0.716101907	0.162558324
chr1	236715677	236755698	528	41012.66158	0	0.888469205	0.866668554	0.900751391	0.914969654	0.753467939	0.161501716
chr8	4789278	4852687	575	40813.41267	0	0.804552379	0.752186903	0.804085949	0.888450241	0.84399142	0.136263338
chr8	1307613	1350060	789	40805.2215	0	0.775757234	0.82028603	0.821351591	0.910094643	0.841006009	0.13433741
chr6	131364832	131382971	172	40796.83562	0	0.798954475	0.753411797	0.807172681	0.894857404	0.93553719	0.182125394
chr8	4205446	4265143	533	40785.98878	0	0.803100363	0.759595954	0.805607243	0.897024433	0.85359819	0.137428479
chr5	61333639	61376436	308	40783.46107	0	0.711558378	0.681512095	0.721849268	0.753875386	0.484327354	0.269548032
chr8	38880109	38969766	995	40777.29907	0	0.851108006	0.714332972	0.838237511	0.874091936	0.851686375	0.159758964
chr2	119201175	119267247	777	40770.93163	0	0.874177749	0.760736888	0.860809293	0.863926277	0.90349429	0.142757402
chr2	221511233	221571790	545	40731.35086	0	0.559913703	0.497070246	0.677136837	0.756400514	0.670436518	0.259330268
chr3	12127387	12187166	432	40663.63403	0	0.814271714	0.759943633	0.780288994	0.875152729	0.882656916	0.122713283
chr16	5975448	6038267	665	40653.24939	0	0.752562499	0.723081479	0.724534867	0.77623791	0.669307123	0.106930787
chr2	85759263	85784070	335	40637.52679	0	0.794143824	0.760489927	0.804487671	0.862807664	0.893505326	0.133015399
chr15	79039056	79091305	498	40496.48797	0	0.681856035	0.663081356	0.695518709	0.734136115	0.786203233	0.123121877
chr1	109107021	109176212	743	40451.43828	0	0.74525154	0.650334766	0.73044765	0.785992175	0.762535434	0.135657409
chr11	17736990	17779160	528	40442.15859	0	0.608241764	0.561445567	0.645176942	0.702168277	0.717986019	0.156540453
chr14	104188920	104250141	695	40437.82361	0	0.848054666	0.778309936	0.836196159	0.866735319	0.878489687	0.100179751
chr22	27967662	28059162	955	40409.18747	0	0.856456982	0.778715275	0.84770461	0.868800228	0.897918639	0.119203364
chr15	90547535	90657751	1225	40397.87265	0	0.848613043	0.765505334	0.83729942	0.896130846	0.831976021	0.130625513
chr14	88173893	88234964	564	40366.81636	0	0.855982703	0.798967567	0.848169168	0.868570783	0.914136882	0.115169315
chr5	81061779	81091548	245	40289.87963	0	0.79853015	0.79606194	0.829049471	0.922799378	0.917928232	0.126737438
chr7	111705237	111833142	932	40279.12869	0	0.790193061	0.711386463	0.80141772	0.863581634	0.733672856	0.152195171
chr17	2002831	2024995	369	40271.00942	0	0.534468347	0.456958488	0.605146778	0.75375767	0.727472754	0.296799182
chr12	93393345	93435982	357	40267.85708	0	0.749949253	0.720894701	0.769705544	0.878959776	0.856657537	0.158065075
chr14	99115402	99144167	431	40266.47918	0	0.775969758	0.7640021	0.827698316	0.889347267	0.89072939	0.12672729
chr16	3723317	3851244	1645	40198.14509	0	0.828078811	0.778872392	0.849445512	0.882697215	0.837043536	0.103824823
chr6	155362437	155464448	915	40184.40311	0	0.88868412	0.799417413	0.848140178	0.89326558	0.907427627	0.108010215
chr15	26609227	26691020	761	40160.75796	0	0.75660256	0.642683072	0.72313943	0.8219676	0.766167238	0.179284528
chr18	13263223	13340993	996	40149.01907	0	0.788346104	0.794414558	0.848290982	0.88873965	0.697649907	0.191089743
chr1	7329378	7397753	888	40110.63086	0	0.883846003	0.818866085	0.879852349	0.86174003	0.918939013	0.100072928
chr3	125027299	125149255	1118	40084.08028	0	0.792891297	0.732465417	0.789650188	0.833133173	0.807459244	0.100667756
chr12	79349100	79395575	251	40082.65724	0	0.706149482	0.680663136	0.716658182	0.791454389	0.835594595	0.154931459
chr2	25038606	25165533	1603	40054.38285	0	0.815682736	0.747658535	0.819986236	0.848279745	0.73363097	0.114648775
chr8	27598152	27620422	329	40046.1236	0	0.586943958	0.588404305	0.598313057	0.620594684	0.730128068	0.14318411
chr3	129466587	129516001	541	40011.13273	0	0.762747236	0.703789293	0.77486141	0.852150139	0.789664673	0.148360846
chr5	178051823	178085901	507	39970.93751	0	0.82754878	0.784383998	0.841988784	0.891644025	0.883477404	0.107260027
chr6	168369599	168391282	428	39961.03157	0	0.78280774	0.789244076	0.836568788	0.925422737	0.879228676	0.142614997
chr17	20100039	20181242	776	39930.27456	0	0.783451997	0.686364675	0.789547199	0.8358549	0.841372534	0.155007858
chr18	73931717	73997546	557	39881.08138	0	0.825114955	0.791300649	0.833845259	0.916570322	0.846822476	0.125269673
chr4	26771674	26845100	574	39865.18226	0	0.872975671	0.798952649	0.884803372	0.917415126	0.916711103	0.118462477
chr1	240095528	240159617	549	39844.30598	0	0.70239538	0.700594969	0.750338407	0.822684136	0.795875293	0.122089167
chr3	62621159	62662875	269	39776.46537	0	0.740304225	0.681267783	0.753289195	0.803257177	0.863130845	0.181863062
chr20	44558898	44622472	634	39765.39313	0	0.835519082	0.752490013	0.851960986	0.889477483	0.894559725	0.142069712
chr2	28393134	28458299	752	39734.73267	0	0.805999908	0.704676709	0.81722834	0.867897495	0.813467445	0.163220786
chr3	179819643	179850416	193	39705.83943	0	0.775260606	0.761656755	0.817093935	0.912262766	0.918231242	0.156574487
chr10	82228873	82296477	430	39673.89856	0	0.852236284	0.768959968	0.84372015	0.907840109	0.921545176	0.152585208
chr3	186483556	186536732	460	39652.79936	0	0.848028061	0.747712377	0.818914942	0.869185081	0.884172745	0.136460367
chr4	2304086	2364727	738	39638.89575	0	0.809700048	0.759801374	0.829957899	0.887583954	0.863700052	0.12778258
chr17	73269720	73384994	1584	39625.44983	0	0.864814224	0.79141666	0.855850033	0.871522145	0.893585587	0.102168927
chr7	71617446	71668909	505	39592.40742	0	0.833679992	0.751532319	0.848954127	0.892329044	0.88638741	0.140796725
chr3	13549902	13611063	745	39558.86232	0	0.865314221	0.802287028	0.859897189	0.926202584	0.900896719	0.123915556
chr8	4745770	4788215	404	39557.9594	0	0.79542953	0.756664178	0.78453891	0.883724893	0.864091538	0.127060715
chr22	46589613	46614803	418	39533.50759	0	0.769722165	0.708488763	0.779097181	0.840830774	0.881604192	0.173115429
chr3	65464672	65513005	359	39392.2176	0	0.808153731	0.779832591	0.798370703	0.837585894	0.896930415	0.117097823
chr14	71162831	71253149	859	39376.79234	0	0.850209851	0.79114893	0.85615113	0.917332842	0.868832222	0.126183912
chr16	12956010	13077162	1033	39375.77187	0	0.818855553	0.738300536	0.812620924	0.87191024	0.786539731	0.133609704
chr17	16440066	16491479	673	39370.26131	0	0.765776516	0.688602385	0.752154584	0.795854085	0.814450363	0.125847978
chr17	45983905	46035854	668	39315.1431	0	0.734654717	0.689309857	0.761500796	0.811477561	0.824008179	0.134698321
chr2	98900592	98954882	685	39302.07331	0	0.607368869	0.487153328	0.589112669	0.789868669	0.530316676	0.302715341
chr16	85236187	85258414	350	39269.10186	0	0.756865942	0.702166795	0.791091531	0.844442584	0.852500685	0.15033389
chr11	45225524	45269549	430	39264.68325	0	0.77378372	0.70770076	0.792667147	0.83673379	0.865855486	0.158154726
chr9	136909138	136940769	570	39256.78357	0	0.781032384	0.788251381	0.851387998	0.899625325	0.855888436	0.118592941
chr7	44228181	44316310	1069	39241.4508	0	0.648210278	0.481019852	0.688402458	0.774548174	0.541899658	0.293528322
chr9	3918496	3995720	576	39215.36629	0	0.847452649	0.768988722	0.862227618	0.894821498	0.890335188	0.125832775
chr11	47429670	47545227	1279	39185.72766	0	0.743088316	0.693995352	0.75400366	0.857444265	0.686789569	0.170654696
chr12	93334656	93368818	391	39157.06447	0	0.849153733	0.812289949	0.881117424	0.942865194	0.939519416	0.130575244
chr18	72747727	72865370	948	39156.20072	0	0.71997267	0.66783592	0.761754792	0.860813537	0.659745976	0.201067561
chr11	8043212	8080690	393	39146.82236	0	0.733369075	0.598023351	0.719454482	0.785592812	0.847730208	0.249706858
chr22	27362723	27422274	640	39087.83257	0	0.862996899	0.824196954	0.847113319	0.889986661	0.778089105	0.111897555
chr3	159871649	159900958	204	39069.53755	0	0.700613589	0.606564157	0.69933556	0.866074711	0.854834864	0.259510554
chr9	88678351	88711008	347	39027.69089	0	0.822124124	0.779431252	0.835053014	0.911441006	0.909665178	0.132009755
chr17	2356911	2408121	793	39009.92638	0	0.612358547	0.516203522	0.614248686	0.678392317	0.667289039	0.162188795
chr15	80539928	80648811	1074	38957.26693	0	0.83659503	0.774908483	0.854778974	0.912761808	0.83234063	0.137853325
chr7	154794980	154883247	1247	38943.71618	0	0.85313603	0.779739663	0.852309852	0.88440707	0.786455465	0.104667407
chr10	75442601	75479379	314	38911.01774	0	0.87886973	0.847271797	0.847714096	0.893598182	0.746928209	0.146669974
chr10	75923184	75944428	163	38905.82578	0	0.942771835	0.902523123	0.928210663	0.913921714	0.766478948	0.176292887
chr15	88115215	88255949	1290	38866.97866	0	0.728143636	0.605970003	0.746093241	0.819219188	0.672817922	0.213249185
chr13	25400421	25511357	1053	38819.09107	0	0.815178286	0.741891744	0.79134791	0.82329962	0.843829695	0.101937951
chr20	17992372	18009796	237	38761.23524	0	0.743751019	0.763342276	0.819919209	0.889383595	0.886283686	0.145632576
chr7	131492691	131570216	1019	38748.57504	0	0.806673969	0.736645947	0.799973053	0.813050625	0.841731102	0.105085155
chr6	54071697	54100662	181	38729.02086	0	0.764861871	0.783944584	0.770505742	0.876778189	0.903527882	0.138666012
chr1	84739565	84790068	492	38710.47597	0	0.777849135	0.71756295	0.787646391	0.823040116	0.830204574	0.112641624
chr8	135894578	135933326	258	38644.38024	0	0.805188522	0.796816133	0.846791948	0.899559282	0.91333076	0.116514628
chr11	133712207	133757890	445	38608.10415	0	0.859947644	0.80091406	0.895594898	0.935300611	0.938069686	0.137155626
chr10	124552134	124582071	466	38577.74253	0	0.82881015	0.795099456	0.83483715	0.882538926	0.906575727	0.111476271
chr2	157759453	157851698	666	38553.4247	0	0.898416168	0.743529356	0.881638789	0.919638487	0.898577011	0.176109131
chr5	167706732	167794792	636	38536.34534	0	0.856839911	0.750778974	0.851394036	0.875428986	0.861134367	0.124650012
chr7	18489964	18525881	206	38531.55883	0	0.647358077	0.64058062	0.711008169	0.800894672	0.799563643	0.160314051
chr15	89457780	89507307	452	38509.77313	0	0.782777815	0.771605674	0.792602968	0.830199961	0.880929219	0.109323545
chr17	82238057	82248615	218	38506.29564	0	0.515544495	0.446287123	0.581943374	0.776833867	0.726612469	0.330546745
chr5	36158115	36206750	294	38501.68227	0	0.772736733	0.776308242	0.817641026	0.87514783	0.882428123	0.109691391
chr4	153289616	153331144	300	38490.66621	0	0.786605955	0.712170627	0.804380307	0.865574998	0.877273413	0.165102786
chr9	87500537	87583647	847	38468.93857	0	0.771509824	0.574228041	0.784293984	0.847237021	0.729482257	0.27300898
chr12	113224939	113280458	769	38440.48857	0	0.880823174	0.771957604	0.886289464	0.900504216	0.90035557	0.128546612
chr3	56032402	56093598	366	38429.4408	0	0.85490907	0.7941915	0.838294477	0.904810514	0.928758579	0.13456708
chr11	35286818	35363980	503	38419.54147	0	0.855445123	0.740997687	0.864515174	0.882006008	0.912903197	0.17190551
chr1	111713188	111752118	403	38388.03226	0	0.498274315	0.432241797	0.540498972	0.701985773	0.598714674	0.269743976
chr4	98598557	98628158	251	38377.78506	0	0.728176205	0.665003634	0.737405601	0.839159551	0.822667115	0.174155916
chr2	154790108	154834601	238	38363.26878	0	0.852294335	0.758100003	0.859612244	0.910660559	0.935541056	0.177441054
chr5	145929901	145942355	127	38342.91061	0	0.766914585	0.75912014	0.745650189	0.851677763	0.53435976	0.317318004
chr10	95320345	95366389	403	38298.7824	0	0.853701335	0.843745616	0.879394854	0.909334885	0.683335441	0.225999444
chr8	135452508	135479767	285	38278.31927	0	0.356637373	0.504452424	0.455363628	0.632963704	0.667614526	0.310977153
chr8	143493368	143544408	786	38274.00382	0	0.771379152	0.64425755	0.772168468	0.828004338	0.812666331	0.183746788
chr11	71972904	72032242	608	38258.33528	0	0.787754562	0.729979616	0.818146501	0.876310214	0.858300122	0.146330598
chr22	48668855	48749351	1344	38230.89337	0	0.881583522	0.805035014	0.876276538	0.881803337	0.9053447	0.100309686
chr2	10903544	10949943	625	38202.16756	0	0.630190037	0.577814679	0.658904422	0.812962983	0.610513425	0.235148303
chr1	154405957	154448654	603	38190.17319	0	0.831433996	0.758230636	0.838312388	0.887644742	0.864344455	0.129414106
chr11	47272679	47339854	860	38177.94104	0	0.85236586	0.794533377	0.872071163	0.898682113	0.90520159	0.110668213
chr17	81068633	81108901	730	38174.68828	0	0.546689805	0.434061295	0.559372771	0.774593773	0.469918964	0.340532477
chr12	109998591	110049406	638	38112.04175	0	0.725401658	0.692735891	0.722774636	0.752066123	0.606580516	0.145485607
chr16	87558703	87598980	727	38090.01254	0	0.845510124	0.76790922	0.860375591	0.885270902	0.898509207	0.130599988
chr6	11583662	11616518	350	38043.06705	0	0.837124359	0.815810612	0.85956907	0.911617223	0.930320021	0.114509409
chr2	47528072	47570058	420	38042.58847	0	0.737528312	0.72972519	0.754062247	0.816529724	0.849141879	0.119416689
chr3	40089041	40107089	88	38035.82235	0	0.716712589	0.723560938	0.784898618	0.892337123	0.93365427	0.216941681
chr19	47610337	47679458	960	38023.23933	0	0.810124324	0.752878492	0.843123354	0.861561247	0.880481265	0.127602773
chr5	14488411	14536095	715	38004.68949	0	0.860117511	0.78758919	0.867772462	0.899321482	0.909408585	0.121819395
chr11	33592439	33637839	417	37998.59682	0	0.692583857	0.682985834	0.752564457	0.833905027	0.770959193	0.150919193
chr13	75786499	75829928	327	37992.60826	0	0.752386813	0.727420365	0.776106888	0.917841407	0.692837095	0.225004312
chr6	157077091	157146924	765	37966.53402	0	0.850100733	0.753109157	0.823397572	0.897193986	0.827520264	0.144084829
chr16	73058996	73075395	232	37898.58173	0	0.344356956	0.310414624	0.399920217	0.441360129	0.559208451	0.248793828
chr2	24013028	24044650	355	37855.40541	0	0.860946719	0.805712794	0.854525198	0.845673438	0.746247486	0.114699233
chr15	77993479	78075160	837	37850.95207	0	0.840094607	0.73902635	0.829765584	0.845779864	0.811186513	0.106753514
chr17	81270932	81291601	516	37846.07228	0	0.784065357	0.739175492	0.826935869	0.882950253	0.87892144	0.143774761
chr17	19237877	19325105	1035	37837.49328	0	0.865422176	0.739213073	0.845775272	0.868415117	0.861715522	0.129202044
chr2	186711870	186740659	171	37762.89491	0	0.672986631	0.596462482	0.672621103	0.842275912	0.814661018	0.24581343
chr1	227736988	227794631	853	37720.93978	0	0.726333727	0.611043401	0.714316356	0.801330448	0.690823565	0.190287047
chr16	57596501	57656658	733	37661.77496	0	0.830792542	0.769314085	0.809819541	0.81550489	0.877407948	0.108093863
chr9	99320580	99394659	587	37647.97267	0	0.825107695	0.789226276	0.821686273	0.871162109	0.891141894	0.101915617
chr17	72823003	72922539	1081	37647.07448	0	0.864428583	0.806739698	0.844282793	0.908577221	0.890528359	0.101837523
chr3	56968910	57023963	613	37618.89089	0	0.848423944	0.797062562	0.855557286	0.887346021	0.900449474	0.103386911
chr9	133669819	133702126	522	37599.47147	0	0.814159315	0.756002608	0.817949612	0.885130442	0.8681131	0.129127834
chr12	96203927	96273795	890	37567.07996	0	0.804751585	0.727780883	0.806055723	0.840325607	0.805051924	0.112544724
chr12	110320337	110398885	959	37564.76368	0	0.747875708	0.728696624	0.806290511	0.879750434	0.758074624	0.151053811
chr7	158454062	158488553	568	37538.53143	0	0.702770867	0.65175527	0.68126557	0.751997949	0.574411116	0.177586833
chr3	127981669	128019491	460	37535.7171	0	0.876837018	0.810220009	0.879378544	0.92043402	0.920334558	0.110214011
chr20	62768341	62804335	694	37495.36315	0	0.562297868	0.534948356	0.588256304	0.653525206	0.642472496	0.11857685
chr7	24692058	24733798	460	37481.7658	0	0.788263851	0.718395453	0.82949873	0.879244505	0.851791469	0.160849052
chr1	237175915	237273487	747	37399.61751	0	0.812148032	0.697635172	0.781122509	0.869576961	0.725763438	0.171941789
chr1	28807354	28873071	822	37337.89631	0	0.795800831	0.723253575	0.811326541	0.888111561	0.791965399	0.164857986
chr3	196976347	197002540	439	37333.24217	0	0.733673646	0.689310553	0.770599381	0.832423984	0.825668367	0.143113431
chr3	42262289	42293000	278	37327.0624	0	0.533925043	0.555841084	0.557816239	0.662830057	0.661098514	0.128905014
chr1	37035255	37080147	492	37326.60517	0	0.757724701	0.733513788	0.776876756	0.804007643	0.842573268	0.109059481
chr10	6092507	6144843	739	37281.24684	0	0.702861057	0.656919076	0.720428059	0.799433619	0.754410188	0.142514543
chr5	72137777	72160597	200	37278.84378	0	0.493823792	0.367075461	0.524839402	0.662658346	0.700639052	0.333563591
chr20	63763479	63794472	648	37239.57782	0	0.757730137	0.785438386	0.781277639	0.821995692	0.86069144	0.102961303
chr2	3100256	3171648	1076	37194.47956	0	0.811868864	0.777105613	0.827276693	0.880522175	0.809573957	0.103416562
chr4	77010637	77053327	332	37188.33437	0	0.786676573	0.838322716	0.841136316	0.910030508	0.874827677	0.123353936
chr12	42435582	42480747	478	37147.7657	0	0.818798338	0.780208248	0.833486161	0.87148755	0.90069206	0.120483812
chr16	926345	952916	532	37135.07211	0	0.844747	0.786016127	0.869819495	0.904765857	0.865689687	0.11874973
chr2	128257911	128318022	786	37121.12736	0	0.760817971	0.751849373	0.807142873	0.857549873	0.838505955	0.105700499
chr13	48490321	48523130	295	37115.85934	0	0.825429307	0.842904867	0.885233597	0.929498288	0.938570173	0.113140866
chr13	107342544	107394285	398	37111.25152	0	0.86994292	0.775854108	0.84017282	0.859672374	0.903899612	0.128045504
chr18	33638282	33667705	133	37096.50505	0	0.772932751	0.815861305	0.828484389	0.886337719	0.94402878	0.171096029
chr1	211903925	211931745	232	37089.30589	0	0.926453906	0.869468135	0.902462473	0.908810488	0.782004026	0.14444988
chr11	11141065	11188163	375	37053.98625	0	0.810756566	0.784972492	0.828553214	0.907736336	0.906639736	0.122763845
chr1	3937455	3967416	459	37020.72418	0	0.873638395	0.81082045	0.87817492	0.891724513	0.935231835	0.124411385
chr5	72629071	72716128	555	37007.78171	0	0.868446147	0.808961475	0.858593945	0.894422752	0.9183107	0.109349224
chr12	123976996	124054990	854	36986.58108	0	0.830516901	0.745727839	0.818258491	0.855407007	0.833010019	0.109679168
chr17	44079878	44121572	485	36985.54401	0	0.653517582	0.683015953	0.709453928	0.741879439	0.787002303	0.133484721
chr1	234081036	234145754	517	36890.80091	0	0.847743403	0.801159407	0.848963937	0.875306463	0.767427982	0.107878481
chr6	105579215	105630478	386	36855.42781	0	0.861466946	0.827748489	0.883256656	0.928263941	0.931510774	0.103762285
chr2	161978159	162006101	182	36852.33543	0	0.751159649	0.707120712	0.788702188	0.875875869	0.893692829	0.186572116
chr13	113079444	113096090	309	36851.21215	0	0.718695355	0.750834268	0.795629458	0.85142874	0.872825049	0.154129693
chr6	21515452	21532218	186	36824.8842	0	0.819511191	0.80369283	0.785979844	0.712333814	0.611498745	0.208012446
chr3	179940393	179967881	234	36823.64802	0	0.761885259	0.694695865	0.78120765	0.835369795	0.873908193	0.179212328
chr22	49441567	49476794	602	36810.88212	0	0.780568408	0.780022759	0.792106481	0.883798804	0.877056867	0.103776044
chr20	47294068	47369734	953	36807.41144	0	0.602942747	0.528368297	0.606834494	0.6553127	0.639152428	0.126944403
chr13	73033847	73086359	600	36776.13216	0	0.772685717	0.763999503	0.759163211	0.794985952	0.694828105	0.100157847
chr6	34578103	34614854	344	36767.51328	0	0.773793332	0.744095448	0.821038463	0.892041605	0.881256498	0.147946157
chr16	1616580	1655999	769	36750.86312	0	0.832209056	0.768939392	0.854463289	0.891336794	0.888094989	0.122397403
chr1	25762583	25816428	737	36745.87235	0	0.715903338	0.686787375	0.740001098	0.806765524	0.783443626	0.119978149
chr5	167528456	167616092	706	36740.69068	0	0.776316724	0.664224968	0.785172461	0.822439076	0.80174308	0.158214109
chr20	37903850	37962057	730	36717.84228	0	0.758905198	0.662299597	0.739680625	0.786732666	0.820369626	0.158070029
chr5	87375329	87401193	163	36702.37354	0	0.637195057	0.57371421	0.666830372	0.802974637	0.785815475	0.229260428
chr21	16508922	16564506	397	36649.20528	0	0.796217009	0.750289875	0.820869687	0.861819742	0.882949837	0.132659962
chr9	17641902	17713857	441	36597.53082	0	0.806269744	0.760708425	0.810066206	0.890413655	0.873210662	0.12970523
chr3	124438924	124475527	214	36588.9192	0	0.725793253	0.720241909	0.810257368	0.901124262	0.878658431	0.180882354
chr5	172036631	172060862	382	36546.47781	0	0.870856575	0.815943061	0.912233619	0.934398287	0.939095681	0.12315262
chr2	148984851	149038183	523	36533.70223	0	0.640323164	0.605688826	0.69856055	0.781192996	0.73123768	0.175504169
chr18	26413909	26496218	847	36497.27871	0	0.809742631	0.740953351	0.832149056	0.901925752	0.723154421	0.178771331
chr1	61169598	61229301	497	36480.39884	0	0.865874355	0.732386894	0.850407745	0.90268257	0.9133285	0.180941606
chr19	3650243	3670503	353	36478.85331	0	0.695089683	0.693295834	0.781895076	0.895228733	0.851661343	0.201932899
chr5	114374569	114411782	232	36457.71449	0	0.786881579	0.756132253	0.840891488	0.929719621	0.928625938	0.173587369
chr20	33615015	33666900	644	36416.81884	0	0.809198249	0.711131242	0.789571599	0.841206878	0.855574366	0.144443123
chr1	200959587	200982503	262	36403.24005	0	0.766253634	0.735086583	0.806202888	0.878593455	0.893408248	0.158321665
chr12	48937333	48998829	739	36398.76975	0	0.515319776	0.478181	0.525747383	0.592948625	0.56482581	0.114767625
chr17	81035392	81067579	636	36397.29656	0	0.398953909	0.280358044	0.424609005	0.695515579	0.293012907	0.415157535
chr17	3854692	3892439	636	36385.57406	0	0.742683687	0.657154288	0.767451025	0.857605841	0.81405089	0.200451552
chr19	49422855	49453806	663	36316.87516	0	0.329102334	0.292466136	0.34041838	0.416650667	0.430867317	0.138401181
chr22	36188158	36264548	784	36316.37366	0	0.852017649	0.789481186	0.841050095	0.867678264	0.903207996	0.113726809
chr9	134982421	135030796	711	36308.37863	0	0.870157406	0.808651328	0.873873851	0.915711941	0.884996349	0.107060613
chr16	9710558	9770677	493	36272.15339	0	0.845645884	0.814602109	0.855229054	0.918975054	0.922473541	0.107871432
chr8	939889	990385	679	36268.96166	0	0.823598985	0.798352626	0.851441559	0.903646169	0.887329044	0.105293544
chr16	982296	1004330	330	36268.31447	0	0.639425569	0.610943911	0.644089971	0.792064146	0.522899301	0.269164845
chr7	78138494	78189501	332	36228.09619	0	0.763729686	0.710340673	0.782835562	0.863118459	0.854028626	0.152777785
chr15	101339617	101385410	693	36184.78726	0	0.905507026	0.871001219	0.909727439	0.925869422	0.823362736	0.102506687
chr8	106586110	106639473	360	36177.51952	0	0.803169868	0.822751613	0.836559828	0.905085504	0.906175804	0.103005936
chr3	51677085	51706280	239	36172.0836	0	0.688473221	0.662778314	0.728665435	0.770044903	0.854343337	0.191565022
chr18	75151021	75177038	423	36140.87747	0	0.850313854	0.802715033	0.873488265	0.887659207	0.917411372	0.114696339
chr9	138051025	138125366	968	36130.505	0	0.804829063	0.766583475	0.834330652	0.890273987	0.806954599	0.123690512
chr6	6456975	6536830	669	36125.12206	0	0.86753203	0.788470575	0.866379933	0.913797869	0.898808336	0.125327294
chr3	62325701	62387582	783	36072.68857	0	0.494961355	0.419706505	0.468849461	0.535267912	0.491318256	0.115561407
chr17	72417844	72486052	763	36059.88607	0	0.891647817	0.794609039	0.899437216	0.929417812	0.913638542	0.134808774
chr8	106280364	106356003	401	36037.33278	0	0.803873211	0.815647265	0.817744548	0.901620175	0.904681413	0.100808203
chr5	145901769	145928645	194	36024.44946	0	0.884274393	0.846187613	0.844205328	0.916270106	0.747683175	0.168586931
chr4	186561803	186586902	352	36010.00181	0	0.881700746	0.876265928	0.869431373	0.893810495	0.776395605	0.11741489
chr14	23513487	23579131	750	36000.86474	0	0.476836345	0.435464126	0.470956653	0.563124983	0.509046731	0.127660857
chr6	136312590	136353848	379	35994.78024	0	0.816370798	0.764527333	0.823259779	0.859300413	0.896447963	0.13192063
chr11	61584951	61646443	796	35988.05646	0	0.801357862	0.748242738	0.796764298	0.868122748	0.79267907	0.119880011
chr15	31216789	31287358	777	35947.34502	0	0.836087507	0.783858335	0.831274908	0.888418959	0.874942935	0.104560624
chr2	2091989	2195246	1177	35911.81052	0	0.706637014	0.629704515	0.728874222	0.804196216	0.672639611	0.174491701
chr8	22754363	22822205	895	35900.41194	0	0.812066736	0.78231799	0.812721484	0.897401745	0.818844361	0.115083755
chr15	28096490	28146722	841	35892.73065	0	0.716297835	0.676661016	0.738944177	0.80104158	0.768438956	0.124380564
chr14	56798781	56823163	419	35889.62592	0	0.348475459	0.231578834	0.264335189	0.288035759	0.415845657	0.184266822
chr14	102678275	102701958	234	35833.27844	0	0.812456278	0.744159257	0.835863222	0.904809214	0.921191086	0.177031829
chr1	164706169	164760917	453	35816.67304	0	0.741285132	0.666860147	0.727338735	0.791444737	0.818808302	0.151948154
chr16	8800080	8826905	346	35752.85173	0	0.851051679	0.793251176	0.826147963	0.864820079	0.717706105	0.147113973
chr19	30625477	30702239	1010	35739.58454	0	0.749258027	0.708107957	0.771956709	0.829694114	0.815338841	0.121586157
chr12	63844758	63945400	781	35670.1576	0	0.902093836	0.881304827	0.869463789	0.864891253	0.796835151	0.105258685
chr16	87645358	87689303	698	35667.51142	0	0.824700421	0.741259819	0.838272741	0.88390267	0.860827747	0.142642851
chr1	205415972	205456351	425	35659.3848	0	0.706442898	0.692908306	0.702958167	0.672696226	0.78711664	0.114420414
chr10	116946868	117000250	432	35639.7214	0	0.862318175	0.78884267	0.827425113	0.877268812	0.915425143	0.126582474
chr20	2262485	2317681	595	35639.10392	0	0.858877551	0.822515416	0.870947031	0.909718168	0.927463954	0.104948538
chr16	88573431	88633769	1240	35592.65635	0	0.860693502	0.771560791	0.840590667	0.884625608	0.842066786	0.113064817
chr2	143330933	143366816	219	35578.16381	0	0.798005064	0.75973561	0.808855715	0.903471469	0.8986231	0.143735859
chr9	123326056	123355388	389	35577.381	0	0.656463278	0.723213738	0.73439797	0.859196053	0.792496751	0.202732775
chr6	154887285	154911194	283	35564.83098	0	0.888376837	0.833346182	0.850002136	0.892614026	0.770483738	0.122130288
chr19	30324413	30414068	1018	35560.70862	0	0.817377289	0.755649551	0.820091278	0.871373543	0.881486113	0.125836562
chr21	26098536	26152014	380	35542.07879	0	0.681283906	0.610767406	0.681415266	0.811083259	0.745147269	0.200315853
chr2	181673454	181721359	501	35528.18505	0	0.5829174	0.537614232	0.560706913	0.532952697	0.481967501	0.1009499
chr4	98629315	98670581	369	35516.36102	0	0.542986087	0.497201428	0.555524329	0.65490646	0.631142011	0.157705032
chr11	12742979	12826610	731	35488.84226	0	0.884903865	0.796695176	0.852380816	0.855459291	0.908667313	0.111972137
chr5	159902327	159957764	550	35479.49256	0	0.786139491	0.705036095	0.805419156	0.846412536	0.858037097	0.153001001
chr1	2370240	2407688	805	35414.86847	0	0.712291012	0.669743424	0.744108816	0.793268878	0.784289653	0.123525454
chr2	143922700	143971368	353	35401.58	0	0.613429105	0.580171566	0.649198024	0.759117741	0.760826237	0.180654671
chr2	9952274	10011984	792	35345.69546	0	0.830435693	0.76575781	0.819319411	0.849475865	0.877393522	0.111635711
chr22	42779169	42823908	580	35327.23129	0	0.864533633	0.787725316	0.865183512	0.9115141	0.924085382	0.136360065
chr19	18089199	18155476	1106	35323.62406	0	0.588297997	0.52418008	0.616936872	0.723486907	0.633321349	0.199306828
chr18	8921184	8963278	402	35308.70498	0	0.805454201	0.832850558	0.853415054	0.912287084	0.885398591	0.106832883
chr4	152274742	152310694	275	35306.25211	0	0.80134604	0.781152639	0.80129562	0.913936673	0.883798762	0.132784034
chr6	166427749	166449430	401	35303.55656	0	0.809404929	0.814970367	0.837531895	0.912010534	0.889922998	0.102605606
chr21	46035539	46068459	574	35302.22509	0	0.846084123	0.768398665	0.872853222	0.908186697	0.887121964	0.139788032
chr20	62817708	62859672	697	35296.4266	0	0.772020878	0.738548034	0.80154342	0.849415745	0.830204413	0.110867711
chr9	17616714	17640697	145	35267.05057	0	0.738922216	0.628102315	0.738330273	0.89195596	0.894227894	0.266125579
chr15	67113325	67200321	1023	35231.03607	0	0.829057394	0.763370614	0.839426905	0.920793125	0.821165856	0.157422511
chr2	236432536	236479999	447	35222.54916	0	0.875224413	0.798556484	0.856950687	0.934862609	0.91924294	0.136306125
chr12	4906578	4972884	655	35214.41518	0	0.70849044	0.63553665	0.725614704	0.794609048	0.63886604	0.159072398
chr8	141519504	141535463	249	35213.12198	0	0.751763501	0.723837028	0.758719333	0.856434459	0.861004769	0.13716774
chr17	65537971	65559972	281	35178.02114	0	0.432567301	0.391399695	0.509113771	0.586721884	0.614555175	0.223155479
chr4	185689595	185743463	551	35167.92041	0	0.752949009	0.693726215	0.696491506	0.835457256	0.677988551	0.157468705
chr15	26526849	26607624	628	35158.06896	0	0.811755649	0.750289433	0.793287362	0.881487863	0.817139919	0.131198431
chr10	131919912	131952022	549	35143.25454	0	0.849864177	0.767176293	0.858994859	0.904194243	0.897539056	0.137017951
chr3	179851676	179891510	287	35097.13203	0	0.842658219	0.799799642	0.843441793	0.911953953	0.932652257	0.132852615
chr2	74069887	74117020	528	35038.0537	0	0.839317533	0.739893298	0.827771534	0.90105874	0.887970576	0.161165442
chr7	817206	875279	1140	35032.97304	0	0.690231002	0.664189397	0.747017959	0.806667905	0.739553653	0.142478508
chr16	4628613	4682288	891	35021.19767	0	0.801346041	0.707139261	0.809492867	0.874091083	0.813179127	0.166951822
chr1	233593015	233649236	516	34921.08838	0	0.608583765	0.524714618	0.653501021	0.805971899	0.721232661	0.281257281
chr9	88635646	88677186	274	34887.39739	0	0.798460333	0.720286099	0.811791137	0.901834541	0.879527152	0.181548442
chr1	54082534	54131226	467	34887.38188	0	0.818892064	0.772450652	0.83795511	0.87881505	0.878967333	0.106516681
chr5	115916215	115941592	210	34878.94278	0	0.946300304	0.931770762	0.927050241	0.933070335	0.826312835	0.119987469
chr11	57331944	57383090	622	34736.01091	0	0.762582339	0.723312648	0.769113076	0.833045666	0.818257554	0.109733018
chr4	3493899	3536766	639	34724.7877	0	0.74500001	0.699151126	0.753189621	0.784371422	0.472033147	0.312338275
chr12	1091085	1121568	264	34705.70558	0	0.855547713	0.782620507	0.820225157	0.832452379	0.710925821	0.144621892
chr1	50078206	50112399	223	34702.98188	0	0.776665522	0.757516641	0.795885021	0.754355996	0.888961075	0.134605079
chr6	38058857	38165880	946	34698.8849	0	0.826665959	0.758951819	0.829171555	0.87822685	0.836264338	0.119275031
chr16	89513824	89557975	1017	34627.11733	0	0.820517633	0.748950989	0.839113053	0.87536652	0.854934857	0.126415531
chr16	238308	264420	487	34587.70707	0	0.824573542	0.800503364	0.861719409	0.913451668	0.924499348	0.123995985
chr2	172857159	172939158	570	34577.43	0	0.80360286	0.745931815	0.762097133	0.861205517	0.827153155	0.115273702
chr7	24917984	24938394	141	34548.09747	0	0.708907792	0.754857407	0.81788682	0.869269816	0.890597899	0.181690107
chr1	184660185	184700741	304	34540.95995	0	0.707510382	0.720288795	0.759694704	0.838042829	0.865300806	0.157790424
chr14	59336875	59367585	237	34509.29797	0	0.764271159	0.708705899	0.742807611	0.815351392	0.870247435	0.161541535
chr2	36888076	36935819	399	34506.93199	0	0.93467798	0.9212568	0.921646679	0.935892117	0.747821208	0.188070909
chr16	27989122	28063145	883	34496.98218	0	0.825350019	0.732228256	0.808717061	0.854430625	0.725185159	0.129245466
chr8	132304361	132386115	642	34458.63263	0	0.815408017	0.761430065	0.833694572	0.889929327	0.826211546	0.128499263
chr16	84967783	85007409	710	34440.47298	0	0.807779583	0.772034376	0.823806755	0.876143529	0.876480791	0.104446415
chr11	46356315	46380998	349	34435.29842	0	0.477166234	0.375413811	0.589245035	0.785262082	0.66913304	0.409848271
chr3	178697725	178756939	335	34427.11464	0	0.847641064	0.782871683	0.85775284	0.889975615	0.918783322	0.13591164
chr20	58532774	58603356	957	34403.76568	0	0.899123644	0.792397768	0.867591466	0.887973121	0.910149516	0.117751749
chr17	75208042	75258618	758	34369.17515	0	0.777373153	0.71285675	0.794399677	0.853122251	0.799169935	0.140265501
chr2	127059454	127105038	526	34350.62742	0	0.754185073	0.641719794	0.744796579	0.830321429	0.810457884	0.188601635
chr1	81458417	81510908	364	34298.84301	0	0.835627287	0.81021601	0.858763591	0.905292314	0.922392241	0.112176231
chr12	4801012	4839335	428	34221.84921	0	0.569365207	0.604319539	0.630694114	0.636479847	0.716311936	0.146946729
chr5	5617920	5673332	481	34217.80489	0	0.877369659	0.823808521	0.886271549	0.908121661	0.928734076	0.104925555
chr10	34073365	34138507	724	34217.12845	0	0.871506112	0.769614568	0.862731597	0.889086648	0.875858737	0.11947208
chr9	72570978	72632503	484	34205.53612	0	0.886392792	0.811827276	0.877007819	0.922122856	0.938048183	0.126220908
chr1	4009529	4032821	284	34184.41874	0	0.761350942	0.803819703	0.850765009	0.898594938	0.899660186	0.138309245
chr5	76178945	76237134	334	34182.29234	0	0.926369264	0.907602152	0.89711353	0.873541321	0.817324686	0.109044578
chr6	89550450	89590416	332	34156.87417	0	0.774764414	0.776554525	0.757284905	0.758167145	0.874494304	0.117209398
chr12	62780595	62836518	495	34152.2827	0	0.810252463	0.772679376	0.839022051	0.897270099	0.872331418	0.124590723
chr10	11018652	11052705	393	34125.26845	0	0.344738413	0.256865699	0.414183902	0.698464565	0.360399597	0.441598866
chr8	101566872	101604977	325	34059.22499	0	0.841339254	0.824693445	0.861259104	0.915615633	0.92648572	0.101792275
chr15	31329426	31387615	752	34053.79013	0	0.725559977	0.658569722	0.76713037	0.789472533	0.791384085	0.132814363
chr21	39497874	39522872	228	34039.36064	0	0.860596251	0.783468791	0.819866835	0.8406865	0.670022878	0.190573372
chr2	232906943	232927603	278	33979.25794	0	0.538664717	0.675319209	0.673650832	0.772975022	0.283034887	0.489940135
chr1	1752395	1890078	1920	33976.41234	0	0.793935957	0.726477276	0.787243326	0.834691003	0.732488433	0.108213727
chr10	104010461	104043834	308	33975.26404	0	0.839722271	0.81045671	0.837980465	0.905753578	0.733105646	0.172647933
chr16	46699558	46790065	945	33969.01667	0	0.907009161	0.816739643	0.904492653	0.92386084	0.918505585	0.107121197
chr5	5563513	5592921	328	33965.24343	0	0.848033368	0.807177526	0.871396466	0.918559317	0.927507689	0.120330163
chr1	241724819	241758418	262	33964.86288	0	0.769217489	0.824249039	0.81910966	0.907968473	0.899783046	0.138750984
chr2	95350396	95396581	553	33924.5616	0	0.84416276	0.790851036	0.843593902	0.901368374	0.896623207	0.110517338
chr8	73150151	73202909	495	33904.09305	0	0.844746062	0.784371344	0.864316774	0.893947815	0.910616895	0.126245551
chr9	126139988	126178057	463	33864.04229	0	0.82213562	0.781324129	0.808328726	0.863603014	0.753486998	0.110116016
chr6	16526657	16593502	606	33855.25049	0	0.821478869	0.818321384	0.838169084	0.891191997	0.74643548	0.144756518
chr13	110087774	110138411	651	33818.75211	0	0.820349439	0.756005749	0.826812033	0.854162084	0.865738077	0.109732328
chr20	24948037	24974474	373	33811.46297	0	0.859044325	0.738291331	0.863555859	0.915938964	0.926004584	0.187713253
chr15	26000534	26039722	463	33805.42606	0	0.874681356	0.794277943	0.865601701	0.922063259	0.898135976	0.127785315
chr8	73346912	73382730	367	33796.58334	0	0.834697002	0.798082712	0.848160885	0.875616143	0.910257435	0.112174723
chr5	5899909	5945711	392	33740.93838	0	0.870383321	0.79456758	0.840835175	0.879448925	0.915474994	0.120907415
chr1	203019242	203094024	746	33735.9231	0	0.709747022	0.624778107	0.678159602	0.793976478	0.737294039	0.169198371
chr7	158497429	158551335	862	33715.70085	0	0.766486917	0.696295912	0.757148208	0.832820737	0.678342574	0.154478163
chr20	9514077	9568137	485	33694.83365	0	0.767386249	0.726672283	0.723460879	0.784344875	0.653422334	0.130922541
chr18	72632968	72643913	98	33693.73623	0	0.670616223	0.757389132	0.793968813	0.903548706	0.911021462	0.240405239
chr20	38754667	38821154	699	33690.58855	0	0.762843547	0.749674268	0.760235876	0.808763215	0.675002102	0.133761113
chr6	131383983	131401615	127	33664.99631	0	0.781450954	0.740064544	0.785903451	0.896675865	0.930914951	0.190850407
chr13	114020549	114032733	244	33628.80543	0	0.765415469	0.680861884	0.773056247	0.852104515	0.90687584	0.226013956
chr14	72763495	72823617	568	33601.95398	0	0.888040078	0.775034077	0.886324193	0.918261432	0.924538975	0.149504899
chr18	74783743	74824181	314	33600.21219	0	0.903657523	0.859567269	0.878785861	0.905013753	0.802955895	0.102057858
chr11	119733180	119768213	332	33592.84638	0	0.726128636	0.686465579	0.766761975	0.82242062	0.832504206	0.146038626
chr20	10611505	10692475	998	33569.42614	0	0.784223998	0.63027927	0.738744502	0.782365806	0.783982494	0.153944727
chr22	48323620	48363694	591	33565.24808	0	0.839943708	0.816634454	0.879933498	0.934190202	0.83613794	0.117555748
chr7	151087048	151114448	480	33543.31734	0	0.521240326	0.463633115	0.57256836	0.649550478	0.635902223	0.185917363
chr3	10338341	10388448	630	33542.81234	0	0.627319924	0.696466371	0.793060276	0.846966006	0.668978204	0.219646082
chr12	122343321	122356873	161	33531.17638	0	0.755808361	0.746878331	0.841047689	0.914898756	0.919910026	0.173031694
chr2	37608286	37670152	480	33502.16273	0	0.7636364	0.697892444	0.77625708	0.831157443	0.852575796	0.154683352
chr9	127478252	127508870	491	33495.98501	0	0.864899756	0.792668042	0.873895746	0.89148745	0.928645838	0.135977796
chr5	154760832	154826356	593	33490.12076	0	0.812331236	0.697096893	0.809038047	0.859419262	0.829946798	0.162322369
chr1	55032712	55101782	750	33481.46034	0	0.817132693	0.745942611	0.819149854	0.848719395	0.844029858	0.102776783
chr19	38083150	38123759	598	33466.86243	0	0.886384844	0.770220924	0.909689515	0.934784097	0.941923871	0.171702947
chr22	35900182	36021764	865	33458.17339	0	0.817884802	0.742690226	0.817949129	0.854610171	0.861553662	0.118863436
chr9	92593731	92668085	990	33452.10388	0	0.84653636	0.749455946	0.836458297	0.876872244	0.857941574	0.127416298
chr5	124245705	124291013	263	33443.77383	0	0.845189406	0.814599052	0.862085548	0.907555582	0.936692331	0.122093279
chr8	4296136	4354696	546	33413.15413	0	0.769424329	0.725623523	0.75256824	0.870776854	0.773759377	0.145153332
chr4	37940334	38018575	805	33411.02417	0	0.842752857	0.7696556	0.855106474	0.878835832	0.864134983	0.109180232
chr16	453184	503858	891	33368.02467	0	0.745896169	0.667024815	0.76701694	0.854646042	0.754433916	0.187621227
chr8	27359176	27415122	473	33363.22422	0	0.788447947	0.626691421	0.773392714	0.885844456	0.808420942	0.259153035
chr5	88740104	88755160	100	33355.29637	0	0.485368412	0.671457909	0.655815135	0.895806455	0.891321222	0.410438043
chr16	70147404	70173460	406	33341.16824	0	0.879224185	0.82867595	0.865227274	0.891841552	0.76239111	0.129450442
chr7	31451534	31483691	285	33309.64224	0	0.813812973	0.773029147	0.829482333	0.906346191	0.896240646	0.133317044
chr3	15253043	15330607	838	33282.46083	0	0.738696051	0.635054234	0.744028682	0.80517759	0.748474577	0.170123356
chr20	5841900	5878455	311	33274.55091	0	0.772278993	0.683592971	0.754349569	0.826074216	0.853421759	0.169828788
chr5	65119309	65138857	169	33266.90776	0	0.745481482	0.683101363	0.84149318	0.89763846	0.928832176	0.245730813
chr13	67126432	67182737	329	33253.50754	0	0.783226494	0.797513068	0.808200255	0.885686363	0.872788418	0.102459869
chr20	18605799	18689446	696	33245.08366	0	0.893517635	0.788607012	0.865954841	0.871911239	0.89859523	0.109988218
chr17	58918341	58983522	515	33240.22048	0	0.909032612	0.756304342	0.881899008	0.907355055	0.9126225	0.156318159
chr21	25901927	25977020	627	33237.77426	0	0.768162033	0.707884831	0.763293017	0.835976624	0.787935194	0.128091793
chr7	108414042	108455670	260	33235.81816	0	0.648476907	0.607938787	0.644463606	0.752854242	0.769668228	0.161729441
chr12	111437196	111461795	309	33225.94012	0	0.720135288	0.689665298	0.749751759	0.831423405	0.838854261	0.149188963
chr14	103457665	103520744	746	33199.22382	0	0.724035078	0.689492191	0.7412789	0.828340026	0.735492652	0.138847835
chr4	38665069	38715724	469	33173.79872	0	0.786397912	0.688408276	0.79152934	0.843190407	0.843477524	0.155069248
chr5	9473480	9556503	715	33168.62431	0	0.789540672	0.655159049	0.756380615	0.787936736	0.813053237	0.157894188
chr14	69236014	69308111	761	33168.51703	0	0.766825818	0.699002263	0.756975333	0.744842964	0.805980054	0.106977792
chr2	25252907	25314096	805	33118.58576	0	0.681969626	0.549413943	0.641616919	0.738515474	0.589022374	0.189101531
chr7	1914255	1929701	297	33115.46332	0	0.811854164	0.817629198	0.868375374	0.931219005	0.923130862	0.119364841
chr21	37859914	37911053	389	33025.72494	0	0.787589976	0.603692278	0.810103779	0.83839501	0.882949572	0.279257294
chr8	40367510	40379735	102	33024.99006	0	0.707084396	0.700399045	0.79663039	0.916490766	0.899237902	0.216091721
chr10	109917941	109990528	634	33012.01018	0	0.814162514	0.717942975	0.803907308	0.844454198	0.857723267	0.139780292
chr4	2263875	2293701	464	32980.7194	0	0.696528296	0.661407406	0.791810743	0.875413344	0.784008994	0.214005939
chr1	175358021	175426506	567	32971.89531	0	0.861855557	0.813373387	0.854340864	0.888803358	0.918275541	0.104902154
chr14	104755584	104782757	399	32966.60592	0	0.754226903	0.708290524	0.784695728	0.833784341	0.839872433	0.131581908
chr15	41559736	41584099	310	32900.40484	0	0.600498688	0.638852096	0.650781612	0.791933924	0.7566525	0.191435236
chr18	666703	709599	527	32880.13032	0	0.821331651	0.764984792	0.815440116	0.868686637	0.851355847	0.103701845
chr2	162007248	162039888	263	32863.84166	0	0.811583005	0.800937365	0.838019679	0.91917223	0.917357656	0.118234865
chr11	20072650	20105717	305	32843.11924	0	0.725459833	0.784919604	0.775095852	0.887768035	0.835069557	0.162308202
chr2	227331428	227424675	933	32838.22834	0	0.832355127	0.787870899	0.837788646	0.898517265	0.82741476	0.110646367
chr4	17234924	17304474	486	32829.68687	0	0.799445945	0.787087631	0.854147204	0.912194525	0.861601718	0.125106894
chr10	89331235	89364182	237	32809.94819	0	0.794572673	0.759056129	0.823982681	0.840633778	0.895940076	0.136883947
chr8	65420675	65476320	380	32794.44732	0	0.87649384	0.821999681	0.866300829	0.91614204	0.937744539	0.115744859
chr1	156468836	156519531	601	32792.43412	0	0.502553278	0.459045967	0.538921889	0.663968978	0.52835865	0.204923011
chr7	105102670	105175622	671	32784.84337	0	0.750491195	0.701501764	0.777154537	0.841350632	0.802717927	0.139848868
chr4	6916560	6970713	917	32755.19479	0	0.850045281	0.808184522	0.864240224	0.911710767	0.838706478	0.103526244
chr1	175654458	175714869	425	32733.33759	0	0.875358399	0.748478298	0.833729183	0.881573806	0.898083337	0.149605039
chr1	20144538	20196285	568	32732.76723	0	0.741315316	0.716442857	0.747846075	0.842414146	0.810234927	0.125971289
chr10	80595438	80628015	315	32691.32586	0	0.853747686	0.829861079	0.873547618	0.931402838	0.939011958	0.109150879
chr18	79866152	79885463	356	32666.08566	0	0.842979317	0.772469709	0.865859354	0.887185505	0.909097279	0.13662757
chr19	5578715	5621762	758	32663.3247	0	0.782527255	0.649980428	0.769635823	0.802419216	0.80852139	0.158540962
chr20	62688185	62720286	587	32659.21272	0	0.786910666	0.726467287	0.774008352	0.826570215	0.821355439	0.100102928
chr12	25011072	25076387	506	32658.12812	0	0.879731722	0.815465409	0.85122899	0.921924759	0.92562833	0.110162921
chr19	30415345	30461728	550	32611.82218	0	0.8183042	0.748825532	0.830563907	0.884360432	0.896599834	0.147774303
chr9	38638390	38663354	276	32597.32599	0	0.881763389	0.867782751	0.883619792	0.90818656	0.769550815	0.138635746
chr6	152423916	152472678	327	32574.20343	0	0.735837629	0.685850376	0.79046571	0.858434578	0.823381203	0.172584202
chr17	17842274	17909175	738	32556.68325	0	0.826428123	0.743055248	0.817897611	0.831573046	0.870031873	0.126976625
chr10	132538261	132551730	253	32549.18521	0	0.736091824	0.725588632	0.74479377	0.750974176	0.270885366	0.480088809
chr19	6055526	6118724	903	32502.70202	0	0.709213037	0.642918371	0.699982493	0.72974188	0.77226108	0.129342709
chr8	61491793	61524047	200	32496.47594	0	0.915613979	0.90331544	0.90326271	0.910173581	0.790927417	0.124686562
chr10	26715186	26791063	622	32485.70649	0	0.837736885	0.778952019	0.844066201	0.897007744	0.870008085	0.118055726
chr16	21228751	21285220	557	32462.44166	0	0.742199307	0.723577784	0.78618236	0.862726804	0.788553248	0.13914902
chr11	110143062	110202543	580	32403.58203	0	0.891710554	0.801411248	0.854652258	0.868993571	0.777526284	0.11418427
chr3	114163710	114182714	117	32368.73547	0	0.883639407	0.884327565	0.876007583	0.848097965	0.717124982	0.167202583
chr1	202570627	202643217	658	32367.51204	0	0.849890327	0.785753685	0.843620997	0.856093602	0.747354361	0.10873924
chr18	36691845	36741375	420	32337.47723	0	0.86247845	0.789523645	0.857073266	0.88729066	0.907526034	0.118002389
chr19	18833971	18868543	707	32337.03227	0	0.732664069	0.64154025	0.756989661	0.804034137	0.803896464	0.162493887
chr6	38167309	38230680	691	32307.85922	0	0.843778709	0.742179886	0.841344204	0.834169241	0.868868579	0.126688693
chr22	37020561	37109029	1186	32297.86841	0	0.853507611	0.787666533	0.847647897	0.874332325	0.763008738	0.111323587
chr1	162078225	162125840	291	32285.55895	0	0.784674039	0.715391207	0.780173547	0.843929805	0.87873633	0.163345124
chr14	99713694	99779299	873	32281.85884	0	0.826086264	0.784706968	0.846217373	0.885762368	0.84213379	0.101055401
chr13	114070408	114079720	218	32269.625	0	0.848250836	0.80074275	0.833904868	0.781251594	0.926960175	0.145708581
chr3	66475316	66497996	226	32267.53107	0	0.744080195	0.758692328	0.774535721	0.850803155	0.874980338	0.130900144
chr18	70353593	70393542	379	32248.88544	0	0.909600452	0.898833741	0.888051006	0.914973442	0.808251194	0.106722248
chr5	169241252	169309400	645	32206.18278	0	0.742852234	0.617765242	0.715253634	0.814893081	0.71699232	0.197127838
chr3	49606551	49678506	745	32194.11825	0	0.673065703	0.592755892	0.716193612	0.830021879	0.70765079	0.237265987
chr3	48453582	48480892	353	32191.43203	0	0.748885751	0.683757095	0.766136394	0.796597285	0.8344798	0.150722706
chr22	37376392	37399188	339	32183.65882	0	0.762702093	0.64037719	0.733746286	0.82989272	0.838515077	0.198137887
chr4	150195727	150250630	437	32180.81725	0	0.851816314	0.726744163	0.800955166	0.869385307	0.868958366	0.142641144
chr18	11716033	11756090	503	32174.13955	0	0.753072024	0.641561574	0.731077789	0.790023482	0.661091913	0.148461908
chr20	10232042	10283824	391	32086.92507	0	0.540624539	0.479778056	0.593913926	0.813855723	0.68603875	0.334077667
chr7	55312551	55342448	277	32086.86986	0	0.824373107	0.779069944	0.834490507	0.898143786	0.911037471	0.131967527
chr9	88985740	89028160	490	32079.59072	0	0.678468299	0.664711592	0.703021938	0.788605946	0.776356033	0.123894353
chr22	23778361	23850869	1083	32029.38554	0	0.743529776	0.691266585	0.749141183	0.78157175	0.799066669	0.107800084
chr16	23382275	23439028	721	32025.18139	0	0.899743933	0.82488004	0.900066218	0.917972948	0.938788074	0.113908034
chr4	155547615	155575024	168	32011.50511	0	0.923551299	0.898573686	0.907843436	0.908756887	0.76231206	0.16123924
chr4	102024832	102047948	147	31964.16704	0	0.915085438	0.861556344	0.904724593	0.903460164	0.779863412	0.135222026
chr16	72790243	72868319	894	31962.15198	0	0.893389669	0.867079721	0.868175419	0.791981903	0.837309681	0.101407766
chr14	77097971	77168792	719	31952.25021	0	0.560051396	0.465621484	0.558968234	0.58523265	0.616013809	0.150392325
chr1	214008073	214084324	657	31949.65258	0	0.876218423	0.689709562	0.882670382	0.909541004	0.901964581	0.219831443
chr3	179968898	180015346	268	31948.50295	0	0.850354629	0.783345273	0.840045742	0.907563176	0.932089776	0.148744503
chr3	47829623	47877456	675	31910.01638	0	0.868664376	0.771119122	0.886392032	0.879455073	0.899560448	0.128441326
chr10	48316166	48365984	356	31898.13854	0	0.828027654	0.767404438	0.833668565	0.903370774	0.892780534	0.135966336
chr8	142361192	142396966	507	31896.48394	0	0.778660024	0.721922451	0.759497743	0.880897421	0.819433456	0.15897497
chr4	76694585	76740615	341	31884.77439	0	0.813964897	0.862933762	0.87926644	0.904300959	0.915354156	0.10138926
chr9	35828955	35875645	477	31881.47893	0	0.780195932	0.72776283	0.802388514	0.857470182	0.85738382	0.129707352
chr18	59540809	59601586	496	31880.49108	0	0.90550553	0.819756462	0.881597599	0.920864957	0.941848539	0.122092077
chr10	89279579	89330206	358	31879.63347	0	0.835926782	0.804057691	0.836555305	0.863759492	0.920003376	0.115945685
chr14	96604762	96655858	550	31852.95973	0	0.876863029	0.826724571	0.892584779	0.899491174	0.928815353	0.102090782
chr18	37582416	37644852	423	31845.00127	0	0.890052628	0.829975478	0.882986927	0.918379265	0.938087554	0.108112076
chr16	69907194	69946843	612	31839.98379	0	0.857628126	0.803473167	0.896316263	0.898550641	0.924133255	0.120660088
chr12	70531365	70572661	322	31827.78508	0	0.807166371	0.82768904	0.825442263	0.908077932	0.911052099	0.103885728
chr18	36503093	36537260	288	31825.85558	0	0.853054598	0.780750347	0.858397052	0.913687293	0.928842255	0.148091908
chr6	16617025	16664431	462	31807.97191	0	0.816338774	0.774917195	0.832843275	0.882906396	0.699527662	0.183378734
chr2	98446455	98527586	777	31787.24619	0	0.749127925	0.668984073	0.758706455	0.820010721	0.734945642	0.151026648
chr2	101256450	101290165	307	31770.27324	0	0.752747162	0.721029406	0.768649892	0.837513525	0.853975949	0.132946543
chr15	91138198	91161691	164	31769.24933	0	0.720145886	0.760034839	0.75159864	0.893926683	0.88074465	0.173780797
chr15	88468924	88508056	397	31755.3236	0	0.761612094	0.704514269	0.775001822	0.792992466	0.855686955	0.151172686
chr19	41998593	42068116	837	31754.51942	0	0.778351588	0.624962172	0.759628022	0.832081072	0.76523719	0.2071189
chr17	76675098	76720680	695	31749.98417	0	0.702139189	0.657283523	0.730705428	0.737746178	0.570049289	0.16769689
chr19	10999827	11057892	1060	31729.7153	0	0.889251758	0.785203763	0.874814823	0.91871857	0.892222511	0.133514807
chr3	100344834	100408934	507	31717.74592	0	0.748953335	0.71907894	0.72918989	0.739946849	0.598020779	0.150932556
chr2	42452867	42520960	803	31695.79516	0	0.753979326	0.683860277	0.745166605	0.798044596	0.743913121	0.114184319
chr4	139768673	139844182	674	31685.13865	0	0.884559763	0.779509811	0.847999125	0.810357206	0.876073525	0.105049952
chr21	43263332	43279401	292	31683.79568	0	0.765602899	0.726060481	0.782508423	0.800063074	0.875561281	0.149500801
chr6	166899599	166951009	725	31642.32058	0	0.814524266	0.739439503	0.770795234	0.86201357	0.793170055	0.122574067
chr11	59177783	59209195	266	31639.86491	0	0.711673616	0.695833676	0.765765722	0.808587561	0.83945203	0.143618354
chr13	106569936	106603790	268	31626.12125	0	0.747964355	0.761553884	0.769464085	0.836993155	0.864154877	0.116190522
chr10	4173084	4204982	345	31615.12234	0	0.861585946	0.845611847	0.908205034	0.932509699	0.949855673	0.104243826
chr11	126308571	126364162	779	31607.163	0	0.800984182	0.737005065	0.813186946	0.848193269	0.866695549	0.129690483
chr1	175594602	175631066	246	31595.02298	0	0.82237833	0.744936737	0.799318959	0.83366346	0.925067591	0.180130854
chr11	127024286	127086300	542	31559.28484	0	0.830704528	0.784043081	0.832452588	0.905057294	0.865273992	0.121014213
chr4	8718720	8758532	594	31544.20511	0	0.906119361	0.817664637	0.885265173	0.915216483	0.923238491	0.105573854
chr3	42501939	42569371	591	31531.22242	0	0.783091668	0.751130737	0.813891819	0.858634007	0.831448318	0.10750327
chr12	42487226	42586133	754	31490.45789	0	0.814554207	0.778402164	0.836657714	0.855638999	0.881894276	0.103492112
chr7	107911588	107973840	574	31489.02534	0	0.801631413	0.737355971	0.809523348	0.894628266	0.83390006	0.157272294
chr1	58139135	58248617	671	31461.34709	0	0.862028122	0.782234617	0.853015182	0.863793687	0.895475327	0.113240711
chr14	68533918	68560267	221	31431.2562	0	0.836450643	0.80172523	0.837740062	0.919428329	0.940473165	0.138747935
chr15	89112056	89182874	671	31427.73919	0	0.714029982	0.658604295	0.749080407	0.827294217	0.765296549	0.168689922
chr5	74158348	74220440	388	31414.81837	0	0.833907321	0.785449484	0.831793166	0.892079235	0.889126416	0.106629751
chr6	111698155	111752191	474	31408.53536	0	0.874271713	0.761686551	0.808724159	0.803442181	0.881463594	0.119777043
chr12	108261711	108347385	690	31407.0921	0	0.850313955	0.784688935	0.838898588	0.886845312	0.876359021	0.102156378
chr9	17561732	17615444	498	31398.05464	0	0.667805626	0.644510943	0.672224868	0.794725546	0.753731112	0.150214603
chr18	79500773	79520394	387	31351.15014	0	0.842122229	0.800282921	0.861840016	0.89978843	0.902943168	0.102660247
chr15	38486646	38581926	678	31289.64091	0	0.732768935	0.680673249	0.728019242	0.846033867	0.712917279	0.165360618
chr15	26344175	26402159	477	31283.05126	0	0.86513413	0.763019355	0.836087502	0.86739465	0.859830319	0.104375295
chr17	83004971	83021242	403	31218.24215	0	0.836265152	0.825299715	0.849933828	0.920510406	0.949287187	0.123987472
chr1	223239312	223317574	626	31213.11082	0	0.913899953	0.745934899	0.883864988	0.888923074	0.857279074	0.167965053
chr2	1581846	1610823	437	31198.22444	0	0.897294385	0.832390434	0.904203294	0.922542741	0.938168788	0.105778353
chr11	126671951	126756994	902	31189.53705	0	0.84618285	0.766542848	0.817148372	0.870652643	0.834074293	0.104109795
chr5	6078165	6122817	413	31162.1111	0	0.862859542	0.795032923	0.858292555	0.912306876	0.910673259	0.117273953
chr3	63564385	63595032	197	31118.4934	0	0.880121372	0.826833235	0.856857848	0.881269526	0.738058252	0.143211274
chr10	7461572	7489613	349	31109.02923	0	0.8093281	0.759666675	0.800484282	0.79756274	0.865304184	0.105637509
chr16	4984106	5048112	979	31107.0424	0	0.644919569	0.606508181	0.717350836	0.828182434	0.65465993	0.221674253
chr14	61378492	61414968	262	31106.97235	0	0.943677809	0.93053327	0.930139225	0.929094346	0.823481428	0.120196381
chr16	13763688	13812305	420	31105.63284	0	0.771411751	0.787765088	0.825761386	0.883859242	0.876512494	0.112447491
chr1	89547805	89568402	111	31105.11467	0	0.68852295	0.679541132	0.752579734	0.903824859	0.875323736	0.224283727
chr18	4315938	4377149	404	31096.2595	0	0.832894111	0.751859467	0.812652233	0.890175068	0.877793242	0.138315601
chr8	140738627	140796386	436	31068.71273	0	0.866461227	0.799487262	0.840952472	0.905295587	0.910976653	0.111489391
chr6	170071245	170098128	452	31067.11879	0	0.793260505	0.767486533	0.813681137	0.896308359	0.85479452	0.128821826
chr2	232847467	232896079	690	31029.95318	0	0.673411646	0.700657982	0.734974429	0.805017486	0.567866747	0.23715074
chr10	6145992	6198160	753	31025.88326	0	0.753362845	0.656995178	0.74790331	0.8068635	0.797459978	0.149868322
chr2	28060882	28134969	527	31015.37248	0	0.890649213	0.822008448	0.88437444	0.917593608	0.923907083	0.101898635
chr4	153245065	153273844	282	31012.77	0	0.531175302	0.431845126	0.523159516	0.568861868	0.619701583	0.187856457
chr13	100503177	100538587	607	31012.69755	0	0.840876549	0.745686856	0.84124655	0.870948999	0.860916665	0.125262143
chr6	107596355	107631965	249	31011.18868	0	0.760636269	0.646084735	0.750258569	0.749784602	0.86421159	0.218126854
chr8	27536062	27558714	263	30980.22723	0	0.861934635	0.807976938	0.893915224	0.914108111	0.945216265	0.137239327
chr8	140819551	140843042	177	30977.94203	0	0.754642572	0.654906488	0.730417715	0.851339555	0.857139134	0.202232645
chr8	2167650	2191266	347	30966.79745	0	0.774908693	0.810643444	0.86967902	0.906244711	0.87533359	0.131336019
chr6	138174865	138252128	588	30939.57564	0	0.783135911	0.678197721	0.771825601	0.842241303	0.818633523	0.164043581
chr18	79494964	79499519	119	30932.44022	0	0.717266541	0.784080151	0.775679023	0.897537927	0.913579991	0.19631345
chr1	220675824	220709517	436	30907.05869	0	0.620826993	0.639025803	0.670748826	0.787621095	0.752069604	0.166794102
chr8	102094340	102129604	307	30901.10615	0	0.731106752	0.74222992	0.76860681	0.825539965	0.863310394	0.132203642
chr12	1922752	1992129	731	30889.87566	0	0.846533026	0.745503975	0.81212624	0.869190932	0.822082637	0.123686957
chr8	2070324	2085405	325	30876.87595	0	0.846791353	0.826805326	0.882298426	0.915478817	0.928008739	0.101203412
chr1	175540746	175593594	300	30833.92659	0	0.831702238	0.749944315	0.804710005	0.865884646	0.908674807	0.158730492
chr11	120726515	120808572	790	30819.03343	0	0.899449326	0.828308229	0.899423422	0.907089335	0.934083087	0.105774858
chr22	39343084	39385580	546	30818.64285	0	0.666204514	0.658101874	0.723417587	0.766015196	0.783848071	0.125746197
chr17	76138757	76244676	1220	30818.03525	0	0.822401249	0.744637794	0.821712232	0.825880596	0.848031101	0.103393307
chr12	132793872	132823451	599	30812.2719	0	0.770489588	0.766100238	0.793513848	0.888505418	0.811229092	0.12240518
chr14	104636512	104701077	933	30804.26154	0	0.718150747	0.716408507	0.75081488	0.83112388	0.664034236	0.167089644
chr4	53457197	53522120	493	30793.13428	0	0.762140792	0.832493804	0.837216985	0.894619767	0.842968961	0.132478975
chr16	89791906	89813116	399	30777.85819	0	0.824275574	0.750603884	0.786800187	0.888478963	0.888659016	0.138055132
chr11	43977904	44021327	444	30762.20835	0	0.814185359	0.761924446	0.813906096	0.883615412	0.877988328	0.121690966
chr19	38124847	38193035	1074	30756.12569	0	0.87242053	0.767777593	0.887351894	0.908128599	0.876638499	0.140351006
chr11	6386420	6419824	378	30750.17152	0	0.496480194	0.47988651	0.550779345	0.622832406	0.629709945	0.149823434
chr19	4739417	4804320	1114	30745.26175	0	0.610023475	0.549798026	0.597049537	0.627101528	0.656135442	0.106337416
chr13	35865446	35899221	229	30738.58549	0	0.670404435	0.62491836	0.705621987	0.820733202	0.774667102	0.195814842
chr7	154726513	154793498	802	30706.47239	0	0.802316635	0.702541493	0.81146947	0.866878985	0.79674888	0.164337492
chr16	1707740	1736221	563	30700.41949	0	0.692619409	0.606217279	0.724645275	0.788311287	0.767204313	0.182094008
chr3	124311197	124362949	355	30670.83621	0	0.821127156	0.75244445	0.820665117	0.882852191	0.875626717	0.13040774
chr11	134737932	134761993	292	30666.52709	0	0.80599582	0.789327359	0.816126508	0.902937034	0.922492073	0.133164714
chr4	6789039	6893301	991	30646.70555	0	0.837376222	0.776414173	0.848161664	0.877099795	0.850231048	0.100685622
chr9	27451449	27496952	340	30635.82262	0	0.870061126	0.898341235	0.888306451	0.910592584	0.774049532	0.136543051
chr2	42737366	42791617	564	30635.26426	0	0.845510045	0.780989813	0.851064366	0.882027889	0.886915856	0.105926044
chr6	35956125	35977954	225	30605.20076	0	0.834661411	0.820490257	0.874621946	0.940429467	0.933368926	0.11993921
chr9	14186903	14222002	246	30559.50827	0	0.823682863	0.787621497	0.818421628	0.908003664	0.925524385	0.137902889
chr4	148116541	148185615	538	30557.73438	0	0.92429208	0.83083944	0.908787664	0.930458237	0.934140691	0.103301251
chr19	40587577	40633672	650	30513.88756	0	0.616214451	0.59477439	0.639312752	0.712804072	0.681866478	0.118029682
chr4	1804962	1827743	397	30492.19301	0	0.857010125	0.765661348	0.845277596	0.921004246	0.8879225	0.155342898
chr19	41953819	41992827	594	30486.98131	0	0.667487641	0.585375614	0.66966303	0.743296969	0.743719692	0.158344078
chr5	74417858	74491438	509	30475.64303	0	0.866121336	0.79316927	0.847935574	0.895851082	0.878865112	0.102681811
chr9	127256102	127278892	151	30460.48853	0	0.728349273	0.678809796	0.754018366	0.776006702	0.888861809	0.210052014
chr19	45254609	45306923	736	30377.72175	0	0.879549609	0.836138183	0.87031474	0.903063637	0.790055798	0.113007839
chr6	165318889	165377504	416	30325.74788	0	0.914304455	0.869156595	0.885145702	0.915555903	0.489684939	0.425870964
chr6	130439328	130502082	451	30309.19744	0	0.872778756	0.814022309	0.840727857	0.887656897	0.917701847	0.103679538
chr11	1508931	1543555	590	30309.03579	0	0.761757185	0.711640534	0.826967745	0.865271162	0.807140207	0.153630627
chr5	139730634	139782562	663	30295.59206	0	0.601689654	0.555633875	0.608145768	0.643113978	0.67300877	0.117374895
chr6	13004484	13086646	597	30287.52659	0	0.671107628	0.624478284	0.679363005	0.78700735	0.523803669	0.263203681
chr10	3085907	3105966	362	30273.00508	0	0.712741322	0.642400961	0.725306132	0.803406077	0.817702662	0.1753017
chr9	93457223	93515455	540	30247.99981	0	0.82922741	0.776798302	0.828144234	0.881123892	0.874909793	0.104325591
chr4	25891320	25943712	565	30221.04784	0	0.780380832	0.710538265	0.767707193	0.795475456	0.819825463	0.109287198
chr3	117663791	117769054	614	30214.32791	0	0.846801795	0.747072817	0.84259794	0.871132759	0.865572234	0.124059942
chr3	124516274	124567931	373	30194.50976	0	0.768525859	0.724495264	0.780260523	0.851481023	0.838853354	0.126985759
chr2	229661369	229692022	211	30173.07673	0	0.868163837	0.768724152	0.838330568	0.838717015	0.936530078	0.167805926
chr9	94284379	94307514	252	30157.20231	0	0.824960369	0.858389911	0.875959462	0.936676798	0.944624613	0.119664245
chr8	13268375	13317608	419	30145.90741	0	0.829605745	0.820235663	0.812873986	0.802162351	0.715611929	0.113993816
chr21	32939820	32970729	313	30128.54662	0	0.836394811	0.730198568	0.83735282	0.893680616	0.909554219	0.179355651
chr2	86751639	86800632	480	30113.04967	0	0.748274068	0.681484536	0.74261105	0.752513795	0.79183397	0.110349434
chr5	76275102	76306397	225	30109.71554	0	0.941026849	0.93048581	0.939708289	0.926987292	0.833206767	0.107820082
chr7	602800	628723	377	30090.83223	0	0.819936683	0.796070688	0.843657519	0.86787341	0.901805025	0.105734337
chr16	69689579	69758369	927	30088.63116	0	0.799425149	0.766353165	0.79188488	0.817025743	0.706837491	0.110188252
chr5	74353957	74387565	257	30070.33694	0	0.832253375	0.776792155	0.848915831	0.907189389	0.909637447	0.132845292
chr3	51707312	51728866	246	30068.48806	0	0.703181748	0.676531118	0.799221227	0.856648189	0.890904528	0.21437341
chr6	42932012	42974760	597	30061.20357	0	0.783709319	0.762798731	0.812569893	0.817700627	0.875883272	0.113084541
chr1	36227235	36284207	596	30060.92543	0	0.831831129	0.751450455	0.827969896	0.874657871	0.872643403	0.123207416
chr22	46054557	46061226	133	30037.71528	0	0.427987489	0.403485171	0.549882141	0.746398149	0.69894171	0.342912978
chr15	33501921	33567451	548	30034.8007	0	0.905550147	0.884612653	0.892203238	0.902724474	0.744725227	0.160824919
chr18	55817787	55855200	264	30033.26511	0	0.799757249	0.770660292	0.843093196	0.913902925	0.88352839	0.143242633
chr11	92712049	92757554	249	30028.81009	0	0.878652791	0.846437391	0.882762397	0.904218186	0.749650623	0.154567563
chr8	19924509	19999679	678	30022.95189	0	0.808155891	0.760012633	0.80583927	0.827456508	0.690378975	0.137077533
chr1	203115752	203196254	851	30012.55912	0	0.743314585	0.682288283	0.766742771	0.872649787	0.72377217	0.190361504
chr3	159837450	159861619	209	30009.54315	0	0.492862031	0.384174081	0.544651845	0.730330418	0.697746538	0.346156337
chr16	187340	228942	613	29996.78587	0	0.791780425	0.766197569	0.840100858	0.885148352	0.847587906	0.118950783
chr1	42124763	42192364	663	29991.30313	0	0.869452355	0.790806191	0.8732663	0.910120967	0.902808123	0.119314777
chr5	68218265	68262173	325	29955.20731	0	0.672067684	0.745309831	0.774489605	0.850467544	0.811589515	0.178399859
chr10	2204156	2228727	288	29935.90437	0	0.929250372	0.888094428	0.890704965	0.856913656	0.818846703	0.110403669
chr4	16496220	16581261	609	29885.76472	0	0.828301138	0.801834593	0.863070442	0.905015962	0.86691031	0.103181369
chr3	55917981	55970812	326	29880.9837	0	0.887933099	0.806956171	0.853946163	0.922183106	0.943880065	0.136923893
chr14	69309264	69377062	722	29880.65771	0	0.895348886	0.804098435	0.883478469	0.882596065	0.906146056	0.102047621
chr7	637147	661481	349	29877.45301	0	0.771203921	0.765659526	0.821788036	0.897204231	0.873279331	0.131544704
chr14	103773336	103844755	788	29842.25853	0	0.877721057	0.790084963	0.854733389	0.89162474	0.848424645	0.101539777
chr16	57918557	57957573	427	29831.71718	0	0.884965538	0.79340983	0.85736393	0.846997765	0.934245382	0.140835552
chr13	46871091	46916629	314	29785.25293	0	0.623174196	0.692912981	0.694141575	0.731547335	0.795763126	0.17258893
chr5	67099557	67132002	243	29772.31533	0	0.870729597	0.80275777	0.875146679	0.921431851	0.944690359	0.141932589
chr8	4267657	4294901	262	29757.8468	0	0.824781244	0.809793741	0.847594036	0.915756163	0.918574457	0.108780716
chr16	87604994	87644308	677	29737.94635	0	0.693676666	0.578243949	0.701553662	0.757513929	0.723041594	0.17926998
chr5	153775063	153837535	413	29737.91092	0	0.867853393	0.712229634	0.800478381	0.882902139	0.858871656	0.170672506
chr1	2030404	2093185	1194	29714.08863	0	0.686122598	0.639242738	0.694153914	0.769906369	0.709148333	0.130663631
chr8	47343644	47377779	302	29710.86277	0	0.845396554	0.774836862	0.846573127	0.934233135	0.911382	0.159396273
chr3	127382870	127398658	206	29703.40747	0	0.799567213	0.77229532	0.827149643	0.899702691	0.909353259	0.137057939
chr12	125233555	125275168	509	29696.93989	0	0.719671575	0.667370627	0.756789159	0.852902711	0.729870021	0.185532085
chr4	54090320	54119564	484	29696.88372	0	0.430192545	0.328032643	0.389755325	0.316370362	0.498407641	0.18203728
chr16	68327675	68407581	1074	29689.22092	0	0.789412229	0.65190014	0.776506631	0.847845619	0.682202486	0.195945479
chr14	71478672	71559738	571	29681.34333	0	0.817124023	0.738749631	0.808552268	0.904872811	0.821711521	0.16612318
chr6	150198581	150246184	502	29676.46312	0	0.891941807	0.804676729	0.884119094	0.923573382	0.923524149	0.118896653
chr12	105720084	105744111	172	29668.10425	0	0.794515101	0.77202277	0.832191643	0.885769818	0.916948243	0.144925474
chr7	111906772	111964904	458	29659.80807	0	0.921348961	0.813890191	0.882842998	0.918787729	0.939344598	0.125454407
chr5	119315038	119351183	310	29655.94788	0	0.838647926	0.811149861	0.85142433	0.918283182	0.913484532	0.107133321
chr22	46476919	46507232	481	29652.02508	0	0.802310849	0.808711037	0.833298893	0.838202318	0.902988466	0.100677617
chr20	56619747	56634293	375	29650.70226	0	0.338202052	0.421236464	0.352442988	0.268087146	0.272996556	0.153149318
chr3	334858	384502	307	29594.69436	0	0.775664809	0.729001838	0.773872903	0.819179827	0.846349333	0.117347495
chr13	96306292	96354898	305	29557.51337	0	0.84278464	0.814424266	0.874096181	0.911390558	0.91677035	0.102346084
chr1	209314153	209376417	447	29526.93659	0	0.858229195	0.815580517	0.878716278	0.903677757	0.925723172	0.110142655
chr2	133643908	133666493	160	29521.76042	0	0.819387979	0.757211251	0.814338521	0.896798096	0.927907328	0.170696077
chr1	226456893	226490727	340	29505.02352	0	0.836367442	0.810781834	0.839060183	0.894741435	0.921353576	0.110571741
chr2	44698774	44716717	127	29469.88124	0	0.918234158	0.924538147	0.905652014	0.901514423	0.76352377	0.161014377
chr2	62449425	62496930	423	29429.54491	0	0.806135258	0.737030871	0.814537521	0.860839306	0.848725871	0.123808436
chr20	10299182	10357636	383	29416.06458	0	0.746274267	0.666733411	0.720122931	0.860705414	0.768613728	0.193972003
chr11	63845289	63908345	714	29412.15475	0	0.755688066	0.699574957	0.772017129	0.851698717	0.77270383	0.15212376
chr18	36426708	36476655	391	29405.62274	0	0.846918881	0.785336467	0.83299386	0.883048376	0.891616288	0.106279821
chr12	55674448	55728141	607	29402.4014	0	0.714529006	0.584316705	0.714844838	0.759892501	0.775202347	0.190885643
chr3	197007902	197027084	313	29365.02736	0	0.779477207	0.766953142	0.83489068	0.882567078	0.886603699	0.119650557
chr19	11320892	11373722	789	29351.4578	0	0.668506668	0.564772589	0.653540477	0.697192552	0.715128061	0.150355472
chr7	73689293	73707459	221	29342.09017	0	0.714463143	0.76698379	0.802817233	0.902470708	0.875901699	0.188007565
chr7	117687119	117799035	719	29338.62427	0	0.855719768	0.793721802	0.857284107	0.897376978	0.796172976	0.103655176
chr3	14404264	14498226	1270	29337.8935	0	0.8242142	0.720812332	0.784684859	0.819351566	0.745063366	0.103401868
chr1	181294414	181378005	664	29323.71653	0	0.78217776	0.658056821	0.723731925	0.760395004	0.790314119	0.132257298
chr6	13271169	13323152	609	29304.57055	0	0.782429848	0.726914444	0.774319694	0.877655747	0.693882807	0.18377294
chr21	45696402	45774579	818	29283.83419	0	0.881298657	0.805156547	0.859482176	0.909199299	0.881952896	0.104042752
chr22	41838498	41913459	829	29272.70541	0	0.803868978	0.740804801	0.805790348	0.853526322	0.853168027	0.112721521
chr18	69693626	69739196	292	29265.15892	0	0.833739244	0.797035302	0.824855543	0.903288399	0.89996746	0.106253097
chr11	134986602	135039831	449	29222.26352	0	0.827156856	0.800002695	0.851345921	0.88172462	0.910329626	0.11032693
chr7	108266508	108303716	241	29217.47453	0	0.794181971	0.739988897	0.768824311	0.867835287	0.881570834	0.141581937
chr7	71296906	71342049	422	29212.58237	0	0.774765489	0.691259029	0.776979717	0.863892233	0.828503305	0.172633204
chr9	668508	707170	358	29205.54376	0	0.781570475	0.811599649	0.814442365	0.841839964	0.883469837	0.101899362
chr2	51009394	51021023	69	29173.13099	0	0.616946394	0.543037803	0.619962774	0.752925286	0.868611053	0.32557325
chr22	49772154	49801752	593	29164.59067	0	0.783200799	0.689276857	0.813747733	0.867075194	0.82243548	0.177798337
chr12	131852321	131877395	439	29139.18995	0	0.834787072	0.744776763	0.814030688	0.902520946	0.753085027	0.157744183
chr9	84758747	84796038	233	29137.58251	0	0.706886768	0.771693384	0.761142998	0.864040783	0.83212608	0.157154015
chr16	73010095	73057422	640	29127.45148	0	0.845027626	0.825363935	0.831664247	0.709424806	0.75488456	0.13560282
chr5	132453641	132490525	368	29099.37936	0	0.811020517	0.742652895	0.816242648	0.838160761	0.868309283	0.125656389
chr4	41361126	41391733	237	29077.11145	0	0.557845542	0.476113015	0.569918797	0.682976335	0.714471609	0.238358594
chr14	50322396	50354709	233	29070.02433	0	0.744862345	0.754509269	0.806314758	0.847813706	0.857272287	0.112409941
chr14	89173776	89191516	205	29064.83724	0	0.817396796	0.774409735	0.831609647	0.872365753	0.925423064	0.151013329
chr2	98863487	98899468	424	29062.46816	0	0.740828296	0.630108143	0.732363081	0.921597069	0.671677675	0.291488926
chr9	131786041	131824154	525	29059.50544	0	0.874002789	0.802499357	0.877338221	0.909691375	0.889182641	0.107192018
chr11	133141209	133188809	517	29019.27827	0	0.74745272	0.765176383	0.837932249	0.891303768	0.790548648	0.143851049
chr4	148053069	148115297	653	29018.25004	0	0.850542691	0.71636385	0.868363405	0.90521691	0.831380534	0.18885306
chr6	36840638	36874217	348	29003.11019	0	0.747499764	0.733383674	0.721406876	0.717237134	0.635301581	0.112198183
chr2	135581310	135608272	165	29002.95451	0	0.631655435	0.743613342	0.756854105	0.897781105	0.865122223	0.26612567
chr1	25924024	25955328	353	29002.6694	0	0.679971514	0.679228621	0.701852875	0.740952213	0.789168011	0.10993939
chr2	50412181	50467190	271	28966.60362	0	0.802166455	0.75286399	0.798338267	0.874608545	0.872421451	0.121744555
chr3	47386032	47417168	313	28936.95144	0	0.793863787	0.735655892	0.815523975	0.873657995	0.870464472	0.138002104
chr8	140929407	140975993	352	28918.69513	0	0.765765271	0.661371843	0.759218953	0.907393441	0.831466148	0.246021598
chr1	175442305	175463400	188	28892.21202	0	0.831619068	0.731900862	0.809865281	0.897233274	0.922587564	0.190686702
chr17	67060173	67089341	320	28872.64511	0	0.904165377	0.885463744	0.881022922	0.902092113	0.779031536	0.12513384
chr19	6214695	6279327	1102	28869.91375	0	0.766016301	0.687188201	0.788230232	0.795421523	0.813442502	0.1262543
chr1	116374190	116486658	954	28866.29999	0	0.682728174	0.630726529	0.724941554	0.788351022	0.703139582	0.157624493
chr2	157876807	157938035	453	28865.19075	0	0.832631529	0.736965622	0.80871476	0.869139024	0.872493555	0.135527934
chr7	73708543	73728896	241	28856.48885	0	0.542808027	0.587442336	0.6292647	0.738133109	0.73718337	0.195325082
chr3	37761683	37837765	669	28836.91608	0	0.871928283	0.815881953	0.861748255	0.916087546	0.876166678	0.100205593
chr16	58689883	58732090	476	28833.15625	0	0.782094699	0.776240309	0.821368601	0.881933642	0.867246932	0.105693334
chr1	57365667	57423460	422	28831.01404	0	0.7649815	0.628457666	0.76141321	0.811395006	0.834206015	0.205748349
chr5	149194086	149279568	787	28799.05825	0	0.827025366	0.750190509	0.828346331	0.815953208	0.85452339	0.104332881
chr10	10401422	10504424	691	28795.05442	0	0.769402777	0.756348771	0.79710797	0.883321346	0.742811099	0.140510247
chr3	10389699	10450158	679	28734.89924	0	0.662514541	0.681694294	0.814375913	0.858069025	0.719303928	0.195554484
chr13	53036520	53083588	333	28707.19123	0	0.867358757	0.746413065	0.866794537	0.879045456	0.921801528	0.175388463
chr19	50669231	50686344	241	28677.86055	0	0.653961634	0.611425623	0.661339305	0.723724605	0.828188313	0.21676269
chr12	13244131	13278997	372	28677.75675	0	0.765955009	0.712294543	0.763143458	0.836955514	0.834282874	0.124660971
chr16	11669344	11720930	649	28674.74955	0	0.681002607	0.649168976	0.735118764	0.818616202	0.740333039	0.169447226
chr13	34398901	34451777	295	28668.90395	0	0.834807974	0.783842317	0.847239969	0.895381596	0.888069088	0.111539279
chr10	99330367	99422755	781	28648.20321	0	0.748698826	0.723581724	0.786565784	0.83292466	0.696803285	0.136121374
chr4	159157328	159186912	187	28638.81185	0	0.728588131	0.650134302	0.785505698	0.870240575	0.885696139	0.235561837
chr9	133535125	133563670	403	28618.47347	0	0.789018068	0.817764052	0.831497536	0.889397024	0.876187462	0.100378956
chr2	50114916	50147614	198	28604.68054	0	0.803924792	0.76750533	0.821709997	0.865216091	0.910523749	0.143018419
chr3	156427748	156502036	435	28587.90269	0	0.861311833	0.804678789	0.850714467	0.893500995	0.708896098	0.184604897
chr8	1428838	1461036	523	28587.23714	0	0.693355771	0.645177454	0.707381507	0.824601132	0.73119964	0.179423678
chr16	88229291	88277537	740	28560.07686	0	0.846719661	0.799847495	0.848536564	0.90647455	0.881446559	0.106627055
chr7	24829498	24845024	142	28548.73693	0	0.748947715	0.80900641	0.861552019	0.921560761	0.91309475	0.172613046
chr3	70500754	70562935	383	28548.49018	0	0.922787811	0.887269166	0.919472864	0.920113722	0.821576053	0.101211757
chr1	197901412	197926011	539	28531.54327	0	0.238287483	0.313483476	0.278622324	0.20724184	0.194596277	0.118887199
chr7	155720004	155787912	917	28498.53129	0	0.841341504	0.757707558	0.832687016	0.861905298	0.801228465	0.10419774
chr6	9112081	9145783	263	28454.03921	0	0.82296464	0.771286869	0.819273765	0.871573446	0.886838506	0.115551637
chr7	43221639	43270403	443	28450.79097	0	0.783957041	0.856179049	0.836249506	0.891511074	0.889987506	0.107554033
chr8	56494484	56553906	471	28438.27147	0	0.910163377	0.845284552	0.888185936	0.898643591	0.804595056	0.105568321
chr12	116294791	116332786	409	28435.69273	0	0.859641931	0.823469728	0.889979237	0.920020126	0.924856341	0.101386613
chr3	3800432	3827290	225	28432.85399	0	0.602714116	0.572851383	0.615365351	0.690020546	0.260126355	0.429894191
chr11	116448372	116515639	632	28415.01156	0	0.848322501	0.776132709	0.819813159	0.856972879	0.888772999	0.11264029
chr18	10509607	10585316	779	28411.4037	0	0.775070611	0.696177363	0.77872527	0.802616617	0.796740264	0.106439254
chr6	87932459	87956624	213	28398.30574	0	0.765417048	0.788453546	0.808601521	0.868577864	0.88259631	0.117179262
chr19	13002920	13011400	150	28381.17137	0	0.367737474	0.275849969	0.502682908	0.537408646	0.613599138	0.337749169
chr18	32385744	32462932	466	28375.11863	0	0.838487595	0.799792037	0.873501044	0.902324194	0.894142365	0.102532156
chr2	131009175	131089069	946	28368.24492	0	0.727629968	0.647408495	0.750227387	0.78441968	0.680182088	0.137011185
chr3	179780185	179818101	291	28327.67169	0	0.851555055	0.820030123	0.867157709	0.914516209	0.933542611	0.113512488
chr16	2696721	2717294	315	28322.64786	0	0.765992946	0.761066552	0.810411431	0.890199948	0.884288167	0.129133396
chr2	20595739	20666463	957	28224.68249	0	0.711228203	0.645342468	0.729824391	0.747055687	0.708472943	0.101713219
chr2	54486482	54583917	774	28220.26743	0	0.654766341	0.571412911	0.620932399	0.753150271	0.648688409	0.18173736
chr1	54383902	54403194	225	28217.44941	0	0.628495967	0.62229716	0.662143406	0.75525763	0.791844534	0.169547374
chr2	152610411	152657234	392	28208.52164	0	0.794759845	0.753457698	0.822294552	0.860482538	0.85738401	0.10702484
chr6	170220874	170236800	368	28201.42321	0	0.878578081	0.793759895	0.898401037	0.93005153	0.931198806	0.13743891
chr11	126934571	127017334	751	28200.88448	0	0.7478666	0.678274636	0.740117929	0.785626336	0.739236733	0.1073517
chr12	44677016	44719143	221	28184.51536	0	0.809778977	0.729111049	0.83590559	0.9167166	0.886995153	0.187605551
chr8	366927	402074	551	28167.06742	0	0.847294693	0.772003884	0.845231305	0.86653196	0.879438344	0.107434459
chr11	33638888	33677122	350	28151.69176	0	0.788416902	0.773487418	0.848683192	0.906181021	0.889925314	0.132693602
chr5	169843251	169892575	375	28119.84583	0	0.851437315	0.816702566	0.867545487	0.892745994	0.918847905	0.102145338
chr7	137581760	137697074	809	28101.14802	0	0.862766962	0.827347488	0.884278335	0.891142754	0.776866124	0.114276631
chr18	55415160	55426000	102	28063.81024	0	0.488481241	0.405242451	0.557909777	0.759864504	0.713928147	0.354622052
chr1	89569579	89584963	100	28034.79274	0	0.690936253	0.711701619	0.771998391	0.89628569	0.878130509	0.205349437
chr4	159188132	159213637	228	28026.06846	0	0.803316301	0.688465695	0.823723725	0.876815579	0.898929302	0.210463607
chr22	38051674	38074268	440	28021.42807	0	0.691912095	0.623562131	0.731617487	0.781471605	0.769967806	0.157909475
chr6	165905898	165927204	215	28013.93119	0	0.822040844	0.666659052	0.815891198	0.918053737	0.92648262	0.259823568
chr13	106462313	106532773	807	28004.84734	0	0.685268099	0.676940215	0.668893847	0.795435645	0.737290535	0.126541798
chr1	240791876	240852200	471	27985.3853	0	0.807281384	0.77556239	0.840405399	0.896363215	0.798347682	0.120800825
chr5	72870653	72897461	207	27964.95983	0	0.814853546	0.742440237	0.818602829	0.882188429	0.894756251	0.152316013
chr1	36178734	36219649	509	27939.97553	0	0.867876536	0.77801131	0.854697168	0.896601087	0.905585517	0.127574206
chr20	25202974	25247628	699	27938.68911	0	0.804320729	0.696773796	0.788065329	0.824125204	0.746044712	0.127351409
chr1	6621359	6649085	593	27920.84816	0	0.765307861	0.676284878	0.766238299	0.82007463	0.814576452	0.143789752
chr3	46648717	46674673	292	27909.26743	0	0.840735829	0.813201491	0.84535699	0.900417623	0.922151199	0.108949708
chr12	13946946	13992689	387	27893.64976	0	0.35648391	0.287315404	0.382459542	0.593926186	0.400914717	0.306610782
chr16	29595541	29640962	675	27863.99259	0	0.705523989	0.63980923	0.709272152	0.753844996	0.746777857	0.114035766
chr6	110001820	110030316	192	27860.71772	0	0.888790731	0.876991031	0.869644475	0.897543677	0.74459763	0.152946047
chr17	45248802	45322727	1002	27835.55808	0	0.739269318	0.651774513	0.728791866	0.761743315	0.739304307	0.109968802
chr16	56242937	56365312	1365	27785.48001	0	0.70647008	0.625103879	0.676245561	0.775047151	0.646225298	0.149943272
chr7	44370363	44411915	397	27758.71933	0	0.737384577	0.660939052	0.76986481	0.85872253	0.710983956	0.197783478
chr4	183909799	183974005	730	27751.37697	0	0.75678207	0.61708277	0.732405206	0.788894191	0.746095751	0.171811421
chr3	177579820	177613341	266	27741.33043	0	0.838436683	0.773575114	0.857510896	0.900236384	0.907971169	0.134396054
chr10	26263487	26299366	376	27734.87645	0	0.838868998	0.851210533	0.827572539	0.790999152	0.746987269	0.104223264
chr22	25449678	25515672	555	27716.34249	0	0.814228794	0.778032393	0.82074684	0.880618908	0.888321856	0.110289464
chr8	1644290	1677093	554	27690.07716	0	0.82144686	0.80724326	0.864541834	0.920885953	0.869392338	0.113642692
chr7	5858439	5898619	549	27676.7492	0	0.84976215	0.777011201	0.820942311	0.854541372	0.887617155	0.110605954
chr15	35243517	35267936	191	27664.45568	0	0.939432374	0.929771195	0.916492111	0.917081307	0.809930567	0.129501808
chr9	98714258	98762977	445	27650.14198	0	0.844485016	0.794750408	0.844089688	0.876651832	0.908682576	0.113932168
chr1	237556425	237697012	1044	27635.13542	0	0.860201432	0.80515505	0.847183344	0.909767704	0.84234173	0.104612653
chr5	175425201	175470397	457	27611.1084	0	0.696904147	0.717059889	0.683427492	0.75990352	0.651714294	0.108189226
chr21	16413875	16431193	104	27592.8579	0	0.65664872	0.608367295	0.710771899	0.807592783	0.891233161	0.282865867
chr18	72615425	72631928	123	27568.95162	0	0.769709863	0.810489903	0.839667279	0.907561402	0.9333519	0.163642037
chr10	60269879	60345295	417	27563.56813	0	0.797900732	0.651991817	0.772985845	0.842278674	0.827959553	0.190286856
chr9	77540555	77610634	544	27562.34096	0	0.911409589	0.822621214	0.89929557	0.911168765	0.936908394	0.11428718
chr14	102363344	102401759	471	27561.42609	0	0.790137368	0.738086516	0.824334867	0.864303033	0.855356727	0.126216517
chr8	38785100	38826029	381	27546.00101	0	0.575387764	0.509868068	0.623655155	0.722310629	0.683431246	0.212442562
chr1	239733065	239774328	305	27538.52779	0	0.790826674	0.846036301	0.856589081	0.902790937	0.910518277	0.119691603
chr8	27316595	27358095	428	27527.31884	0	0.648444378	0.461367124	0.607481485	0.771681019	0.652304994	0.310313894
chr13	111221863	111260292	465	27508.6826	0	0.777517967	0.721653974	0.815201687	0.879983987	0.832148654	0.158330013
chr6	156779847	156831449	465	27503.15447	0	0.66220659	0.536621294	0.65310144	0.750126284	0.685012926	0.21350499
chr2	168664063	168718783	379	27498.89711	0	0.85902638	0.782688438	0.842787292	0.890024375	0.907233222	0.124544783
chr22	26637964	26680211	516	27496.31641	0	0.51730299	0.595239394	0.600792256	0.607259516	0.664208827	0.146905837
chr2	168720046	168750807	260	27493.17845	0	0.80796226	0.784214579	0.798034541	0.857324497	0.897595892	0.113381313
chr1	2288449	2305630	318	27490.59727	0	0.587976178	0.560239017	0.647295865	0.802883047	0.69695211	0.24264403
chr1	181715110	181761013	438	27485.02626	0	0.865191109	0.70286054	0.79983385	0.882157994	0.763725438	0.179297454
chr16	29290733	29326853	652	27458.49355	0	0.898189669	0.810661131	0.902859089	0.927008185	0.928034959	0.117373827
chr19	38684707	38723367	636	27457.57867	0	0.707501081	0.819548226	0.791565494	0.885753747	0.703340789	0.182412958
chr1	180158682	180215346	660	27456.41454	0	0.865805393	0.778003903	0.843227517	0.88459363	0.883392585	0.106589728
chr7	27813624	27852392	350	27443.35001	0	0.807190181	0.750838688	0.835702075	0.853888632	0.886674429	0.135835741
chr2	65057072	65113312	605	27411.54605	0	0.760969794	0.718713912	0.77258325	0.807316813	0.819286513	0.1005726
chr7	74658826	74728216	805	27403.37778	0	0.804731369	0.707139947	0.78739365	0.835712863	0.787074777	0.128572916
chr8	135652257	135674324	268	27396.51257	0	0.728598641	0.79655658	0.806916454	0.888597757	0.885073305	0.159999116
chr5	76238433	76274099	271	27352.43763	0	0.897341984	0.863785625	0.881373455	0.880682893	0.786603788	0.110738196
chr9	77943339	78027611	618	27347.69443	0	0.854005703	0.750232565	0.83748176	0.873090786	0.863692458	0.122858221
chr19	5076831	5130854	909	27322.69433	0	0.766500038	0.650091164	0.754971351	0.804834289	0.773793222	0.154743125
chr2	27222924	27261785	578	27295.31668	0	0.844515969	0.784126537	0.86324414	0.90231488	0.896713277	0.118188343
chr20	2219754	2249172	315	27278.04753	0	0.833942459	0.814190404	0.849084099	0.891900049	0.929280303	0.115089899
chr1	176928842	176966603	270	27267.98986	0	0.810052887	0.790391607	0.83634183	0.903007087	0.911164497	0.12077289
chr2	237424424	237492117	724	27266.93928	0	0.758797584	0.691563693	0.771050137	0.798095942	0.800875336	0.109311644
chr3	140063447	140124618	361	27236.90874	0	0.854197522	0.682318921	0.827756084	0.888045726	0.877944465	0.205726804
chr5	74310393	74352500	321	27209.54286	0	0.829093429	0.795772632	0.822528849	0.888442475	0.899160327	0.103387695
chr2	46543114	46556920	138	27206.95624	0	0.750406112	0.692561922	0.691629567	0.676206525	0.465864682	0.28454143
chr12	123235924	123270860	465	27177.65822	0	0.699661364	0.668737625	0.720149561	0.749754507	0.784407327	0.115669702
chr14	71660271	71707947	359	27170.83477	0	0.847314386	0.74617355	0.793519068	0.897723592	0.765864515	0.151550042
chr14	90768459	90815955	602	27137.84525	0	0.838108528	0.735453253	0.83100848	0.861164966	0.860343181	0.125711713
chr12	124542082	124566908	385	27124.25127	0	0.64098065	0.506850928	0.637695345	0.706417372	0.724186329	0.217335401
chr10	32991516	33036986	431	27113.84976	0	0.85427142	0.798407285	0.860332615	0.889123442	0.905781719	0.107374434
chr18	27920493	27961603	238	27105.86686	0	0.829089242	0.795339063	0.81634795	0.877060833	0.911843816	0.116504752
chr12	113283569	113321125	604	27059.25216	0	0.864442783	0.80081737	0.889722121	0.93816002	0.890879966	0.13734265
chr12	130630524	130647287	278	27039.28092	0	0.729244912	0.624436672	0.74233257	0.782249779	0.846868945	0.222432273
chr13	72176944	72203394	177	27028.37385	0	0.919415169	0.888420826	0.897970932	0.902050666	0.79370559	0.125709579
chr15	82540724	82592802	490	26969.88677	0	0.739386121	0.704979285	0.749855265	0.789620164	0.8170224	0.112043116
chr2	135667502	135689950	163	26961.42605	0	0.792199675	0.860362156	0.87156129	0.923191652	0.941071867	0.148872192
chr22	20709887	20738616	451	26960.8087	0	0.772123897	0.734730804	0.819922984	0.897061979	0.848286544	0.162331175
chr15	91098939	91137082	438	26959.20843	0	0.563174595	0.583255562	0.632440338	0.77326849	0.658708303	0.210093895
chr1	237274632	237338818	426	26929.74703	0	0.828292487	0.754561094	0.81161165	0.906984473	0.768900024	0.152423379
chr19	10876506	10928572	778	26917.83634	0	0.766323822	0.646902522	0.776125077	0.823004136	0.767357172	0.176101614
chr2	182486747	182526511	239	26910.7636	0	0.837678861	0.771889105	0.801477698	0.851561622	0.914563691	0.142674586
chr17	1032719	1051966	385	26910.45894	0	0.687040281	0.6213727	0.68920353	0.775781246	0.79859983	0.17722713
chr5	32571263	32628805	562	26884.82609	0	0.708693498	0.674575449	0.728269978	0.786022127	0.746423822	0.111446678
chr10	77152587	77187864	278	26878.30869	0	0.759092855	0.760055581	0.788979377	0.864897465	0.838177818	0.105804611
chr3	179907373	179936146	172	26844.44451	0	0.818102456	0.758282945	0.845196184	0.888980696	0.927454538	0.169171593
chr19	47430208	47456770	402	26838.81052	0	0.526421251	0.393288254	0.549165961	0.671257922	0.64667719	0.277969668
chr8	30101326	30152721	517	26821.31535	0	0.829576548	0.772902746	0.835658979	0.876162243	0.877941143	0.105038397
chr9	84676253	84716717	254	26789.39741	0	0.632976099	0.731908461	0.709583384	0.817664851	0.766787374	0.184688751
chr8	2134507	2159792	427	26760.75273	0	0.832803584	0.771536673	0.838046012	0.89581428	0.884235398	0.124277607
chr22	30841033	30911752	750	26760.24293	0	0.768505	0.745374796	0.823014103	0.884668359	0.797763781	0.139293563
chr4	70734535	70835143	702	26729.3765	0	0.82611026	0.781521392	0.822652273	0.888261686	0.844509013	0.106740294
chr1	239552884	239600379	293	26728.31913	0	0.813459428	0.860705275	0.872111138	0.925862747	0.925331513	0.112403318
chr11	130392391	130427347	578	26664.53134	0	0.752390592	0.727470521	0.814470048	0.882536415	0.803505801	0.155065894
chr4	182778028	182810728	473	26655.00298	0	0.800180101	0.758774265	0.826756	0.875254143	0.854681705	0.116479878
chr8	26450105	26491811	427	26630.79584	0	0.749355533	0.712257064	0.726337121	0.705593464	0.815510186	0.109916722
chr11	64844944	64900570	817	26630.73175	0	0.775605288	0.627300411	0.763552285	0.766953533	0.790951853	0.163651442
chr8	67761736	67804912	274	26582.58224	0	0.835826902	0.81658684	0.857001983	0.905228063	0.917562811	0.100975971
chr13	42054789	42076495	177	26540.51405	0	0.921707579	0.904412498	0.895612962	0.900889282	0.750152911	0.171554668
chr6	111753668	111801458	359	26531.07959	0	0.788572195	0.69508556	0.729238274	0.801269815	0.825518041	0.130432481
chr20	38384642	38434592	552	26521.0695	0	0.823772353	0.754191	0.815227475	0.851914668	0.865726835	0.111535836
chr22	20874754	20897441	322	26514.46083	0	0.784936801	0.835929392	0.853758585	0.928958867	0.900422044	0.144022066
chr2	50521013	50543926	152	26506.06292	0	0.762462997	0.68888937	0.767203311	0.8367186	0.862531117	0.173641748
chr3	56211670	56262039	373	26503.44114	0	0.870743558	0.775711814	0.846464476	0.886103258	0.91025446	0.134542647
chr9	15357719	15394610	351	26490.51938	0	0.866533751	0.792557926	0.859032405	0.885039191	0.918793961	0.126236036
chr15	33364607	33479718	852	26454.92443	0	0.908540846	0.872663016	0.902725083	0.920346316	0.807600238	0.112746078
chr13	50981089	51036607	531	26435.25948	0	0.886341319	0.783061095	0.868928169	0.901198258	0.900425999	0.118137163
chr2	205841550	205875617	339	26414.66459	0	0.890725358	0.819175721	0.860797587	0.908941138	0.939234616	0.120058896
chr4	153179531	153215420	358	26411.09933	0	0.895586699	0.797079188	0.880462211	0.892614587	0.937961569	0.140882381
chr9	84877117	84920945	309	26410.64571	0	0.773895827	0.827296419	0.816344345	0.875145216	0.884285426	0.110389599
chr10	82306318	82336746	194	26389.81361	0	0.844640393	0.780385343	0.852666612	0.911139117	0.938868227	0.158482884
chr11	134110608	134165778	683	26381.97248	0	0.756108668	0.665796481	0.786023636	0.821690788	0.795341301	0.155894308
chr5	57481157	57506033	204	26380.00989	0	0.81012441	0.83106179	0.841555915	0.886715336	0.924031716	0.113907306
chr3	16813774	16883869	447	26369.20359	0	0.78438596	0.745990681	0.783521192	0.818765256	0.682363776	0.13640148
chr16	12381900	12408241	337	26326.40698	0	0.832337207	0.813552799	0.865193446	0.878566326	0.934523184	0.120970385
chr6	119299946	119378236	551	26261.70571	0	0.670954681	0.682558887	0.698128908	0.754947122	0.632858454	0.122088669
chr6	156832476	156891145	579	26246.58003	0	0.832802576	0.687606853	0.811249895	0.876889009	0.821400884	0.189282156
chr11	92241144	92305976	323	26244.03065	0	0.909266348	0.891908417	0.906356232	0.885162393	0.803354938	0.10591141
chr6	6343901	6405276	423	26208.06802	0	0.878400947	0.769945967	0.865212793	0.911501705	0.899044433	0.141555738
chr12	109260309	109303178	521	26207.72382	0	0.862579618	0.817508489	0.86141745	0.884490913	0.91919239	0.101683901
chr12	131360588	131382359	307	26177.64242	0	0.876512892	0.824770106	0.855020159	0.861476386	0.925191678	0.100421572
chr21	31091912	31139855	530	26176.50554	0	0.809075043	0.709897739	0.803432248	0.884550205	0.831530215	0.174652466
chr2	219239952	219302929	885	26159.96459	0	0.590002577	0.55388322	0.614117787	0.661326289	0.649495936	0.10744307
chr16	23997512	24083765	804	26143.61558	0	0.793482854	0.788537982	0.842652973	0.876940607	0.726809745	0.150130862
chr17	11241673	11287535	525	26121.97025	0	0.783996372	0.647576451	0.781135476	0.813846375	0.828949386	0.181372936
chr11	12675385	12741824	578	26120.77347	0	0.84653098	0.761800998	0.821753546	0.823156762	0.878439185	0.116638188
chr11	61547208	61580431	373	26105.44961	0	0.509679693	0.449998063	0.564672608	0.669192783	0.62061478	0.219194719
chr1	57178073	57247521	417	26093.40074	0	0.895825913	0.780487153	0.887512634	0.918526671	0.915537209	0.138039518
chr9	135982510	135992636	152	26090.39792	0	0.68661793	0.64774171	0.755226507	0.889593328	0.855290798	0.241851618
chr12	122273502	122323232	557	26067.39868	0	0.757372699	0.722757316	0.783009976	0.870414126	0.778295538	0.14765681
chr19	16574435	16625825	674	26032.4382	0	0.768324	0.656299286	0.76057331	0.800751722	0.804880429	0.148581143
chr14	99333333	99364784	446	26028.93162	0	0.90771714	0.802814201	0.894952324	0.941866087	0.933988299	0.139051887
chr3	3693045	3714184	138	26027.64118	0	0.896661512	0.872320923	0.880054488	0.869315481	0.753442037	0.143219475
chr3	124217475	124274888	364	26008.61505	0	0.795065235	0.720170322	0.803303621	0.865804898	0.845258991	0.145634576
chr19	10283703	10320374	660	26006.10976	0	0.578846239	0.498072125	0.592675127	0.567003781	0.642662759	0.144590634
chr12	131098744	131157617	733	25979.47459	0	0.823530385	0.778189692	0.837222249	0.880836202	0.857226727	0.10264651
chr4	3575166	3598952	278	25967.80481	0	0.796420798	0.759382868	0.797457683	0.875487089	0.85609135	0.116104222
chr3	65375227	65399896	213	25964.75002	0	0.781210043	0.816178672	0.803663096	0.857547491	0.898318579	0.117108536
chr8	60393597	60418232	276	25911.80188	0	0.809825409	0.790665794	0.845719534	0.87577885	0.894529981	0.103864187
chr14	83118056	83144932	163	25866.90835	0	0.857789783	0.852821842	0.843835874	0.898189802	0.735290465	0.162899338
chr9	38403620	38428619	332	25833.68493	0	0.737188435	0.693682993	0.685088628	0.666263561	0.606143891	0.131044543
chr15	67000487	67112076	1235	25830.76015	0	0.755209957	0.709334284	0.763195884	0.840412146	0.731720423	0.131077863
chr8	132211723	132287205	488	25819.75643	0	0.8041	0.734034792	0.810382125	0.87713121	0.829647561	0.143096419
chr5	171831659	171873442	449	25815.52492	0	0.910759545	0.832697938	0.912837267	0.928656117	0.935150795	0.102452857
chr7	131066275	131108973	432	25794.04112	0	0.455406434	0.400506863	0.488182568	0.618321493	0.53291346	0.21781463
chr17	1575628	1590817	265	25786.75977	0	0.812324618	0.790960524	0.857167898	0.92062803	0.945420013	0.154459489
chr5	176873194	176916059	448	25781.62886	0	0.825901065	0.739998508	0.831405213	0.855912893	0.880220288	0.14022178
chr7	132579701	132624274	368	25767.84523	0	0.806738996	0.753058924	0.828686173	0.870627089	0.868248155	0.117568165
chr11	123626655	123657509	342	25765.63687	0	0.572066529	0.481150643	0.596773345	0.70160743	0.672634537	0.220456788
chr13	97102948	97165690	523	25760.17053	0	0.764692585	0.690855217	0.757726157	0.836141903	0.795496235	0.145286686
chr4	118742756	118776284	207	25728.27047	0	0.813180356	0.837230735	0.866685647	0.900381802	0.924133273	0.110952917
chr12	93161079	93182328	154	25717.847	0	0.756334013	0.751419644	0.795383805	0.893265227	0.889977426	0.141845582
chr1	183993788	184043862	355	25703.19079	0	0.661845985	0.710417865	0.714687982	0.759853462	0.797358306	0.135512321
chr9	17715465	17737802	136	25689.43269	0	0.738713087	0.700354705	0.769032047	0.886222433	0.876486697	0.185867728
chr2	168567704	168605399	221	25654.19718	0	0.810591818	0.758062869	0.812673188	0.885964938	0.889196203	0.131133334
chr5	159852458	159901282	349	25645.45601	0	0.862969784	0.825168604	0.883072882	0.912610614	0.929302704	0.104134099
chr6	35385738	35426036	492	25645.0194	0	0.906706279	0.798772365	0.91623167	0.933118647	0.943085033	0.144312667
chr22	46339396	46363618	407	25633.83812	0	0.748401134	0.646284455	0.785870434	0.844631671	0.827213161	0.198347216
chr15	97864353	97922416	531	25594.63175	0	0.848507994	0.74966294	0.825264701	0.857588981	0.867089042	0.117426101
chr10	114984408	114997971	116	25591.97153	0	0.782925227	0.762952134	0.808693103	0.883565263	0.932282578	0.169330444
chr16	49265204	49288584	368	25585.85363	0	0.394216057	0.278863345	0.331467338	0.376972407	0.282857196	0.115352713
chr12	128965069	128986598	395	25569.66706	0	0.774543344	0.782006467	0.801116312	0.836875347	0.695871567	0.141003779
chr4	159214948	159250228	203	25568.24148	0	0.800011725	0.689325076	0.813695135	0.867468368	0.903379281	0.214054205
chr22	23181239	23234527	717	25554.62308	0	0.682029622	0.556742052	0.668415213	0.770533602	0.587862814	0.21379155
chr5	50711079	50734161	126	25525.79904	0	0.784641908	0.742601415	0.838318674	0.873334556	0.916300913	0.173699498
chr10	403691	447573	659	25523.35773	0	0.886819753	0.78524514	0.840063466	0.887651243	0.861807188	0.102406103
chr11	19619197	19703557	630	25502.86577	0	0.812154083	0.772202479	0.826753756	0.88390977	0.847075558	0.111707291
chr22	30690905	30756195	736	25476.56988	0	0.772207487	0.739164614	0.784534367	0.841967051	0.691547544	0.150419507
chr12	116858986	116878685	248	25472.00618	0	0.617910483	0.634715134	0.70578884	0.689733877	0.751349085	0.133438602
chr2	144517437	144525556	146	25457.39027	0	0.126971863	0.11393811	0.187010294	0.295816696	0.294908248	0.181878586
chr9	35954730	35980325	240	25445.12423	0	0.764476212	0.73510179	0.790799532	0.830413608	0.854158884	0.119057094
chr13	51269935	51303386	309	25428.50347	0	0.837009622	0.773014237	0.877996569	0.908370124	0.881313481	0.135355887
chr19	18450192	18521091	1043	25426.32194	0	0.760387405	0.724757622	0.809210241	0.845794828	0.747363171	0.121037206
chr18	4142508	4165322	162	25397.73497	0	0.804895644	0.734868675	0.811819612	0.9026544	0.885660285	0.167785725
chr17	20992999	21041145	675	25385.62973	0	0.562749119	0.50807484	0.605408052	0.689057386	0.626937689	0.180982546
chr14	50715739	50830489	1070	25371.37505	0	0.631018488	0.57881291	0.668765134	0.821309112	0.647555727	0.242496201
chr9	101576154	101617893	286	25371.12272	0	0.798456318	0.803479378	0.817560031	0.869535665	0.900116069	0.101659751
chr14	31913008	31985780	526	25364.20209	0	0.876432775	0.806050558	0.863535674	0.902468468	0.911862332	0.105811774
chr2	154702953	154743392	191	25348.70833	0	0.694611591	0.60491143	0.744204136	0.819493203	0.867204798	0.262293368
chr1	81653858	81698085	355	25329.78213	0	0.857156399	0.830561481	0.854336678	0.910238063	0.93242633	0.101864849
chr1	111947775	111985955	338	25327.68587	0	0.738824985	0.599551733	0.722338536	0.80226808	0.772707718	0.202716346
chr7	22207357	22263586	342	25315.08971	0	0.773573011	0.788262147	0.819589379	0.920521684	0.798184669	0.146948673
chr2	60061682	60080808	163	25295.89166	0	0.821743621	0.78163133	0.845488099	0.896087981	0.925901217	0.144269887
chr5	67276878	67325783	331	25286.11148	0	0.811016254	0.845344677	0.863769128	0.918158884	0.889116797	0.10714263
chr17	258058	272711	297	25281.57084	0	0.828193937	0.696082603	0.800614515	0.842357765	0.882482111	0.186399508
chr3	123453308	123469948	179	25269.59646	0	0.868839898	0.846587033	0.845626085	0.833979375	0.700454933	0.168384965
chr8	738436	781697	708	25236.72482	0	0.717492429	0.66541402	0.746507258	0.84773205	0.685421581	0.18231803
chr12	106792234	106848985	369	25213.45925	0	0.909864692	0.907985783	0.904065906	0.91653591	0.612874694	0.303661217
chr19	40233395	40291662	839	25209.05876	0	0.685909298	0.636489099	0.73967458	0.838512964	0.742418896	0.202023865
chr16	66863684	66925081	709	25199.87533	0	0.743824758	0.696975364	0.73750883	0.775757622	0.808387755	0.111412392
chr21	35202970	35228192	230	25196.71968	0	0.830438578	0.810385186	0.86286212	0.919355748	0.91713163	0.108970562
chr21	43337659	43376963	694	25192.04414	0	0.814361545	0.764386018	0.817681408	0.884661332	0.840830942	0.120275314
chr12	112415434	112462404	489	25190.73811	0	0.755383467	0.743129087	0.764022476	0.790080777	0.644953683	0.145127094
chr10	33366541	33399948	251	25186.82547	0	0.810168587	0.772508541	0.825589523	0.870440665	0.894799584	0.122291043
chr13	113900508	113939998	680	25182.06032	0	0.880990138	0.796254083	0.88459963	0.91172823	0.872710534	0.115474147
chr7	40479	75901	511	25161.93649	0	0.839390827	0.777934012	0.856507676	0.900058037	0.872343693	0.122124025
chr5	77151819	77205498	378	25154.95605	0	0.764389805	0.736095375	0.775921611	0.836658457	0.822134627	0.100563082
chr9	98549498	98559409	109	25149.98681	0	0.745226393	0.718194272	0.777474486	0.869081969	0.905662456	0.187468184
chr2	1781004	1812736	544	25148.46032	0	0.801738355	0.777239175	0.831907532	0.887223932	0.846566035	0.109984757
chr12	80144504	80198991	328	25147.56374	0	0.85068251	0.799408112	0.867691166	0.905008112	0.917045829	0.117637717
chr7	22309035	22346559	260	25145.74758	0	0.705478913	0.713394238	0.762433776	0.902967853	0.556706935	0.346260918
chr3	185904736	185933165	290	25140.71988	0	0.654892629	0.660107358	0.694372753	0.725052445	0.777166886	0.122274257
chr3	126431283	126472257	552	25128.59077	0	0.829222227	0.746362062	0.839491728	0.869161553	0.854998737	0.122799491
chr16	1798464	1825292	383	25100.17153	0	0.737852782	0.714821264	0.758218269	0.828192845	0.830321987	0.115500723
chr11	70319113	70391438	1013	25099.71621	0	0.832968098	0.802039696	0.831997258	0.904093635	0.851075231	0.102053939
chr5	61377464	61402126	204	25098.76083	0	0.889443691	0.876240316	0.886259094	0.897462	0.698544972	0.198917028
chr17	58761657	58813426	390	25091.04548	0	0.90619553	0.703842568	0.883423185	0.905227307	0.937133726	0.233291158
chr18	56986250	57008768	115	25058.25244	0	0.864763758	0.844565099	0.819170338	0.872868605	0.718748084	0.154120521
chr1	243425053	243462561	368	25055.80479	0	0.833783498	0.766937817	0.846319798	0.906793977	0.874548988	0.13985616
chr7	44047955	44081664	453	25025.42323	0	0.760612323	0.678914706	0.762609946	0.774355557	0.819694375	0.140779669
chr19	30227429	30260768	416	25003.36145	0	0.648243561	0.544471453	0.62486664	0.712423577	0.721919099	0.177447646
chr6	165542394	165580861	280	24986.95594	0	0.923977043	0.891104436	0.898956618	0.920980184	0.34523276	0.578744283
chr1	181379098	181419546	336	24976.32662	0	0.888730363	0.776251213	0.84656329	0.883153889	0.924980225	0.148729012
chr3	74485898	74541338	286	24942.53285	0	0.8169322	0.784527432	0.784859742	0.877468786	0.885393634	0.100866202
chr10	6211067	6243559	629	24928.15769	0	0.851902031	0.807972005	0.870977036	0.915703816	0.893060127	0.107731811
chr9	27358838	27432633	534	24904.88593	0	0.80583134	0.843050081	0.843261762	0.89708293	0.770720151	0.12636278
chr13	31246725	31281204	257	24878.70466	0	0.857756622	0.869073486	0.86155374	0.913170021	0.783209358	0.129960663
chr9	90609671	90639901	257	24873.84007	0	0.661323271	0.593229725	0.73077627	0.816643254	0.806418612	0.223413529
chr3	70938771	70961858	217	24872.97362	0	0.875466566	0.903477437	0.912882726	0.919449205	0.716099738	0.203349467
chr1	201341567	201396078	604	24852.08656	0	0.880774094	0.796979207	0.911127245	0.922446711	0.928090192	0.131110986
chr1	111782690	111833674	448	24851.64173	0	0.880682614	0.751981547	0.861120833	0.904374419	0.882663503	0.152392872
chr17	79103437	79142745	586	24830.03963	0	0.781280483	0.740096275	0.800547632	0.902885652	0.781491798	0.162789377
chr9	128140000	128190414	690	24799.02334	0	0.709199146	0.658415302	0.727877174	0.788067934	0.762855557	0.129652632
chr7	1535376	1544843	125	24790.00819	0	0.569397583	0.590400104	0.629711623	0.679722845	0.820614515	0.251216932
chr4	41566020	41584071	131	24780.20157	0	0.794897115	0.731929607	0.775153113	0.902776608	0.922135818	0.190206211
chr3	45481770	45515752	283	24777.88199	0	0.84524016	0.828122901	0.827095479	0.860930726	0.759295494	0.101635232
chr16	85207618	85234752	476	24756.01565	0	0.77415471	0.734731516	0.809710011	0.88237228	0.831368293	0.147640764
chr1	7277954	7306803	326	24732.52872	0	0.821840803	0.773394569	0.845729153	0.859842008	0.896723556	0.123328987
chr15	91190659	91202154	105	24730.93766	0	0.703019184	0.710197163	0.747689746	0.872623711	0.870923009	0.169604527
chr16	85514619	85551829	594	24714.67732	0	0.825211342	0.793728202	0.821835719	0.840543412	0.895378105	0.101649903
chr16	89030813	89050193	320	24683.45593	0	0.636428469	0.624666978	0.671128472	0.828837871	0.632768446	0.204170893
chr7	129149283	129175834	257	24662.29817	0	0.760147503	0.703307297	0.783166536	0.832369093	0.860156517	0.15684922
chr11	130099548	130153749	707	24651.93555	0	0.812590799	0.763747165	0.834255307	0.865665112	0.791922951	0.101917946
chr3	55740918	55787288	339	24638.36854	0	0.886557043	0.806275148	0.869781985	0.914646039	0.928277685	0.122002537
chr5	10373365	10398777	228	24635.02077	0	0.808402125	0.747833427	0.835287399	0.890977209	0.899760497	0.15192707
chr11	132085499	132144356	562	24633.44949	0	0.823927596	0.763404453	0.799000367	0.842688465	0.864210659	0.100806206
chr15	66890036	66946513	553	24631.32191	0	0.856210041	0.778917437	0.835011471	0.883145916	0.881412973	0.104228479
chr7	24804150	24828416	214	24620.05274	0	0.768849521	0.794307177	0.848801483	0.906594056	0.878168405	0.137744535
chr5	167870923	167928709	487	24616.3198	0	0.845572152	0.753840689	0.839843854	0.850450398	0.866866283	0.113025593
chr12	3505156	3546840	438	24603.26786	0	0.878814549	0.873646938	0.901342908	0.91567384	0.810078757	0.105595082
chr22	17771820	17801030	589	24598.04007	0	0.758637259	0.724169369	0.787721262	0.846543091	0.830708944	0.122373722
chr8	1352649	1374990	466	24589.4069	0	0.665205058	0.670673373	0.725097206	0.844542531	0.729040886	0.179337473
chr6	110308852	110357492	411	24579.47847	0	0.646582344	0.588962067	0.695034938	0.809253881	0.693057336	0.220291814
chr12	76522972	76572964	362	24572.4238	0	0.6299003	0.64720182	0.645457493	0.685718755	0.48066409	0.205054665
chr12	75122526	75159628	186	24559.67036	0	0.800159809	0.805893972	0.847202935	0.901046361	0.930435647	0.130275838
chr22	29771430	29836799	776	24553.80654	0	0.849570863	0.761116102	0.84568067	0.873744699	0.864520388	0.112628597
chr2	71922258	71954284	322	24539.04443	0	0.867955047	0.825308446	0.883671427	0.934067952	0.935417372	0.110108926
chr18	75250769	75307115	780	24534.78705	0	0.890814507	0.762683228	0.859955966	0.89952859	0.84480993	0.136845362
chr3	167810888	167844256	208	24534.16786	0	0.782908678	0.823534846	0.830345141	0.896743548	0.899007252	0.116098574
chr17	994422	1006413	294	24527.67914	0	0.439952917	0.412266826	0.469304185	0.56316941	0.571998957	0.159732131
chr13	40539271	40583682	399	24504.92151	0	0.941891532	0.874654034	0.926278962	0.934913379	0.838307334	0.103584198
chr2	199285656	199313352	160	24487.41561	0	0.754482594	0.857395796	0.876326917	0.918968862	0.930474295	0.175991701
chr9	84718230	84757601	288	24470.13496	0	0.736400715	0.807390849	0.787937731	0.880799786	0.826546711	0.144399071
chr9	88713900	88761300	367	24464.38273	0	0.857380797	0.821156374	0.850436659	0.903479578	0.925184922	0.104028548
chr1	192650362	192669788	111	24461.22258	0	0.890724051	0.877841558	0.859192037	0.881884172	0.724310311	0.16641374
chr9	134327052	134359561	429	24456.1408	0	0.792511687	0.773559411	0.786956865	0.833705042	0.87768925	0.10412984
chr8	4061665	4135124	680	24432.24561	0	0.790177293	0.746108612	0.78277772	0.861138965	0.807061647	0.115030353
chr14	70036882	70078150	316	24420.19582	0	0.830597508	0.799692253	0.841485626	0.846493401	0.911193971	0.111501718
chr11	11944589	12012539	608	24408.97104	0	0.669346542	0.506379231	0.638540347	0.716550516	0.564560687	0.210171285
chr22	35454314	35469224	182	24348.09985	0	0.92896774	0.890042505	0.912913599	0.910740183	0.726933027	0.202034714
chr10	126033848	126056501	248	24345.37605	0	0.91765444	0.903333224	0.90888807	0.853575287	0.79391119	0.12374325
chr15	60871930	60916238	406	24335.55307	0	0.891746787	0.884658766	0.897960339	0.888583027	0.754105525	0.143854815
chr3	158686787	158755902	629	24329.13571	0	0.785078942	0.714807043	0.775117228	0.808589328	0.838854511	0.124047468
chr8	105578058	105622290	219	24322.0048	0	0.838001938	0.681130153	0.825483747	0.899128687	0.92375387	0.242623717
chr12	132286608	132290239	75	24300.15216	0	0.620923477	0.623858596	0.737448459	0.888721586	0.874762393	0.267798109
chr4	138653552	138684069	286	24285.89605	0	0.875041677	0.783602375	0.880360493	0.901117457	0.927178536	0.143576162
chr16	54530165	54554876	276	24273.91428	0	0.907656574	0.874515995	0.910057305	0.888652484	0.787423233	0.122634071
chr3	20023386	20037521	153	24262.85946	0	0.802375467	0.792633239	0.778662608	0.807955363	0.665504693	0.14245067
chr16	14354607	14373753	291	24255.24507	0	0.828978821	0.792599789	0.863718278	0.925149684	0.919952399	0.132549895
chr3	58448221	58523786	713	24254.77595	0	0.79071657	0.727819756	0.783894443	0.836376096	0.830180778	0.10855634
chr16	24963548	25014832	527	24245.31179	0	0.773994143	0.694958845	0.758662944	0.814889296	0.813928597	0.119930451
chr13	23713618	23751947	334	24244.15956	0	0.909675483	0.799023601	0.903530875	0.91803516	0.931565092	0.132541491
chr3	124758893	124789164	355	24242.0345	0	0.869399667	0.786266987	0.856115471	0.870026773	0.908401491	0.122134504
chr13	31200916	31245562	414	24238.56044	0	0.781063867	0.813672026	0.776346884	0.840394264	0.676472209	0.163922055
chr15	25044350	25119244	869	24236.98548	0	0.706334005	0.669495155	0.712724369	0.770977874	0.732878529	0.101482718
chr10	127859381	127891246	355	24206.81433	0	0.880024268	0.817989681	0.898781121	0.933893653	0.931594037	0.115903972
chr3	44088899	44138545	349	24191.5479	0	0.77963687	0.73610559	0.757460569	0.85577445	0.700032889	0.15574156
chr2	222548544	222582881	274	24188.48128	0	0.815784691	0.725242432	0.814700662	0.884245838	0.85337033	0.159003406
chr1	237352713	237408965	368	24183.8799	0	0.885494423	0.818324402	0.859785634	0.909152624	0.79961637	0.109536254
chr6	157236920	157278635	601	24175.33176	0	0.728500707	0.678540988	0.740219141	0.798489547	0.774751449	0.119948559
chr8	993639	1013628	284	24168.23809	0	0.783467102	0.722379631	0.812159262	0.891973182	0.857804945	0.169593551
chr7	154665696	154725230	579	24146.15438	0	0.878285121	0.773284247	0.860386373	0.89074727	0.784402427	0.117463023
chr17	82663643	82697280	557	24142.27949	0	0.70681704	0.628260686	0.666778084	0.790607555	0.609678135	0.180929421
chr15	26692151	26733090	305	24133.39517	0	0.675684517	0.572905389	0.682258783	0.845938374	0.721040719	0.273032985
chr2	209692580	209704627	81	24126.66009	0	0.674567043	0.623190352	0.665877625	0.817615505	0.839996733	0.216806381
chr19	2513552	2553047	679	24123.2262	0	0.819648785	0.801305931	0.856958476	0.880560896	0.734180854	0.146380041
chr14	71398368	71477594	504	24099.46857	0	0.837486159	0.761482909	0.818034356	0.906642195	0.832966012	0.145159286
chr12	132718836	132758897	915	24075.07151	0	0.839832719	0.790613302	0.847685714	0.902600644	0.8552879	0.111987342
chr20	33390137	33438884	602	24072.99147	0	0.714228131	0.667607896	0.738105391	0.798160283	0.753961759	0.130552387
chr4	175754978	175782627	173	24070.9013	0	0.651115229	0.607362802	0.678181128	0.829743584	0.787967615	0.222380782
chr10	70888600	70943817	601	24048.01954	0	0.844319072	0.7476002	0.834975156	0.879979668	0.879618725	0.132379468
chr17	72923563	72957679	456	24042.2877	0	0.817732158	0.748328916	0.812950017	0.882241433	0.853458845	0.133912516
chr10	16705065	16736613	258	24034.0907	0	0.855082774	0.784528695	0.857880359	0.925068175	0.924359231	0.14053948
chr19	3367740	3403547	505	24033.95744	0	0.760998254	0.749162261	0.833369243	0.837479621	0.868751403	0.119589142
chr12	78398526	78436204	186	24022.43153	0	0.790808268	0.830895919	0.839655625	0.88941936	0.923743758	0.132935489
chr13	34742163	34773151	213	24015.47383	0	0.795024402	0.74321395	0.796396667	0.842749273	0.879492932	0.136278982
chr4	78298582	78326155	196	23996.41046	0	0.878696508	0.884282328	0.858045106	0.902862835	0.773549036	0.129313799
chr5	88132901	88150588	229	23966.31016	0	0.55476188	0.466576069	0.524914112	0.597877375	0.68595118	0.219375111
chr16	13129986	13200344	525	23965.67335	0	0.808327828	0.691887691	0.800177477	0.888500692	0.789497372	0.196613001
chr1	43223762	43251140	311	23960.70197	0	0.806888206	0.783936352	0.848009632	0.883807561	0.890732811	0.106796459
chr6	70142014	70171183	186	23952.55161	0	0.779483358	0.749276254	0.803316738	0.869546271	0.875824308	0.126548054
chr1	234268327	234304602	309	23947.98726	0	0.724065633	0.677126103	0.791570291	0.881887202	0.798014824	0.204761099
chr17	82255370	82280244	440	23938.69683	0	0.676074461	0.606695429	0.68907462	0.746169596	0.75930695	0.152611521
chr9	38757332	38774386	150	23936.17864	0	0.927599383	0.917418376	0.887308356	0.907877055	0.79136746	0.136231923
chr4	112873745	112887404	131	23905.20712	0	0.801677578	0.77965017	0.824433951	0.893414671	0.925798348	0.146148178
chr16	53700808	53767189	482	23893.22534	0	0.816315266	0.776090502	0.810689915	0.81758114	0.717337933	0.100243207
chr20	19679329	19740788	628	23889.94122	0	0.886383784	0.788820491	0.878531887	0.904406317	0.871729518	0.115585827
chr1	54836681	54888538	520	23882.18909	0	0.748683617	0.628820961	0.761963887	0.847647411	0.784463308	0.218826449
chr13	66340255	66365263	170	23849.83362	0	0.775492811	0.710430911	0.775423825	0.889441257	0.868004169	0.179010346
chr17	78804773	78835765	493	23843.11404	0	0.825739459	0.754564729	0.849689805	0.900883518	0.867153592	0.14631879
chr16	49001743	49036888	306	23837.31872	0	0.736938324	0.68059403	0.759783284	0.834172703	0.809748225	0.153578673
chr3	170453450	170523717	593	23836.2569	0	0.902299464	0.787905881	0.890798792	0.908001837	0.896562576	0.120095955
chr1	162127314	162180729	404	23832.65902	0	0.844025615	0.793087995	0.850238716	0.857456995	0.906570147	0.113482152
[truncated: 5,676 more rows]
