# Supplementary material for: Human brain region-specific variably methylated regions are enriched for heritability of distinct neuropsychiatric traits
Source: Genome Biol. 2021 Apr 22;22:116. doi: 10.1186/s13059-021-02335-w (PMC8061076; doi:10.1186/s13059-021-02335-w)
Supplement: Supplementary file 8 — Additional file 8: Table S7. CpG DMRs identified among neuronal samples isolated from the basal ganglia tissues. [file 13059_2021_2335_MOESM8_ESM.csv]

chr	start	end	n	areaStat	fwer	Nucleus.accumbens	Putamen	Caudate	maxDiff
chr4	3518234	3531001	404	34982.33387	0	0.696326258	0.252885914	0.296526118	0.443440344
chr18	13618710	13629370	250	28778.34587	0	0.84291214	0.343897584	0.396191363	0.499014556
chr22	35544700	35556274	266	26757.8852	0	0.646442421	0.220557507	0.249476586	0.425884915
chr10	132544917	132556637	330	25829.64819	0	0.69680213	0.23440176	0.288181735	0.462400369
chr2	232881728	232891110	261	22875.01419	0	0.700812843	0.365080132	0.414350542	0.335732711
chr3	123283114	123301373	326	22343.6609	0	0.724637654	0.448882952	0.498251565	0.275754702
chr10	132587725	132595710	221	20281.76337	0	0.7014508	0.278252124	0.317906177	0.423198676
chr17	81044621	81052423	266	19339.73512	0	0.579880483	0.256680618	0.302174636	0.323199864
chr7	154337007	154347244	162	18270.55223	0	0.763536118	0.438062145	0.463757978	0.325473972
chr4	3494499	3502601	251	17993.83473	0	0.755945588	0.367856437	0.422237011	0.388089151
chr10	132750012	132753193	138	17866.40518	0	0.835292781	0.350822877	0.385143298	0.484469904
chr12	1821958	1828802	159	16853.41387	0	0.572756976	0.16441584	0.190387504	0.408341136
chr14	104691141	104699151	200	16330.07207	0	0.638606046	0.319088708	0.362652146	0.319517337
chr10	132623921	132628596	148	16328.41027	0	0.702655658	0.279234235	0.307082757	0.423421423
chr5	175685617	175694607	170	16172.34783	0	0.654580802	0.289276085	0.330454185	0.365304717
chr9	128099415	128105761	164	15883.59154	0	0.657460414	0.233690961	0.266684513	0.423769453
chr10	132729062	132735830	232	15858.07691	0	0.832546764	0.588160963	0.634063464	0.2443858
chr10	132724028	132728809	171	15580.50467	0	0.814816002	0.405720396	0.450620624	0.409095606
chr10	132605371	132611016	203	15530.29025	0	0.708050142	0.362011134	0.404659661	0.346039008
chr12	7152700	7160740	156	14011.82362	0	0.711550671	0.440456914	0.439875112	0.271675559
chr19	2681041	2685485	155	13950.99009	0	0.769890728	0.361285389	0.43156912	0.408605339
chr14	91395418	91406193	207	13833.94026	0	0.607766582	0.259188118	0.294704415	0.348578463
chr18	57439242	57442678	187	13698.55684	0	0.449517844	0.082729013	0.094324373	0.366788831
chr1	26879713	26883512	54	13527.16141	0	0.830019392	0.481343087	0.516065355	0.348676305
chr2	63020717	63023400	45	13475.19192	0	0.868988711	0.39565284	0.409693401	0.47333587
chr3	49656304	49657715	56	13147.0834	0	0.70325086	0.255555432	0.261645964	0.447695428
chr12	117047723	117056013	171	13138.55626	0	0.814717728	0.557613034	0.607708301	0.257104694
chr10	132574454	132580542	144	13113.2478	0	0.600174574	0.215518649	0.244069385	0.384655925
chr22	37031683	37034525	58	12882.12912	0	0.824570104	0.381708814	0.436191036	0.442861289
chr10	132643335	132647448	158	12817.32803	0	0.71744636	0.318044492	0.348051777	0.399401868
chr16	1157316	1161320	245	12688.65927	0	0.598609265	0.276474539	0.334234406	0.322134726
chr10	132640039	132643018	97	12647.68615	0	0.7406242	0.264268202	0.313253924	0.476355998
chr10	132630580	132637708	180	12492.70611	0	0.685871044	0.418850597	0.448098076	0.267020447
chr6	165841122	165847692	119	12309.08209	0	0.811877086	0.450334971	0.51183732	0.361542114
chr18	48938765	48945835	129	12084.16726	0	0.736437904	0.260160357	0.334467798	0.476277547
chr8	806323	808664	64	12081.3617	0	0.852862558	0.505968935	0.57038102	0.346893623
chr18	13447651	13449230	47	12028.80668	0	0.607453531	0.173009014	0.203555457	0.434444517
chr16	4958921	4964011	91	11939.59787	0	0.75564138	0.42545588	0.455381182	0.3301855
chr8	11855613	11867062	223	11832.6603	0	0.671751131	0.379836068	0.474467892	0.291915063
chr14	99177507	99186963	185	11813.90881	0	0.644137022	0.374081098	0.442924369	0.270055924
chr8	22215141	22224815	206	11788.09042	0	0.632621371	0.393244677	0.403819253	0.239376694
chr2	152095442	152096754	25	11644.53788	0	0.846378722	0.352078055	0.389072392	0.494300667
chr17	81053602	81057172	131	11630.9854	0	0.692847566	0.282173231	0.339577217	0.410674335
chr16	1198836	1201909	152	11592.58952	0	0.813622627	0.468466234	0.555373233	0.345156393
chr9	121779381	121787429	161	11451.37354	0	0.830039801	0.502220388	0.594530937	0.327819413
chr14	91354554	91363044	191	11386.9586	0	0.679643323	0.382142956	0.427505538	0.297500367
chr2	104367529	104369379	38	11271.8726	0	0.805741553	0.347791515	0.362444119	0.457950038
chr2	1110567	1117784	108	11097.07353	0	0.805216806	0.419747788	0.441623498	0.385469017
chr10	132777720	132780735	103	11089.67718	0	0.826031826	0.392525798	0.447507057	0.433506028
chr8	143972494	143974733	156	11071.53677	0	0.429845977	0.223622793	0.223398454	0.206447524
chr6	88585155	88587506	63	11042.9397	0	0.74239868	0.301559362	0.33917329	0.440839317
chr10	13046354	13052793	89	11016.23125	0	0.801814925	0.48455228	0.527152366	0.317262645
chr2	219215665	219216693	32	10934.39352	0	0.783389393	0.293433361	0.269325633	0.51406376
chr10	132556953	132560094	105	10930.39352	0	0.775606485	0.312402344	0.342943207	0.46320414
chr22	49962629	49965064	99	10763.20842	0	0.716741494	0.269397294	0.281842597	0.4473442
chr5	175694911	175702166	170	10732.83038	0	0.760386468	0.46013932	0.526493327	0.300247148
chr3	13320611	13321701	29	10705.17917	0	0.863480955	0.457575886	0.507426905	0.405905069
chr13	100481414	100483695	36	10655.11475	0	0.878806396	0.548367305	0.571506674	0.33043909
chr11	72660347	72667170	100	10586.551	0	0.696924167	0.343411163	0.423540702	0.353513004
chr10	132679026	132682054	107	10520.26845	0	0.797857006	0.441320816	0.499118378	0.35653619
chr17	77143476	77149493	102	10490.76735	0	0.564377768	0.236595139	0.218228387	0.34614938
chr12	127760812	127761507	36	10444.47222	0	0.691315312	0.236143904	0.268661511	0.455171408
chr16	7305529	7310475	60	10374.01235	0	0.852806982	0.342788096	0.415830156	0.510018886
chr2	179862320	179864002	19	10223.75998	0	0.769585914	0.351935944	0.393191625	0.41764997
chr4	36244913	36246112	27	10182.35193	0	0.684892281	0.306988245	0.362959008	0.377904035
chr10	30027002	30030043	102	10180.87379	0	0.730286425	0.351198981	0.363795339	0.379087444
chr5	138466785	138468035	62	10076.72686	0	0.76209866	0.239619694	0.298543431	0.522478966
chr7	44284857	44290587	166	10022.7495	0	0.582282623	0.262300621	0.297282356	0.319982002
chr17	82908993	82910396	52	10021.78542	0	0.792904174	0.316086477	0.341270788	0.476817697
chr10	132686967	132691332	131	10001.68444	0	0.834302243	0.537246028	0.583688063	0.297056215
chr7	2376178	2377398	34	9984.787111	0	0.783025973	0.366092252	0.403134966	0.416933721
chr2	111901057	111905758	61	9974.682705	0	0.847170697	0.499216667	0.515941199	0.34795403
chr18	48919730	48925211	124	9972.611141	0	0.814444679	0.406541037	0.506195609	0.407903642
chr10	30112128	30113666	24	9970.965043	0	0.735684535	0.187490218	0.220064991	0.548194317
chr10	132585065	132587339	76	9917.757232	0	0.843993175	0.387402558	0.419881142	0.456590617
chr20	51506057	51509135	74	9917.551174	0	0.81311621	0.480935709	0.536994405	0.332180501
chr3	71670954	71672748	45	9838.598773	0	0.75287619	0.337576798	0.370472101	0.415299392
chr3	14404655	14408593	52	9797.707839	0	0.771607059	0.384036473	0.484532492	0.387570586
chr10	132651413	132654512	109	9777.356511	0	0.883904637	0.596173383	0.630896843	0.287731254
chr7	154680797	154682874	45	9772.722384	0	0.757004651	0.4059858	0.435584394	0.351018851
chr8	143929221	143930562	86	9697.291871	0	0.792411359	0.390257859	0.368008328	0.42440303
chr16	68355507	68361398	174	9644.686166	0	0.830201381	0.472743074	0.549617561	0.357458307
chr2	160403080	160406640	37	9632.081759	0	0.73408603	0.290097581	0.310164625	0.443988449
chr11	115500818	115501901	23	9621.112378	0	0.132214397	0.806198954	0.659762593	0.673984557
chr2	203330938	203332827	37	9616.917361	0	0.707029037	0.237266687	0.254130552	0.46976235
chr9	138111754	138114690	98	9555.155712	0	0.675413226	0.221360943	0.316502791	0.454052283
chr15	67063288	67065078	57	9514.450151	0	0.640981648	0.176752989	0.205668127	0.464228659
chr9	135768457	135770701	121	9511.028185	0	0.898885013	0.495524228	0.556058654	0.403360785
chr14	95894298	95898885	61	9504.91923	0	0.839539574	0.486859221	0.549997662	0.352680353
chr4	138774687	138777338	25	9499.166479	0	0.747665218	0.377395333	0.379063424	0.370269886
chr5	2176173	2177893	30	9473.874179	0	0.906096029	0.541274939	0.60629126	0.36482109
chr12	124859806	124862906	42	9446.872583	0	0.651489006	0.201861673	0.250823998	0.449627333
chr4	804229	805427	65	9434.851192	0	0.667259758	0.15783752	0.208603033	0.509422238
chr1	1087053	1088009	53	9418.283716	0	0.858691956	0.467409013	0.503730889	0.391282943
chr6	88561713	88564252	40	9410.427384	0	0.777086164	0.277432215	0.315344968	0.49965395
chr22	33915614	33917481	36	9403.099263	0	0.743420321	0.209833238	0.205968167	0.537452154
chr2	111922291	111925594	33	9390.221319	0	0.910669722	0.637146731	0.656829612	0.273522991
chr1	160206440	160209565	31	9377.340965	0	0.253556424	0.654896095	0.631522159	0.401339671
chr4	6784278	6785626	36	9364.089171	0	0.743586984	0.338642189	0.416458396	0.404944796
chr13	96473068	96474709	25	9362.062595	0	0.786759499	0.34570715	0.474163751	0.441052349
chr2	58171401	58172468	33	9277.766769	0	0.921232038	0.429873554	0.464089336	0.491358485
chr5	175675950	175679197	80	9264.340834	0	0.713744261	0.253473536	0.306950732	0.460270725
chr3	143081874	143082954	24	9259.238937	0	0.811287242	0.354917686	0.414840332	0.456369556
chr19	2694387	2698495	123	9211.980335	0	0.52458992	0.133225272	0.164333032	0.391364648
chr3	123328085	123335646	153	9186.758679	0	0.526343562	0.281016519	0.324695277	0.245327042
chr2	102839755	102841939	44	9148.836174	0	0.638348919	0.282083724	0.357759282	0.356265194
chr2	2291179	2295248	107	9133.583562	0	0.592835729	0.28747932	0.311725939	0.305356408
chr9	135702445	135706280	98	9127.927611	0	0.823033839	0.360927207	0.456398962	0.462106633
chr14	103517160	103520555	89	9109.604631	0	0.444699302	0.205108889	0.226902834	0.239590413
chr2	232892005	232896079	116	9085.906372	0	0.668948925	0.29731306	0.365256322	0.371635865
chr1	3783589	3785644	78	9082.339819	0	0.865304147	0.504661049	0.596490898	0.360643098
chr4	39785578	39787592	48	9070.426057	0	0.867145305	0.532520749	0.577905864	0.334624556
chr14	91283873	91289620	124	9058.321761	0	0.545220705	0.223939195	0.259811594	0.32128151
chr10	132742217	132746842	172	9049.221541	0	0.865002324	0.68873664	0.719525431	0.176265684
chr17	57374994	57376532	29	9032.780762	0	0.843068203	0.420898964	0.438875609	0.422169239
chr3	52047630	52051781	83	9023.256635	0	0.743908287	0.378283612	0.435410374	0.365624675
chr20	57875122	57878584	49	9001.685006	0	0.646471552	0.252911624	0.304324537	0.393559928
chr16	89694287	89697087	113	8997.004137	0	0.658278137	0.343081418	0.362275742	0.315196718
chr10	132761086	132765297	105	8993.037071	0	0.801692683	0.496665431	0.576453448	0.305027252
chr22	48331680	48334779	107	8978.683288	0	0.703754641	0.206150131	0.221090823	0.49760451
chr10	122488476	122489669	35	8976.647651	0	0.896908666	0.538848632	0.618936621	0.358060034
chr14	91328612	91337114	170	8928.346809	0	0.661675936	0.394011484	0.439899637	0.267664452
chr16	1211355	1212480	87	8926.60174	0	0.821606271	0.392005161	0.470773186	0.42960111
chr18	48928520	48936132	137	8906.404183	0	0.851913596	0.467495534	0.569636492	0.384418062
chr10	132561837	132565178	97	8870.45145	0	0.590005232	0.169647318	0.19765196	0.420357914
chr8	47833111	47838530	92	8859.733455	0	0.913310958	0.667504298	0.7042093	0.24580666
chr1	40041898	40043906	39	8846.743913	0	0.66782899	0.143618959	0.167266452	0.524210031
chr18	13299125	13302215	60	8823.384823	0	0.760669292	0.449070553	0.457148348	0.311598739
chr3	4580158	4585091	65	8789.449674	0	0.723494348	0.405588847	0.40925192	0.317905502
chr6	16551196	16553235	39	8766.936963	0	0.864280214	0.555360853	0.58318068	0.30891936
chr5	75047943	75052470	71	8727.755736	0	0.75186256	0.445837248	0.560399142	0.306025311
chr16	14303444	14305129	63	8722.086765	0	0.545722574	0.094487119	0.129960054	0.451235454
chr11	64731797	64733509	44	8716.629172	0	0.832946948	0.400204407	0.442516443	0.432742541
chr1	168226624	168228494	36	8691.409566	0	0.371562349	0.755345161	0.688534189	0.383782812
chr11	17011873	17013540	50	8681.241842	0	0.696062694	0.158940449	0.239865759	0.537122245
chr3	52053567	52054710	42	8655.792612	0	0.45236014	0.05432545	0.077862639	0.39803469
chr13	113316027	113317393	38	8649.810212	0	0.781222079	0.388394478	0.334762275	0.446459804
chr14	75521908	75523121	20	8642.504996	0	0.836363563	0.382887277	0.382966981	0.453476286
chr7	154439913	154443004	47	8635.024915	0	0.760306197	0.398988909	0.416241471	0.361317288
chr10	132788651	132791454	123	8633.915121	0	0.558412159	0.292536607	0.317780982	0.265875552
chr17	65156126	65158520	56	8631.053661	0	0.763699738	0.278934964	0.370536883	0.484764774
chr5	2610156	2612914	38	8623.461139	0	0.870435326	0.5572535	0.598069922	0.313181826
chr14	91370321	91377885	177	8612.101519	0	0.559328565	0.262855184	0.304501718	0.296473381
chr19	55130603	55131976	41	8601.144053	0	0.924923687	0.564381665	0.650204916	0.360542022
chr19	38691444	38697380	152	8586.975238	0	0.625967149	0.366660912	0.388982951	0.259306237
chr9	121801167	121803822	36	8551.725986	0	0.846000986	0.306376833	0.373725186	0.539624153
chr1	21602309	21604799	82	8544.555038	0	0.654300643	0.307464084	0.383600209	0.346836559
chr15	67068367	67072302	59	8538.842062	0	0.808221404	0.468373172	0.530321365	0.339848232
chr4	176067976	176069016	18	8529.805213	0	0.672452347	0.239045351	0.239965067	0.433406996
chr7	4688812	4690345	41	8514.109902	0	0.580823699	0.194008193	0.232208374	0.386815506
chr11	33547093	33548385	27	8512.724239	0	0.8997075	0.572051267	0.590020366	0.327656233
chr8	140561032	140561876	32	8494.407473	0	0.832953616	0.490677713	0.449182914	0.383770701
chr11	69376848	69377855	56	8472.224994	0	0.704225753	0.222656788	0.297914298	0.481568965
chr6	3615475	3620013	81	8467.022557	0	0.850163289	0.393258712	0.475660257	0.456904577
chr5	175597514	175599986	47	8458.898993	0	0.808857276	0.347211948	0.425610071	0.461645328
chr17	67548388	67550635	48	8458.798892	0	0.693765288	0.340961211	0.393977036	0.352804077
chr15	88236574	88243351	96	8455.584102	0	0.760783124	0.518773281	0.534374879	0.242009843
chr17	40059832	40062132	34	8452.323496	0	0.377231375	0.740966903	0.744165621	0.366934246
chr4	118570421	118571649	21	8450.23845	0	0.897313424	0.527459643	0.580431582	0.36985378
chr7	140423664	140424408	17	8440.51819	0	0.846007121	0.334585558	0.429951968	0.511421563
chr4	25442802	25444769	46	8438.6664	0	0.870662703	0.545882614	0.590741864	0.324780089
chr16	8866098	8867929	82	8438.314307	0	0.171506866	0.443998704	0.439721539	0.272491839
chr1	245559262	245560918	42	8421.25956	0	0.74634684	0.370483414	0.405248411	0.375863426
chr2	144858101	144859214	12	8398.181958	0	0.82974309	0.248775224	0.287037993	0.580967866
chr7	142864422	142868446	97	8388.334208	0	0.720132722	0.41342966	0.453437483	0.306703062
chr17	55248456	55250486	33	8369.59755	0	0.807705054	0.396884464	0.41194163	0.41082059
chr13	102259519	102260944	22	8367.376218	0	0.773625859	0.324509008	0.382250326	0.449116851
chr3	155077722	155078912	20	8360.601314	0	0.746117965	0.253644259	0.375262925	0.492473706
chr4	4317014	4318166	26	8348.094174	0	0.865722357	0.519636127	0.566540276	0.34608623
chr20	51595209	51600342	97	8344.397898	0	0.684562954	0.418298702	0.460886623	0.266264252
chr4	185603816	185605503	30	8323.590965	0	0.7164598	0.357480048	0.369340741	0.358979753
chr10	124083807	124088066	82	8322.678561	0	0.675639558	0.346406259	0.410936507	0.3292333
chr14	104712743	104713939	57	8304.996212	0	0.834969033	0.410197816	0.442192109	0.424771218
chr8	13513687	13515848	34	8285.366313	0	0.816218271	0.506384922	0.509487041	0.309833349
chr9	127492107	127493427	36	8273.803496	0	0.628190054	0.931387105	0.923819935	0.303197051
chr16	89305475	89306864	132	8193.750558	0	0.745067318	0.360857751	0.445667645	0.384209567
chr12	7132698	7136090	63	8193.502747	0	0.715672934	0.392858287	0.337732584	0.37794035
chr16	81640674	81642064	30	8149.198245	0	0.438950719	0.828603283	0.772570772	0.389652565
chr20	20304266	20305696	41	8145.592623	0	0.809711526	0.377691789	0.382848372	0.432019738
chr5	146148329	146150057	22	8141.024133	0	0.844832322	0.475699606	0.507364815	0.369132716
chr17	65144424	65149268	86	8134.241823	0	0.563428382	0.194711179	0.262486007	0.368717202
chr5	168292737	168293843	24	8131.168077	0	0.579214299	0.228849464	0.266004655	0.350364836
chr13	113107094	113109555	181	8130.058866	0	0.787074094	0.472422207	0.572982451	0.314651887
chr16	68346562	68350052	69	8128.441559	0	0.865712849	0.556507464	0.570930915	0.309205385
chr10	132662662	132665409	85	8116.515879	0	0.78144621	0.437626599	0.503237742	0.343819611
chr3	23809478	23810370	19	8087.860682	0	0.567084371	0.155223035	0.161447574	0.411861336
chr10	15213056	15215353	82	8080.160569	0	0.86232739	0.554249925	0.548639983	0.313687406
chr1	178319901	178321337	41	8073.552452	0	0.667093963	0.253759646	0.299432748	0.413334318
chr18	57428323	57431233	155	8067.341337	0	0.162326178	0.41713531	0.408764912	0.254809132
chr17	42175323	42179474	78	8052.55485	0	0.829998308	0.467588325	0.50410357	0.362409983
chr1	93450674	93451945	18	8046.742329	0	0.818952249	0.400005115	0.382009504	0.436942746
chr19	7406103	7407222	32	8035.983441	0	0.849551191	0.456250243	0.467584548	0.393300949
chr16	68365005	68370195	136	8017.940691	0	0.700962882	0.377070152	0.435635789	0.32389273
chr20	8136081	8137759	31	8015.668371	0	0.783359816	0.286253036	0.357500987	0.497106779
chr10	132665923	132670646	109	7982.611481	0	0.808682561	0.552425372	0.588637872	0.256257189
chr6	30585970	30588049	45	7969.414836	0	0.701777985	0.339143794	0.384111861	0.362634191
chr10	132747828	132749618	72	7959.064643	0	0.883888341	0.528679076	0.578247545	0.355209264
chr5	68293123	68295459	31	7958.261484	0	0.682298618	0.229172807	0.188511627	0.493786991
chr12	129145357	129146186	15	7956.580799	0	0.809204317	0.352661618	0.37989802	0.456542699
chr1	155961360	155964841	105	7936.603887	0	0.623533983	0.265941504	0.321494777	0.357592479
chr15	29870430	29872084	39	7920.516433	0	0.719968687	0.335820814	0.348872586	0.384147874
chr17	81058500	81062240	122	7916.021197	0	0.579687992	0.297531543	0.349606597	0.282156449
chr11	47416601	47422103	120	7914.48529	0	0.837843878	0.60339428	0.601974654	0.235869224
chr8	126588538	126591064	41	7912.376213	0	0.895853465	0.467445571	0.515816714	0.428407894
chr3	158571886	158573450	38	7892.691125	0	0.657378643	0.204341363	0.234680167	0.45303728
chr10	133062768	133065094	179	7889.213334	0	0.517938581	0.132927593	0.186998212	0.385010988
chr20	24627628	24628873	24	7886.022401	0	0.792516923	0.399782304	0.388452384	0.404064539
chr11	108591598	108592758	13	7884.38756	0	0.753536153	0.327680397	0.354165234	0.425855756
chr22	33860667	33862687	49	7878.252554	0	0.850735461	0.561179947	0.548655213	0.302080248
chr12	124909138	124913405	82	7859.099915	0	0.44488428	0.150514803	0.154591554	0.294369477
chr12	52072917	52074915	42	7858.619845	0	0.781900215	0.411634405	0.379104273	0.402795942
chr7	44333345	44335009	37	7850.006257	0	0.599141194	0.269344783	0.283646411	0.329796411
chr14	95880978	95884271	55	7836.446157	0	0.838388201	0.312792065	0.383122089	0.525596136
chr12	117074349	117078452	82	7835.990026	0	0.784924059	0.424031172	0.509587261	0.360892887
chr22	50505506	50506556	49	7825.678607	0	0.835202613	0.407555269	0.387738185	0.447464427
chr11	47423357	47425540	40	7815.582112	0	0.791809363	0.432195715	0.418623186	0.373186177
chr11	72612836	72620110	119	7807.089339	0	0.551127252	0.316861335	0.362404522	0.234265917
chr12	1832182	1834326	45	7793.392803	0	0.820246232	0.407291846	0.465462598	0.412954385
chr13	112648713	112649601	40	7773.980609	0	0.899344078	0.483919646	0.503876314	0.415424431
chr16	81520899	81522215	33	7750.959142	0	0.236977611	0.686963323	0.622448718	0.449985712
chr1	150556965	150557884	36	7738.510775	0	0.784421284	0.358689408	0.415090587	0.425731876
chr9	2618547	2620611	20	7737.901233	0	0.833936859	0.278359816	0.350686562	0.555577043
chr18	13240770	13243876	80	7727.758928	0	0.795790719	0.428524006	0.481909864	0.367266713
chr17	81103238	81106079	104	7724.995186	0	0.769494262	0.468690461	0.502310496	0.300803801
chr16	716295	719537	108	7720.704837	0	0.571109573	0.295605162	0.328669305	0.275504411
chr7	1492104	1492981	48	7712.815247	0	0.869333182	0.525970516	0.577931524	0.343362666
chr18	7382847	7385105	38	7708.120415	0	0.78012314	0.406667567	0.456948359	0.373455574
chr10	132709463	132714848	167	7703.736339	0	0.81035783	0.596068598	0.648958159	0.214289232
chr16	57377985	57383532	119	7695.935638	0	0.781301148	0.524100832	0.557837805	0.257200316
chr10	132766455	132767749	46	7684.874172	0	0.722470814	0.351100534	0.368193352	0.371370281
chr17	8470288	8472028	46	7680.593717	0	0.611750225	0.284721344	0.300336038	0.327028881
chr18	26636257	26641286	78	7666.930238	0	0.749160549	0.512828783	0.555959803	0.236331766
chr7	151713827	151714936	39	7660.193678	0	0.754775	0.327879142	0.335619411	0.426895858
chr14	99600754	99603282	64	7644.649932	0	0.377115658	0.1446389	0.191212515	0.232476758
chr9	137574508	137576535	40	7638.896301	0	0.697699685	0.338654373	0.394895008	0.359045312
chr1	213380956	213382320	38	7636.872881	0	0.725124769	0.377515361	0.386665362	0.347609408
chr6	168274863	168276390	32	7630.686843	0	0.795341967	0.439240595	0.495960468	0.356101372
chr7	140618584	140620268	35	7629.420421	0	0.811619673	0.349879944	0.392664074	0.461739729
chr3	31535445	31537159	29	7624.704285	0	0.709450472	0.293127412	0.392679068	0.41632306
chr21	46430192	46432916	85	7623.877788	0	0.642048034	0.302565869	0.315543089	0.339482165
chr22	33907115	33910263	64	7617.732347	0	0.873403381	0.575787544	0.622238986	0.297615837
chr18	13366703	13368642	49	7591.701827	0	0.785890869	0.416887175	0.43584794	0.369003694
chr19	11296143	11297519	27	7582.322058	0	0.709747175	0.286507906	0.316379899	0.423239269
chr11	72640963	72642612	87	7572.46413	0	0.350209349	0.118289191	0.131874617	0.231920159
chr17	1087337	1088624	40	7568.865323	0	0.34840846	0.716424635	0.672587428	0.368016176
chr3	123345902	123354374	148	7557.57175	0	0.479500977	0.209453975	0.237216121	0.270047002
chr1	2683391	2689021	145	7554.570194	0	0.684356712	0.460071925	0.468772685	0.224284787
chr8	22995315	22998891	53	7553.524311	0	0.603511174	0.206034609	0.2025323	0.400978874
chr9	121956279	121962330	71	7527.817894	0	0.84671197	0.517210278	0.606697202	0.329501692
chr5	65719360	65720770	17	7516.643536	0	0.763344711	0.325130881	0.36237056	0.43821383
chr3	123384394	123390362	87	7515.062468	0	0.578615039	0.253690329	0.310767844	0.32492471
chr16	1215266	1217640	113	7497.126769	0	0.846346221	0.519114275	0.590147716	0.327231946
chr10	10796316	10799518	54	7487.191233	0	0.810156018	0.498740653	0.557302901	0.311415365
chr14	45081884	45083119	25	7479.922193	0	0.784152217	0.378551367	0.437790192	0.405600851
chr13	109585142	109587280	29	7479.314463	0	0.904940648	0.545432579	0.68161545	0.359508069
chr11	133146407	133150334	62	7468.376493	0	0.796655112	0.35510964	0.459535861	0.441545472
chr12	122192168	122193108	36	7454.257594	0	0.842616729	0.456695225	0.556140853	0.385921504
chr6	15498605	15500920	61	7448.950298	0	0.734807548	0.349520593	0.451963068	0.385286955
chr11	72588721	72593959	135	7448.675047	0	0.649517694	0.389214169	0.458210748	0.260303525
chr19	2641519	2644761	113	7448.001286	0	0.771419077	0.470079761	0.553716791	0.301339316
chr3	184784997	184787011	39	7447.052704	0	0.818408112	0.451106867	0.576072179	0.367301245
chr16	85082152	85084007	56	7438.981685	0	0.467079197	0.812769269	0.81304507	0.345965874
chr13	49217861	49219759	68	7430.702136	0	0.67399227	0.381810089	0.450326871	0.292182181
chr7	154181835	154184985	46	7414.041708	0	0.719422492	0.438992391	0.482297745	0.280430101
chr19	13502277	13505601	61	7396.48794	0	0.477797387	0.192738931	0.215106173	0.285058456
chr14	99175012	99176833	165	7390.696447	0	0.77282436	0.398861474	0.50093153	0.373962887
chr15	33337983	33339310	36	7387.834458	0	0.908580629	0.527677636	0.605860357	0.380902993
chr19	18502037	18505783	78	7378.792755	0	0.740815653	0.468976388	0.498238751	0.271839265
chr2	62231877	62235407	56	7373.690361	0	0.808470901	0.494058399	0.553077696	0.314412501
chr2	1996236	1997420	51	7371.791205	0	0.784665341	0.448084889	0.481570505	0.336580452
chr1	204275155	204279282	66	7368.738926	0	0.651187262	0.390975729	0.375841176	0.275346086
chr16	694490	696202	143	7365.237052	0	0.30880499	0.111045129	0.122723457	0.197759861
chr15	29818839	29821021	31	7363.679021	0	0.690618395	0.413460125	0.422129842	0.277158271
chr22	30821167	30822145	22	7359.212516	0	0.621311825	0.209405668	0.249023067	0.411906157
chr4	3648238	3649300	41	7334.047584	0	0.776568526	0.317800745	0.427789986	0.458767781
chr12	54568012	54569995	50	7329.409546	0	0.639779974	0.222415178	0.283586758	0.417364796
chr2	33353258	33355688	39	7327.055674	0	0.729998819	0.466539956	0.360271357	0.369727461
chr17	65139278	65142771	43	7320.498704	0	0.659597894	0.18902442	0.270873051	0.470573474
chr10	132596022	132598884	75	7302.268753	0	0.790037937	0.441366512	0.482993555	0.348671424
chr10	11682157	11683883	38	7287.892079	0	0.752745337	0.418913467	0.472241991	0.333831871
chr7	67948372	67951246	33	7278.451331	0	0.797635471	0.413181216	0.463713729	0.384454255
chr10	115907944	115910060	18	7274.231151	0	0.745861784	0.348743181	0.379360101	0.397118603
chr12	67657806	67660403	44	7264.419363	0	0.800938529	0.490411137	0.523058145	0.310527392
chr9	27530024	27531140	15	7257.474058	0	0.626911057	0.187385885	0.228631767	0.439525171
chr2	117922161	117924559	40	7249.835998	0	0.890928871	0.450293517	0.643575138	0.440635354
chr16	4980174	4983105	72	7229.805693	0	0.726248147	0.369441812	0.395129273	0.356806335
chr8	9912437	9914752	46	7218.208784	0	0.599688537	0.144073858	0.170710118	0.455614679
chr10	15250898	15253501	42	7212.565023	0	0.709975004	0.349509635	0.386142809	0.360465369
chr10	132657133	132658184	37	7207.635666	0	0.858139841	0.393253436	0.435284877	0.464886405
chr12	121279922	121281860	58	7205.543919	0	0.822662749	0.47115997	0.497746361	0.351502779
chr13	112774791	112776176	63	7201.102453	0	0.75896333	0.326234918	0.417714653	0.432728411
chr19	2299030	2302638	133	7200.062255	0	0.764977672	0.464455731	0.543965266	0.300521941
chr2	241090823	241092397	41	7198.748844	0	0.782963365	0.478058767	0.484610737	0.304904598
chr8	142584810	142586024	52	7196.649727	0	0.773259753	0.347721464	0.478211973	0.425538289
chr22	37057087	37061855	104	7192.776162	0	0.632638191	0.323332751	0.381543551	0.30930544
chr2	232877628	232881409	87	7191.89683	0	0.4318944	0.171698711	0.203957682	0.260195689
chr12	117066245	117072320	109	7191.233175	0	0.865801398	0.590750294	0.665727544	0.275051105
chr20	49454243	49456868	44	7187.613772	0	0.860020028	0.595867369	0.632490364	0.264152659
chr8	15561054	15562605	41	7186.042333	0	0.860948744	0.445809054	0.489467347	0.41513969
chr16	28058081	28062395	83	7184.057383	0	0.62927369	0.310526016	0.346325366	0.318747674
chr4	6417541	6422398	101	7183.208184	0	0.773934149	0.520806022	0.56802976	0.253128128
chr2	152082598	152085767	35	7171.560207	0	0.797788449	0.497201478	0.528654554	0.300586971
chr14	91294359	91297547	86	7159.071327	0	0.774843577	0.387964457	0.431603864	0.38687912
chr5	6545715	6547280	35	7151.44924	0	0.816919827	0.52708104	0.513420054	0.303499773
chr12	3033405	3034616	31	7134.698132	0	0.758521065	0.417147492	0.381957339	0.376563726
chr2	1875755	1876859	33	7132.771746	0	0.863396102	0.550710433	0.614982899	0.312685669
chr4	182539014	182541605	34	7122.268468	0	0.824563133	0.479620319	0.510387614	0.344942815
chr2	1031232	1032384	23	7109.866531	0	0.840336622	0.384485036	0.467719607	0.455851586
chr20	62299030	62301179	61	7105.490344	0	0.798136731	0.485611334	0.522421521	0.312525396
chr16	5001080	5005076	76	7095.08242	0	0.796263868	0.48817779	0.503723852	0.308086077
chr4	89247730	89250438	57	7091.425136	0	0.85666241	0.352784509	0.437609768	0.503877901
chr4	176063288	176064220	24	7088.980804	0	0.702972743	0.257305188	0.303622478	0.445667555
chr19	2664556	2667863	81	7083.308556	0	0.612104287	0.317881464	0.357698485	0.294222824
chr17	66754436	66755735	33	7073.2075	0	0.802632561	0.45227279	0.472224165	0.350359771
chr2	238189904	238192039	29	7071.622804	0	0.872089677	0.529220389	0.573483337	0.342869288
chr17	17053927	17058766	73	7070.574949	0	0.713719016	0.457957209	0.477528799	0.255761807
chr7	55156587	55158866	49	7065.471248	0	0.818041332	0.447538326	0.548597554	0.370503007
chr2	100966848	100969213	58	7058.269368	0	0.757018697	0.524714909	0.486786754	0.270231943
chr1	236752143	236755028	59	7056.349572	0	0.742798547	0.45526717	0.520206284	0.287531377
chr21	45255089	45256089	37	7051.517484	0	0.728028164	0.250758989	0.291215945	0.477269175
chr12	117034219	117037164	78	7047.787246	0	0.690598385	0.369152827	0.415557466	0.321445558
chr6	34401909	34403335	25	7047.777881	0	0.858921821	0.496295687	0.5578442	0.362626134
chr8	23014427	23018761	89	7046.634157	0	0.746513359	0.48972293	0.518198917	0.25679043
chr11	120828701	120830253	26	7034.997499	0	0.793768082	0.426378584	0.461484772	0.367389499
chr1	9780363	9782250	32	7022.306842	0	0.748264001	0.424516651	0.447152668	0.32374735
chr6	165781796	165784001	33	7019.731528	0	0.879599236	0.473829664	0.555299829	0.405769572
chr11	133490014	133493409	37	7014.885735	0	0.852659232	0.515994331	0.551814935	0.3366649
chr10	24525651	24526917	25	6992.574609	0	0.832911472	0.469561779	0.493864918	0.363349693
chr7	915466	917809	98	6983.37277	0	0.60176566	0.234650461	0.235556918	0.367115198
chr2	46813892	46814894	23	6968.408235	0	0.769085685	0.346806508	0.404622337	0.422279177
chr14	91290008	91293450	88	6967.295668	0	0.803284492	0.496922357	0.556609481	0.306362135
chr9	133475887	133476804	29	6966.848475	0	0.731292146	0.315722645	0.392394224	0.415569501
chr18	13436079	13438591	44	6965.361054	0	0.61000162	0.214807272	0.256799559	0.395194349
chr10	50416595	50417816	16	6964.779092	0	0.583237214	0.172759481	0.152408101	0.430829112
chr17	3811633	3816223	97	6963.345535	0	0.847422142	0.596389542	0.59699261	0.251032601
chr20	57809417	57811806	56	6961.753194	0	0.663509776	0.324345289	0.374540041	0.339164488
chr7	44239641	44245160	129	6953.289892	0	0.71137653	0.482131711	0.523864635	0.229244819
chr1	246947238	246948926	25	6949.925027	0	0.75836625	0.433815762	0.445064657	0.324550488
chr14	105297065	105298105	34	6947.788549	0	0.791961568	0.373569698	0.419266966	0.41839187
chr11	116855800	116860881	85	6944.432319	0	0.791197384	0.533279499	0.576964568	0.257917885
chr8	143361301	143362357	23	6943.631894	0	0.581000176	0.854700215	0.884616145	0.303615969
chr4	6534361	6536189	65	6930.580919	0	0.851498629	0.404889273	0.489988523	0.446609355
chr20	51522279	51522912	12	6924.234928	0	0.93468251	0.398472811	0.505801059	0.5362097
chr1	237074188	237076111	53	6919.681539	0	0.792581595	0.388026786	0.472398582	0.404554809
chr2	36962566	36965127	33	6908.700832	0	0.762719608	0.227144689	0.32094222	0.535574919
chr1	228399834	228401490	39	6907.987383	0	0.726888506	0.384595814	0.395208449	0.342292692
chr2	25044340	25046879	63	6896.175404	0	0.781271806	0.331801417	0.419522903	0.449470389
chr10	132565486	132569040	70	6895.314069	0	0.809345887	0.422213834	0.468163514	0.387132053
chr2	20669407	20672124	210	6886.371481	0	0.192197068	0.330216342	0.170081552	0.16013479
chr10	133204176	133205115	42	6885.348569	0	0.593577511	0.892619341	0.904989474	0.311411963
chr1	204147123	204150936	52	6884.368895	0	0.714171798	0.355642314	0.411849385	0.358529483
chr2	239684100	239686577	30	6877.010487	0	0.840688373	0.583331436	0.619496973	0.257356938
chr1	6045071	6047241	66	6875.776781	0	0.806365057	0.368206005	0.517745323	0.438159052
chr2	65175273	65176770	40	6869.37358	0	0.84885766	0.510385571	0.506294789	0.342562871
chr12	3599087	3601995	68	6867.50459	0	0.689803504	0.373229449	0.384418556	0.316574056
chr6	125443758	125446408	39	6864.243553	0	0.752143085	0.433235285	0.395230947	0.356912138
chr14	74399976	74404815	79	6862.929886	0	0.55479257	0.290034623	0.323750877	0.264757947
chr5	31330612	31332712	24	6862.274971	0	0.783018606	0.456179257	0.463233885	0.326839348
chr11	124743187	124746554	109	6861.648773	0	0.346413248	0.045450518	0.063547202	0.30096273
chr16	7628607	7632188	55	6858.316122	0	0.727283369	0.374303465	0.418327117	0.352979905
chr16	61917896	61919296	45	6857.171126	0	0.732846128	0.304604771	0.308061549	0.428241357
chr6	91474908	91476128	21	6856.16367	0	0.908302677	0.463820807	0.526695783	0.44448187
chr1	9792825	9794002	30	6853.336833	0	0.772106782	0.485295622	0.468627027	0.303479754
chr17	79131324	79133255	70	6853.000549	0	0.709792269	0.381236781	0.438156147	0.328555488
chr2	219220735	219222713	42	6852.863278	0	0.81066117	0.535144155	0.530106099	0.280555071
chr1	155941885	155946115	83	6849.470637	0	0.727002282	0.470394265	0.481728956	0.256608017
chr14	93734123	93735272	33	6848.035348	0	0.774007644	0.438887868	0.488277121	0.335119776
chr12	7140830	7145376	70	6836.403153	0	0.707479411	0.486848037	0.48497711	0.2225023
chr18	13283729	13288050	76	6828.876101	0	0.595392012	0.327255719	0.369707742	0.268136293
chr8	144141757	144143402	43	6827.478145	0	0.835596363	0.534284383	0.555081617	0.30131198
chr11	132654739	132656422	26	6825.151217	0	0.784094421	0.428056437	0.446110427	0.356037985
chr6	156395988	156397490	59	6811.721518	0	0.761321385	0.358570759	0.453660006	0.402750627
chr18	13429127	13432785	68	6798.752489	0	0.714647402	0.345212461	0.388943213	0.369434941
chr6	165598672	165603844	66	6792.570195	0	0.569678479	0.107618649	0.142415917	0.46205983
chr10	6255375	6256848	39	6788.173339	0	0.85839393	0.532377859	0.564672323	0.326016071
chr14	103718203	103720472	59	6782.834785	0	0.815264476	0.540307458	0.580610854	0.274957018
chr12	120203434	120204629	26	6768.820312	0	0.846845657	0.550999927	0.554451647	0.29584573
chr20	13840011	13841026	16	6758.879816	0	0.876760234	0.386283053	0.372109895	0.50465034
chr6	165334783	165336947	48	6754.458862	0	0.82848855	0.343399254	0.401124659	0.485089296
chr17	77209642	77213113	94	6752.089913	0	0.669816248	0.372534453	0.401041203	0.297281795
chr22	48611656	48613086	39	6749.145413	0	0.616915503	0.228094489	0.267167201	0.388821014
chr2	25131532	25132888	72	6739.825948	0	0.687421116	0.321627478	0.391019893	0.365793639
chr2	241496957	241498171	32	6739.463518	0	0.755357018	0.443373963	0.46667904	0.311983055
chr2	158878468	158879604	27	6737.339636	0	0.743110399	0.403639957	0.425159933	0.339470442
chr4	24509338	24511308	22	6737.123553	0	0.82570263	0.430052153	0.508154629	0.395650478
chr8	140243922	140245292	31	6733.923555	0	0.824027845	0.49013446	0.550142162	0.333893385
chr17	82656097	82658676	102	6723.859836	0	0.752741503	0.467609232	0.52671715	0.285132271
chr1	110675326	110675932	31	6717.991227	0	0.166681375	0.44032092	0.44228962	0.275608245
chr11	131581189	131583047	35	6705.521019	0	0.856031748	0.57303577	0.580010107	0.282995978
chr13	110471217	110472336	30	6703.111478	0	0.832006417	0.491953815	0.528459442	0.340052601
chr2	130785212	130786153	23	6699.548775	0	0.863905132	0.513514122	0.562754424	0.350391011
chr2	11596631	11599721	53	6697.503009	0	0.786867254	0.507219007	0.546471797	0.279648246
chr2	9442621	9443800	22	6694.84197	0	0.857332758	0.495370927	0.548268256	0.361961832
chr16	23906772	23913203	98	6694.58894	0	0.849544584	0.62202688	0.653920159	0.227517704
chr1	2169107	2170145	49	6689.226419	0	0.837790916	0.416606717	0.553936323	0.4211842
chr1	1542753	1543590	38	6687.21232	0	0.864543949	0.546296645	0.50707015	0.357473799
chr9	121819593	121822859	72	6675.318327	0	0.813822984	0.513670089	0.575047297	0.300152894
chr1	204156428	204158528	25	6674.282259	0	0.7709209	0.4364233	0.484634762	0.3344976
chr17	17083060	17091415	154	6663.878708	0	0.654687796	0.474393357	0.509859394	0.180294439
chr10	98251462	98252975	25	6662.40206	0	0.754752751	0.387885268	0.434257594	0.366867483
chr1	202159230	202163471	86	6660.249444	0	0.710430991	0.357608221	0.421087537	0.35282277
chr6	139261926	139263083	26	6660.111659	0	0.564402544	0.870657103	0.892644453	0.328241909
chr20	57647974	57649961	57	6649.808821	0	0.836608274	0.438048018	0.51604545	0.398560256
chr14	93969936	93971723	32	6649.189532	0	0.918710515	0.656700786	0.702456757	0.262009729
chr9	121771160	121774528	107	6641.742965	0	0.540702246	0.148353965	0.169975755	0.392348281
chr2	179855986	179858085	18	6629.694821	0	0.887356564	0.197781844	0.237644118	0.68957472
chr7	158538231	158539110	41	6629.657903	0	0.852716105	0.559982968	0.575441541	0.292733137
chr11	121112406	121114375	51	6628.751327	0	0.404952603	0.12348756	0.140059751	0.281465043
chr20	3175958	3177212	25	6622.949654	0	0.680457062	0.260207516	0.339790283	0.420249547
chr1	29122819	29124059	117	6606.423377	0	0.278211567	0.039837825	0.060474007	0.238373743
chr7	154858298	154860828	65	6599.939338	0	0.685834879	0.299149586	0.329756523	0.386685292
chr12	124824066	124826706	67	6599.655761	0	0.742087421	0.367250446	0.430306989	0.374836975
chr2	219423817	219425464	27	6586.174667	0	0.514396454	0.809682978	0.831917555	0.317521101
chr12	89626785	89629749	35	6575.759805	0	0.849736315	0.335452321	0.399552378	0.514283995
chr11	118057465	118061723	73	6573.558091	0	0.712349924	0.45489779	0.497134786	0.257452134
chr17	82083637	82085277	96	6566.200033	0	0.861679359	0.596813903	0.566344856	0.295334503
chr6	3620471	3624162	74	6561.074401	0	0.73513442	0.360220872	0.386677706	0.374913548
chr18	76971922	76974325	52	6560.866878	0	0.597400761	0.297256592	0.326839415	0.300144169
chr1	19638751	19639927	27	6554.140369	0	0.700582827	0.344391212	0.37964393	0.356191615
chr1	10915611	10917599	38	6551.377546	0	0.730394871	0.458383174	0.475465188	0.272011697
chr15	33314291	33315904	41	6550.561239	0	0.636696834	0.134964686	0.191910983	0.501732148
chr16	81484405	81486166	46	6549.560035	0	0.62191144	0.873306286	0.876804184	0.254892744
chr2	233434250	233435894	37	6547.815563	0	0.707615886	0.929597011	0.937863118	0.230247232
chr3	12901682	12903288	34	6542.606266	0	0.74319748	0.41447506	0.445692158	0.328722421
chr21	40133836	40136046	41	6534.789302	0	0.907418794	0.520003185	0.626906636	0.387415608
chr22	36280468	36282601	52	6534.070087	0	0.856121209	0.511706677	0.5664344	0.344414532
chr19	2689844	2694031	109	6532.449257	0	0.661511991	0.385821524	0.429476496	0.275690467
chr20	50192901	50194435	34	6523.484529	0	0.762915184	0.335195786	0.430819463	0.427719398
chr13	113044846	113046336	59	6516.580953	0	0.507442682	0.178744277	0.134057899	0.373384783
chr10	68897917	68898917	31	6507.955317	0	0.796975268	0.383305513	0.421659117	0.413669755
chr5	138938425	138939714	28	6499.282366	0	0.892837674	0.507885333	0.567131572	0.384952341
chr1	3510277	3511164	43	6497.396676	0	0.628716398	0.23725819	0.279407117	0.391458208
chr12	54391918	54392936	23	6496.726858	0	0.857045921	0.430864956	0.507441311	0.426180965
chr17	17490819	17494759	86	6493.175034	0	0.523681986	0.271096275	0.312552666	0.25258571
chr2	46464050	46466997	43	6493.127663	0	0.493371394	0.19543918	0.23713212	0.297932214
chr10	98299287	98301113	33	6490.093048	0	0.500802947	0.80552724	0.808373638	0.307570691
chr5	65706565	65708869	31	6489.718252	0	0.935858988	0.600722946	0.675482693	0.335136043
chr22	36585259	36589452	58	6486.767244	0	0.700580486	0.351577892	0.398925557	0.349002595
chr1	6219856	6222558	60	6486.607881	0	0.794601328	0.470189455	0.54895989	0.324411873
chr17	57107408	57112159	80	6483.804517	0	0.71963749	0.443734335	0.476113404	0.275903155
chr14	91306502	91311810	102	6481.595561	0	0.819075831	0.560348455	0.610790443	0.258727376
chr14	97206359	97208022	47	6480.40059	0	0.601644107	0.170810527	0.244345984	0.430833579
chr16	10616838	10619974	69	6479.162761	0	0.537938512	0.20555	0.248975185	0.332388511
chr12	19290690	19292925	34	6478.689542	0	0.820114403	0.496559329	0.546091672	0.323555075
chr19	1297083	1298152	36	6472.621369	0	0.76516726	0.428268814	0.431504617	0.336898447
chr15	80566441	80571208	75	6472.419321	0	0.640451291	0.405984157	0.422731535	0.234467134
chr8	115354756	115356222	15	6471.613795	0	0.90352938	0.516405658	0.592054683	0.387123723
chr6	157487336	157489133	31	6465.069191	0	0.830471338	0.540546784	0.598968972	0.289924554
chr19	2668907	2672737	103	6463.170961	0	0.783168673	0.4936921	0.550967326	0.289476572
chr12	110340211	110341261	34	6462.250276	0	0.699429992	0.268758462	0.271090684	0.430671529
chr4	41524217	41525671	22	6462.051825	0	0.575830392	0.862292227	0.90964527	0.333814878
chr9	136468692	136471158	63	6435.656924	0	0.764131495	0.453498569	0.503076537	0.310632926
chr9	137013011	137015108	127	6431.517952	0	0.786017478	0.545224384	0.563206475	0.240793093
chr16	1185511	1186521	105	6429.829333	0	0.798025095	0.430970206	0.520276288	0.367054889
chr5	13993544	13995263	32	6423.919477	0	0.836590573	0.562845852	0.621251807	0.273744721
chr3	16425573	16427023	29	6419.631891	0	0.778867265	0.406871371	0.468888252	0.371995895
chr10	132281964	132283928	81	6414.373231	0	0.679901634	0.413976849	0.395789976	0.284111658
chr2	88863764	88865330	13	6413.029895	0	0.858878226	0.463055808	0.549250177	0.395822418
chr18	13470807	13473262	49	6411.430342	0	0.819788739	0.502272129	0.55927502	0.31751661
chr12	117044320	117046552	64	6409.632552	0	0.540422132	0.309667062	0.333365121	0.23075507
chr1	1887666	1888986	43	6409.343078	0	0.75181731	0.261106348	0.337370279	0.490710962
chr18	48552528	48554269	35	6393.471075	0	0.790465847	0.444869024	0.471099476	0.345596823
chr2	100083004	100085332	40	6391.430975	0	0.835946291	0.510635802	0.517717418	0.325310489
chr7	75572480	75573629	23	6386.777648	0	0.879751463	0.525578329	0.55444327	0.354173133
chr1	205241270	205242195	46	6381.391973	0	0.811367029	0.403242297	0.506726745	0.408124731
chr3	44584142	44585405	47	6376.016984	0	0.175084612	0.572569031	0.464073694	0.397484419
chr20	63785172	63786574	41	6365.945273	0	0.366197409	0.617057898	0.608750019	0.250860489
chr19	1074515	1075274	55	6364.809411	0	0.885438911	0.454831652	0.442532331	0.44290658
chr1	20210454	20213515	59	6363.975438	0	0.595760278	0.371655743	0.367046522	0.228713757
chr9	135760737	135762259	59	6362.284177	0	0.751956096	0.440060619	0.495269351	0.311895477
chr9	95409976	95412816	49	6345.476662	0	0.856599623	0.615862389	0.622851844	0.240737234
chr18	13500237	13503674	71	6340.775009	0	0.656159571	0.388500334	0.423699323	0.267659236
chr20	19920861	19922172	31	6332.906137	0	0.8627243	0.452432414	0.546733508	0.410291887
chr12	2454194	2455730	35	6328.804122	0	0.89482254	0.551516009	0.693055583	0.343306531
chr11	99018688	99020139	22	6327.192	0	0.525716767	0.316653873	0.168075191	0.357641576
chr19	2548824	2550867	62	6325.805362	0	0.800375542	0.431425684	0.487013735	0.368949858
chr15	58551304	58552681	42	6316.053876	0	0.772379338	0.408895962	0.440271004	0.363483376
chr3	127795949	127798404	32	6312.234707	0	0.735039773	0.45171372	0.468553864	0.283326053
chr22	45225495	45231434	146	6309.691683	0	0.666098601	0.461847403	0.489975482	0.204251198
chr2	131088011	131090019	46	6307.140227	0	0.829011725	0.515831837	0.577956119	0.313179888
chr10	94404367	94405284	25	6304.291906	0	0.625735876	0.167627581	0.221910286	0.458108294
chr2	25330233	25336856	125	6304.199491	0	0.575128901	0.384274574	0.412335101	0.190854327
chr1	29081440	29083460	28	6302.505974	0	0.679736194	0.286057255	0.378819422	0.39367894
chr11	43313061	43314333	24	6299.69719	0	0.704307929	0.421763073	0.396597579	0.30771035
chr3	14467385	14469620	47	6298.758623	0	0.725188845	0.41770602	0.479482316	0.307482825
chr4	3507953	3511585	135	6297.806564	0	0.808442901	0.503940723	0.583304879	0.304502179
chr1	28888280	28889825	45	6293.014865	0	0.797202902	0.276115191	0.354518348	0.521087711
chr12	110290643	110295358	98	6290.847923	0	0.893017322	0.646742846	0.723238444	0.246274476
chr2	62214371	62217724	50	6285.592279	0	0.764579317	0.31152984	0.405221459	0.453049477
chr8	93733430	93734621	36	6282.671645	0	0.855677375	0.577201056	0.523352809	0.332324566
chr14	91337486	91341268	110	6280.189061	0	0.686443353	0.34346451	0.408312247	0.342978843
chr7	133908346	133909583	18	6275.739567	0	0.85048206	0.512656196	0.486148124	0.364333935
chr14	50269933	50272095	37	6271.466737	0	0.810137694	0.456904227	0.496849702	0.353233467
chr16	14562961	14565343	32	6268.73172	0	0.805425781	0.493148653	0.516222915	0.312277127
chr14	99200502	99206960	107	6268.134647	0	0.625290028	0.373955929	0.42738606	0.251334099
chr14	99172642	99174584	83	6261.650479	0	0.791342843	0.293195751	0.45347458	0.498147091
chr6	166563892	166565065	29	6261.38998	0	0.821978461	0.501622454	0.438038276	0.383940185
chr3	153131013	153131631	15	6257.951272	0	0.767481617	0.338980907	0.384219594	0.428500709
chr19	2230266	2232646	88	6257.06763	0	0.726170381	0.436106347	0.450953282	0.290064034
chr9	79256174	79258580	62	6252.279426	0	0.42110731	0.129457082	0.15532541	0.291650228
chr22	38125439	38126422	31	6241.302551	0	0.784462905	0.450076339	0.457719888	0.334386567
chr8	138189161	138190107	18	6240.170558	0	0.907005193	0.395183568	0.407981389	0.511821625
chr13	109881340	109882365	31	6238.546176	0	0.62467241	0.270476709	0.338607195	0.354195701
chr10	30198334	30200692	23	6233.558202	0	0.857745196	0.551654156	0.604234669	0.30609104
chr1	81516646	81519091	34	6231.35264	0	0.856865607	0.579789986	0.633829745	0.277075621
chr8	4415038	4416567	28	6231.206126	0	0.762624747	0.354769584	0.538907625	0.407855163
chr11	57646348	57648190	50	6230.050888	0	0.285123861	0.615778301	0.576763239	0.33065444
chr22	17086021	17088357	45	6230.048684	0	0.630534687	0.300441448	0.357660923	0.33009324
chr16	14870887	14873214	42	6229.125546	0	0.667657302	0.27084384	0.336983937	0.396813462
chr18	13221885	13225638	71	6223.239236	0	0.726292196	0.396625799	0.433894275	0.329666396
chr6	165793092	165796375	59	6215.561523	0	0.720783705	0.444673585	0.464260717	0.276110121
chr9	10503747	10504752	27	6214.225276	0	0.82026575	0.511069909	0.559433394	0.309195841
chr2	227006097	227007488	28	6212.571029	0	0.425585113	0.758795364	0.74370838	0.333210251
chr2	111899472	111900694	35	6211.898369	0	0.336521457	0.03329372	0.034477561	0.303227737
chr1	28957427	28960202	34	6211.567037	0	0.841536269	0.474956858	0.527969265	0.366579411
chr8	129996805	130000553	64	6210.864863	0	0.543809393	0.265853865	0.286656819	0.277955529
chr5	75156	76602	43	6209.163635	0	0.823546447	0.525964661	0.578009171	0.297581786
chr19	48639850	48640969	56	6187.145171	0	0.610796855	0.263359717	0.295792501	0.347437138
chr3	4490120	4491991	21	6184.716827	0	0.674058229	0.338558892	0.346848047	0.335499337
chr3	107928274	107928640	12	6184.401451	0	0.434590613	0.049778202	0.079646049	0.384812411
chr15	45520292	45521775	30	6181.201219	0	0.652720076	0.238252922	0.265688043	0.414467154
chr9	137813981	137814963	44	6178.063898	0	0.786576384	0.432432328	0.479996669	0.354144057
chr19	2645088	2648384	89	6176.528268	0	0.816370485	0.510030123	0.572288852	0.306340362
chr16	30947278	30950132	136	6169.402303	0	0.053970871	0.321905427	0.179365766	0.267934555
chr1	38804623	38805673	22	6166.480021	0	0.697901328	0.357167898	0.3727965	0.34073343
chr22	35515154	35520644	67	6165.784553	0	0.649210516	0.301752523	0.360608653	0.347457993
chr17	50576570	50577801	35	6165.617565	0	0.83265718	0.516534198	0.544270253	0.316122982
chr1	11649101	11652080	106	6165.03908	0	0.625401279	0.334029573	0.35321649	0.291371706
chr1	210953229	210954207	15	6164.649808	0	0.779430278	0.408574405	0.402144903	0.377285374
chr10	132648315	132649952	45	6162.740449	0	0.689063152	0.307855177	0.388732509	0.381207975
chr4	525393	526360	34	6162.109206	0	0.90536198	0.523102406	0.633094924	0.382259574
chr16	7312875	7314990	44	6161.289056	0	0.854751649	0.441522147	0.546143466	0.413229503
chr9	85289750	85290456	25	6159.176722	0	0.733727375	0.307175434	0.376925844	0.426551941
chr14	31996487	31998689	39	6157.638315	0	0.79260582	0.436424443	0.512512657	0.356181377
chr12	110016718	110019679	38	6157.230853	0	0.752218128	0.449262551	0.492281932	0.302955578
chr2	99710785	99712375	25	6156.788657	0	0.856077518	0.524764813	0.549780826	0.331312705
chr12	106505804	106508015	34	6152.411033	0	0.588193967	0.298914041	0.340138021	0.289279926
chr3	125693025	125693723	21	6149.691896	0	0.88676278	0.471088671	0.550228583	0.415674109
chr17	82884162	82885091	31	6141.722929	0	0.797478854	0.447484959	0.467710505	0.349993896
chr20	38899782	38902228	46	6139.665855	0	0.859941638	0.558575026	0.600197683	0.301366612
chr16	5023576	5029012	140	6138.086799	0	0.667406534	0.463628345	0.487845412	0.20377819
chr9	100474791	100476797	31	6132.807076	0	0.662929981	0.379331179	0.443364877	0.283598802
chr4	3767773	3771715	90	6130.128513	0	0.607530514	0.348068	0.359647953	0.259462514
chr11	68008502	68009495	28	6126.627045	0	0.768610381	0.42640427	0.414198349	0.354412032
chr13	112751928	112753351	42	6126.387402	0	0.806484727	0.43795573	0.509568116	0.368528997
chr12	121291795	121295487	61	6119.436873	0	0.788421096	0.437219678	0.493942399	0.351201418
chr10	62375340	62377323	31	6118.394031	0	0.674365926	0.313046358	0.344505369	0.361319568
chr7	4956540	4958071	36	6116.263737	0	0.668409287	0.329422569	0.365791897	0.338986718
chr2	42544811	42547595	45	6115.478268	0	0.727938527	0.419258036	0.4635039	0.308680491
chr3	186844396	186846099	36	6113.069129	0	0.837577691	0.552923551	0.581393498	0.28465414
chr8	142511851	142514311	56	6111.827307	0	0.541053993	0.256411805	0.263067561	0.284642188
chr12	123356455	123357320	17	6111.332316	0	0.67319968	0.305727752	0.337255008	0.367471928
chr4	16501617	16503761	40	6110.564994	0	0.752234269	0.458798229	0.482566084	0.29343604
chr16	69465172	69467101	24	6107.90722	0	0.690876715	0.343259253	0.344873599	0.347617463
chr3	2505835	2507562	26	6105.66472	0	0.808570386	0.368082037	0.418592612	0.440488348
chr21	41872623	41873994	33	6091.481389	0	0.848865967	0.459902237	0.578594675	0.38896373
chr17	81089307	81093277	133	6085.922436	0	0.65077725	0.415358165	0.45922691	0.235419085
chr6	165605065	165608379	52	6085.665622	0	0.656938726	0.128864721	0.183474497	0.528074006
chr13	19664871	19666460	39	6081.474438	0	0.821010253	0.558469343	0.593347043	0.26254091
chr5	137935808	137937854	28	6078.286902	0	0.688382273	0.295047163	0.365242877	0.39333511
chr18	13397727	13399228	41	6073.663586	0	0.758838857	0.398845396	0.413501945	0.359993461
chr12	106644077	106646923	44	6073.160863	0	0.771766967	0.412729446	0.453938323	0.359037521
chr14	50113885	50115859	29	6059.784868	0	0.616371295	0.327965735	0.341038762	0.28840556
chr11	118146380	118148918	39	6057.099568	0	0.761107153	0.222583911	0.323060536	0.538523242
chr18	13442836	13444898	33	6056.121392	0	0.810563875	0.488508943	0.50316744	0.322054932
chr3	187803878	187805415	24	6049.451723	0	0.855100284	0.60480057	0.573289028	0.281811256
chr7	154329964	154333737	65	6045.784135	0	0.828973902	0.569380789	0.579640921	0.259593112
chr11	106774164	106775103	16	6045.44399	0	0.857142146	0.415286703	0.505101264	0.441855443
chr12	2359206	2361392	35	6044.86811	0	0.64357591	0.309172735	0.346666757	0.334403174
chr5	173719732	173721321	27	6044.847876	0	0.35284066	0.865790864	0.847258981	0.512950203
chr10	12095399	12096656	49	6042.988088	0	0.646592773	0.882081952	0.891686944	0.24509417
chr10	124075237	124078659	61	6042.334856	0	0.85133551	0.487384249	0.565788769	0.363951261
chr18	13608686	13611577	67	6038.97994	0	0.73993378	0.488981529	0.528418058	0.250952251
chr2	239122588	239123630	27	6037.249575	0	0.830889834	0.551204905	0.549901229	0.280988605
chr2	234883789	234886171	35	6027.920124	0	0.728143648	0.474696454	0.471687062	0.256456586
chr16	67530954	67534413	55	6024.912709	0	0.633001583	0.323228685	0.366800055	0.309772898
chr16	23861925	23866807	47	6016.761107	0	0.851206396	0.577861713	0.574638515	0.276567881
chr16	89897911	89898839	42	6011.327487	0	0.751104488	0.384609251	0.402646173	0.366495237
chr19	2271788	2273246	80	6008.543447	0	0.480879381	0.195134546	0.179962456	0.300916925
chr10	132569903	132573886	108	6007.432752	0	0.578148563	0.221363604	0.247364292	0.356784959
chr19	52075733	52078591	36	6007.245497	0	0.905464701	0.635400351	0.643294835	0.27006435
chr21	43808179	43810643	104	6004.790981	0	0.668890446	0.29549232	0.428754356	0.373398126
chr5	37834444	37836540	118	6003.506498	0	0.418205619	0.158214901	0.244370606	0.259990719
chr7	100886377	100888676	75	5998.973444	0	0.649437093	0.30801888	0.33271064	0.341418212
chr16	85216547	85217945	36	5998.801779	0	0.725440214	0.302668114	0.386212811	0.4227721
chr11	3006723	3008236	40	5996.345672	0	0.792692266	0.496789451	0.530423018	0.295902815
chr17	77149881	77152765	47	5994.598869	0	0.696934277	0.355475843	0.348594116	0.34834016
chr12	113154935	113157253	58	5993.846565	0	0.6509969	0.312378405	0.368966942	0.338618495
chr19	2633693	2636977	84	5992.932128	0	0.466516214	0.18182563	0.212342843	0.284690584
chr2	8259857	8261786	29	5990.792603	0	0.828476026	0.559840027	0.57382693	0.268635998
chr12	51593519	51595862	24	5987.415792	0	0.583270729	0.238050061	0.290288914	0.345220668
chr1	100892273	100894158	15	5985.440201	0	0.653636401	0.2985907	0.346518456	0.355045701
chr22	37052569	37056217	73	5984.277813	0	0.515552802	0.180073041	0.222305503	0.335479761
chr10	132615214	132617894	80	5983.881056	0	0.784255696	0.477793354	0.510911215	0.306462342
chr7	132917344	132918027	19	5982.756572	0	0.701700798	0.295972847	0.307945751	0.405727952
chr3	71108256	71110904	31	5977.808467	0	0.841910384	0.616704537	0.647779539	0.225205846
chr8	142612527	142614037	106	5976.440602	0	0.480005795	0.093878179	0.119179251	0.386127616
chr19	9833098	9834204	20	5975.300254	0	0.659725456	0.319132229	0.296016454	0.363709001
chr2	136027385	136029308	32	5974.285651	0	0.885003879	0.581730946	0.631321456	0.303272933
chr12	123701234	123702219	25	5971.786498	0	0.881790326	0.587849248	0.533598289	0.348192037
chr10	12637835	12641551	70	5969.406847	0	0.723348387	0.462046548	0.478826275	0.261301839
chr17	3750663	3751706	19	5969.011671	0	0.83324945	0.453772776	0.492295028	0.379476674
chr7	156964804	156965942	30	5959.294548	0	0.810215952	0.518509345	0.482980768	0.327235183
chr1	1763259	1764545	44	5950.769828	0	0.741941962	0.388583853	0.43902992	0.35335811
chr2	104449890	104451527	23	5941.674596	0	0.713018583	0.371227483	0.361648519	0.351370064
chr10	102540202	102543175	55	5939.618243	0	0.738867323	0.420257032	0.486857424	0.318610291
chr1	20200851	20203474	26	5938.136217	0	0.796999407	0.522531704	0.54727778	0.274467704
chr22	35129536	35131278	34	5937.388606	0	0.790506404	0.443704228	0.48565093	0.346802175
chr19	2675381	2678784	70	5934.011324	0	0.594326106	0.249239085	0.290810025	0.345087021
chr12	50058310	50059892	33	5930.586341	0	0.608746745	0.2939803	0.35621941	0.314766445
chr16	24127994	24131101	43	5923.100096	0	0.666475259	0.395932191	0.419698799	0.270543068
chr7	44310202	44314804	74	5922.448898	0	0.801619098	0.56441363	0.60293894	0.237205468
chr19	19222369	19225998	120	5920.220046	0	0.647058685	0.398348276	0.421664289	0.248710409
chr1	150545368	150546974	27	5919.649523	0	0.856533558	0.531360729	0.550670337	0.325172829
chr16	58502719	58509849	132	5918.864438	0	0.717069328	0.501153698	0.520897362	0.215915629
chr10	124504684	124506619	38	5917.094039	0	0.874615976	0.592903493	0.62062386	0.281712483
chr3	11183780	11185313	28	5913.671002	0	0.894910462	0.521953633	0.605550733	0.372956829
chr1	204305910	204309607	54	5913.083123	0	0.64378408	0.377523981	0.420682553	0.266260099
chr21	42557984	42559313	27	5910.698011	0	0.888511407	0.499334474	0.560673871	0.389176933
chr18	48741279	48743333	34	5907.635143	0	0.865821574	0.570222911	0.604550555	0.295598663
chr1	234735267	234737990	58	5907.628196	0	0.458874517	0.744830293	0.718286181	0.285955777
chr17	76545735	76547042	30	5906.251367	0	0.690426524	0.275581327	0.327008685	0.414845197
chr7	154793829	154795850	91	5906.202007	0	0.731932839	0.457294253	0.477586502	0.274638585
chr16	23976104	23981508	63	5904.380278	0	0.701488967	0.438793923	0.47909251	0.262695043
chr15	64326245	64327375	49	5904.087968	0	0.689758122	0.277876665	0.348613894	0.411881457
chr11	131371971	131375763	67	5901.567391	0	0.606675731	0.234940134	0.320471964	0.371735597
chr3	4576616	4577825	20	5886.451591	0	0.804839978	0.454410954	0.442738362	0.362101616
chr14	104686991	104689205	75	5884.475214	0	0.662014267	0.375351435	0.375717296	0.286662832
chr18	50628469	50633837	72	5874.539249	0	0.693267504	0.395421872	0.447440869	0.297845632
chr1	32888357	32889529	30	5873.727343	0	0.589061028	0.084927275	0.11711769	0.504133753
chr6	56785019	56786125	38	5865.635719	0	0.72725475	0.362880093	0.326138052	0.401116698
chr16	81564187	81566082	42	5865.441424	0	0.585372215	0.850973328	0.84301529	0.265601113
chr10	30059934	30061804	28	5862.606045	0	0.651201604	0.286302701	0.315978573	0.364898903
chr2	62203901	62208554	63	5859.929175	0	0.628323543	0.246531365	0.303571853	0.381792179
chr7	154321429	154323518	38	5854.814432	0	0.869339621	0.607826624	0.672372016	0.261512997
chr18	13419020	13425137	93	5853.713193	0	0.825045113	0.580303586	0.630965593	0.244741527
chr4	822067	824898	84	5853.485661	0	0.675615234	0.414137599	0.426302558	0.261477635
chr1	7731496	7733126	39	5844.951438	0	0.684245676	0.308132259	0.318545021	0.376113417
chr22	40352782	40354290	25	5840.860723	0	0.618916165	0.191620418	0.262985663	0.427295747
chr1	165743171	165744738	29	5836.567444	0	0.872747519	0.519613157	0.635847186	0.353134362
chr10	15348080	15354781	113	5824.197272	0	0.615654767	0.423489187	0.434295981	0.19216558
chr20	51528537	51533571	94	5823.105925	0	0.852031795	0.566206408	0.617584036	0.285825387
chr8	143170398	143171573	32	5821.372669	0	0.370048742	0.738681517	0.652540788	0.368632775
chr6	165500796	165501959	29	5818.286838	0	0.837444392	0.231684726	0.295905663	0.605759666
chr16	81446505	81449224	67	5816.074676	0	0.334379865	0.732870257	0.673396568	0.398490392
chr20	57674296	57678839	106	5814.856843	0	0.708042803	0.41708612	0.521231034	0.290956683
chr3	141660699	141661829	20	5809.707847	0	0.726742925	0.356515267	0.505352085	0.370227659
chr2	71454211	71454717	18	5805.096736	0	0.479867459	0.148041516	0.162083452	0.331825943
chr11	67396039	67397746	34	5805.026578	0	0.687023895	0.4422143	0.467692982	0.244809594
chr15	60892452	60896357	63	5803.156066	0	0.590675325	0.276671753	0.358927089	0.314003573
chr10	132658493	132660816	75	5803.024378	0	0.916392592	0.612470887	0.657775455	0.303921704
chr12	124188468	124191048	47	5798.216734	0	0.705501113	0.390276108	0.426510218	0.315225005
chr17	79201103	79203636	60	5796.107625	0	0.651931842	0.32056851	0.380559579	0.331363332
chr5	109692267	109692983	12	5786.870664	0	0.72540824	0.464914137	0.287860506	0.437547734
chr18	37334241	37335815	33	5786.257381	0	0.357425306	0.699804665	0.66531364	0.34237936
chr4	152938441	152939602	31	5763.55093	0	0.790126911	0.373272791	0.4132207	0.41685412
chr12	116443374	116445005	33	5763.001543	0	0.768444281	0.478212835	0.490340697	0.290231447
chr8	13219582	13221646	20	5762.708898	0	0.728129444	0.345920263	0.340234244	0.387895201
chr19	2227505	2228475	89	5762.009688	0	0.840782569	0.364149786	0.440496595	0.476632784
chr19	33284343	33285727	27	5761.922703	0	0.874856065	0.561488804	0.606540324	0.313367261
chr17	10073011	10074712	31	5748.193743	0	0.667232703	0.349212521	0.355413642	0.318020182
chr5	32297873	32301031	44	5745.183784	0	0.736559361	0.476216774	0.48796456	0.260342587
chr19	2223211	2224263	38	5743.746739	0	0.860837157	0.490653853	0.534086849	0.370183304
chr16	88807091	88807886	33	5742.164781	0	0.815647768	0.510880477	0.424198889	0.391448879
chr15	41495854	41498260	70	5739.491272	0	0.683166586	0.399881006	0.375932467	0.307234119
chr3	192407815	192408648	55	5738.541437	0	0.13248689	0.559807197	0.20650673	0.427320307
chr21	39895466	39899529	55	5735.190154	0	0.590213526	0.218452296	0.2867037	0.37176123
chr2	72641039	72642636	25	5735.034485	0	0.893332215	0.510280863	0.549292925	0.383051353
chr2	65687560	65689115	19	5733.379071	0	0.644934336	0.223937203	0.343010261	0.420997133
chr12	104963847	104965252	17	5728.035569	0	0.458400178	0.84219936	0.808338042	0.383799182
chr5	862345	863451	33	5724.809622	0	0.754765467	0.432093419	0.460286322	0.322672048
chr6	158412283	158414835	43	5724.193097	0	0.685605986	0.380781449	0.398594573	0.304824536
chr10	28938983	28940500	37	5721.515681	0	0.468602767	0.71218897	0.721452741	0.252849974
chr5	5270885	5272721	45	5720.343138	0	0.3725645	0.681770804	0.65174144	0.309206304
chr17	63701614	63704827	73	5720.25956	0	0.707128131	0.430904704	0.449406396	0.276223427
chr8	8374399	8376782	57	5719.794253	0	0.792681007	0.552502709	0.523423984	0.269257024
chr3	119981092	119982979	38	5717.954504	0	0.813041956	0.518642394	0.533409753	0.294399562
chr12	79044582	79046224	46	5716.762818	0	0.864280403	0.453998635	0.51907727	0.410281769
chr5	168652065	168655032	36	5716.484803	0	0.597740586	0.323017387	0.3595288	0.274723199
chr12	110125246	110127052	40	5713.284696	0	0.831591544	0.518847736	0.62376354	0.312743808
chr10	86006386	86007543	27	5705.076603	0	0.841464316	0.524102589	0.518022244	0.323442071
chr16	69721419	69722459	27	5704.411265	0	0.894404181	0.553522118	0.538851661	0.35555252
chr17	7190507	7192599	61	5704.353189	0	0.726509995	0.390090043	0.426627706	0.336419952
chr3	3844271	3847563	59	5702.51632	0	0.868810082	0.483849008	0.545382686	0.384961074
chr3	194647663	194649796	32	5701.214117	0	0.873943564	0.613273505	0.603957907	0.269985657
chr11	118143519	118145386	39	5698.413472	0	0.755482877	0.365464352	0.419065786	0.390018525
chr18	70416017	70417339	29	5697.910757	0	0.903071957	0.56281749	0.611507244	0.340254467
chr12	12048562	12049306	16	5696.394361	0	0.740554951	0.365322443	0.40146294	0.375232508
chr20	57689310	57694704	133	5694.570619	0	0.68711787	0.408912811	0.503727807	0.278205059
chr1	89525814	89526775	16	5692.968851	0	0.613859261	0.174662758	0.205901792	0.439196503
chr19	1232913	1235922	161	5690.777763	0	0.591921251	0.379375062	0.313909756	0.278011495
chr19	1640645	1641880	34	5690.220001	0	0.883027397	0.56503357	0.578903569	0.317993827
chr19	46635027	46637229	65	5687.169177	0	0.587901248	0.282319737	0.328009177	0.305581511
chr4	1978929	1979637	39	5686.764015	0	0.834937818	0.561312358	0.600276617	0.273625459
chr15	58773171	58775167	28	5686.694473	0	0.704189865	0.321092371	0.370135904	0.383097493
chr12	121239243	121241860	72	5680.260542	0	0.669760596	0.419073146	0.461807011	0.25068745
chr16	88351554	88352484	40	5679.566819	0	0.781918333	0.389592082	0.505869481	0.392326251
chr17	81070238	81073215	105	5674.693444	0	0.599799974	0.354995542	0.392126888	0.244804432
chr2	2471806	2473416	36	5672.956003	0	0.810255222	0.487579829	0.551317028	0.322675393
chr8	29347437	29348668	61	5670.188157	0	0.46480437	0.806874239	0.722384508	0.34206987
chr1	928735	929508	35	5669.018507	0	0.729497515	0.406938647	0.405016483	0.324481032
chr11	33176877	33178851	21	5662.614469	0	0.802057449	0.484372761	0.462455329	0.33960212
chr1	1479419	1480324	41	5659.523267	0	0.873713917	0.59124322	0.620784043	0.282470697
chr12	92142046	92143146	10	5658.749698	0	0.116842188	0.684844532	0.675350614	0.568002344
chr15	33579673	33587378	93	5656.227981	0	0.816890644	0.629473804	0.665769733	0.18741684
chr4	6520493	6524810	75	5655.500173	0	0.722187561	0.417465613	0.463308507	0.304721948
chr1	10449546	10452231	60	5654.788682	0	0.648099953	0.357386066	0.340869892	0.307230061
chr8	140525239	140526158	37	5654.429392	0	0.88549744	0.619195531	0.690313202	0.266301909
chr3	90678128	90680071	25	5652.68619	0	0.880185144	0.629150653	0.653685211	0.251034491
chr7	151646646	151649415	37	5649.775388	0	0.806898188	0.526527878	0.544427839	0.280370309
chr2	72979919	72981471	21	5649.443924	0	0.720989247	0.403857673	0.42436256	0.317131575
chr17	5263948	5265332	32	5648.128288	0	0.851904233	0.460006731	0.545811208	0.391897502
chr20	42699777	42702023	37	5646.318128	0	0.723634271	0.407245448	0.442837428	0.316388823
chr2	47797446	47799852	31	5645.397066	0	0.819123357	0.60054942	0.624666758	0.218573938
chr9	131268785	131272387	72	5632.846699	0	0.839891765	0.519041907	0.60100299	0.320849858
chr3	123409776	123417382	109	5629.156771	0	0.431342665	0.129091864	0.164782108	0.302250802
chr2	100957648	100959012	47	5628.364098	0	0.853932277	0.593398392	0.592875398	0.261056879
chr4	1239892	1240916	70	5627.369346	0	0.832170133	0.457780089	0.479697659	0.374390044
chr11	124747029	124749050	52	5626.882483	0	0.507281642	0.137197734	0.175337774	0.370083908
chr7	158163797	158164831	69	5620.829177	0	0.68593509	0.31440297	0.317923796	0.37153212
chr5	177275134	177276962	36	5620.392299	0	0.879841234	0.577109355	0.57826658	0.302731879
chr15	26868821	26871172	30	5618.564164	0	0.493397821	0.778741176	0.739958432	0.285343355
chr17	82629677	82630980	37	5616.908377	0	0.68871576	0.389683553	0.389387814	0.299327946
chr10	30220116	30223158	57	5615.230577	0	0.768091271	0.460708881	0.48140901	0.30738239
chr19	2572455	2574241	77	5612.190044	0	0.876090781	0.596127373	0.666570026	0.279963408
chr17	63696743	63699105	74	5606.610108	0	0.551352184	0.284983322	0.318094127	0.266368862
chr16	58419822	58423735	65	5605.070444	0	0.579112886	0.200934034	0.260831121	0.378178852
chr15	101355597	101357347	39	5602.278018	0	0.650846864	0.306228888	0.348557785	0.344617976
chr1	116501864	116505982	38	5601.998214	0	0.830090128	0.548589627	0.607883663	0.281500501
chr1	202644178	202645796	35	5601.471499	0	0.551605828	0.224519778	0.26573249	0.32708605
chr11	45232639	45235358	60	5599.994032	0	0.653123229	0.344424472	0.421566948	0.308698757
chr14	74389132	74390594	23	5592.714724	0	0.897895811	0.577941301	0.59563427	0.319954511
chr5	103888868	103889147	25	5592.173411	0	0.895988292	0.482113208	0.535141497	0.413875085
chr12	65042	66468	18	5591.82951	0	0.239236388	0.525282682	0.540453707	0.301217319
chr13	93935977	93937869	18	5590.558498	0	0.9146803	0.571118374	0.67073936	0.343561926
chr19	6498249	6501452	60	5589.818023	0	0.735769754	0.471854787	0.484256761	0.263914966
chr13	44654166	44655333	31	5589.014348	0	0.887720549	0.64429974	0.653344614	0.243420809
chr7	71811835	71813264	20	5585.471241	0	0.604481207	0.898145156	0.895830627	0.293663949
chr3	14284784	14286923	32	5584.316097	0	0.886195946	0.558149163	0.622997057	0.328046783
chr3	49652086	49653105	51	5582.2887	0	0.8472856	0.536717222	0.582960755	0.310568377
chr18	5413774	5416562	38	5572.098099	0	0.81240141	0.454359441	0.510614876	0.358041968
chr12	63846418	63847702	18	5566.225859	0	0.724161203	0.218310483	0.280106016	0.505850719
chr16	1209412	1210782	74	5560.939256	0	0.795722612	0.506625074	0.575041399	0.289097538
chr8	6546631	6548308	32	5559.273453	0	0.764616032	0.442240782	0.4712395	0.32237525
chr1	29119435	29121410	59	5555.838556	0	0.622035234	0.339885892	0.398488777	0.282149342
chr6	164105226	164106361	33	5551.983501	0	0.872619319	0.554162245	0.599478706	0.318457074
chr12	124777962	124780178	70	5550.35062	0	0.811105006	0.54711021	0.581717949	0.263994796
chr19	53703900	53705270	32	5537.112259	0	0.651883864	0.322291822	0.375020132	0.329592042
chr1	175991819	175993375	35	5529.848407	0	0.863321402	0.576083175	0.548674409	0.314646993
chr2	3107206	3108168	31	5525.511143	0	0.864112603	0.524977069	0.575128603	0.339135534
chr14	104806563	104808520	37	5521.984378	0	0.78900362	0.430841699	0.418982141	0.370021479
chr14	102082067	102085416	47	5520.670923	0	0.462474761	0.199069821	0.132575497	0.329899264
chr19	17738019	17740066	47	5512.331287	0	0.700280303	0.417625396	0.443142919	0.282654907
chr8	138763112	138764502	29	5507.188769	0	0.708178361	0.387165212	0.442575323	0.321013149
chr12	111670226	111671056	20	5507.054438	0	0.905048293	0.617125309	0.63419404	0.287922984
chr19	55481692	55482654	108	5505.488656	0	0.597150354	0.32401616	0.363913049	0.273134194
chr8	4995599	4997062	32	5504.609998	0	0.569018564	0.306410823	0.290454564	0.278563999
chr18	13613639	13617219	73	5502.107454	0	0.460879771	0.08290929	0.107790585	0.37797048
chr2	10833318	10836774	89	5496.55537	0	0.44537723	0.196564353	0.214457833	0.248812878
chr7	66739177	66740071	31	5496.336806	0	0.687986048	0.360753087	0.353260349	0.334725699
chr12	89354692	89355569	31	5493.942229	0	0.620786466	0.349619773	0.38097287	0.271166693
chr4	20250533	20251183	13	5493.584943	0	0.484499263	0.165261862	0.181550553	0.3192374
chr7	45458597	45461186	22	5490.71502	0	0.897091818	0.478661451	0.528637947	0.418430367
chr2	241191404	241192404	29	5487.663775	0	0.846412681	0.54511825	0.571185096	0.301294431
chr2	196771731	196773382	25	5486.369943	0	0.902503011	0.634708176	0.669346973	0.267794835
chr10	132703546	132707007	95	5484.950476	0	0.744525862	0.481222703	0.50912172	0.263303159
chr21	39662657	39665188	53	5483.202155	0	0.827321241	0.560255103	0.598562346	0.267066138
chr16	27852428	27854345	34	5479.076762	0	0.766983244	0.459119841	0.524532878	0.307863403
chr6	32096046	32097080	117	5475.502303	0	0.338734022	0.696654116	0.608021178	0.357920094
chr18	13252408	13254598	54	5475.181742	0	0.703715549	0.43929866	0.436019497	0.267696052
chr3	177183151	177183900	20	5471.629826	0	0.854003701	0.416800348	0.481310417	0.437203353
chr12	117039924	117041931	65	5465.281373	0	0.722088068	0.39520136	0.453539382	0.326886708
chr22	45195002	45196889	55	5461.450032	0	0.88543374	0.625112681	0.663221209	0.260321059
chr3	123369977	123377248	90	5458.211462	0	0.681039209	0.411118083	0.47543546	0.269921125
chr19	38662995	38664749	59	5457.805867	0	0.746325021	0.426885015	0.46887478	0.319440006
chr16	88672351	88673728	34	5456.816319	0	0.75904025	0.453261226	0.452374824	0.306665426
chr9	121837489	121842334	89	5456.807487	0	0.476741417	0.230560369	0.270375701	0.246181048
chr16	4967721	4971268	75	5456.239302	0	0.782017302	0.482313064	0.535060139	0.299704238
chr6	24549108	24551643	34	5452.460638	0	0.713341845	0.440655104	0.45055738	0.27268674
chr19	18136180	18138864	64	5450.442302	0	0.880584655	0.675366251	0.700413698	0.205218404
chr6	36954734	36955830	24	5450.320111	0	0.800995591	0.46929147	0.497960986	0.331704121
chr18	78813563	78814461	22	5447.070081	0	0.844533187	0.515766705	0.584652346	0.328766482
chr12	9847964	9850325	35	5446.469166	0	0.815739266	0.565504773	0.589215258	0.250234493
chr14	99207576	99212705	88	5443.337238	0	0.630017484	0.382701689	0.434277877	0.247315795
chr18	46656202	46657591	39	5443.180787	0	0.798431891	0.459066646	0.433357766	0.365074125
chr19	4493179	4493879	39	5441.752212	0	0.786683101	0.428809107	0.467835419	0.357873994
chr5	37249823	37250751	17	5439.00007	0	0.568113686	0.285885592	0.324959808	0.282228094
chr18	13390769	13393665	51	5431.199952	0	0.753767828	0.351822167	0.388788582	0.401945661
chr19	34380346	34382885	34	5430.547058	0	0.761488755	0.497875791	0.478019028	0.283469727
chr1	237050796	237055516	60	5429.675285	0	0.84015926	0.556822402	0.648469216	0.283336857
chr19	16646746	16648037	28	5428.39683	0	0.763401514	0.438011501	0.459928775	0.325390013
chr8	3684620	3685894	22	5423.51295	0	0.847610344	0.470274802	0.544348299	0.377335543
chr4	795772	796635	38	5415.802601	0	0.590447433	0.30393917	0.347866592	0.286508263
chr11	133407954	133411391	40	5415.380326	0	0.801251659	0.500431817	0.54100987	0.300819842
chr14	101711776	101713925	72	5415.258815	0	0.828534261	0.54517166	0.607544816	0.283362601
chr17	76739402	76740538	26	5410.489354	0	0.576396416	0.212589496	0.175255641	0.401140775
chr4	3516117	3518075	83	5406.629554	0	0.793722092	0.498856321	0.534098443	0.294865771
chr18	11865903	11870703	103	5404.269138	0	0.796605896	0.589702646	0.657366625	0.20690325
chr12	124806122	124808221	60	5403.206448	0	0.786215299	0.468761328	0.525869354	0.317453971
chr15	67108765	67110871	35	5402.175731	0	0.878550393	0.559450527	0.640338294	0.319099866
chr22	31603749	31606491	50	5394.374556	0	0.693976259	0.409778834	0.419721972	0.284197425
chr1	1535697	1536558	56	5393.153386	0	0.781039115	0.460532383	0.449179133	0.331859981
chr3	4498319	4501509	33	5388.475456	0	0.893958823	0.633500076	0.599000996	0.294957827
chr2	11761116	11764610	71	5387.628296	0	0.75531664	0.517241588	0.532530833	0.238075052
chr11	69111347	69113272	49	5381.568698	0	0.84168371	0.587612867	0.573080049	0.268603662
chr8	134507264	134508529	21	5379.070372	0	0.637653667	0.293781619	0.321286183	0.343872048
chr18	57659466	57660796	20	5378.575574	0	0.832304344	0.507109105	0.552402436	0.325195239
chr20	3164992	3166493	68	5372.55379	0	0.691536749	0.27498016	0.30439967	0.41655659
chr22	41283806	41285333	43	5372.510099	0	0.75506682	0.492762519	0.49762666	0.262304301
chr10	6227878	6228828	33	5372.00729	0	0.850914069	0.519179083	0.484176563	0.366737505
chr17	5316172	5317045	24	5369.219187	0	0.874117601	0.505791938	0.563849504	0.368325662
chr7	434826	435670	41	5365.866293	0	0.640653104	0.300477761	0.349404672	0.340175343
chr11	72597596	72603862	85	5365.488727	0	0.796211435	0.56197324	0.617062834	0.234238195
chr1	202614625	202615337	12	5362.182557	0	0.772707861	0.377219583	0.389953261	0.395488278
chr13	24616677	24618496	30	5358.698233	0	0.788345537	0.501682624	0.522749126	0.286662913
chr14	95889396	95893149	66	5356.198479	0	0.893685008	0.593034117	0.654684614	0.30065089
chr8	1482477	1483712	70	5341.1495	0	0.738460494	0.430203001	0.423601667	0.314858827
chr19	2148027	2149745	43	5336.172731	0	0.741403648	0.362327194	0.430212102	0.379076454
chr6	8167855	8169816	30	5335.485121	0	0.724692107	0.415632754	0.476864991	0.309059353
chr16	57114868	57116180	42	5335.19854	0	0.514192846	0.880715615	0.813757792	0.366522769
chr9	135794870	135797687	64	5334.962936	0	0.770596793	0.510682303	0.549626903	0.25991449
chr14	104682294	104685505	66	5334.466573	0	0.788133239	0.444613373	0.477854277	0.343519866
chr7	77521293	77523280	25	5333.599165	0	0.92869082	0.644556654	0.681981277	0.284134167
chr6	46402332	46404136	27	5332.742121	0	0.789053571	0.491016495	0.540754932	0.298037076
chr20	51416892	51419047	42	5332.238999	0	0.908677798	0.631059012	0.670065976	0.277618786
chr7	2592797	2594497	57	5325.056157	0	0.762962964	0.468681328	0.451380958	0.311582006
chr19	899430	901353	89	5323.989986	0	0.592163561	0.302863554	0.349391403	0.289300006
chr12	109440095	109441417	31	5323.186556	0	0.612992214	0.894208774	0.88008163	0.28121656
chr11	17569649	17570626	28	5319.463131	0	0.852422563	0.528942021	0.544220996	0.323480542
chr11	131503791	131506529	42	5317.896173	0	0.835786314	0.580499193	0.624073384	0.255287121
chr3	53125331	53126670	21	5311.763454	0	0.617359401	0.269752104	0.330567393	0.347607297
chr14	99592774	99594059	45	5311.4127	0	0.730066129	0.414771453	0.483177863	0.315294676
chr11	124759184	124762000	111	5311.271497	0	0.663488494	0.2404779	0.578790311	0.423010594
chr3	193841457	193842867	22	5310.009475	0	0.899807754	0.647457278	0.652373401	0.252350476
chr12	117029574	117032483	68	5309.744858	0	0.760478173	0.453780994	0.519614411	0.306697179
chr9	136817125	136818101	33	5309.023408	0	0.927021248	0.527999459	0.619536386	0.399021789
chr5	168425402	168428972	62	5308.394131	0	0.740340398	0.436772786	0.445229145	0.303567612
chr5	172886873	172888197	36	5307.95197	0	0.522656868	0.186752556	0.220859412	0.335904312
chr22	37020120	37020819	14	5304.413901	0	0.603310168	0.098082498	0.142821529	0.50522767
chr6	168293952	168295264	31	5303.794003	0	0.682752658	0.336635904	0.330162605	0.352590053
chr4	3502711	3504234	52	5301.035902	0	0.801526896	0.439745831	0.48899773	0.361781066
chr20	62228186	62229353	36	5300.370601	0	0.770460034	0.385867285	0.447659222	0.384592749
chr11	47409323	47411663	54	5300.165284	0	0.732644984	0.492645364	0.486757669	0.245887314
chr4	3677181	3677906	20	5300.048281	0	0.815612446	0.486210092	0.561845831	0.329402354
chr12	3603333	3607648	60	5298.531171	0	0.611330125	0.388664796	0.415419434	0.22266533
chr2	236488010	236490882	32	5298.104817	0	0.893386912	0.581696205	0.657417813	0.311690706
chr8	24899555	24902300	30	5296.036597	0	0.640160994	0.277125007	0.311275885	0.363035987
chr11	124675269	124676306	17	5293.612913	0	0.900444709	0.376278377	0.613265999	0.524166333
chr11	18737691	18743055	87	5293.360432	0	0.494443885	0.194141919	0.216567597	0.300301967
chr12	19391489	19393333	35	5290.120846	0	0.771328438	0.514818485	0.514208488	0.25711995
chr19	1846129	1847365	38	5287.543669	0	0.623249002	0.282879189	0.327098216	0.340369813
chr14	55272807	55274569	32	5287.215065	0	0.619645942	0.294504109	0.269592416	0.350053527
chr12	123675894	123677436	32	5286.730105	0	0.7693561	0.442016073	0.428899777	0.340456323
chr12	129004554	129006270	32	5279.41346	0	0.872756054	0.524821156	0.597659011	0.347934899
chr18	13360398	13363541	57	5278.129909	0	0.770671983	0.440275391	0.460976715	0.330396592
chr2	25053196	25057041	52	5277.914579	0	0.750099698	0.453434945	0.527664092	0.296664753
chr8	19963251	19967917	62	5274.819728	0	0.761556717	0.470898347	0.504827504	0.29065837
chr5	138639357	138642080	33	5274.235591	0	0.744961354	0.511183414	0.504359423	0.240601931
chr3	76378469	76379244	11	5270.89178	0	0.854366672	0.407278398	0.467293009	0.447088273
chr14	102245850	102247168	27	5270.31623	0	0.680359692	0.380812565	0.459316819	0.299547127
chr20	36615326	36616683	30	5269.965959	0	0.824204901	0.455005301	0.55650029	0.3691996
chr10	124005906	124008844	68	5263.375759	0	0.782016963	0.528494908	0.575413081	0.253522055
chr21	41241119	41242568	35	5259.794634	0	0.747379498	0.453031628	0.43308585	0.314293648
chr2	36146555	36149065	30	5259.75638	0	0.765152561	0.48361289	0.523079785	0.281539671
chr16	1378289	1379130	35	5258.718513	0	0.536050177	0.214030185	0.25136167	0.322019992
chr18	48686499	48689582	40	5258.51084	0	0.773104356	0.503284168	0.57196646	0.269820188
chr17	79159305	79160339	33	5257.92906	0	0.750818195	0.444803762	0.495281249	0.306014433
chr16	724312	726720	87	5257.38636	0	0.596621025	0.358567427	0.373135598	0.238053598
chr18	13412606	13414852	34	5253.938521	0	0.772682189	0.461279548	0.498694959	0.311402641
chr17	65199361	65202628	59	5253.641977	0	0.771440149	0.432332056	0.498951084	0.339108092
chr5	96409766	96412861	43	5252.772155	0	0.784936195	0.454068863	0.46054077	0.330867332
chr20	1215042	1217718	49	5247.969516	0	0.739108181	0.433789505	0.484333498	0.305318676
chr1	11699841	11701490	52	5246.901516	0	0.441763105	0.747622225	0.716077339	0.30585912
chr15	63382190	63382771	24	5246.269471	0	0.559098962	0.252358474	0.306749521	0.306740488
chr2	128485790	128487190	49	5244.705393	0	0.871394531	0.636352723	0.68641569	0.235041809
chr3	12486087	12488107	25	5243.309407	0	0.879983883	0.505127428	0.651827465	0.374856455
chr7	152761489	152763911	34	5242.328732	0	0.672688145	0.35410858	0.370004182	0.318579566
chr7	143412662	143414062	30	5238.568904	0	0.831912338	0.528153729	0.576077443	0.303758609
chr8	79826203	79828038	43	5235.175099	0	0.682118291	0.390887722	0.451535923	0.29123057
chr14	91406562	91410020	66	5233.063387	0	0.684518114	0.263394805	0.313738555	0.42112331
chr4	148061754	148063304	31	5231.727046	0	0.829279893	0.441819982	0.494536312	0.387459911
chr9	131686298	131688728	28	5230.64326	0	0.882613989	0.555774264	0.640389954	0.326839725
chr20	45426788	45428458	28	5228.927192	0	0.710017371	0.350308013	0.41699612	0.359709357
chr11	73772663	73773742	18	5226.432965	0	0.676591697	0.245772109	0.321760417	0.430819588
chr6	131045718	131048117	30	5223.998022	0	0.874048001	0.577108439	0.644404738	0.296939562
chr12	49543932	49544885	41	5221.796989	0	0.615078191	0.307419421	0.321235212	0.30765877
chr3	54103209	54105298	39	5221.750547	0	0.828565127	0.573861358	0.585292746	0.254703769
chr19	1840909	1843203	88	5221.349554	0	0.702780054	0.369288006	0.388130274	0.333492048
chr3	76530086	76531125	17	5221.007164	0	0.860615987	0.509652323	0.570657737	0.350963665
chr14	104421843	104422838	38	5219.280492	0	0.71776657	0.356975016	0.352501825	0.365264744
chr2	24837271	24839494	47	5217.999873	0	0.689511446	0.404022907	0.398091226	0.291420221
chr12	11806658	11807438	14	5216.016526	0	0.906053375	0.541593995	0.554448038	0.36445938
chr20	45421618	45423504	28	5213.351988	0	0.894420255	0.485245027	0.581772711	0.409175227
chr22	43206076	43207154	28	5211.92476	0	0.708851844	0.331546396	0.350881995	0.377305448
chr19	1642583	1643467	39	5209.426228	0	0.918695495	0.628968522	0.58930769	0.329387805
chr16	7661933	7665297	46	5206.560152	0	0.834627965	0.610647313	0.636735376	0.223980651
chr11	133529224	133530593	30	5205.051871	0	0.542252799	0.182383933	0.218285265	0.359868866
chr7	131155208	131157706	37	5200.189652	0	0.854944575	0.472749528	0.6138113	0.382195048
chr4	113072930	113074087	17	5199.776861	0	0.596866062	0.904158566	0.8744755	0.307292504
chr17	4788808	4789514	48	5198.45267	0	0.205929982	0.550640139	0.452708989	0.344710157
chr7	151590220	151591515	29	5197.700828	0	0.837185497	0.572433328	0.586600554	0.264752168
chr3	9247278	9248723	37	5197.639145	0	0.090018687	0.447668264	0.296008737	0.357649577
chr2	179859841	179860757	26	5195.094067	0	0.483537356	0.051233051	0.075640388	0.432304305
chr19	40639950	40641424	27	5193.162055	0	0.855048347	0.549165711	0.616569616	0.305882637
chr19	42316355	42317579	32	5190.882761	0	0.597476987	0.272731619	0.295539884	0.324745368
chr12	1795074	1795639	21	5189.006045	0	0.477296033	0.145695057	0.190479747	0.331600976
chr18	62610779	62612976	66	5188.355862	0	0.475689837	0.112813243	0.118141895	0.362876594
chr10	132534289	132536357	45	5187.526712	0	0.420328999	0.147944861	0.180717957	0.272384138
chr10	95414074	95416782	71	5185.101341	0	0.577727209	0.35289625	0.332959069	0.244768141
chr3	14423988	14427272	61	5184.5546	0	0.706249544	0.387772444	0.488409342	0.318477101
chr10	7932913	7934644	25	5184.53622	0	0.774190343	0.48754646	0.51783215	0.286643883
chr4	24402020	24406637	60	5184.304249	0	0.790119825	0.576408628	0.59203463	0.213711197
chr14	64954982	64958745	62	5183.238019	0	0.727303042	0.500715492	0.517503439	0.226587549
chr19	1033671	1035344	134	5182.136167	0	0.78475767	0.491252637	0.512100618	0.293505033
chr8	76852616	76853837	28	5177.579476	0	0.803514832	0.48747931	0.548707444	0.316035522
chr7	70637286	70640279	39	5176.598131	0	0.765030706	0.483772044	0.545343301	0.281258662
chr7	14313260	14313998	39	5171.257157	0	0.888883597	0.451059799	0.515190227	0.437823798
chr4	24467931	24469671	23	5170.822509	0	0.667720953	0.295819277	0.38496359	0.371901675
chr12	132771300	132771987	18	5168.471061	0	0.721189849	0.357880472	0.376160931	0.363309377
chr5	16776750	16778145	29	5163.38708	0	0.84804237	0.530584262	0.595123563	0.317458108
chr11	49780174	49781131	31	5160.405415	0	0.739840254	0.367432715	0.356887754	0.3829525
chr3	128563019	128564294	22	5159.852218	0	0.880615888	0.572778469	0.603848652	0.307837419
chr14	105346335	105347365	45	5157.45356	0	0.737697249	0.351395981	0.446696906	0.386301268
chr14	68967678	68974242	89	5154.475174	0	0.494907877	0.273629716	0.296225659	0.221278161
chr14	96930060	96930398	12	5152.986166	0	0.868227309	0.484512506	0.48107772	0.38714959
chr4	6553170	6558175	80	5151.430489	0	0.590216138	0.289686764	0.361061216	0.300529373
chr22	47853243	47855243	24	5149.90995	0	0.905013846	0.584289282	0.620052321	0.320724565
chr11	126484762	126485471	18	5147.937779	0	0.736014816	0.34145221	0.378156512	0.394562605
chr16	1657773	1659629	47	5146.290997	0	0.724627239	0.436520712	0.442655159	0.288106528
chr2	58325241	58326698	29	5145.870787	0	0.903894576	0.570255642	0.587988006	0.333638935
chr2	15590639	15591201	30	5144.977232	0	0.537421186	0.20201545	0.192186932	0.345234254
chr17	19238913	19239654	25	5144.288818	0	0.600817236	0.273584792	0.28943633	0.327232444
chr21	46435505	46436605	50	5143.262524	0	0.850932859	0.455721203	0.495880483	0.395211656
chr20	51540928	51542280	23	5141.768608	0	0.716153351	0.32312566	0.371383218	0.393027691
chr15	67882367	67883775	20	5140.132452	0	0.660389684	0.2905298	0.293313646	0.369859884
chr16	84301813	84303293	47	5140.128851	0	0.756682272	0.38198317	0.375667153	0.381015119
chr12	117094453	117097456	63	5139.935385	0	0.615166132	0.198650116	0.253442558	0.416516015
chr15	58249124	58250847	25	5139.779628	0	0.856272071	0.56690409	0.611273544	0.289367981
chr3	107144107	107144946	33	5138.186018	0	0.675470867	0.371344554	0.387968748	0.304126314
chr19	19280174	19282596	66	5136.858914	0	0.670554182	0.346215188	0.384010732	0.324338994
chr22	26434142	26438258	78	5131.990336	0	0.637892333	0.362615985	0.440754365	0.275276348
chr16	78562187	78564044	28	5131.972239	0	0.795130754	0.502901337	0.530761691	0.292229417
chr4	4272655	4274109	26	5131.892976	0	0.89535543	0.55726031	0.649785406	0.33809512
chr8	138342484	138344995	42	5131.315817	0	0.831965449	0.529095723	0.569242795	0.302869726
chr2	98930629	98934675	66	5131.208829	0	0.534607277	0.285293114	0.31107305	0.249314164
chr17	81041267	81044140	79	5130.485842	0	0.422639677	0.165311304	0.207121102	0.257328373
chr10	126157558	126159296	45	5128.870369	0	0.727343531	0.441645444	0.452374253	0.285698087
chr14	50826055	50828236	29	5126.651301	0	0.674192554	0.24426915	0.275168354	0.429923404
chr11	71709807	71710963	28	5124.511518	0	0.390745384	0.688805328	0.677364293	0.298059944
chr19	1635838	1637448	63	5123.388244	0	0.845092434	0.593415334	0.583050693	0.262041742
chr12	1947859	1951253	66	5122.177538	0	0.644887863	0.43769295	0.490542289	0.207194913
chr1	246622080	246624933	43	5120.858438	0	0.732567002	0.468766734	0.453897358	0.278669644
chr6	166474123	166475868	42	5119.979103	0	0.565311975	0.335806037	0.308104122	0.257207853
chr3	11521907	11523968	32	5117.651275	0	0.813782232	0.557479276	0.593873286	0.256302955
chr12	110917582	110919761	31	5115.260162	0	0.784374087	0.517961423	0.533703076	0.266412664
chr2	238643858	238645754	21	5113.620016	0	0.49373798	0.797087957	0.845606018	0.351868038
chr21	46403140	46404213	96	5110.520945	0	0.534158359	0.195853029	0.273783335	0.33830533
chr19	2511910	2514362	113	5109.714487	0	0.788497816	0.533049057	0.584448175	0.255448759
chr1	150630254	150631633	45	5108.338259	0	0.52257874	0.226981971	0.24929022	0.295596769
chr11	64764567	64767342	103	5107.108675	0	0.540169625	0.254299495	0.282449523	0.28587013
chr4	25613890	25615456	33	5105.889064	0	0.835944017	0.750410259	0.535615831	0.300328186
chr12	644591	647694	44	5104.721677	0	0.658895599	0.351261266	0.417513778	0.307634332
chr3	123405047	123408923	73	5102.664161	0	0.676179061	0.35482041	0.424352229	0.321358651
chr18	72677444	72679070	33	5100.604421	0	0.858082325	0.545680231	0.595537759	0.312402094
chr6	73579741	73580928	26	5096.147112	0	0.488831254	0.836914599	0.802081034	0.348083345
chr14	104699844	104701359	56	5095.368449	0	0.817023645	0.480955059	0.53556221	0.336068585
chr1	201020528	201023029	33	5094.703696	0	0.264098178	0.584477203	0.560075621	0.320379025
chr1	89966273	89967687	25	5092.609212	0	0.636074703	0.324343255	0.345687802	0.311731448
chr6	15661204	15661992	26	5092.332708	0	0.701163261	0.306960529	0.479738055	0.394202732
chr1	28915977	28917086	16	5092.092323	0	0.706545071	0.323058514	0.386017686	0.383486557
chr3	10628264	10629847	43	5091.689446	0	0.829708041	0.550577822	0.709513096	0.279130219
chr12	89712025	89712634	15	5089.113853	0	0.533418455	0.102677386	0.127611653	0.430741069
chr10	8331121	8332056	25	5087.39842	0	0.798890453	0.471634389	0.551984981	0.327256064
chr19	19869384	19870306	13	5085.118269	0	0.824017067	0.330640343	0.397565299	0.493376723
chr16	1174419	1176422	82	5085.045757	0	0.850990429	0.613104262	0.691692678	0.237886167
chr14	99940526	99941211	13	5083.992155	0	0.883753446	0.48200344	0.486669065	0.401750006
chr22	33677048	33680694	56	5083.935905	0	0.761527252	0.535038517	0.547284092	0.226488736
chr11	68043537	68044314	35	5081.303162	0	0.849959263	0.490033389	0.521177546	0.359925874
chr1	228215882	228218323	76	5080.590051	0	0.827986012	0.503718915	0.452249107	0.375736905
chr7	44260909	44264391	73	5075.42558	0	0.69414187	0.444077178	0.4847671	0.250064693
chr5	123170781	123171499	17	5071.684248	0	0.728733486	0.374631207	0.359189203	0.369544284
chr17	76544382	76545422	31	5071.269183	0	0.436616027	0.069974842	0.088542636	0.366641184
chr1	32884052	32885967	33	5070.342201	0	0.572993006	0.280767473	0.324557312	0.292225533
chr7	154788165	154790412	35	5069.661231	0	0.827106884	0.57493088	0.593720052	0.252176004
chr4	140051352	140052824	22	5069.644249	0	0.85540082	0.520066348	0.596586497	0.335334472
chr9	121774879	121777170	58	5069.355917	0	0.830655668	0.297203449	0.392633393	0.533452218
chr5	177146493	177147692	27	5069.263831	0	0.81370594	0.518096808	0.537087849	0.295609132
chr9	138040768	138042961	33	5065.17812	0	0.744609802	0.408296904	0.455285034	0.336312898
chr2	171194411	171195459	41	5064.961708	0	0.779825736	0.34914858	0.504126751	0.430677156
chr13	29992690	29995908	47	5063.127193	0	0.755619662	0.522411327	0.602748434	0.233208334
chr8	118548557	118549677	33	5062.970549	0	0.745753893	0.424342526	0.406253309	0.339500584
chr10	97183870	97185367	35	5060.658396	0	0.335350701	0.708531271	0.64970206	0.37318057
chr4	48511616	48515119	32	5058.328548	0	0.904421846	0.687741353	0.685864653	0.218557194
chr5	1315324	1316600	42	5057.882247	0	0.562437442	0.294655803	0.30618032	0.267781639
chr17	49592108	49593549	18	5057.130462	0	0.829397165	0.485306739	0.495388212	0.344090425
chr16	7346593	7350748	60	5056.950921	0	0.829751296	0.58220728	0.626165585	0.247544016
chr2	47010802	47015138	67	5052.900092	0	0.698661678	0.510881389	0.482213895	0.216447782
chr9	19623865	19624969	13	5052.88982	0	0.903305317	0.560615637	0.563809089	0.34268968
chr6	165488356	165490893	25	5050.380622	0	0.80781036	0.203129634	0.255300015	0.604680726
chr19	19302947	19304211	36	5042.850741	0	0.758234043	0.497427906	0.429614269	0.328619774
chr12	52058268	52059301	32	5042.711834	0	0.69001478	0.389821343	0.420592621	0.300193437
chr16	1164972	1167036	97	5042.290633	0	0.821571923	0.501444294	0.597470034	0.32012763
chr4	16819746	16821870	39	5041.117245	0	0.732784744	0.475448808	0.519214912	0.257335936
chr4	139815787	139817342	31	5039.269095	0	0.422390097	0.666021576	0.677323533	0.254933436
chr1	190473840	190475605	28	5038.815383	0	0.104464408	0.401490484	0.387252875	0.297026077
chr9	81681064	81684875	51	5038.234444	0	0.666984226	0.429325344	0.411405064	0.255579162
chr14	74148561	74150192	12	5037.663274	0	0.830765411	0.42703456	0.490783969	0.403730851
chr17	8437261	8439066	30	5034.90416	0	0.744935492	0.470804549	0.485549187	0.274130943
chr7	154370555	154374984	76	5034.863584	0	0.728624333	0.472709788	0.502565661	0.255914545
chr13	83883103	83883747	18	5033.728472	0	0.401842364	0.085183225	0.138038617	0.316659139
chr15	101486493	101488656	50	5033.394785	0	0.413868135	0.139782823	0.20329249	0.274085312
chr22	46998611	47000131	54	5031.700629	0	0.875449732	0.578931563	0.657675125	0.29651817
chr20	32164901	32166375	32	5030.833641	0	0.804733496	0.498584917	0.575069822	0.306148579
chr1	226747724	226748633	21	5027.94334	0	0.901653351	0.610590889	0.617333234	0.291062462
chr18	13483613	13486215	48	5027.1446	0	0.90205208	0.574863021	0.65615214	0.327189059
chr2	73289912	73291703	72	5025.63786	0	0.270227789	0.086217536	0.104898092	0.184010253
chr14	97088065	97090424	35	5025.203872	0	0.79590136	0.519605772	0.589201146	0.276295587
chr3	182241439	182242417	23	5021.978703	0	0.457234108	0.767821933	0.702850519	0.310587826
chr3	123401807	123403797	41	5019.542092	0	0.761572458	0.312769456	0.390155833	0.448803002
chr1	21609589	21612840	72	5017.287077	0	0.715098426	0.451315747	0.485276931	0.263782679
chr17	76682288	76684408	57	5016.664663	0	0.747530043	0.483213048	0.542252465	0.264316994
chr20	10172852	10173839	19	5016.250385	0	0.65008425	0.265779757	0.29300803	0.384304493
chr7	5495111	5496061	40	5015.824424	0	0.686265807	0.401124887	0.373277539	0.312988267
chr12	109933298	109934946	32	5014.347258	0	0.899772434	0.666641437	0.691811081	0.233130996
chr10	119442042	119443339	32	5011.763644	0	0.70568165	0.44874547	0.455371859	0.25693618
chr15	88252216	88253980	22	5010.829055	0	0.717505424	0.354323342	0.359357748	0.363182082
chr20	20002226	20005738	56	5006.244194	0	0.539836272	0.313409314	0.330152113	0.226426957
chr22	23184780	23186860	59	5001.082521	0	0.697982257	0.361136983	0.387790474	0.336845273
chr4	128285149	128285550	16	4999.417269	0	0.575550542	0.235167244	0.274178929	0.340383298
chr17	79531033	79532163	38	4996.554197	0	0.639030653	0.323841653	0.337599862	0.315189
chr3	54549790	54551942	34	4996.201564	0	0.810825495	0.58537841	0.568123925	0.24270157
chr6	91926146	91927458	34	4995.873628	0	0.840129232	0.567914893	0.461094543	0.37903469
chr14	104701677	104703121	47	4993.695578	0	0.848550277	0.597388968	0.629959622	0.25116131
chr15	63370188	63374927	77	4993.680281	0	0.834724696	0.622166084	0.651444366	0.212558612
chr17	3777466	3778360	27	4992.665937	0	0.92765283	0.606621812	0.682914623	0.321031018
chr6	165332803	165333792	24	4991.303283	0	0.823745915	0.302980128	0.314595893	0.520765787
chr2	241125173	241126022	31	4990.872026	0	0.879672842	0.523792012	0.553108845	0.35588083
chr9	126702817	126704319	32	4983.708346	0	0.697080423	0.376601509	0.461948507	0.320478914
chr15	88014417	88016059	24	4983.593541	0	0.635891302	0.33312708	0.373027891	0.302764223
chr9	107360769	107362646	26	4980.63913	0	0.853938308	0.567245815	0.620909115	0.286692493
chr16	377112	378414	81	4979.354524	0	0.8481668	0.59142132	0.602022909	0.25674548
chr9	90759449	90760781	30	4977.142744	0	0.764817097	0.495881674	0.482582206	0.282234891
chr2	3757958	3760012	34	4976.506355	0	0.730533656	0.436753434	0.516816716	0.293780222
chr1	228316580	228317258	48	4976.498588	0	0.830234136	0.52501541	0.433654967	0.396579169
chr6	163908269	163909737	33	4976.201853	0	0.867391532	0.613035845	0.613680035	0.254355687
chr7	156001857	156003655	42	4970.585885	0	0.89652331	0.66472275	0.683957837	0.231800559
chr22	49241687	49242598	32	4970.065951	0	0.885480084	0.624861323	0.584551864	0.30092822
chr21	46436794	46438821	55	4969.648517	0	0.725791017	0.415031588	0.436202863	0.310759428
chr5	140304080	140304465	20	4966.338458	0	0.75260908	0.395140141	0.422102407	0.357468939
chr10	6736695	6738832	36	4965.771555	0	0.65550757	0.391913533	0.293675931	0.361831639
chr4	6528023	6530447	63	4965.651423	0	0.880715831	0.586181175	0.636214661	0.294534655
chr7	149877186	149881010	79	4963.169934	0	0.754328504	0.542134549	0.552748651	0.212193955
chr15	101395904	101397617	40	4960.446754	0	0.901952687	0.557577803	0.730625809	0.344374884
chr3	76353702	76354303	10	4958.90166	0	0.767705759	0.315579195	0.332345176	0.452126564
chr21	44951406	44953125	62	4958.287235	0	0.820282698	0.53125764	0.573096015	0.289025057
chr2	223650077	223651152	22	4955.119242	0	0.783481813	0.502062146	0.556495375	0.281419666
chr10	132696644	132699045	79	4954.407604	0	0.761496579	0.479804422	0.524751903	0.281692156
chr15	67086227	67092049	80	4951.93547	0	0.768819676	0.542725653	0.585600168	0.226094023
chr7	154826473	154828829	36	4949.087379	0	0.736538546	0.472805127	0.462085789	0.274452757
chr3	50978194	50979151	36	4941.547022	0	0.868315766	0.466598631	0.540905782	0.401717135
chr6	165556716	165559320	37	4941.374351	0	0.658008253	0.144508574	0.18826633	0.513499679
chr6	165577147	165578158	28	4941.205557	0	0.810793285	0.18348534	0.231512015	0.627307945
chr3	129487499	129490860	55	4939.843075	0	0.687501726	0.445648856	0.471333965	0.24185287
chr17	42159879	42161937	45	4934.921344	0	0.848873796	0.522115272	0.57269562	0.326758525
chr18	13559773	13563769	53	4934.518363	0	0.834314917	0.546941311	0.600243412	0.287373605
chr17	62737358	62740083	54	4933.954407	0	0.856585962	0.630267741	0.649609665	0.226318221
chr12	746703	747137	12	4933.764466	0	0.850737218	0.407344373	0.498068192	0.443392845
chr13	25951816	25953128	21	4930.90355	0	0.845948638	0.529947206	0.59333145	0.316001432
chr22	48824729	48826702	57	4930.465966	0	0.737095954	0.434568848	0.532574784	0.302527106
chr9	101107326	101108351	40	4927.844303	0	0.765148479	0.336143742	0.302255355	0.462893125
chr4	8067672	8069977	74	4927.786994	0	0.814280072	0.610147036	0.572832637	0.241447435
chr12	116825879	116827334	25	4926.349206	0	0.651226401	0.332351584	0.361454099	0.318874817
chr22	35458147	35461154	63	4924.763831	0	0.517159759	0.247639944	0.278649657	0.269519815
chr11	47430072	47432049	32	4923.851951	0	0.730159701	0.451373907	0.455224102	0.278785794
chr7	74195372	74197090	38	4923.229061	0	0.524037022	0.265139422	0.252058563	0.271978459
chr2	26866800	26870332	74	4922.657183	0	0.851422666	0.619182887	0.673870447	0.232239779
chr2	231487817	231489402	32	4921.621771	0	0.943970691	0.702581092	0.698256536	0.245714155
chr14	89011851	89014977	42	4920.687718	0	0.831158328	0.604621417	0.651421728	0.226536911
chr6	13157426	13163117	86	4916.230914	0	0.757948831	0.573119662	0.612433427	0.184829169
chr17	80736233	80737549	28	4914.577945	0	0.639621098	0.905704445	0.894543816	0.266083348
chr12	121714031	121716073	44	4913.505741	0	0.722236848	0.511973814	0.501977021	0.220259827
chr1	14739459	14741676	35	4913.210572	0	0.801792163	0.483919459	0.520446841	0.317872704
chr9	133927938	133928951	33	4910.781263	0	0.50992774	0.797443854	0.776796214	0.287516114
chr2	104863215	104864443	75	4909.297768	0	0.425629984	0.232058788	0.102155244	0.32347474
chr10	124044768	124045995	29	4908.440464	0	0.875040176	0.597497981	0.662943887	0.277542195
chr7	6540820	6542419	30	4905.597188	0	0.825744387	0.521641038	0.580857987	0.304103348
chr6	29630198	29630918	13	4903.692492	0	0.58257627	0.155767464	0.213858189	0.426808805
chr6	165624097	165628608	52	4903.149123	0	0.520418752	0.115852995	0.172575529	0.404565756
chr3	177249443	177251148	28	4902.907986	0	0.874994887	0.582540108	0.660159077	0.292454779
chr1	19896312	19898676	44	4898.762238	0	0.829316426	0.540773671	0.536270572	0.293045854
chr10	43410113	43411096	30	4896.205495	0	0.729458156	0.42992368	0.465120504	0.299534476
chr1	230735074	230737271	35	4894.138929	0	0.927398764	0.6897091	0.849017372	0.237689664
chr2	241665257	241667144	73	4892.954259	0	0.296037686	0.533427605	0.472985106	0.237389919
chr12	124801950	124804658	63	4891.803979	0	0.838286972	0.52018973	0.593021775	0.318097242
chr16	29381748	29383940	111	4891.599144	0	0.739615844	0.242220907	0.346830701	0.497394937
chr10	30046979	30049480	64	4890.904748	0	0.837457101	0.588553959	0.610344323	0.248903142
chr12	110683484	110684876	21	4890.193875	0	0.847161975	0.555429355	0.595334989	0.29173262
chr10	993313	994393	19	4888.901202	0	0.927934255	0.556941134	0.670591485	0.370993121
chr16	2211440	2213639	49	4888.024626	0	0.561582639	0.305092776	0.319137995	0.256489864
chr6	13181586	13187258	81	4883.05528	0	0.650209015	0.416974613	0.457998039	0.233234402
chr6	168320240	168321082	22	4882.963953	0	0.597697941	0.319537941	0.393269301	0.27816
chr3	180897829	180899599	29	4882.380349	0	0.895367261	0.661975843	0.657707635	0.237659625
chr1	229547131	229548303	21	4881.313562	0	0.639309116	0.328858032	0.303665861	0.335643255
chr2	242037792	242038937	30	4881.22039	0	0.630331898	0.291177933	0.368644077	0.339153965
chr1	92714842	92716215	30	4879.764695	0	0.876380971	0.425553658	0.658143914	0.450827313
chr10	132412291	132414104	57	4879.138062	0	0.622110018	0.294923567	0.349241762	0.327186451
chr15	45473786	45474990	29	4877.666686	0	0.747084977	0.434989194	0.413988485	0.333096492
chr9	107580404	107581712	24	4875.800026	0	0.896357487	0.594201453	0.589128012	0.307229475
chr19	8540395	8541467	19	4874.799068	0	0.76793814	0.40508422	0.412621233	0.36285392
chr12	10215709	10217032	33	4874.704655	0	0.791052229	0.362207377	0.424335713	0.428844852
chr3	10701064	10704588	51	4873.976512	0	0.579627464	0.32040171	0.363624708	0.259225754
chr2	74365527	74366982	25	4869.568592	0	0.780025303	0.540003568	0.546893672	0.240021735
chr5	172839436	172841253	28	4869.276155	0	0.777760267	0.453243627	0.541445506	0.324516641
chr14	99801411	99804595	65	4867.057071	0	0.749569729	0.498926221	0.526369819	0.250643509
chr20	20424059	20425681	26	4865.955811	0	0.927977964	0.59647693	0.650051575	0.331501033
chr16	78540397	78542439	42	4865.111638	0	0.729682232	0.422397501	0.453352057	0.307284731
chr2	1880406	1883027	51	4864.883808	0	0.691295231	0.446351572	0.490696856	0.24494366
chr3	9182496	9184724	23	4863.285431	0	0.548136654	0.849809621	0.801520676	0.301672967
chr16	70146816	70150355	80	4860.189851	0	0.807438896	0.624548423	0.646922112	0.182890473
chr1	109421904	109423659	30	4860.076777	0	0.684017889	0.362454091	0.371670101	0.321563797
chr16	88840126	88841696	56	4860.037939	0	0.656885398	0.332378409	0.430847696	0.32450699
chr1	203817710	203818706	20	4859.19396	0	0.853387115	0.533094145	0.593355879	0.320292969
chr1	115050184	115052093	21	4858.647534	0	0.91171357	0.679782194	0.679446776	0.232266794
chr1	41243354	41244722	19	4857.144331	0	0.677031571	0.292224137	0.303204667	0.384807434
chr10	70789479	70789943	13	4856.180916	0	0.858273492	0.516830788	0.512849491	0.345424
chr10	99733074	99734108	25	4854.846951	0	0.603759715	0.265161125	0.260362451	0.343397264
chr19	32630820	32632014	29	4853.054509	0	0.718884964	0.40367463	0.429134095	0.315210334
chr12	110036431	110037957	31	4848.705497	0	0.831936568	0.554473994	0.575609882	0.277462574
chr14	91272636	91275178	89	4846.214584	0	0.740346198	0.466642246	0.492603017	0.273703951
chr16	88327432	88328238	40	4845.873881	0	0.927823555	0.587501855	0.711318678	0.340321701
chr1	210950325	210952012	20	4845.644054	0	0.648980944	0.360223854	0.373636666	0.28875709
chr4	6373886	6376135	47	4844.184974	0	0.64026322	0.332829327	0.38905231	0.307433892
chr13	113088813	113089747	34	4843.520894	0	0.746677156	0.461816014	0.506233177	0.284861142
chr12	119998045	119999396	23	4842.92418	0	0.842430343	0.561538506	0.593798399	0.280891837
chr22	33722828	33725537	44	4842.014051	0	0.837501238	0.615846533	0.606162608	0.23133863
chr7	158790692	158792460	30	4841.799166	0	0.846949395	0.611417577	0.646543841	0.235531818
chr18	48916742	48919319	52	4841.331874	0	0.800185188	0.403692259	0.496069901	0.396492929
chr10	11641971	11643425	27	4839.931142	0	0.873863595	0.632178114	0.635975773	0.241685481
chr10	21736876	21739789	48	4839.414355	0	0.770865463	0.556461885	0.545632224	0.225233239
chr9	128584885	128589736	95	4839.081076	0	0.713130707	0.503558821	0.52701797	0.209571886
chr14	74907916	74909693	37	4836.918219	0	0.797865098	0.543346592	0.591545815	0.254518506
chr9	124202909	124204904	35	4836.60707	0	0.885022743	0.667369315	0.66685359	0.218169153
chr19	57205945	57206636	24	4835.10042	0	0.779535438	0.451855678	0.461028535	0.32767976
chr19	2586378	2588398	66	4832.035646	0	0.809925715	0.510758715	0.556745611	0.299167
chr10	87819152	87820073	19	4830.409121	0	0.63595406	0.294450854	0.300730363	0.341503206
chr2	23578039	23579317	22	4828.107976	0	0.638390409	0.815218895	0.893814257	0.255423848
chr6	152148360	152149570	16	4820.844593	0	0.917979727	0.530250509	0.568228109	0.387729218
chr7	155802731	155803821	129	4818.832539	0	0.143157969	0.401344311	0.195584518	0.258186342
chr19	54396739	54397654	30	4818.41645	0	0.857718653	0.507906798	0.624795819	0.349811855
chr6	88159303	88160771	25	4814.940807	0	0.797584336	0.242406173	0.288577182	0.555178163
chr2	130273418	130274772	21	4814.83226	0	0.762271844	0.500687278	0.529272437	0.261584566
chr6	104956783	104959257	57	4812.79673	0	0.365211386	0.671265579	0.553654996	0.306054193
chr11	132772340	132774759	35	4811.659714	0	0.705317577	0.439258035	0.46720957	0.266059542
chr7	105678285	105679458	37	4810.344725	0	0.603716726	0.331227851	0.316276356	0.28744037
chr1	244036436	244037894	31	4808.20272	0	0.927096135	0.672900888	0.757480237	0.254195247
chr15	29226412	29227666	20	4807.517627	0	0.512264442	0.872504376	0.838759171	0.360239934
chr8	138272758	138275204	33	4807.295525	0	0.883169161	0.65013226	0.67161838	0.233036901
chr11	61447993	61451169	41	4805.015892	0	0.621053073	0.349277029	0.408080492	0.271776044
chr19	2687914	2689042	42	4803.671326	0	0.889692047	0.561661575	0.643874904	0.328030472
chr19	13281005	13282522	41	4802.779258	0	0.591314092	0.314869235	0.319933711	0.276444856
chr5	3628950	3630091	32	4802.448852	0	0.89495213	0.651982027	0.637215623	0.257736506
chr18	9707197	9707947	28	4796.943053	0	0.417587784	0.171590126	0.212118224	0.245997658
chr15	88233935	88236122	37	4795.505096	0	0.844375473	0.600538299	0.60841676	0.243837174
chr1	98660670	98661500	24	4795.451856	0	0.194203525	0.463425949	0.474703521	0.280499996
chr16	69747986	69750294	55	4795.318617	0	0.69385415	0.371980436	0.417633204	0.321873714
chr2	175165438	175166713	32	4794.97662	0	0.71703221	0.425207921	0.435931576	0.291824289
chr4	23920783	23921974	23	4793.122596	0	0.876098787	0.640770242	0.639592887	0.236505899
chr16	7652403	7654605	58	4790.714742	0	0.626554726	0.368104983	0.390251122	0.258449743
chr11	1557076	1558121	77	4785.346448	0	0.687391554	0.352721565	0.373586657	0.334669989
chr13	112485608	112486362	31	4785.338983	0	0.877970553	0.5267552	0.63881749	0.351215353
chr4	6545732	6549772	70	4785.331487	0	0.4427791	0.174022568	0.226696535	0.268756532
chr10	102705033	102707230	29	4784.875404	0	0.718721686	0.40196635	0.437228813	0.316755337
chr20	51456343	51458158	36	4784.702345	0	0.808792645	0.554193742	0.58329965	0.254598903
chr12	106683069	106685148	29	4783.478366	0	0.73837934	0.430528693	0.479752687	0.307850648
chr14	99907676	99908950	32	4781.283207	0	0.847913675	0.476999443	0.514920317	0.370914232
chr14	104706077	104708682	83	4781.223298	0	0.736660502	0.492778408	0.520150348	0.243882094
chr13	97241386	97244708	42	4778.744554	0	0.67257574	0.40585907	0.436391498	0.26671667
chr13	28821705	28822605	12	4778.194115	0	0.485786577	0.067521781	0.097009579	0.418264797
chr22	38440659	38444555	86	4776.382805	0	0.542723187	0.341711591	0.361815167	0.201011596
chr10	112958385	112959559	16	4772.354071	0	0.799642773	0.403871698	0.587024904	0.395771076
chr8	123204784	123205753	33	4771.893538	0	0.536997513	0.205573901	0.267862187	0.331423612
chr17	76689438	76691596	46	4770.52445	0	0.584152261	0.254811164	0.279798764	0.329341097
chr6	153127645	153129199	25	4770.022544	0	0.711455429	0.513127807	0.372986669	0.33846876
chr14	99897826	99901007	47	4769.696852	0	0.560594791	0.308279614	0.339238233	0.252315177
chr9	137431523	137432249	27	4768.748319	0	0.723498769	0.396511571	0.405993003	0.326987198
chr11	72353793	72355567	18	4768.382234	0	0.775643914	0.432849531	0.466550143	0.342794383
chr1	205072431	205074673	54	4768.373809	0	0.794297004	0.530113985	0.614409572	0.264183019
chr12	64039115	64040723	21	4767.35673	0	0.610196091	0.273287126	0.295445173	0.336908965
chr20	8600411	8601465	39	4766.769546	0	0.696781035	0.277697075	0.323182559	0.41908396
chr10	7738334	7739460	27	4762.48471	0	0.767136414	0.46478833	0.500185571	0.302348085
chr11	68930035	68932397	65	4761.585395	0	0.681428354	0.327136	0.349975663	0.354292354
chr10	15338801	15343790	70	4759.181821	0	0.751480709	0.48472902	0.531945861	0.26675169
chr16	696639	698341	78	4758.111664	0	0.776064539	0.503043894	0.546582981	0.273020645
chr13	110830681	110832055	33	4756.921168	0	0.823187217	0.601085054	0.594367451	0.228819766
chr9	109403592	109406005	37	4756.31637	0	0.621481506	0.848060087	0.843523515	0.226578581
chr7	71374862	71377351	41	4755.439581	0	0.725274214	0.482361466	0.519290374	0.242912748
chr4	3831997	3834831	75	4754.920156	0	0.581240979	0.317719127	0.340608883	0.263521852
chr7	76185252	76186525	30	4754.580151	0	0.724594303	0.414619177	0.458775292	0.309975126
chr5	168919884	168921715	27	4753.262988	0	0.885806227	0.557629603	0.645330252	0.328176624
chr1	32894143	32896251	41	4751.554721	0	0.694598593	0.396051273	0.457395648	0.29854732
chr8	25316429	25317832	31	4749.522837	0	0.834760161	0.56234607	0.619021515	0.27241409
chr2	68170469	68172226	32	4746.934975	0	0.894968586	0.634936331	0.645920157	0.260032255
chr13	101178141	101179336	17	4746.321004	0	0.776806051	0.360205598	0.432501343	0.416600453
chr4	16726039	16727694	21	4746.298782	0	0.649199368	0.244598356	0.298167332	0.404601012
chr1	203166278	203169037	61	4745.269044	0	0.664139977	0.421039082	0.45840418	0.243100895
chr11	107014112	107014753	13	4743.196351	0	0.7654734	0.206143345	0.293851122	0.559330054
chr15	89092622	89097023	74	4741.489853	0	0.796482918	0.501632794	0.562918161	0.294850124
chr22	33882842	33885828	54	4740.534021	0	0.866528259	0.671507004	0.688511109	0.195021255
chr14	95879036	95880596	21	4738.009822	0	0.750123248	0.154247847	0.22925166	0.595875402
chr21	39891101	39893514	42	4736.993511	0	0.656568942	0.234595789	0.298956048	0.421973152
chr8	22600145	22600892	35	4736.271692	0	0.497798523	0.228787984	0.253931608	0.269010539
chr1	10434187	10435768	31	4735.891593	0	0.729067832	0.374960234	0.495921772	0.354107598
chr4	109301064	109301884	20	4735.775594	0	0.445989749	0.07777678	0.102507848	0.36821297
chr9	121886465	121888030	28	4735.473946	0	0.841025356	0.491324145	0.506633774	0.349701211
chr6	165789462	165791481	29	4734.822607	0	0.888738538	0.581432806	0.645389077	0.307305731
chr6	21374481	21375472	24	4730.915549	0	0.663441359	0.321511334	0.38747721	0.341930025
chr16	19696011	19697286	36	4730.836919	0	0.604297532	0.858501144	0.826494129	0.254203612
chr11	64740104	64742303	80	4729.450027	0	0.548781037	0.233783703	0.245079327	0.314997334
chr11	83693437	83695974	32	4727.663824	0	0.695574471	0.401453848	0.452478839	0.294120624
chr18	13264437	13268605	80	4727.024292	0	0.734106553	0.47846492	0.499630456	0.255641633
chr10	84612125	84614284	35	4726.371966	0	0.906148035	0.543387114	0.657833377	0.362760922
chr11	112028140	112029576	15	4726.24209	0	0.848108006	0.491950649	0.55849141	0.356157356
chr8	126552349	126554302	24	4724.159727	0	0.920864763	0.424485512	0.55353446	0.496379251
chr2	11720514	11721438	15	4720.385807	0	0.769254429	0.432713122	0.423647209	0.345607219
chr18	11880650	11881667	46	4720.200488	0	0.538976663	0.240049833	0.301221384	0.29892683
chr4	6352991	6358018	114	4720.053043	0	0.797259572	0.587876245	0.650917446	0.209383327
chr22	39630217	39631571	33	4719.400063	0	0.782874873	0.474606759	0.488683007	0.308268114
chr16	66155241	66157637	24	4714.80368	0	0.871648127	0.560233018	0.636303949	0.311415109
chr3	172531522	172533071	28	4714.704661	0	0.86595944	0.623311898	0.6687185	0.242647542
chr14	50817558	50818976	43	4714.591572	0	0.898159478	0.477030283	0.492372016	0.421129195
chr14	103515324	103516770	29	4712.93591	0	0.750218188	0.444478079	0.47093262	0.305740109
chr13	99533234	99533958	15	4712.515139	0	0.890665956	0.528467256	0.613568807	0.3621987
chr16	74591054	74592563	35	4712.404093	0	0.603769444	0.246553792	0.287937692	0.357215652
chr22	29542384	29544030	28	4710.324714	0	0.904114916	0.588014927	0.612177593	0.316099989
chr15	60888129	60892106	59	4709.616544	0	0.83823681	0.563192144	0.60591198	0.275044666
chr16	12529007	12530065	25	4707.895212	0	0.669567534	0.290128222	0.307223747	0.379439312
chr10	132816088	132817111	42	4706.344137	0	0.850419742	0.600412012	0.608592083	0.25000773
chr13	99416496	99417570	31	4705.633617	0	0.917054549	0.580441788	0.708837273	0.33661276
chr7	154579772	154582134	47	4704.324249	0	0.862584256	0.600478795	0.590548805	0.27203545
chr8	61259163	61260369	16	4703.025698	0	0.822862523	0.465454127	0.469773106	0.357408395
chr11	439491	440206	26	4702.699458	0	0.877501882	0.541266761	0.55133655	0.336235121
chr17	76774280	76775684	19	4702.533274	0	0.817005172	0.437756636	0.463140873	0.379248537
chr10	6063144	6064388	31	4700.447678	0	0.915119217	0.659929962	0.669047055	0.255189255
chr5	175876633	175878878	45	4699.953679	0	0.799937074	0.406747246	0.429675696	0.393189828
chr16	68395283	68400356	61	4698.2568	0	0.690607136	0.430841695	0.488985248	0.259765441
chr2	241495220	241496054	36	4697.647723	0	0.705495026	0.459373737	0.45175216	0.253742866
chr4	82389262	82390542	30	4697.256636	0	0.844372287	0.616123606	0.602954586	0.241417701
chr1	21224011	21224875	18	4695.46126	0	0.779084409	0.467267809	0.520929467	0.311816599
chr5	32537855	32539179	23	4694.419943	0	0.825925014	0.558486405	0.606710379	0.267438609
chr16	472321	475082	78	4693.715375	0	0.577068375	0.359361221	0.408106713	0.217707154
chr11	119122365	119124008	34	4692.551289	0	0.792162816	0.507032735	0.553199207	0.285130081
chr11	131809292	131811069	24	4691.79754	0	0.771237374	0.465447569	0.530899964	0.305789805
chr2	131132337	131134362	39	4690.659981	0	0.853852215	0.581570863	0.617470701	0.272281352
chr22	49943366	49944234	34	4689.863738	0	0.844917115	0.564889097	0.62392785	0.280028018
chr17	75914452	75915318	41	4686.623065	0	0.778826362	0.433365801	0.438249698	0.345460561
chr18	13650917	13654697	43	4683.332533	0	0.617601504	0.334355241	0.348010974	0.283246263
chr15	67804524	67805707	37	4682.510737	0	0.821341991	0.558803146	0.591273462	0.262538846
chr19	2525373	2526293	46	4682.220495	0	0.814067588	0.43566185	0.470005922	0.378405738
chr8	65663847	65664374	13	4682.033109	0	0.777761296	0.419805991	0.34614409	0.431617206
chr6	169343665	169344407	16	4681.257887	0	0.780744171	0.42607182	0.439911131	0.354672351
chr9	132742775	132743805	31	4681.246045	0	0.815041859	0.557444944	0.584925494	0.257596916
chr1	9030703	9032916	35	4680.641803	0	0.820307716	0.495425992	0.561039133	0.324881724
chr1	188997334	188998666	20	4679.821872	0	0.764034099	0.401796015	0.536982127	0.362238084
chr19	38699124	38701579	73	4679.59787	0	0.586496492	0.263859011	0.301093713	0.32263748
chr10	13098137	13099006	24	4679.580942	0	0.582968332	0.285445851	0.322097256	0.297522481
chr16	24138921	24143582	61	4678.021153	0	0.773150703	0.546272345	0.565746527	0.226878359
chr8	22618927	22620188	51	4677.316567	0	0.757618031	0.485621859	0.508755501	0.271996172
chr18	13276682	13278837	43	4675.841774	0	0.62767993	0.273481199	0.334448497	0.354198731
chr15	88989956	88991137	30	4674.676962	0	0.875870869	0.533887811	0.618701553	0.341983058
chr8	19012562	19013128	21	4674.442023	0	0.081746961	0.364260226	0.384642083	0.302895121
chr6	167373821	167374894	24	4674.196627	0	0.777993905	0.422667191	0.448108959	0.355326714
chr8	56320312	56321574	33	4673.63071	0	0.480679456	0.145322739	0.203682775	0.335356717
chr18	13381347	13384079	59	4671.506405	0	0.636994577	0.407282103	0.425987524	0.229712474
chr16	19776433	19778182	38	4670.513428	0	0.923319413	0.684756614	0.714965104	0.238562799
chr12	89697729	89700372	34	4669.503939	0	0.583961797	0.127090869	0.152896805	0.456870927
chr3	123278190	123282766	62	4669.420266	0	0.587870849	0.333927507	0.376576405	0.253943341
chr16	78248553	78250406	38	4668.559559	0	0.95902711	0.741536611	0.733923618	0.225103492
chr8	73471090	73473521	31	4666.418362	0	0.915280187	0.638253197	0.656708573	0.27702699
chr16	7624012	7625754	21	4662.214838	0	0.681428214	0.295211279	0.329200971	0.386216935
chr2	105307807	105309115	40	4660.619509	0	0.894587151	0.649862831	0.690574194	0.244724321
chr11	72584048	72585627	86	4656.202016	0	0.545977016	0.30102285	0.328941207	0.244954167
chr17	81269895	81270996	38	4655.584171	0	0.736149451	0.414827708	0.432283297	0.321321742
chr5	133999538	134002930	54	4655.111992	0	0.767005535	0.510825546	0.540233108	0.256179988
chr2	160271213	160272676	27	4653.935552	0	0.761869009	0.424745151	0.451437667	0.337123858
chr5	161312221	161313789	20	4653.364765	0	0.755557975	0.4367138	0.493358728	0.318844175
chr16	17245117	17246276	18	4653.243189	0	0.539988994	0.150796086	0.192896487	0.389192908
chr11	120818413	120820722	29	4653.07607	0	0.617556699	0.322551453	0.34024406	0.295005246
chr5	79613677	79614971	18	4649.816174	0	0.734297733	0.38221347	0.428965336	0.352084264
chr16	89530207	89531173	38	4649.070552	0	0.738039171	0.427801133	0.479517703	0.310238038
chr12	52012939	52014809	72	4648.667112	0	0.71091739	0.43495038	0.443034846	0.27596701
chr19	2648991	2650780	51	4646.361672	0	0.770184858	0.478228122	0.545162766	0.291956736
chr1	8348190	8349161	37	4645.877385	0	0.471539414	0.222469784	0.247243872	0.24906963
chr7	158660803	158663782	42	4644.842401	0	0.660667911	0.337602267	0.414228721	0.323065644
chr4	188140281	188141417	26	4639.976879	0	0.870851504	0.598905654	0.580016884	0.29083462
chr21	25880048	25882396	36	4638.003185	0	0.636601067	0.36322932	0.377535778	0.273371747
chr2	10912759	10913891	84	4633.29095	0	0.752124519	0.436338791	0.442297174	0.315785728
chr22	30737307	30740490	60	4628.916465	0	0.734202296	0.505253401	0.540153185	0.228948894
chr20	57703832	57708391	101	4627.025828	0	0.376802272	0.126224621	0.165158038	0.25057765
chr22	35699085	35702294	73	4625.155427	0	0.706475377	0.428518223	0.446914253	0.277957154
chr22	37036292	37037952	34	4624.81758	0	0.898445931	0.627450434	0.691465723	0.270995496
chr11	45482637	45485836	40	4623.370983	0	0.762353056	0.506244372	0.547548702	0.256108685
chr3	71168050	71170393	31	4622.814728	0	0.786930374	0.559721943	0.614582693	0.227208432
chr20	51524941	51526596	42	4622.658914	0	0.725202769	0.409300927	0.456528366	0.315901842
chr2	105605026	105606286	18	4621.835387	0	0.844471752	0.514138156	0.593170891	0.330333596
chr4	112756649	112757484	24	4620.48956	0	0.940886588	0.646298622	0.82247258	0.294587966
chr10	10681908	10685497	46	4618.858734	0	0.632460362	0.409781785	0.463079479	0.222678577
chr20	63400713	63402368	84	4618.643027	0	0.642903363	0.462851116	0.442584024	0.200319339
chr17	49223424	49225288	141	4617.850202	0	0.210733783	0.424494213	0.3668145	0.21376043
chr3	10390156	10394641	63	4616.310503	0	0.73264356	0.533901344	0.545869406	0.198742216
chr11	17383721	17386905	47	4614.04629	0	0.542928236	0.27796345	0.265386338	0.277541898
chr5	2187944	2188934	20	4610.710877	0	0.870867267	0.599757201	0.660729048	0.271110065
chr11	75474598	75476869	34	4610.567428	0	0.819081858	0.49174809	0.631112835	0.327333767
chr12	50220819	50223259	29	4610.287917	0	0.802413939	0.483820618	0.560667717	0.31859332
chr21	34540332	34541890	28	4609.924005	0	0.850099432	0.536980965	0.57845379	0.313118467
chr22	33815754	33817849	29	4608.452267	0	0.82352821	0.530987412	0.558813321	0.292540798
chr19	55693279	55694435	43	4606.755712	0	0.660096584	0.379410198	0.424016571	0.280686386
chr12	121289093	121290144	28	4599.878207	0	0.790369504	0.424785112	0.474348913	0.365584392
chr10	6119332	6120580	27	4599.067525	0	0.719444439	0.375288482	0.37893105	0.344155956
chr9	135925003	135926511	52	4598.09226	0	0.689131558	0.423026282	0.49211418	0.266105276
chr20	25452924	25453866	33	4597.942214	0	0.76962265	0.368950533	0.541916331	0.400672117
chr22	35692587	35694950	54	4597.494064	0	0.80781721	0.558670936	0.557867502	0.249949708
chr1	28676793	28678108	23	4597.423566	0	0.849657765	0.62587326	0.605512688	0.244145077
chr2	192193294	192193872	18	4596.971865	0	0.028420254	0.410682942	0.080215977	0.382262687
chr16	89311658	89315220	88	4596.187251	0	0.547523825	0.331218484	0.353343396	0.21630534
chr3	52159895	52160781	16	4595.270884	0	0.55335064	0.200072431	0.236043715	0.353278209
chr21	44062662	44064457	37	4591.517703	0	0.6282479	0.308397873	0.335490977	0.319850026
chr1	40544402	40545569	18	4589.466433	0	0.853183061	0.509223279	0.539949101	0.343959782
chr4	176175433	176177980	35	4589.320051	0	0.860836109	0.626665166	0.65090203	0.234170943
chr4	6452196	6457194	92	4587.470245	0	0.631500673	0.449236416	0.471560535	0.182264258
chr3	58010425	58011469	22	4587.385799	0	0.78614707	0.365061028	0.448447035	0.421086042
chr14	91067343	91068738	22	4587.142331	0	0.885900039	0.575713281	0.614881611	0.310186757
chr6	21435291	21436482	32	4586.376234	0	0.823691434	0.48072118	0.57643139	0.342970254
chr16	56267167	56269709	46	4584.544956	0	0.646498009	0.39051083	0.42011127	0.25598718
chr8	142491251	142492375	39	4583.375093	0	0.788076142	0.528429293	0.512872777	0.275203365
chr17	65212868	65217679	63	4583.261885	0	0.896191979	0.649368802	0.71737807	0.246823177
chr2	221895367	221897290	29	4580.414894	0	0.480870796	0.232541356	0.210091316	0.27077948
chr2	121592684	121593573	29	4579.725394	0	0.808528593	0.533489327	0.583869052	0.275039266
chr19	1090426	1091359	47	4577.129019	0	0.889489442	0.557576366	0.551691673	0.337797769
chr19	38708903	38710482	43	4575.394336	0	0.740087427	0.415562395	0.440323392	0.324525031
chr13	24301199	24304784	62	4574.263023	0	0.744103497	0.50691634	0.518692134	0.237187157
chr5	39053338	39054560	40	4574.137962	0	0.721820883	0.45631539	0.463833249	0.265505493
chr14	105454629	105455925	47	4572.568636	0	0.667153193	0.399052044	0.413150884	0.268101149
chr8	133407470	133408479	34	4569.067152	0	0.778977857	0.487904112	0.561171589	0.291073745
chr18	57474331	57478829	65	4568.734044	0	0.82436999	0.59010212	0.629149743	0.234267871
chr13	51123577	51125427	21	4566.41637	0	0.794880795	0.504766239	0.525728929	0.290114555
chr4	16882999	16884692	28	4566.099607	0	0.789752124	0.517802901	0.575454074	0.271949222
chr19	2324569	2326438	66	4565.511647	0	0.591727113	0.304451529	0.325811061	0.287275584
chr4	169059456	169060667	27	4565.319749	0	0.66846925	0.330783392	0.328290354	0.340178896
chr3	181838964	181840530	23	4560.895748	0	0.686037039	0.901954983	0.918547826	0.232510787
chr19	2655121	2656556	39	4559.864001	0	0.646046631	0.385182889	0.389889843	0.260863743
chr20	63219887	63221033	33	4559.415499	0	0.632231859	0.309351825	0.319852142	0.322880034
chr6	1702188	1704456	31	4559.399055	0	0.873969705	0.657042972	0.687554251	0.216926733
chr22	47627682	47628338	18	4558.593017	0	0.630851144	0.252131913	0.319052928	0.378719231
chr18	58911155	58914508	40	4558.44839	0	0.703868683	0.466481068	0.484785827	0.237387615
chr17	65179608	65184630	82	4557.521575	0	0.806286431	0.607781006	0.669250297	0.198505425
chr18	13375813	13378524	74	4556.921193	0	0.736537978	0.494702255	0.518210267	0.241835723
chr3	51555517	51556871	24	4556.28971	0	0.895978383	0.581245605	0.631548332	0.314732778
chr7	157299688	157300406	40	4554.029077	0	0.694926059	0.288820905	0.357971477	0.406105154
chr14	99651381	99652335	28	4552.295756	0	0.868229685	0.633545518	0.663815946	0.234684167
chr10	30033050	30036309	53	4551.22375	0	0.780980458	0.495751323	0.537596347	0.285229135
chr7	15137941	15138731	13	4551.011752	0	0.759887721	0.282467268	0.302014425	0.477420453
chr7	150304892	150306089	19	4548.576942	0	0.716331599	0.35467628	0.396755891	0.361655319
chr15	75731400	75732579	38	4547.334945	0	0.666083066	0.369195152	0.396720481	0.296887914
chr16	4475468	4476052	26	4547.213093	0	0.616699446	0.279562647	0.313596457	0.337136799
chr19	10911397	10912484	35	4545.861219	0	0.616965873	0.280615061	0.317735602	0.336350812
chr6	147509595	147510395	21	4545.741514	0	0.543559947	0.153434514	0.213008192	0.390125433
chr3	106070992	106072091	27	4545.260541	0	0.711822301	0.922550112	0.927390178	0.215567877
chr10	132600333	132604433	68	4543.50955	0	0.763623463	0.468193437	0.526968427	0.295430026
chr3	4502660	4505728	45	4542.655144	0	0.765780891	0.55010737	0.530790263	0.234990627
chr10	30069564	30071965	38	4540.916553	0	0.897965635	0.574493825	0.617205272	0.323471811
chr2	26823216	26824093	20	4540.730066	0	0.806176804	0.480524992	0.562212179	0.325651812
chr5	175666259	175670132	60	4540.135616	0	0.590995058	0.231533053	0.303042822	0.359462005
chr10	68546730	68547785	26	4539.636284	0	0.759763179	0.447238162	0.55410801	0.312525017
chr10	26577586	26579348	23	4537.077619	0	0.671907961	0.889022911	0.910023557	0.238115596
chr6	165368088	165370992	37	4536.367617	0	0.824721183	0.352711102	0.417359943	0.472010081
chr5	58287566	58289121	33	4536.140112	0	0.888330527	0.651340112	0.670563878	0.236990415
chr15	93332645	93334819	56	4534.794683	0	0.670064259	0.334715919	0.377313543	0.33534834
chr12	124827025	124829235	53	4534.749718	0	0.705128451	0.367423034	0.458663428	0.337705417
chr12	132280845	132281914	30	4531.642426	0	0.773383398	0.463567363	0.488213912	0.309816034
chr3	13243390	13244981	28	4531.566505	0	0.837557465	0.563307753	0.636966095	0.274249712
chr5	165524806	165527395	27	4530.73252	0	0.913423001	0.697576386	0.684452381	0.22897062
chr5	31154670	31156294	17	4529.965821	0	0.864029789	0.503598625	0.590978703	0.360431164
chr19	43747178	43748875	33	4529.085323	0	0.752180937	0.460878399	0.472534634	0.291302538
chr12	124849290	124854009	92	4529.051695	0	0.874507808	0.624526522	0.701121229	0.249981286
chr20	63743277	63744407	35	4528.237094	0	0.813729296	0.483241704	0.525133183	0.330487592
chr5	175661384	175664108	39	4526.220439	0	0.696587502	0.239119574	0.306547613	0.457467928
chr1	146039787	146040876	34	4524.4169	0	0.560410463	0.300145906	0.332484828	0.260264557
chr16	56335403	56338218	64	4523.138133	0	0.665535162	0.426409834	0.451443564	0.239125329
chr14	103344692	103346222	35	4522.403703	0	0.78829656	0.500116615	0.549751207	0.288179946
chr1	178500119	178501688	25	4521.644177	0	0.78498327	0.516695962	0.545115986	0.268287307
chr14	71752194	71752822	25	4519.777718	0	0.634499932	0.302331298	0.336448557	0.332168634
chr1	237040472	237041709	29	4519.666007	0	0.530373794	0.273506105	0.233838254	0.296535541
chr4	182801125	182802416	26	4519.381265	0	0.707887378	0.433104167	0.381180872	0.326706506
chr2	151474416	151475913	16	4518.638719	0	0.746580628	0.45406599	0.474811092	0.292514638
chr11	61683827	61687260	76	4518.474231	0	0.654042653	0.417928901	0.473990405	0.236113751
chr12	104690242	104692856	44	4517.834463	0	0.813411465	0.599906387	0.602348655	0.213505078
chr5	138951934	138954415	42	4516.190293	0	0.666088582	0.449800462	0.435157273	0.230931309
chr18	13290902	13294739	69	4515.315228	0	0.877843724	0.683509848	0.724792118	0.194333876
chr11	131682438	131684643	53	4515.157542	0	0.849206007	0.560759235	0.657795828	0.288446772
chr17	77284715	77286161	44	4514.488052	0	0.793228485	0.452495623	0.545152531	0.340732861
chr9	132571512	132572484	21	4514.341422	0	0.775329886	0.454539041	0.497308093	0.320790845
chr3	123421882	123425649	65	4513.448561	0	0.50145713	0.184869354	0.230062227	0.316587777
chr3	49357538	49358816	102	4513.187794	0	0.240645083	0.52293342	0.412792309	0.282288337
chr9	138174374	138175267	40	4511.340591	0	0.688810036	0.355046566	0.406588557	0.33376347
chr9	120394131	120395653	30	4510.510596	0	0.731083893	0.471596685	0.528299333	0.259487208
chr1	37445092	37445953	19	4509.165758	0	0.874721461	0.519617761	0.598197328	0.355103699
chr19	5711557	5712271	34	4508.555687	0	0.795750877	0.476904414	0.451786116	0.343964761
chr11	33930263	33931156	10	4507.241544	0	0.799027537	0.427257185	0.374651274	0.424376263
chr9	27526975	27528035	16	4506.183923	0	0.461942889	0.105501326	0.142335515	0.356441562
chr2	85166507	85170027	55	4506.164496	0	0.883772652	0.606327879	0.690149815	0.277444773
chr6	165330839	165332489	19	4505.54037	0	0.772500543	0.194221159	0.229205744	0.578279384
chr16	29632550	29634337	49	4503.50329	0	0.685351319	0.385478199	0.421079014	0.29987312
chr17	78956636	78957773	30	4503.436025	0	0.386056807	0.716773089	0.663439258	0.330716282
chr10	30038903	30042982	72	4502.492998	0	0.826737136	0.577651963	0.590479242	0.249085172
chr1	5999409	6000597	42	4501.438852	0	0.6915536	0.372751284	0.490821626	0.318802317
chr10	49539925	49540648	20	4500.793807	0	0.614571406	0.353424104	0.343379827	0.271191579
chr3	52018637	52020094	43	4500.290226	0	0.78482365	0.499430674	0.490012726	0.294810924
chr17	81030524	81032511	78	4500.069637	0	0.486735719	0.228104792	0.254712983	0.258630927
chr2	233254113	233255490	24	4499.956525	0	0.596508549	0.1939097	0.295652112	0.40259885
chr14	88790340	88791517	10	4498.544647	0	0.562544044	0.175517795	0.216758894	0.387026249
chr1	98662231	98663605	27	4498.265523	0	0.423548882	0.664983975	0.654760602	0.241435093
chr3	154454175	154455231	17	4496.759189	0	0.780655468	0.439152887	0.523243438	0.341502581
chr5	150648909	150650294	69	4496.365727	0	0.884034077	0.636210989	0.599062268	0.284971809
chr14	103417788	103419285	35	4495.627132	0	0.786475096	0.504924251	0.548936166	0.281550844
chr16	9660376	9661936	32	4494.889477	0	0.762413726	0.484587257	0.522528855	0.27782647
chr2	99596962	99599752	49	4494.843298	0	0.870661439	0.481465214	0.621365406	0.389196225
chr7	100676504	100678907	95	4494.587119	0	0.548898791	0.278763761	0.323275855	0.27013503
chr4	8072506	8074181	44	4494.082409	0	0.56025494	0.32529295	0.341415647	0.23496199
chr12	118559824	118561585	23	4492.686896	0	0.875746004	0.609919244	0.660228872	0.26582676
chr2	121901864	121903546	48	4490.588778	0	0.859938975	0.554243812	0.662313843	0.305695163
chr3	54119964	54120411	12	4489.321826	0	0.534190811	0.143372146	0.165061683	0.390818664
chr11	47628721	47631583	45	4487.206727	0	0.872367056	0.662105834	0.674282949	0.210261222
chr2	221563142	221564351	27	4487.194867	0	0.673489296	0.562399436	0.302654156	0.37083514
chr18	11854502	11855959	34	4485.813122	0	0.780562603	0.463595207	0.542067532	0.316967396
chr2	25090609	25092775	50	4485.797711	0	0.798819129	0.551978241	0.624286748	0.246840888
chr2	100932389	100937169	48	4479.831156	0	0.706948525	0.505603559	0.511400279	0.201344966
chr3	123341908	123345558	60	4478.410217	0	0.681685051	0.387876028	0.426756554	0.293809024
chr10	86748977	86750694	27	4478.359457	0	0.662621062	0.877754064	0.89041441	0.227793348
chr2	1911154	1913981	51	4477.943638	0	0.810757848	0.519962683	0.602206962	0.290795166
chr16	4113457	4115123	77	4475.52577	0	0.678116553	0.430998239	0.388336241	0.289780313
chr15	74841111	74842410	24	4475.046697	0	0.740172216	0.350341383	0.354176388	0.389830833
chr15	22770080	22771242	38	4473.421144	0	0.925666073	0.617583385	0.676952908	0.308082687
chr17	32683321	32684748	42	4472.746418	0	0.737138086	0.377335303	0.550660453	0.359802784
chr11	101871203	101873755	27	4472.723794	0	0.794737189	0.494078986	0.542224386	0.300658203
chr12	62190008	62190945	27	4471.78455	0	0.401337151	0.686067414	0.724809311	0.323472159
chr2	202554907	202555527	9	4471.535169	0	0.856892539	0.465832993	0.528969052	0.391059547
chr8	129969828	129970678	16	4470.294685	0	0.81007799	0.41283121	0.436942217	0.39724678
chr16	46970603	46972333	31	4470.024593	0	0.716928332	0.454902996	0.452398772	0.264529561
chr5	31192650	31193465	16	4469.208194	0	0.811552403	0.388427069	0.497430822	0.423125334
chr10	132224016	132226290	69	4468.984041	0	0.891550323	0.658717054	0.709044367	0.232833269
chr2	232902319	232905866	99	4468.958137	0	0.72697588	0.396572575	0.518795706	0.330403305
chr6	152309861	152312026	40	4468.432493	0	0.639068736	0.410400502	0.460831975	0.228668234
chr20	49904455	49906263	61	4467.997855	0	0.889915424	0.637617334	0.677578623	0.252298089
chr9	135728281	135729671	45	4466.295246	0	0.809741116	0.463828525	0.581820549	0.345912591
chr5	129461903	129462699	16	4465.621387	0	0.548774264	0.198506869	0.235406959	0.350267395
chr10	6154306	6155194	33	4464.670256	0	0.671597908	0.339507918	0.343749503	0.33208999
chr20	57651617	57654058	92	4463.973098	0	0.677537256	0.307525968	0.393896412	0.370011288
chr2	62221622	62223842	37	4463.629169	0	0.859175693	0.398871915	0.511217862	0.460303778
chr20	38837603	38841452	59	4462.772992	0	0.591483489	0.312381196	0.348488728	0.279102293
chr10	14757400	14759046	29	4461.31351	0	0.84133629	0.607019384	0.60249781	0.23883848
chr19	4499684	4500383	22	4460.400975	0	0.838760053	0.530272417	0.541005967	0.308487636
chr1	246638539	246640282	34	4451.238318	0	0.760339294	0.483890913	0.51910356	0.276448381
chr2	11131233	11132602	38	4451.160996	0	0.746006621	0.397580854	0.468210389	0.348425766
chr19	2208275	2209648	51	4451.049216	0	0.585029367	0.331312138	0.377596128	0.253717229
chr16	67197210	67199924	96	4449.870167	0	0.342354065	0.186282449	0.217748613	0.156071617
chr1	22924553	22925936	28	4446.704059	0	0.707828667	0.918563722	0.940471066	0.232642399
chr5	147553321	147555182	27	4446.087945	0	0.630803582	0.872812452	0.859662494	0.24200887
chr4	6387199	6391512	95	4444.843013	0	0.577951718	0.386713009	0.428836411	0.191238709
chr16	23958148	23960288	31	4444.178444	0	0.616621646	0.325897478	0.343112687	0.290724168
chr16	1154919	1156536	62	4439.995531	0	0.503900107	0.171373339	0.204108759	0.332526767
chr6	162552146	162554229	41	4438.829472	0	0.8090522	0.530204441	0.577058253	0.278847759
chr19	6455520	6457624	47	4437.371222	0	0.809533472	0.482615967	0.534461203	0.326917505
chr1	28812965	28817861	106	4435.229883	0	0.753431207	0.52288804	0.585629896	0.230543167
chr2	227407207	227408951	33	4434.198811	0	0.820460414	0.530180628	0.654746346	0.290279786
chr22	40360920	40363860	51	4429.188034	0	0.681468012	0.41724465	0.463385776	0.264223362
chr3	54863237	54865426	39	4427.037036	0	0.810351578	0.577302568	0.591936318	0.233049009
chr6	3430895	3433314	32	4426.561477	0	0.783963632	0.462058701	0.517770442	0.32190493
chr7	887872	888834	40	4425.486482	0	0.693707145	0.356240454	0.374650393	0.337466691
chr16	1168050	1170674	117	4424.104889	0	0.530176651	0.295006584	0.33681	0.235170067
chr11	64735650	64738077	48	4423.763528	0	0.914224968	0.699814355	0.755796823	0.214410613
chr2	28643558	28644845	27	4423.630233	0	0.660581895	0.87351783	0.908888236	0.24830634
chr14	102039746	102041031	28	4423.358933	0	0.698799238	0.394069798	0.412572321	0.30472944
chr2	9626965	9629053	29	4422.547992	0	0.422904743	0.710886512	0.641572476	0.287981769
chr17	77153103	77156859	55	4422.312719	0	0.810398483	0.579663372	0.570746079	0.239652404
chr6	16703757	16705419	34	4422.253931	0	0.650778244	0.373570972	0.395307948	0.277207272
chr14	99189543	99191168	33	4420.023475	0	0.519824147	0.258451593	0.293175841	0.261372554
chr22	29146683	29148338	26	4418.46832	0	0.834695723	0.483911313	0.513650219	0.350784411
chr12	113153624	113154441	35	4417.619767	0	0.591379438	0.348739229	0.3745977	0.24264021
chr15	74621459	74622591	43	4416.523532	0	0.553450815	0.283025543	0.310301785	0.270425272
chr3	86991589	86992776	15	4412.351215	0	0.619311864	0.330269336	0.341752336	0.289042528
chr17	82695823	82696918	44	4411.339189	0	0.650823105	0.311402918	0.361420897	0.339420187
chr10	95431522	95434541	50	4410.643667	0	0.668020543	0.458391075	0.462717838	0.209629468
chr6	163178429	163179929	28	4410.101809	0	0.89188447	0.672793697	0.67707711	0.219090773
chr7	150288216	150289697	22	4407.616139	0	0.78813056	0.457475065	0.524107057	0.330655495
chr18	50668465	50673850	85	4406.696801	0	0.847100065	0.689697948	0.710661604	0.157402117
chr4	3543189	3545606	57	4406.399648	0	0.550923742	0.316889173	0.361461429	0.234034569
chr10	132457171	132458352	39	4406.28819	0	0.896650976	0.544775891	0.711936843	0.351875085
chr9	135345850	135346701	33	4405.866799	0	0.653099079	0.338144518	0.388975199	0.314954561
chr14	30597912	30599522	31	4403.213081	0	0.873754722	0.628569363	0.634419579	0.245185359
chr8	130012952	130014878	38	4403.16066	0	0.767907421	0.501646024	0.535908525	0.266261396
chr10	132774008	132776970	99	4402.051544	0	0.737753551	0.507888585	0.553211892	0.229864966
chr5	135487770	135488850	22	4400.667686	0	0.566634909	0.23615538	0.283573101	0.330479529
chr8	144330437	144331559	43	4398.932361	0	0.638547921	0.315895891	0.345229585	0.32265203
chr1	23396919	23398915	30	4397.269185	0	0.870494317	0.615406019	0.67822336	0.255088298
chr20	61442608	61443985	28	4397.010617	0	0.470981112	0.748708669	0.748535522	0.277727558
chr2	8701570	8702583	28	4392.672544	0	0.82719419	0.509073094	0.644373949	0.318121096
chr18	13226484	13231654	91	4391.514745	0	0.924237562	0.703987012	0.776729692	0.22025055
chr8	1116658	1119676	49	4388.801235	0	0.648983041	0.410226831	0.463188603	0.23875621
chr16	89900203	89900998	37	4388.767538	0	0.71740873	0.266382977	0.343884936	0.451025752
chr19	55597627	55598769	39	4387.718388	0	0.829914035	0.526059187	0.55157834	0.303854848
chr13	24308255	24309065	58	4384.723905	0	0.715405434	0.401624147	0.389470517	0.325934917
chr12	110330981	110332581	32	4383.91517	0	0.660653835	0.287289527	0.370698056	0.373364308
chr14	91391080	91394333	61	4383.560056	0	0.679379872	0.355683057	0.402379258	0.323696815
chr1	75725706	75726907	28	4383.546951	0	0.576767866	0.305931238	0.372141558	0.270836628
chr5	2170684	2171787	21	4383.433554	0	0.58999798	0.273875796	0.278738968	0.316122184
chr2	47163462	47164980	43	4381.781139	0	0.591061635	0.257935785	0.304246615	0.33312585
chr12	117099779	117100324	18	4381.274527	0	0.553171383	0.277194404	0.316984787	0.275976979
chr21	44955680	44956610	38	4379.284417	0	0.584043466	0.265050787	0.326782264	0.318992678
chr17	55267583	55269782	25	4378.222461	0	0.879282042	0.472541197	0.613980618	0.406740845
chr5	423508	424718	36	4377.839301	0	0.841426757	0.576693449	0.587370033	0.264733307
chr5	69216634	69217274	21	4377.710007	0	0.615937136	0.328659416	0.33358695	0.28727772
chr8	98436887	98441528	59	4376.957541	0	0.655121573	0.428815238	0.47334754	0.226306335
chr8	21996754	21997087	14	4376.23667	0	0.834765649	0.460623961	0.511069818	0.374141689
chr17	4540636	4543496	88	4375.36856	0	0.776582985	0.532449987	0.563603751	0.244132998
chr5	180617218	180618516	21	4374.640316	0	0.646410271	0.324682709	0.282550797	0.363859474
chr18	13524573	13526295	37	4372.233869	0	0.547015245	0.225703817	0.259483536	0.321311428
chr22	35522916	35524096	30	4370.366757	0	0.756809579	0.34122816	0.478420106	0.415581419
chr2	85247245	85249050	21	4367.55778	0	0.703026641	0.388121634	0.438648458	0.314905007
chr13	19809547	19811343	31	4365.162212	0	0.753330046	0.510814682	0.517869229	0.242515365
chr19	2560577	2563868	95	4365.086152	0	0.871537272	0.650110871	0.675110226	0.2214264
chr4	98262745	98263572	12	4361.979238	0	0.614995974	0.267454496	0.29709198	0.347541478
chr12	14325555	14326758	29	4360.83503	0	0.729333048	0.435356657	0.466176037	0.293976391
chr6	165433014	165434011	27	4358.10716	0	0.733815306	0.208857862	0.252127278	0.524957444
chr6	170090031	170091104	31	4357.773496	0	0.527534815	0.840912313	0.846585966	0.319051152
chr7	7058470	7060595	53	4357.598635	0	0.709397008	0.46191597	0.471553664	0.247481038
chr20	3824187	3826055	37	4356.978684	0	0.62028758	0.359625187	0.370523233	0.260662393
chr22	46379499	46380366	36	4354.346706	0	0.715304405	0.356398918	0.504220011	0.358905487
chr7	4256485	4257359	25	4354.122257	0	0.49224909	0.814065379	0.783440588	0.321816289
chr18	13487339	13490225	43	4352.711534	0	0.856479373	0.58481975	0.616139181	0.271659623
chr10	7397352	7397972	17	4350.970695	0	0.624152167	0.322366446	0.267337525	0.356814643
chr7	135188269	135188687	14	4350.866314	0	0.792158349	0.384898345	0.405819777	0.407260004
chr1	84297655	84298249	11	4350.809202	0	0.741290809	0.420979289	0.385310203	0.355980606
chr4	153433303	153435111	25	4350.017624	0	0.752480925	0.532936139	0.49249521	0.259985715
chr1	238801449	238802900	35	4348.160756	0	0.727804453	0.43527199	0.434328301	0.293476152
chr5	175671701	175675505	61	4347.785031	0	0.655449528	0.304216819	0.358315616	0.351232709
chr20	38862302	38866295	72	4345.468062	0	0.808960809	0.558746321	0.598331341	0.250214488
chr6	165745272	165746815	19	4343.69815	0	0.854431821	0.391722522	0.482483117	0.462709299
chr12	52095584	52096720	24	4340.980816	0	0.865334941	0.547739146	0.581601459	0.317595796
chr9	107337251	107339027	29	4340.946189	0	0.793212367	0.546464861	0.539896733	0.253315634
chr22	25475045	25477082	31	4338.76121	0	0.684924596	0.926178961	0.912092971	0.241254365
chr18	79751668	79753165	48	4337.13484	0	0.582162675	0.165743555	0.235642435	0.41641912
chr7	47180170	47182186	24	4336.261944	0	0.814115518	0.54732879	0.555283629	0.266786728
chr19	19902082	19903110	31	4335.87611	0	0.85705016	0.46442542	0.486505272	0.39262474
chr7	105699201	105700977	26	4335.121393	0	0.836890803	0.553216083	0.60605636	0.28367472
chr2	25117330	25119200	34	4332.737634	0	0.830434654	0.52005592	0.572079966	0.310378734
chr3	4684589	4687994	47	4330.735702	0	0.776436309	0.562875001	0.54610761	0.230328699
chr18	26500880	26502723	36	4330.289472	0	0.813256637	0.550255223	0.639239463	0.263001414
chr2	241141100	241142675	34	4329.563394	0	0.849135886	0.615674385	0.603851374	0.245284512
chr7	154165878	154167225	22	4329.37932	0	0.782719062	0.412574395	0.46123615	0.370144668
chr4	152800751	152801649	11	4328.876033	0	0.788614886	0.416063641	0.452268547	0.372551245
chr6	163620377	163621653	28	4328.541256	0	0.873558796	0.614941004	0.663795466	0.258617792
chr11	997530	998981	32	4325.763686	0	0.798441847	0.494942487	0.47673939	0.321702457
chr5	174310393	174311675	39	4325.437616	0	0.551042834	0.331418503	0.310873185	0.240169649
chr6	96835716	96836184	8	4320.65098	0	0.572011365	0.13877552	0.163542437	0.433235845
chr15	77565960	77567586	27	4320.045793	0	0.846829197	0.578571339	0.631168284	0.268257858
chr2	84603370	84606446	28	4319.486325	0	0.714149428	0.4641775	0.480216158	0.249971928
chr3	54131869	54136278	67	4319.423835	0	0.596641758	0.343799836	0.368934346	0.252841923
chr2	54067916	54069656	26	4317.928531	0	0.815554113	0.575502223	0.633111502	0.24005189
chr13	24290167	24291303	30	4317.544321	0	0.792204814	0.510406933	0.527549891	0.281797881
chr13	75195697	75197510	15	4316.13684	0	0.570047726	0.854384026	0.839169871	0.2843363
chr22	37062162	37065874	82	4314.811616	0	0.752728985	0.508412496	0.56001334	0.244316489
chr4	91198572	91199465	9	4314.287096	0	0.9110863	0.520418217	0.60752827	0.390668083
chr10	6226056	6226954	41	4312.510297	0	0.910282556	0.594949867	0.630251616	0.315332689
chr15	73745182	73748740	55	4312.32735	0	0.581606178	0.340013704	0.373113177	0.241592474
chr11	119416770	119420485	67	4309.496831	0	0.370107541	0.173951035	0.206541286	0.196156505
chr1	14015510	14018827	37	4308.445721	0	0.538107834	0.78179036	0.750411069	0.243682526
chr16	734633	737013	78	4307.561478	0	0.587578682	0.275909866	0.319736443	0.311668816
chr14	23179531	23180401	24	4306.056735	0	0.62279184	0.175670612	0.218555909	0.447121228
chr19	56100639	56101412	47	4305.788283	0	0.763442133	0.508924122	0.550779543	0.254518012
chr1	155976202	155976888	14	4305.742613	0	0.500148717	0.082547848	0.069003896	0.431144821
chr16	24034398	24035950	28	4305.725014	0	0.723693778	0.393752877	0.398916702	0.3299409
chr8	47992709	47993959	19	4305.369173	0	0.7986717	0.496494496	0.560548267	0.302177203
chr1	94927422	94928067	39	4305.186407	0	0.309190038	0.556194622	0.538462436	0.247004584
chr15	42150441	42151728	31	4304.656155	0	0.630561176	0.373684553	0.370723343	0.259837833
chr13	94185984	94187640	22	4303.992277	0	0.767774228	0.510962417	0.525589885	0.256811811
chr1	228271233	228272048	17	4303.841146	0	0.876009156	0.574889293	0.590436111	0.301119863
chr11	49662405	49663216	28	4301.41801	0	0.619475579	0.318024137	0.322824323	0.301451442
chr7	157721860	157723014	43	4300.175934	0	0.628016549	0.313316286	0.31366401	0.314700263
chr12	89652975	89653783	29	4299.921336	0	0.653818655	0.164961458	0.210874046	0.488857197
chr13	29404954	29406306	25	4299.332841	0	0.737367483	0.438828113	0.488754215	0.29853937
chr13	109777000	109780501	37	4297.713747	0	0.438983731	0.640054056	0.665311277	0.226327546
chr9	72150703	72150958	6	4294.826034	0	0.207564005	0.755544986	0.740637956	0.547980981
chr13	72700831	72702121	18	4293.384292	0	0.876956282	0.627161224	0.60160576	0.275350521
chr4	181685605	181686832	13	4292.648407	0	0.520644276	0.790921187	0.878208559	0.357564283
chr1	234955163	234958050	50	4291.295492	0	0.774062936	0.929414532	0.936751293	0.162688357
chr1	32636550	32638128	29	4289.891188	0	0.769065102	0.516530133	0.549562461	0.252534969
chr4	1338780	1339533	40	4288.499434	0	0.686777641	0.384671054	0.369766733	0.317010908
chr2	23454155	23457117	54	4288.402659	0	0.587822917	0.534157161	0.786124881	0.25196772
chr7	893662	895015	69	4286.957474	0	0.701483431	0.334092782	0.366153961	0.367390648
chr8	113684835	113685975	18	4285.47354	0	0.668890501	0.26142403	0.311997171	0.407466471
chr14	50717069	50718204	21	4284.819783	0	0.816136557	0.404926873	0.417960392	0.411209684
chr9	98129625	98130484	16	4284.048046	0	0.829673883	0.512014379	0.476402484	0.353271399
chr5	95957831	95960059	19	4283.197245	0	0.720587665	0.244319989	0.33977551	0.476267676
chr4	188177553	188178194	10	4283.11484	0	0.64791033	0.216469434	0.234751324	0.431440896
chr10	133286242	133287046	26	4282.73897	0	0.641844727	0.267913527	0.33698237	0.3739312
chr19	2623835	2625131	41	4281.460281	0	0.85496782	0.598625605	0.668026744	0.256342215
chr11	69000629	69002873	47	4280.866261	0	0.810561425	0.592556439	0.612776678	0.218004986
chr18	72850543	72852514	44	4277.807736	0	0.739886401	0.408510697	0.427801224	0.331375704
chr11	59592881	59594390	24	4275.243935	0	0.845676635	0.516556952	0.583445399	0.329119684
chr18	3219065	3220434	23	4274.762451	0	0.77812071	0.479976821	0.57975525	0.298143889
chr6	30670430	30672048	40	4274.15181	0	0.8109709	0.517577905	0.481831019	0.329139881
chr19	56338956	56339851	37	4274.087928	0	0.801518461	0.45144156	0.42773335	0.373785111
chr13	25727075	25728954	25	4272.301162	0	0.847768925	0.570234366	0.620132873	0.277534559
chr9	136105499	136106275	21	4269.679842	0	0.792981275	0.454730346	0.526516914	0.33825093
chr1	167429768	167431470	37	4269.504126	0	0.505877165	0.764452819	0.725689359	0.258575654
chr15	33694860	33700317	62	4269.322831	0	0.848291665	0.620550477	0.666792824	0.227741188
chr1	2185071	2186119	54	4266.146787	0	0.76558263	0.512968187	0.55603876	0.252614443
chr6	165417329	165419446	34	4263.624015	0	0.741212058	0.221207768	0.258397616	0.52000429
chr10	13706723	13708812	51	4262.341826	0	0.581693437	0.292713676	0.391216572	0.288979761
chr6	16452669	16453455	16	4259.499185	0	0.665966525	0.276851101	0.286209311	0.389115424
chr10	104475312	104477628	24	4258.65032	0	0.664182109	0.88567598	0.860856968	0.22149387
chr18	26457332	26460423	63	4258.137678	0	0.589904657	0.321991554	0.399470531	0.267913102
chr6	16651213	16653438	29	4255.957321	0	0.72489064	0.455869105	0.45724538	0.269021535
chr21	42673796	42675437	43	4255.799867	0	0.829648768	0.498770265	0.598783516	0.330878503
chr6	16305296	16306761	53	4255.423379	0	0.684116326	0.336937057	0.354311423	0.347179269
chr2	9419277	9422118	51	4251.371841	0	0.59288325	0.314921598	0.301090432	0.291792817
chr10	29491425	29492458	25	4248.523433	0	0.8360157	0.551672898	0.60513636	0.284342802
chr3	127677500	127678691	30	4246.496394	0	0.89294169	0.659878259	0.698158292	0.233063431
chr8	141444847	141446042	57	4245.415678	0	0.808391525	0.432369654	0.444486786	0.376021871
chr9	35713987	35715147	20	4244.554354	0	0.750565187	0.449664131	0.46198699	0.300901056
chr14	74923640	74924671	26	4244.147659	0	0.790899775	0.493492243	0.560404053	0.297407532
chr1	242715231	242717302	25	4243.051942	0	0.715484686	0.427192441	0.468771495	0.288292245
chr7	158122963	158123837	30	4242.328899	0	0.652678662	0.351150148	0.363951661	0.301528514
chr3	54242160	54244373	38	4241.405763	0	0.592186769	0.377554092	0.397987738	0.214632677
chr10	49206808	49208817	32	4241.083477	0	0.654769005	0.4316089	0.402965556	0.25180345
chr16	85194712	85195767	25	4240.959818	0	0.811921162	0.431831193	0.507759768	0.380089969
chr5	2674872	2676918	28	4239.419661	0	0.877973464	0.5906323	0.705393673	0.287341164
chr1	25031743	25032868	30	4239.057565	0	0.684605658	0.404877303	0.425746201	0.279728355
chr2	169999779	170001044	18	4238.87161	0	0.781094006	0.516946688	0.496270307	0.284823699
chr7	112916473	112917649	38	4238.627555	0	0.916791303	0.689774631	0.728011549	0.227016672
chr12	117026325	117027793	40	4238.533827	0	0.682894478	0.320258342	0.384597184	0.362636136
chr2	86338460	86339329	28	4236.588994	0	0.520473147	0.254046793	0.273186685	0.266426355
chr5	141492178	141492919	72	4236.099113	0	0.281535399	0.126070083	0.112179094	0.169356305
chr1	29442417	29445791	50	4236.082377	0	0.777744568	0.594245013	0.60127636	0.183499554
chr8	23307033	23308271	18	4236.068707	0	0.884590206	0.556445078	0.578138753	0.328145128
chr20	53063916	53065951	22	4235.673596	0	0.83348072	0.527498388	0.608484468	0.305982333
chr1	28806199	28807942	35	4235.485317	0	0.823940229	0.578902694	0.613798575	0.245037535
chr14	64972844	64973762	16	4235.303252	0	0.552986637	0.295176556	0.271494007	0.28149263
chr7	105152212	105154084	32	4235.246336	0	0.792670237	0.552609542	0.568737288	0.240060695
chr3	73079894	73082173	47	4234.869576	0	0.745192781	0.510579118	0.538568659	0.234613663
chr6	13165294	13167528	31	4234.578712	0	0.719089988	0.433036297	0.496351619	0.28605369
chr7	102170471	102171508	32	4233.165089	0	0.68919777	0.441206547	0.466129834	0.247991223
chr8	144260925	144262212	50	4232.229293	0	0.724078807	0.454579708	0.471187777	0.269499099
chr12	8444108	8445273	37	4232.131949	0	0.858847954	0.679746474	0.610943743	0.247904211
chr2	218878774	218880016	30	4230.766659	0	0.693680195	0.381063314	0.487415526	0.312616882
chr18	26520357	26522781	30	4229.933857	0	0.553984722	0.197097655	0.238946494	0.356887067
chr10	132510	133785	17	4229.8108	0	0.45940746	0.717591851	0.72629059	0.26688313
chr2	62208875	62212479	48	4229.477726	0	0.778426509	0.360575926	0.472964757	0.417850582
chr3	32500920	32501910	26	4229.24702	0	0.77267983	0.572328983	0.576754395	0.200350847
chr2	131046853	131051308	71	4228.981382	0	0.753155985	0.578377115	0.589339767	0.17477887
chr10	58615083	58616215	21	4228.208182	0	0.814861236	0.539081025	0.597278271	0.275780211
chr6	30595209	30596513	33	4226.936103	0	0.913051622	0.630929778	0.731928046	0.282121844
chr17	1920570	1921545	36	4226.268621	0	0.802655143	0.470023704	0.452548025	0.350107119
chr8	18553495	18555463	35	4225.347005	0	0.655122943	0.332788252	0.397688705	0.322334691
chr6	112162208	112164504	35	4224.268746	0	0.698504916	0.472271379	0.49542537	0.226233537
chr2	54524370	54526011	38	4222.021469	0	0.548442038	0.297984486	0.296467619	0.25197442
chr12	59532967	59534981	28	4220.468884	0	0.829676591	0.575735704	0.615546904	0.253940887
chr1	1795701	1797728	27	4216.961266	0	0.784134259	0.516713603	0.577000888	0.267420656
chr19	2394029	2394872	26	4214.183501	0	0.752070892	0.414297555	0.492010729	0.337773337
chr2	25302943	25304712	51	4213.181048	0	0.571199935	0.341417958	0.371842058	0.229781977
chr10	23696077	23697831	26	4212.466095	0	0.552622567	0.249650429	0.356050036	0.302972138
chr4	47033521	47034454	11	4212.433767	0	0.234242435	0.594809146	0.55062393	0.360566712
chr5	180816889	180818841	28	4209.726082	0	0.659647709	0.853117892	0.90122013	0.24157242
chr9	97515256	97517834	36	4209.595529	0	0.627341193	0.370248019	0.408381959	0.257093174
chr18	70203184	70204764	24	4209.546029	0	0.919334912	0.599573689	0.708521382	0.319761223
chr1	36572140	36573400	30	4208.191634	0	0.607242149	0.283497928	0.3315134	0.323744222
chr11	118132497	118134530	35	4207.611432	0	0.92021908	0.646667386	0.737428397	0.273551694
chr2	99879685	99881080	25	4205.960052	0	0.496027882	0.240013	0.248615828	0.256014881
chr6	13271069	13274747	74	4205.162004	0	0.70256376	0.489334335	0.504077242	0.213229425
chr19	3866349	3868382	38	4202.99638	0	0.539122312	0.797342109	0.777448309	0.258219796
chr22	47055882	47056850	31	4202.898561	0	0.895381562	0.586520386	0.62725388	0.308861176
chr22	17083472	17084642	50	4202.792146	0	0.738161912	0.353235997	0.433208213	0.384925915
chr9	131629512	131631476	40	4202.531624	0	0.856417499	0.514319329	0.674701706	0.34209817
chr17	65202966	65205471	40	4200.998508	0	0.77501788	0.460744858	0.489305354	0.314273021
chr15	57323352	57325581	31	4200.919192	0	0.82109691	0.542312168	0.607974871	0.278784742
chr20	31746710	31747760	22	4198.048187	0	0.705079265	0.395998287	0.478870642	0.309080978
chr14	93926691	93927935	48	4197.615806	0	0.415038172	0.730509375	0.70999858	0.315471203
chr14	99288613	99290543	30	4196.857962	0	0.923939642	0.647730001	0.670009352	0.276209641
chr4	8105196	8106092	36	4195.618783	0	0.664552602	0.412765407	0.42835212	0.251787195
chr11	81310309	81311151	24	4195.436007	0	0.683342993	0.276442699	0.313512498	0.406900293
chr13	22964654	22965720	31	4194.999866	0	0.815487074	0.598100995	0.535000542	0.280486532
chr6	165408891	165409693	35	4194.92147	0	0.860654219	0.302794342	0.354007802	0.557859877
chr13	44412019	44412848	20	4194.597048	0	0.794243993	0.458996319	0.537671833	0.335247673
chr8	132866752	132869003	32	4192.462264	0	0.86043986	0.572051617	0.656488438	0.288388243
chr17	80316612	80317580	31	4192.115635	0	0.663059245	0.336882098	0.306032515	0.35702673
chr20	62255747	62256655	22	4191.922666	0	0.861397626	0.558801526	0.575256411	0.3025961
chr5	111237907	111240896	31	4190.671249	0	0.632863826	0.310757884	0.328582961	0.322105942
chr12	121286125	121288747	33	4189.99023	0	0.651561621	0.356095169	0.399465031	0.295466452
chr7	105511774	105513599	26	4188.09644	0	0.908500176	0.599511457	0.697325584	0.308988719
chr10	14062801	14064646	25	4187.637674	0	0.736171863	0.507294689	0.545402982	0.228877174
chr19	42033045	42035676	54	4186.937698	0	0.610012308	0.385550192	0.45990769	0.224462116
chr4	8408921	8411269	58	4185.786011	0	0.593862733	0.341979224	0.395633706	0.251883509
chr16	20050879	20053184	47	4184.437277	0	0.549179612	0.224763091	0.251925082	0.324416521
chr8	109574546	109575739	37	4183.004456	0	0.75070941	0.510477811	0.45009224	0.300617169
chr21	46255976	46257555	41	4180.141612	0	0.800484516	0.458661668	0.529476464	0.341822848
chr4	169439599	169440139	9	4178.501937	0	0.832615316	0.427184726	0.485563656	0.40543059
chr19	14161784	14163130	61	4177.984501	0	0.622530581	0.329980344	0.355203509	0.292550237
chr15	81797322	81798602	40	4177.700648	0	0.726412319	0.430815196	0.552750744	0.295597123
chr1	167890992	167892595	32	4177.468878	0	0.841053023	0.577894203	0.577859935	0.263193089
chr17	3739269	3740671	37	4177.40748	0	0.82029228	0.526870981	0.608074353	0.293421299
chr7	155997390	155998060	24	4177.388612	0	0.901616411	0.562806382	0.664919071	0.338810029
chr1	2158362	2159261	35	4177.177088	0	0.724536754	0.414690345	0.472091758	0.309846409
chr8	139788069	139789429	36	4176.79086	0	0.484365212	0.232102485	0.249733849	0.252262727
chr16	69450887	69451970	27	4176.438567	0	0.895233741	0.612890995	0.64704097	0.282342746
chr12	52052113	52055674	65	4176.280214	0	0.797873916	0.604330561	0.626635653	0.193543355
chr19	17727317	17729088	81	4174.167565	0	0.857519671	0.617784774	0.627725303	0.239734897
chr4	25813805	25815357	25	4173.154241	0	0.882559484	0.640617659	0.611745416	0.270814068
chr11	33870624	33871522	22	4172.21368	0	0.573046522	0.344647878	0.326457518	0.246589004
chr1	11578987	11580487	22	4172.150725	0	0.879390501	0.636670714	0.645343592	0.242719787
chr20	35010506	35011941	26	4171.816928	0	0.67382974	0.378327517	0.373321105	0.300508634
chr3	195864461	195865466	47	4170.530036	0	0.837769773	0.492643844	0.57536182	0.345125929
chr8	107942909	107943552	13	4170.001107	0	0.873278443	0.475297929	0.534042239	0.397980514
chr10	95347497	95351649	47	4168.729098	0	0.688863672	0.450886397	0.496970646	0.237977275
chr1	37651142	37652889	34	4167.049712	0	0.861374472	0.646616956	0.6821177	0.214757517
chr8	26596235	26598260	40	4166.842093	0	0.685991973	0.432991548	0.437149956	0.253000425
chr11	72574261	72577567	51	4166.506397	0	0.798151309	0.58288654	0.622200036	0.215264769
chr14	91382526	91385638	53	4166.504075	0	0.712286031	0.369730157	0.410380673	0.342555874
chr2	113656188	113656819	31	4165.37985	0	0.662428742	0.256060512	0.314643783	0.406368229
chr7	154867707	154869461	43	4165.146101	0	0.757714142	0.513805414	0.540927474	0.243908728
chr19	29795792	29796985	19	4162.775527	0	0.832089988	0.465279189	0.519644179	0.3668108
chr10	11338813	11341123	53	4162.688787	0	0.552763164	0.320554945	0.351364791	0.232208219
chr1	33239452	33241795	32	4160.585203	0	0.900844257	0.651019636	0.797557783	0.249824621
chr13	101919225	101920295	29	4160.297489	0	0.358543331	0.695511412	0.682941618	0.336968081
chr11	72654160	72657715	60	4160.059219	0	0.469957225	0.201444868	0.243519227	0.268512356
chr7	42072684	42075354	32	4158.616722	0	0.878529836	0.408996074	0.446660199	0.469533762
chr22	39676004	39676975	23	4156.971552	0	0.859626436	0.562706588	0.54950944	0.310116996
chr3	40387926	40389150	14	4156.902421	0	0.397086214	0.070226292	0.103131427	0.326859922
chr21	39922539	39926388	63	4155.933983	0	0.864835116	0.609502665	0.659934773	0.25533245
chr19	2658065	2661165	64	4155.800377	0	0.604735485	0.362356255	0.408896783	0.242379231
chr11	65455569	65456674	27	4153.215349	0	0.78752041	0.43390114	0.554103669	0.35361927
chr2	236014060	236015365	35	4151.681369	0	0.565052868	0.285423203	0.329400819	0.279629665
chr1	10951923	10953548	31	4149.991058	0	0.668651874	0.402616772	0.46018225	0.266035103
chr1	93814306	93816038	23	4149.560707	0	0.890686187	0.626437773	0.65992769	0.264248414
chr12	99124082	99128397	33	4149.491933	0	0.663003461	0.383761236	0.423145606	0.279242225
chr6	165664111	165665685	53	4148.275169	0	0.592718076	0.231065893	0.366044397	0.361652183
chr12	130887184	130887843	42	4147.192744	0	0.767471192	0.486037911	0.55045639	0.281433281
chr3	13081098	13083234	46	4145.355453	0	0.69067902	0.460007754	0.45395249	0.23672653
chr2	54814059	54815054	12	4144.465665	0	0.825219355	0.478279506	0.569211362	0.346939849
chr13	102396407	102397484	12	4142.096692	0	0.739761047	0.275798483	0.333335028	0.463962564
chr7	142855886	142858993	47	4141.776854	0	0.482455597	0.16359978	0.21956765	0.318855817
chr12	122221544	122224679	51	4141.467885	0	0.840889697	0.655898768	0.626600611	0.214289086
chr8	26313077	26316444	37	4141.33243	0	0.70908373	0.391620456	0.45885973	0.317463274
chr20	3758846	3762638	76	4140.814514	0	0.642972524	0.361802972	0.351204847	0.291767676
chr16	69744883	69746671	48	4140.649912	0	0.744622837	0.517879626	0.519144627	0.226743211
chr11	16973408	16975890	34	4138.490838	0	0.922385371	0.660741564	0.668460494	0.261643807
chr1	236886470	236890213	57	4138.424998	0	0.564510816	0.339881035	0.3747855	0.224629781
chr6	114019593	114021254	40	4137.350182	0	0.7970388	0.522610257	0.538045439	0.274428543
chr2	3404091	3405475	30	4137.05014	0	0.809338972	0.4367842	0.575567731	0.372554773
chr1	2020270	2021456	31	4136.89815	0	0.456506071	0.19472912	0.158563554	0.297942517
chr2	130965149	130967913	46	4136.259758	0	0.628420887	0.39549046	0.413303407	0.232930427
chr7	150023458	150024941	30	4135.111684	0	0.722811749	0.342164948	0.43547079	0.380646801
chr7	77009822	77010827	29	4134.982106	0	0.677259955	0.920773967	0.911586604	0.243514012
chr7	14689236	14690677	32	4134.657491	0	0.77048708	0.412703524	0.462853644	0.357783556
chr18	50692282	50694634	34	4133.525987	0	0.763062735	0.456481872	0.488526192	0.306580863
chr12	48925135	48925916	47	4132.988421	0	0.116638687	0.328388878	0.299633166	0.21175019
chr21	39886959	39890729	62	4132.946934	0	0.496267456	0.17105498	0.223796262	0.325212475
chr2	241147867	241148551	13	4132.562376	0	0.771557989	0.410907349	0.367323704	0.404234285
chr2	129374936	129377169	36	4131.114054	0	0.6286163	0.379450444	0.44558877	0.249165856
chr7	68646074	68647658	30	4130.670597	0	0.833527076	0.558374747	0.66752181	0.275152329
chr20	39060705	39061889	29	4130.535971	0	0.873376855	0.547304273	0.544152973	0.329223882
chr4	3702827	3703495	31	4130.139198	0	0.630713394	0.257843062	0.318873574	0.372870332
chr11	47582112	47585049	54	4129.190202	0	0.60183678	0.301951718	0.345440838	0.299885062
chr1	2081562	2082805	61	4127.378179	0	0.71471201	0.438537608	0.449629023	0.276174402
chr2	144859761	144860973	16	4126.618387	0	0.905993242	0.566191593	0.614602321	0.339801649
chr1	235993514	235994311	45	4125.776613	0	0.471232125	0.369736653	0.692787716	0.323051063
chr9	122090136	122092385	29	4125.0847	0	0.752956672	0.436134601	0.499861031	0.31682207
chr12	110307845	110310761	36	4123.846831	0	0.839392743	0.56778523	0.675249605	0.271607514
chr1	204286176	204289083	37	4123.685619	0	0.556537773	0.297377251	0.324535974	0.259160522
chr6	166494583	166495364	32	4122.422825	0	0.565206965	0.291953508	0.298214353	0.273253457
chr2	96626798	96628167	19	4122.41484	0	0.731874385	0.418180767	0.504343513	0.313693618
chr20	62288469	62289532	33	4122.39326	0	0.796597152	0.483537068	0.503654962	0.313060084
chr21	46397133	46398145	41	4121.72466	0	0.861236631	0.528361295	0.590027804	0.332875336
chr11	70122306	70124518	49	4121.185042	0	0.792432625	0.523540388	0.580469803	0.268892237
chr3	43957587	43958684	18	4120.927862	0	0.571061172	0.261905182	0.297821182	0.30915599
chr13	31208047	31210056	38	4120.385505	0	0.668524682	0.324057137	0.430473178	0.344467545
chr1	179203756	179205718	31	4118.725125	0	0.718326116	0.475009261	0.514704254	0.243316855
chr14	94887269	94888913	42	4117.072103	0	0.715192782	0.412590065	0.438593458	0.302602717
chr7	14785054	14787218	24	4115.768288	0	0.704889015	0.292117328	0.32699062	0.412771687
chr7	154418873	154422043	48	4115.548675	0	0.661691069	0.432801269	0.464892323	0.2288898
chr12	110347674	110351163	54	4113.787553	0	0.711486049	0.459053969	0.512316305	0.25243208
chr15	60916372	60918057	29	4112.366452	0	0.645157374	0.390841285	0.421456087	0.254316089
chr5	31261595	31263534	25	4111.689723	0	0.88017666	0.509116279	0.594384751	0.37106038
chr10	16699105	16700290	31	4110.544784	0	0.847759756	0.585593815	0.617199126	0.262165941
chr4	6580346	6582635	40	4110.380739	0	0.772571927	0.534698572	0.541559956	0.237873355
chr4	151796048	151797467	15	4109.638576	0	0.624827149	0.314933388	0.338283656	0.309893761
chr2	25326488	25329884	61	4109.630679	0	0.743266254	0.497870782	0.540719448	0.245395472
chr19	4104581	4105820	44	4109.569556	0	0.788450497	0.49996182	0.53689838	0.288488677
chr13	97374002	97376130	54	4109.471973	0	0.77024492	0.535447834	0.561177422	0.234797086
chr17	39657826	39661041	75	4108.71042	0	0.689197138	0.446072864	0.491893315	0.243124274
chr10	75951281	75953316	32	4108.018737	0	0.923904056	0.703337354	0.810382998	0.220566702
chr14	103154079	103156270	41	4105.759195	0	0.884258984	0.659885289	0.718220549	0.224373694
chr9	38049885	38052230	40	4104.919142	0	0.815223726	0.607037848	0.654676883	0.208185878
chr12	63848036	63848689	13	4104.693046	0	0.89993363	0.353264966	0.460723636	0.546668664
chr9	4803759	4804458	22	4103.476904	0	0.932892175	0.621844552	0.701728732	0.311047622
chr9	131593126	131595784	66	4102.771222	0	0.657564292	0.418530532	0.473317619	0.23903376
chr2	11023522	11024605	43	4101.09848	0	0.638478594	0.382305723	0.412261207	0.256172871
chr12	132809405	132811185	42	4100.325344	0	0.701390853	0.464450133	0.456342066	0.245048787
chr12	121256194	121258741	33	4099.894672	0	0.736521121	0.485990533	0.518698763	0.250530588
chr3	143517123	143518638	30	4099.584533	0	0.886297063	0.681000616	0.725127404	0.205296447
chr9	136328245	136329420	37	4099.489293	0	0.489592713	0.783565459	0.754667111	0.293972746
chr14	75426464	75427459	24	4098.794203	0	0.615376494	0.280398193	0.340498512	0.334978302
chr17	81341910	81342774	59	4098.044734	0	0.071047244	0.250061432	0.234739167	0.179014189
chr1	203128749	203129336	29	4096.626464	0	0.626256618	0.188294668	0.213134683	0.43796195
chr6	165632670	165635808	49	4094.807531	0	0.526484617	0.094862643	0.149342442	0.431621974
chr20	63751735	63752468	44	4094.519323	0	0.742675731	0.372373807	0.424050161	0.370301925
chr4	6607543	6609282	41	4094.255474	0	0.700724597	0.421262305	0.46106783	0.279462291
chr20	50689934	50691001	22	4093.508451	0	0.84568414	0.401368273	0.575481567	0.444315866
chr2	113542400	113543523	24	4091.956295	0	0.339062343	0.567315551	0.533703555	0.228253207
chr10	132684092	132685880	48	4091.281697	0	0.702253655	0.433544121	0.491158721	0.268709534
chr10	129522601	129523572	31	4091.100004	0	0.870733573	0.59441105	0.654323921	0.276322523
chr16	7332063	7335186	48	4090.537528	0	0.521531782	0.244839171	0.297966237	0.276692611
chr3	194623124	194624451	36	4089.578809	0	0.688934132	0.425891149	0.428581572	0.263042983
chr22	31331621	31332495	20	4088.25157	0	0.801969557	0.483842492	0.476741784	0.325227773
chr16	85199365	85200658	33	4087.942775	0	0.870274857	0.586354866	0.635895236	0.28391999
chr22	49798723	49799421	30	4085.965207	0	0.917511959	0.584991533	0.746949266	0.332520426
chr13	40634641	40637828	47	4085.048312	0	0.813861342	0.604697672	0.643890908	0.209163671
chr11	127137046	127138808	29	4082.007267	0	0.61702544	0.33914482	0.382923109	0.27788062
chr2	99529224	99530506	24	4081.521309	0	0.830293855	0.544496855	0.624919421	0.285797
chr2	105746090	105746922	25	4080.48979	0	0.557304461	0.298042609	0.342246175	0.259261851
chr7	45598641	45600382	38	4080.353489	0	0.925229594	0.573111447	0.697341077	0.352118148
chr11	47546100	47548797	55	4079.714954	0	0.78820381	0.484147511	0.553926245	0.304056299
chr4	185736839	185738692	41	4079.439689	0	0.569772885	0.343995659	0.346369632	0.225777226
chr2	11339075	11340398	14	4079.237687	0	0.642643742	0.264126825	0.286875264	0.378516917
chr8	30579311	30582072	45	4078.628592	0	0.596419016	0.829596497	0.81505616	0.233177481
chr15	88329387	88330689	22	4078.542007	0	0.684989672	0.37661977	0.391766972	0.308369902
chr14	51050856	51053225	23	4078.242943	0	0.865729696	0.587582618	0.644334597	0.278147077
chr7	158488366	158489060	41	4077.874486	0	0.636847416	0.349827477	0.384467534	0.287019939
chr1	34915225	34917634	32	4077.793273	0	0.7123607	0.438583719	0.470203583	0.273776981
chr2	100673826	100675082	27	4077.245767	0	0.675882053	0.931855466	0.935419936	0.259537883
chr8	97594871	97596067	32	4076.897055	0	0.716396487	0.46677107	0.487935144	0.249625417
chr3	59421699	59423337	27	4076.324361	0	0.645312513	0.839328853	0.852642405	0.207329892
chr19	49685898	49686951	56	4075.582914	0	0.800516018	0.509868847	0.559931987	0.290647171
chr10	22319509	22320076	17	4075.52467	0	0.580220233	0.246593924	0.326932968	0.333626308
chr11	9754311	9755510	17	4075.213796	0	0.831151966	0.511241393	0.582100671	0.319910573
chr22	33501547	33502911	36	4075.083295	0	0.892146151	0.6685966	0.667195407	0.224950744
chr1	29148563	29149411	36	4074.916452	0	0.934735949	0.682316364	0.719668107	0.252419584
chr4	3505088	3507556	69	4074.663109	0	0.792582969	0.479862969	0.541118425	0.31272
chr10	100807214	100808179	31	4072.378241	0	0.709402831	0.4588833	0.480863836	0.250519531
chr6	165708657	165709759	47	4072.294377	0	0.916171214	0.570315101	0.766237949	0.345856113
chr9	131815763	131817081	31	4072.156435	0	0.731599225	0.485308847	0.513731459	0.246290378
chr7	131141994	131142940	27	4071.738382	0	0.931989375	0.573067969	0.68184657	0.358921407
chr6	16289083	16290359	22	4070.576688	0	0.865123782	0.63610731	0.616235726	0.248888055
chr5	69367278	69368082	22	4070.550663	0	0.87186929	0.611289739	0.658593551	0.260579551
chr11	134099456	134099900	14	4070.320122	0	0.745438538	0.412917027	0.450828802	0.332521511
chr17	77190437	77192929	53	4067.681422	0	0.748878974	0.51676743	0.488756291	0.260122683
chr10	15277276	15280959	68	4067.680683	0	0.821709555	0.640550272	0.663992553	0.181159282
chr2	179195691	179196712	29	4067.564442	0	0.638625282	0.319793519	0.330856214	0.318831763
chr7	1752939	1753907	34	4065.441725	0	0.630478766	0.292193238	0.35006313	0.338285528
chr19	19215062	19217879	45	4064.989846	0	0.508171388	0.248583968	0.306996685	0.25958742
chr8	60650803	60651597	9	4064.921384	0	0.625596372	0.280404505	0.263258055	0.362338317
chr12	129612815	129614383	26	4064.161611	0	0.875130312	0.670878879	0.63882146	0.236308852
chr5	169036174	169038044	38	4063.753471	0	0.816258963	0.539359336	0.668260144	0.276899626
chr15	60502073	60504849	39	4063.087625	0	0.86862004	0.656605699	0.706227492	0.212014341
chr14	77414904	77416628	20	4062.638244	0	0.802448487	0.517760304	0.558820775	0.284688183
chr3	9278573	9282085	50	4062.538706	0	0.580718947	0.793831943	0.77963944	0.213112996
chr1	1006915	1007831	42	4062.138981	0	0.662034085	0.298491774	0.325559499	0.363542311
chr4	77588801	77590671	18	4061.642481	0	0.721538236	0.38710415	0.471291563	0.334434085
chr16	2085157	2086207	44	4060.150624	0	0.73503803	0.464332745	0.455846131	0.279191899
chr4	1330557	1331350	33	4059.309866	0	0.817172278	0.559974397	0.559315925	0.257856353
chr1	215416223	215417551	15	4058.691691	0	0.672387925	0.321057693	0.414235054	0.351330233
chr7	45608551	45610845	42	4055.58378	0	0.87170113	0.648442337	0.64753919	0.224161941
chr14	86882851	86883994	16	4053.74262	0	0.764546871	0.432423	0.465420202	0.332123871
chr17	76922963	76924491	45	4052.866706	0	0.773122208	0.451898888	0.534995776	0.32122332
chr12	132194732	132196211	36	4052.768144	0	0.744984614	0.471854038	0.520677464	0.273130576
chr8	142505012	142506716	52	4050.668415	0	0.574556745	0.311355891	0.358551067	0.263200854
chr9	135784540	135786428	83	4050.122373	0	0.748611438	0.436101902	0.505549699	0.312509536
chr10	96637546	96639731	26	4050.08757	0	0.664089814	0.896633156	0.885268773	0.232543342
chr12	109291255	109292316	44	4049.200732	0	0.424463683	0.754127387	0.661791707	0.329663704
chr5	80566957	80568823	36	4049.02906	0	0.640672121	0.344713568	0.361216284	0.295958553
chr19	15364908	15366639	31	4048.746412	0	0.692913765	0.419563036	0.449498267	0.273350729
chr1	21700762	21702178	31	4048.0464	0	0.789412539	0.456174703	0.548786238	0.333237836
chr3	58141396	58143037	34	4047.032039	0	0.840754968	0.629176987	0.629018711	0.211736257
chr15	64473267	64474432	38	4045.45089	0	0.899471667	0.674036717	0.668308253	0.231163415
chr20	52154924	52156417	20	4044.790576	0	0.808933251	0.521913843	0.539565896	0.287019408
chr20	46032470	46035852	43	4044.451304	0	0.642645751	0.4243655	0.453935706	0.21828025
chr21	45592699	45593762	38	4044.057475	0	0.867522564	0.511428812	0.634587168	0.356093752
chr15	61122120	61124566	33	4043.14678	0	0.912606605	0.624604321	0.688554368	0.288002284
chr18	50685330	50686936	26	4043.003218	0	0.905883332	0.654291703	0.699334927	0.251591629
chr20	60750260	60751445	30	4042.751677	0	0.756479073	0.462938262	0.531884805	0.29354081
chr14	99772995	99774681	35	4042.528332	0	0.70198808	0.455735352	0.390658819	0.311329262
chr6	75207110	75208546	58	4041.915245	0	0.358634881	0.122155205	0.130986305	0.236479677
chr7	137683567	137685239	26	4041.162947	0	0.863340319	0.501827174	0.575852356	0.361513145
chr14	99850021	99851828	43	4040.107453	0	0.855352755	0.594140319	0.61252349	0.261212436
chr9	137159596	137161775	110	4039.182003	0	0.604878609	0.384034858	0.394197229	0.220843751
chr6	35918275	35919704	16	4039.061325	0	0.590669696	0.270252301	0.329069287	0.320417395
chr4	6345172	6348607	95	4038.90367	0	0.687196471	0.47197158	0.524732919	0.215224891
chr9	19465195	19465839	18	4038.735767	0	0.655706977	0.350676648	0.379300205	0.305030329
chr8	18655045	18662159	81	4038.395506	0	0.668833114	0.480192493	0.530269188	0.188640621
chr11	119356792	119358224	54	4038.293381	0	0.478839152	0.212426738	0.253717416	0.266412415
chr16	7464332	7466696	41	4037.355483	0	0.816073738	0.607007169	0.643332152	0.209066569
chr12	108729090	108730317	23	4037.098155	0	0.332778089	0.579401465	0.523879901	0.246623376
chr12	104171995	104173373	33	4036.9437	0	0.877989863	0.689564684	0.694957356	0.188425178
chr14	97156321	97158046	24	4036.884062	0	0.732648265	0.297570897	0.365023505	0.435077368
chr16	1181693	1182817	52	4036.652222	0	0.509282152	0.231749465	0.287226448	0.277532687
chr11	70290335	70292140	35	4035.114909	0	0.890008874	0.653975032	0.696143052	0.236033842
chr7	4838604	4839476	29	4033.257208	0	0.92533591	0.456097282	0.597004619	0.469238627
chr16	1580080	1581548	35	4032.582612	0	0.877118295	0.560170515	0.669404938	0.316947779
chr16	68769970	68771729	40	4031.950323	0	0.925493533	0.681781365	0.728512313	0.243712168
chr2	9406869	9409389	51	4030.865426	0	0.735692761	0.555051013	0.523543281	0.21214948
chr11	115083252	115084522	23	4028.83935	0	0.555631915	0.842060791	0.857014432	0.301382517
chr3	61751581	61752128	22	4027.97606	0	0.746930119	0.34804129	0.323154937	0.423775182
chr17	4543978	4545385	69	4027.635814	0	0.449803113	0.11180065	0.1458291	0.338002464
chr1	6603596	6604304	31	4026.605727	0	0.233530103	0.426656941	0.459800411	0.226270308
chr12	117019420	117022752	63	4026.248442	0	0.674557746	0.426615171	0.489990749	0.247942574
chr16	2101046	2102342	56	4024.400286	0	0.610083386	0.328641056	0.361169746	0.28144233
chr5	146609294	146610555	45	4023.350317	0	0.782140091	0.435331599	0.462013865	0.346808492
chr5	176022903	176023923	21	4022.759146	0	0.843178766	0.487743171	0.536439459	0.355435596
chr10	123116759	123118470	48	4022.332701	0	0.635023613	0.406262857	0.481203217	0.228760757
chr2	25674159	25675114	24	4022.181539	0	0.582513282	0.333689817	0.366794785	0.248823465
chr7	70630071	70633041	75	4020.395424	0	0.80830682	0.60820561	0.551484227	0.256822592
chr19	44956676	44958273	28	4019.862057	0	0.703685741	0.448147183	0.474375838	0.255538557
chr16	14312961	14314091	23	4019.233638	0	0.899003398	0.557780599	0.616094988	0.341222799
chr11	17388303	17388744	20	4018.814273	0	0.639094061	0.369636025	0.378905577	0.269458036
chr3	11557504	11558633	24	4018.044528	0	0.527608936	0.737469645	0.765229174	0.237620238
chr1	11070738	11072761	39	4017.343655	0	0.550405363	0.272669532	0.247987488	0.302417875
chr2	86240766	86243777	35	4015.198615	0	0.824204963	0.643968952	0.645160963	0.180236012
chr6	165567640	165568528	24	4015.020152	0	0.73136762	0.155419012	0.21285225	0.575948608
chr19	18088424	18089976	28	4014.96721	0	0.620356155	0.33375665	0.326934391	0.293421764
chr17	49457619	49458904	30	4014.435833	0	0.745835281	0.446150527	0.489973325	0.299684755
chr15	41506213	41508430	52	4012.238631	0	0.824242354	0.664736103	0.64336351	0.180878844
chr14	99384207	99385198	27	4012.088833	0	0.804843712	0.443134214	0.637458699	0.361709498
chr1	236733023	236734989	25	4011.460574	0	0.718788054	0.375769931	0.500560558	0.343018123
chr11	74591022	74591994	27	4009.436416	0	0.706607147	0.414337293	0.437417755	0.292269855
chr1	22184801	22186180	31	4009.255258	0	0.62002359	0.873382644	0.853081079	0.253359054
chr9	126057158	126058893	53	4008.195671	0	0.386554902	0.695641667	0.62734475	0.309086766
chr12	57090652	57093594	77	4007.997257	0	0.404010562	0.176749697	0.196093327	0.227260865
chr22	39634679	39637086	48	4007.439791	0	0.792101883	0.550786779	0.58508661	0.241315104
chr11	62557651	62559397	41	4007.267706	0	0.615964695	0.349023857	0.414160786	0.266940838
chr14	50779406	50781696	35	4005.396959	0	0.79669085	0.497130279	0.546341059	0.299560572
chr15	89476657	89478341	33	4005.058583	0	0.927175934	0.698850279	0.747304815	0.228325655
chr10	132302504	132304149	52	4002.640155	0	0.794058127	0.40986087	0.526174017	0.384197257
chr8	142939378	142941234	50	4000.84888	0	0.602863521	0.322882365	0.376708347	0.279981157
chr16	30702754	30703769	28	4000.791403	0	0.867321419	0.546517692	0.610054046	0.320803728
chr13	113751727	113753049	126	4000.576758	0	0.494229397	0.213685158	0.17412133	0.320108067
chr2	235368599	235370247	30	4000.053364	0	0.635438498	0.850349665	0.841102243	0.214911167
chr4	89173485	89175294	31	3999.311251	0	0.779482646	0.510592396	0.518804498	0.268890251
chr1	29125001	29125799	37	3998.37522	0	0.570155693	0.328472999	0.363040155	0.241682694
chr3	15301443	15304119	48	3997.79312	0	0.744699547	0.531926666	0.54989355	0.212772881
chr10	72435187	72437419	41	3996.624884	0	0.927998728	0.61036445	0.734057485	0.317634278
chr6	38165605	38167530	63	3996.606114	0	0.565189584	0.318670815	0.365395384	0.246518768
chr22	33212949	33214612	27	3995.460545	0	0.66355007	0.365748023	0.401858156	0.297802047
chr18	48770844	48772419	35	3993.746129	0	0.892234788	0.578688559	0.69229017	0.313546228
chr19	2122038	2123191	37	3992.971439	0	0.883156958	0.648307956	0.67865134	0.234849002
chr5	65724840	65725850	25	3992.207545	0	0.632278012	0.201631746	0.237952764	0.430646266
chr15	33693919	33694535	20	3992.052753	0	0.865602305	0.434073683	0.51875997	0.431528622
chr20	37408762	37413448	92	3991.914657	0	0.454544422	0.701831242	0.659933038	0.24728682
chr14	91300743	91304202	74	3991.577669	0	0.741176227	0.522505434	0.583319274	0.218670793
chr8	26333775	26335531	30	3991.409599	0	0.753954612	0.37076547	0.441404817	0.383189142
chr6	168786007	168788203	20	3991.331518	0	0.892892419	0.649662854	0.695804353	0.243229565
chr20	62836323	62837255	46	3989.448612	0	0.50897949	0.209130114	0.263893792	0.299849376
chr17	6636312	6639224	58	3989.380262	0	0.667754167	0.423644322	0.464815541	0.244109845
chr5	31806735	31809155	40	3987.961047	0	0.70454777	0.506692994	0.524887465	0.197854776
chr10	132091838	132093758	33	3987.895369	0	0.792132132	0.52438555	0.589322364	0.267746583
chr16	29609272	29612114	63	3987.1226	0	0.557443649	0.754428032	0.723956499	0.196984384
chr7	154390629	154392499	46	3986.854391	0	0.68131663	0.360031499	0.389960904	0.321285132
chr3	188261403	188264069	32	3985.497105	0	0.776218196	0.508754943	0.601048647	0.267463253
chr2	100880996	100883050	52	3985.436643	0	0.726911565	0.552988124	0.521513159	0.205398405
chr14	50791211	50793105	33	3984.847475	0	0.632969713	0.326118766	0.341033852	0.306850947
chr11	573491	575042	42	3984.535612	0	0.649306114	0.373419168	0.41944523	0.275886946
chr8	28370286	28371327	21	3982.392017	0	0.566070683	0.854065209	0.84361305	0.287994526
chr2	105782456	105785079	58	3981.689778	0	0.49929215	0.30007228	0.332701699	0.19921987
chr1	58621976	58623299	22	3981.363153	0	0.801598584	0.505081381	0.562959607	0.296517203
chr15	33725433	33728159	50	3980.087762	0	0.859521519	0.655044607	0.692637749	0.204476912
chr15	101440927	101442513	27	3978.620205	0	0.860725219	0.516054419	0.684655772	0.344670799
chr9	135737146	135739196	45	3978.451447	0	0.690978045	0.340983769	0.415299016	0.349994276
chr6	15512073	15513297	42	3978.39575	0	0.679756491	0.394764351	0.475224385	0.284992139
chr4	181030072	181031567	28	3976.426891	0	0.603367736	0.83103758	0.819083013	0.227669844
chr10	10586415	10588468	19	3975.661513	0	0.743984473	0.436399641	0.502592074	0.307584832
chr13	106376401	106377691	35	3975.326314	0	0.539185465	0.262099728	0.272117474	0.277085737
chr1	155876268	155877491	43	3974.695204	0	0.811962617	0.511214204	0.584872176	0.300748413
chr21	32337021	32338756	36	3974.291173	0	0.746539515	0.476648444	0.477004745	0.269891071
chr8	5604371	5605303	17	3973.264499	0	0.748031907	0.357076096	0.454957219	0.390955811
chr7	154352773	154354870	24	3972.581609	0	0.796748206	0.54732993	0.568409022	0.249418276
chr7	70680721	70682799	33	3972.382737	0	0.725488341	0.480743542	0.484817628	0.2447448
chr14	91378569	91381411	52	3972.225807	0	0.581900319	0.250598019	0.300528416	0.3313023
chr12	31322114	31323689	16	3969.906164	0	0.815336434	0.481000978	0.625745525	0.334335456
chr13	46048072	46049367	43	3966.966287	0	0.698769093	0.421707279	0.435039523	0.277061814
chr2	53967379	53969231	25	3966.673208	0	0.614809269	0.382750596	0.45143081	0.232058673
chr18	37533986	37536157	46	3966.326324	0	0.546589634	0.742273943	0.756351991	0.209762358
chr3	195897176	195899789	59	3964.503359	0	0.761429071	0.562925096	0.628596247	0.198503975
chr4	102729909	102731391	27	3963.534774	0	0.822203881	0.535439148	0.623315913	0.286764733
chr1	14679491	14680999	23	3963.407728	0	0.736344869	0.44705063	0.482985272	0.289294239
chr15	101343734	101346621	45	3962.22437	0	0.834937371	0.613781336	0.662201439	0.221156035
chr6	34516207	34518200	38	3961.958056	0	0.496949509	0.303243283	0.301289305	0.195660204
chr9	131655876	131657609	31	3961.25534	0	0.899081938	0.585475482	0.711940645	0.313606456
chr7	156035070	156035837	31	3959.579446	0	0.5973775	0.236566514	0.333722788	0.360810986
chr3	197751775	197752300	19	3956.927275	0	0.439472534	0.122946673	0.129909375	0.31652586
chr3	188106490	188107809	20	3956.858376	0	0.884398413	0.636483677	0.640901995	0.247914736
chr12	56013062	56014556	26	3956.566075	0	0.714507671	0.436885227	0.483173992	0.277622445
[truncated: 14,867 more rows]
