# Supplementary material for: Human brain region-specific variably methylated regions are enriched for heritability of distinct neuropsychiatric traits
Source: Genome Biol. 2021 Apr 22;22:116. doi: 10.1186/s13059-021-02335-w (PMC8061076; doi:10.1186/s13059-021-02335-w)
Supplement: Supplementary file 9 — Additional file 9: Table S8. GREAT analysis of basal ganglia CpG DMRs and the top 2000 Hippocampal CpG DMRs. [file 13059_2021_2335_MOESM9_ESM.xlsx]

## Sheet: TableS8.GREAT_analysis
Table S8.GREAT analysis of Basal ganglia CG-DMRs unique to this analysis and top 2000 Hippocampal CG-DMRs.
# GREAT version 4.0.0	Species assembly: hg38	Association rule: Single nearest gene: 100000 bp max extension, curated regulatory domains included
ID	name	Binom_Genome_Fraction	Binom_Expected	Binom_Observed_Region_Hits	Binom_Fold_Enrichment	Binom_Region_Set_Coverage	Binom_Raw_PValue	Binom_Adjp_BH	Hyper_Total_Genes	Hyper_Expected	Hyper_Observed_Gene_Hits	Hyper_Fold_Enrichment	Hyper_Gene_Set_Coverage	Hyper_Term_Gene_Coverage	Hyper_Raw_PValue	Hyper_Adjp_BH	DMR_Set
GO:0016266	O-glycan processing	0.00269274	6.17984	20	3.23633	0.0087146	7.59336e-06	0.000166258	57	5.4277	18	3.31632	0.0100671	0.31579	3.14414e-06	0.00408446	unique_BG_DMRs
GO:0050807	regulation of synapse organization	0.00631628	14.4959	55	3.79419	0.0239651	2.7791e-16	2.87954e-14	125	11.9029	29	2.43639	0.0162192	0.232	4.77321e-06	0.00408446	unique_BG_DMRs
GO:0050803	regulation of synapse structure or activity	0.00651777	14.9583	56	3.74375	0.0244009	2.6164e-16	2.73248e-14	130	12.379	30	2.42346	0.0167785	0.230769	3.70029e-06	0.00408446	unique_BG_DMRs
GO:0048167	regulation of synaptic plasticity	0.00677574	15.5503	57	3.66552	0.0248366	3.47136e-16	3.487e-14	154	14.6643	33	2.25036	0.0184564	0.214286	6.87036e-06	0.0043142	unique_BG_DMRs
GO:0070588	calcium ion transmembrane transport	0.00779394	17.8871	80	4.4725	0.0348584	2.09516e-27	5.97751e-25	171	16.2831	36	2.21088	0.0201342	0.210526	4.11707e-06	0.00408446	unique_BG_DMRs
GO:0050804	modulation of synaptic transmission	0.0135339	31.0602	103	3.31614	0.0448802	7.37563e-25	1.73314e-22	307	29.2334	61	2.08665	0.0341163	0.198697	2.17658e-08	0.000210564	unique_BG_DMRs
GO:0006816	calcium ion transport	0.0105842	24.2907	99	4.07564	0.0431373	1.67867e-30	6.31133e-28	237	22.5678	45	1.99399	0.0251678	0.189873	5.27667e-06	0.00408446	unique_BG_DMRs
GO:0007611	learning or memory	0.0105707	24.2599	70	2.88543	0.0305011	2.03551e-14	1.59436e-12	232	22.0917	44	1.9917	0.0246085	0.189655	6.89072e-06	0.0043142	unique_BG_DMRs
GO:0010976	positive regulation of neuron projection development	0.0113526	26.0542	61	2.34127	0.0265795	2.91608e-09	1.16634e-07	241	22.9487	44	1.91732	0.0246085	0.182573	1.86365e-05	0.00781919	unique_BG_DMRs
GO:0050890	cognition	0.0121309	27.8404	76	2.72985	0.0331155	2.5152e-14	1.92427e-12	268	25.5197	48	1.8809	0.0268456	0.179104	1.34926e-05	0.00682883	unique_BG_DMRs
GO:0042391	regulation of membrane potential	0.0173086	39.7231	124	3.12161	0.0540305	2.13499e-27	5.97751e-25	394	37.5178	66	1.75916	0.0369128	0.167513	3.95048e-06	0.00408446	unique_BG_DMRs
GO:0051962	positive regulation of nervous system development	0.0226998	52.0961	116	2.22665	0.0505447	7.07576e-15	5.89303e-13	470	44.7548	78	1.74283	0.0436242	0.165957	7.84677e-07	0.00206511	unique_BG_DMRs
GO:0099537	trans-synaptic signaling	0.0176117	40.4189	106	2.62253	0.0461874	2.97852e-18	3.66302e-16	410	39.0414	67	1.71613	0.037472	0.163415	7.86843e-06	0.00450177	unique_BG_DMRs
GO:0050769	positive regulation of neurogenesis	0.0195693	44.9117	92	2.04847	0.0400872	3.05597e-10	1.43108e-08	408	38.8509	66	1.6988	0.0369128	0.161765	1.2852e-05	0.00676476	unique_BG_DMRs
GO:0010720	positive regulation of cell development	0.0221411	50.8138	103	2.02701	0.0448802	4.72972e-11	2.41234e-09	473	45.0404	76	1.68737	0.0425056	0.160676	3.75871e-06	0.00408446	unique_BG_DMRs
GO:0048858	cell projection morphogenesis	0.0225316	51.7101	98	1.89518	0.0427015	4.03403e-09	1.56589e-07	449	42.7551	72	1.68401	0.0402685	0.160356	7.21274e-06	0.0043142	unique_BG_DMRs
GO:0098662	inorganic cation transmembrane transport	0.020975	48.1376	144	2.99142	0.0627451	8.05421e-30	2.86447e-27	521	49.6111	83	1.67301	0.0464206	0.159309	1.92531e-06	0.00316689	unique_BG_DMRs
GO:0032990	cell part morphogenesis	0.023284	53.4368	102	1.9088	0.0444444	1.35684e-09	5.68621e-08	470	44.7548	74	1.65346	0.041387	0.157447	1.04609e-05	0.00573561	unique_BG_DMRs
GO:0043087	regulation of GTPase activity	0.0204365	46.9017	92	1.96155	0.0400872	2.44473e-09	9.89851e-08	477	45.4213	74	1.62919	0.041387	0.155136	1.76024e-05	0.007721	unique_BG_DMRs
GO:0030001	metal ion transport	0.026101	59.9019	161	2.68773	0.0701525	2.93991e-28	8.99681e-26	617	58.7525	93	1.58291	0.0520134	0.150729	5.22993e-06	0.00408446	unique_BG_DMRs
GO:0000902	cell morphogenesis	0.0300211	68.8985	125	1.81426	0.0544662	4.05532e-10	1.82753e-08	617	58.7525	93	1.58291	0.0520134	0.150729	5.22993e-06	0.00408446	unique_BG_DMRs
GO:0098660	inorganic ion transmembrane transport	0.0248727	57.0828	154	2.69784	0.0671024	3.15589e-27	8.47516e-25	619	58.943	93	1.5778	0.0520134	0.150242	5.98512e-06	0.00414517	unique_BG_DMRs
GO:0044802	single-organism membrane organization	0.031124	71.4295	155	2.16997	0.0675381	1.67618e-18	2.08083e-16	816	77.7019	114	1.46715	0.0637584	0.139706	1.74463e-05	0.007721	unique_BG_DMRs
GO:0045597	positive regulation of cell differentiation	0.0400214	91.8491	171	1.86175	0.0745098	2.5435e-14	1.93468e-12	870	82.8439	120	1.44851	0.0671141	0.137931	1.90147e-05	0.00781919	unique_BG_DMRs
GO:0051094	positive regulation of developmental process	0.0551398	126.546	226	1.78591	0.098475	1.09431e-16	1.18033e-14	1210	115.22	161	1.39733	0.0900447	0.133058	5.89529e-06	0.00414517	unique_BG_DMRs
GO:0048699	generation of neurons	0.064144	147.21	249	1.69146	0.108497	1.22245e-15	1.1094e-13	1385	131.884	184	1.39517	0.102908	0.132852	1.3417e-06	0.00294256	unique_BG_DMRs
GO:0022008	neurogenesis	0.0678326	155.676	260	1.67014	0.11329	1.11929e-15	1.02999e-13	1479	140.835	194	1.3775	0.108501	0.13117	1.60609e-06	0.00301923	unique_BG_DMRs
GO:0051049	regulation of transport	0.0747026	171.442	361	2.10566	0.157299	2.48439e-40	1.72064e-37	1841	175.305	239	1.36334	0.133669	0.129821	1.96008e-07	0.000644818	unique_BG_DMRs
GO:0032879	regulation of localization	0.104073	238.847	462	1.93429	0.201307	4.61999e-43	3.79965e-40	2574	245.104	323	1.31781	0.180649	0.125486	3.20031e-08	0.000210564	unique_BG_DMRs
GO:0065008	regulation of biological quality	0.138743	318.416	573	1.79953	0.249673	3.02413e-45	3.31621e-42	3593	342.136	425	1.2422	0.237696	0.118286	1.85905e-07	0.000644818	unique_BG_DMRs
GO:0051179	localization	0.191664	439.868	742	1.68687	0.323311	8.89767e-51	1.67263e-47	5262	501.063	578	1.15355	0.323266	0.109844	1.4533e-05	0.00708296	unique_BG_DMRs
GO:0065007	biological regulation	0.377726	866.882	1321	1.52385	0.575599	5.00881e-82	3.29555e-78	11658	1110.11	1191	1.07287	0.666107	0.102162	1.66551e-05	0.007721	unique_BG_DMRs
GO:0048812	neuron projection morphogenesis	0.022211	44.4219	110	2.47625	0.055	3.03897e-17	2.16161e-15	441	36.0513	65	1.80299	0.0423453	0.147392	2.33235e-06	0.00383643	Top_2000_HC-DMRs
GO:0048858	cell projection morphogenesis	0.0225316	45.0633	110	2.44101	0.055	7.98474e-17	5.53006e-15	449	36.7053	65	1.77086	0.0423453	0.144766	4.30733e-06	0.00629779	Top_2000_HC-DMRs
GO:0032990	cell part morphogenesis	0.023284	46.568	111	2.38361	0.0555	2.84845e-16	1.84644e-14	470	38.422	66	1.71777	0.0429967	0.140426	1.01325e-05	0.00819728	Top_2000_HC-DMRs
GO:0000902	cell morphogenesis	0.0300211	60.0423	151	2.51489	0.0755	6.53685e-24	6.88147e-22	617	50.4391	84	1.66538	0.0547231	0.136143	2.3045e-06	0.00383643	Top_2000_HC-DMRs
GO:0048666	neuron development	0.0349915	69.983	168	2.40058	0.084	1.98675e-24	2.16063e-22	741	60.576	99	1.63431	0.0644951	0.133603	6.92565e-07	0.00151891	Top_2000_HC-DMRs
GO:0031175	neuron projection development	0.0280241	56.0482	133	2.37296	0.0665	4.08363e-19	3.46687e-17	581	47.4961	77	1.62118	0.0501629	0.13253	1.6009e-05	0.00957556	Top_2000_HC-DMRs
GO:0032989	cellular component morphogenesis	0.0338185	67.6369	163	2.40992	0.0815	6.88516e-24	7.19062e-22	711	58.1235	92	1.58284	0.0599348	0.129395	6.56706e-06	0.00720133	Top_2000_HC-DMRs
GO:0030182	neuron differentiation	0.0439566	87.9132	202	2.29772	0.101	5.67482e-27	7.04481e-25	921	75.2908	119	1.58054	0.0775244	0.129207	3.07469e-07	0.000919783	Top_2000_HC-DMRs
GO:0060284	regulation of cell development	0.037708	75.416	199	2.6387	0.0995	5.20374e-34	9.64452e-32	807	65.9714	101	1.53097	0.065798	0.125155	9.91746e-06	0.00819728	Top_2000_HC-DMRs
GO:0048699	generation of neurons	0.064144	128.288	307	2.39305	0.1535	1.10701e-44	3.83347e-42	1385	113.222	170	1.50147	0.110749	0.122744	3.04691e-08	0.000229929	Top_2000_HC-DMRs
GO:0022008	neurogenesis	0.0678326	135.665	320	2.35875	0.16	1.97798e-45	7.65537e-43	1479	120.907	179	1.48048	0.116612	0.121028	3.49463e-08	0.000229929	Top_2000_HC-DMRs
GO:0048468	cell development	0.0650132	130.026	284	2.18417	0.142	2.10167e-34	3.95084e-32	1466	119.844	166	1.38513	0.108143	0.113233	7.22724e-06	0.00731563	Top_2000_HC-DMRs
GO:0007399	nervous system development	0.0958478	191.696	412	2.14924	0.206	1.84239e-49	8.36002e-47	2204	180.175	243	1.34869	0.158306	0.110254	3.49488e-07	0.000919783	Top_2000_HC-DMRs
GO:0045595	regulation of cell differentiation	0.0719915	143.983	299	2.07663	0.1495	1.54174e-32	2.63477e-30	1672	136.684	184	1.34617	0.11987	0.110048	1.28249e-05	0.00843814	Top_2000_HC-DMRs
GO:0050793	regulation of developmental process	0.100465	200.931	393	1.9559	0.1965	8.11945e-38	1.84214e-35	2362	193.091	248	1.28437	0.161563	0.104996	1.13947e-05	0.00825035	Top_2000_HC-DMRs
GO:0030154	cell differentiation	0.138345	276.69	543	1.96249	0.2715	5.92305e-55	3.11766e-52	3468	283.505	349	1.23102	0.227362	0.100634	6.5467e-06	0.00720133	Top_2000_HC-DMRs
GO:0048869	cellular developmental process	0.140922	281.844	550	1.95144	0.275	5.10109e-55	2.79689e-52	3543	289.637	354	1.22222	0.230619	0.0999153	1.059e-05	0.00819728	Top_2000_HC-DMRs
GO:0048731	system development	0.163728	327.456	626	1.9117	0.313	4.83352e-61	3.02877e-58	4138	338.277	405	1.19724	0.263844	0.0978734	1.47304e-05	0.00923037	Top_2000_HC-DMRs
GO:0007275	multicellular organism development	0.185275	370.549	693	1.8702	0.3465	1.83224e-65	1.69869e-62	4728	386.509	460	1.19014	0.299674	0.0972927	5.26827e-06	0.00693252	Top_2000_HC-DMRs
GO:0048522	positive regulation of cellular process	0.188476	376.953	700	1.857	0.35	4.49064e-65	3.69327e-62	4914	401.714	473	1.17745	0.308143	0.0962556	1.19125e-05	0.00825035	Top_2000_HC-DMRs
GO:0048518	positive regulation of biological process	0.205721	411.441	745	1.81071	0.3725	7.55363e-66	8.28319e-63	5433	444.142	519	1.16854	0.338111	0.0955273	8.11754e-06	0.00762991	Top_2000_HC-DMRs
GO:0044763	single-organism cellular process	0.330877	661.753	1131	1.7091	0.5655	1.42865e-102	9.39977e-99	9965	814.628	912	1.11953	0.594137	0.0915203	1.06093e-07	0.000465359	Top_2000_HC-DMRs
