# Supplementary material for: Human brain region-specific variably methylated regions are enriched for heritability of distinct neuropsychiatric traits
Source: Genome Biol. 2021 Apr 22;22:116. doi: 10.1186/s13059-021-02335-w (PMC8061076; doi:10.1186/s13059-021-02335-w)
Supplement: Supplementary file 10 — Additional file 10: Table S9. CpG DMRs identified among neuronal samples isolated from the two hippocampus tissue groups. [file 13059_2021_2335_MOESM10_ESM.csv]

chr	start	end	n	areaStat	fwer	Dentate.gyrus	Hippocampus	maxDiff
chr22	46083657	46095142	334	-3330.733096	0	0.499772366	0.163290884	0.336481482
chr9	137445275	137451138	182	-2075.290109	0	0.6854003	0.275147632	0.410252667
chr4	7044801	7051722	173	-2063.519522	0	0.751114244	0.293680766	0.457433477
chr7	44284857	44292510	189	-1925.394502	0	0.714019067	0.32441599	0.389603077
chr7	44227917	44238939	233	-1872.404407	0	0.78846106	0.512253682	0.276207378
chr16	68367099	68374456	200	-1836.193452	0	0.710110063	0.35385585	0.356254213
chr11	64869681	64877294	177	-1821.414185	0	0.852403246	0.395789078	0.456614168
chr1	6632964	6639184	174	-1627.758339	0	0.689826864	0.3999405	0.289886364
chr2	66442516	66446901	168	-1578.682565	0	0.763520699	0.300557931	0.462962768
chr9	131480792	131489982	185	-1565.514997	0	0.733607168	0.42910641	0.304500758
chr4	10106731	10115890	170	-1560.594519	0	0.747435495	0.461496363	0.285939132
chr19	4386254	4392396	167	-1556.78456	0	0.751511107	0.379965866	0.371545241
chr19	13080322	13088346	169	-1553.44043	0	0.793522611	0.484222554	0.309300057
chr12	124496976	124503094	179	-1510.614903	0	0.74615908	0.380592989	0.365566092
chr19	13033843	13045046	182	-1487.200749	0	0.565793997	0.244128926	0.321665071
chr7	2372728	2377359	130	-1482.713231	0	0.924168607	0.59067212	0.333496487
chr22	36363640	36372211	150	-1481.427841	0	0.672631126	0.320299117	0.352332008
chr1	109260416	109268045	185	-1442.417693	0	0.694849607	0.386276832	0.308572776
chr22	36329566	36337254	168	-1415.088952	0	0.614253285	0.281279583	0.332973702
chr10	124999484	125005578	180	-1412.181506	0	0.750368315	0.390400837	0.359967478
chr2	23583157	23589574	139	-1395.392556	0	0.86001492	0.510736769	0.349278152
chr8	64378206	64383185	142	1384.596825	0	0.084356136	0.536528948	0.452172812
chr2	70976835	70979398	100	-1379.315075	0	0.581909929	0.180236225	0.401673704
chr6	138426615	138433737	144	-1340.140461	0	0.56592518	0.265020709	0.300904471
chr1	5999409	6004846	141	-1328.601709	0	0.758818789	0.366512938	0.392305852
chr1	180944883	180951962	146	-1327.051013	0	0.805942397	0.469163758	0.336778639
chr9	87505418	87512007	134	-1322.135994	0	0.795609958	0.461888184	0.333721774
chr9	126334050	126339147	90	-1321.263531	0	0.838016937	0.337711147	0.50030579
chr8	143821965	143828222	119	-1315.652352	0	0.593578833	0.254597789	0.338981044
chr8	143526422	143532149	161	-1305.106578	0	0.779390297	0.431262768	0.348127529
chr1	109250541	109253466	111	-1302.198569	0	0.846490948	0.250293836	0.596197113
chr16	87581573	87586092	115	-1292.75142	0	0.794464799	0.414399564	0.380065235
chr21	45276631	45279947	134	-1291.479053	0	0.935681719	0.470970196	0.464711523
chr1	230351646	230358802	128	-1284.869924	0	0.58353538	0.222173474	0.361361906
chr10	70925572	70932283	134	-1280.953612	0	0.709275063	0.314970741	0.394304322
chr12	124363115	124370107	194	-1270.857902	0	0.60414585	0.335763757	0.268382093
chr14	99251805	99262007	200	-1267.124313	0	0.60651583	0.231086446	0.375429384
chr1	17421230	17426116	132	-1266.226044	0	0.699384996	0.335172232	0.364212764
chr19	10292433	10294929	161	-1262.566466	0	0.572240808	0.254607968	0.31763284
chr3	48708795	48714980	122	-1248.984728	0	0.729575119	0.399724466	0.329850653
chr20	62902328	62908719	140	-1224.459936	0	0.761509338	0.445832641	0.315676698
chr19	12996745	13001831	159	-1222.998389	0	0.618520938	0.222236518	0.39628442
chr12	131989421	131995455	112	-1222.69511	0	0.762202501	0.428219217	0.333983284
chr16	1765377	1770168	140	-1203.577483	0	0.75569458	0.418208689	0.337485891
chr9	131232866	131238221	109	-1184.454021	0	0.873299862	0.523196557	0.350103304
chr16	87957303	87961562	115	-1179.854301	0	0.881826984	0.442028691	0.439798293
chr12	130702729	130707781	142	-1177.702091	0	0.59107479	0.270234286	0.320840505
chr11	64296818	64300843	157	-1172.355574	0	0.711466638	0.360146543	0.351320094
chr10	33201932	33208468	91	-1168.024354	0	0.897839453	0.524887821	0.372951632
chr11	64861701	64866722	99	-1144.033978	0	0.840919209	0.417203447	0.423715762
chr22	46996087	47000594	112	-1135.609481	0	0.882115457	0.492558064	0.389557393
chr16	87341990	87346218	129	-1135.234955	0	0.763957416	0.428928471	0.335028945
chr10	124026200	124032600	124	-1127.518626	0	0.74788253	0.419479085	0.328403445
chr7	74659212	74662846	104	-1117.924314	0	0.637617133	0.22811159	0.409505543
chr2	105818883	105824719	95	-1113.113894	0	0.790179806	0.45638591	0.333793896
chr1	236147060	236153682	142	-1094.466639	0	0.925715704	0.693580186	0.232135518
chr1	6024702	6028786	116	-1091.213884	0	0.780992216	0.380020392	0.400971824
chr2	226794274	226798357	119	-1080.515766	0	0.690832978	0.263239465	0.427593513
chr16	88129728	88131640	89	-1078.841617	0	0.870505495	0.290979029	0.579526467
chr7	5348200	5351168	97	-1078.344845	0	0.777273261	0.318494772	0.458778489
chr11	66331588	66335762	121	-1065.785733	0	0.771480711	0.298908734	0.472571977
chr1	214024025	214031505	93	-1054.548615	0	0.849323902	0.40467209	0.444651812
chr14	72739620	72743490	77	-1048.918003	0	0.858066065	0.36112334	0.496942725
chr19	14193443	14201734	148	-1048.695617	0	0.558222581	0.321381402	0.236841178
chr14	99197634	99203530	130	-1048.591595	0	0.697581015	0.316121858	0.381459157
chr17	11245977	11253610	139	-1044.990144	0	0.814613936	0.55941212	0.255201816
chr12	124533270	124539779	139	-1032.299638	0	0.83884944	0.519860549	0.318988891
chr22	20090763	20096289	112	-1027.970097	0	0.808509138	0.507755106	0.300754032
chr19	16401528	16406245	112	-1023.472762	0	0.792590607	0.453044212	0.339546395
chr22	33603443	33609779	94	-1018.745721	0	0.877253476	0.539551395	0.337702081
chr19	38033580	38039102	101	-1017.681634	0	0.752822172	0.412822201	0.339999972
chr12	55681305	55686324	88	-1015.168289	0	0.850043841	0.36648427	0.483559572
chr16	89315052	89318843	113	-1011.487959	0	0.783078368	0.442754462	0.340323906
chr7	102450301	102455138	117	-1005.400034	0	0.788713323	0.50945015	0.279263173
chr9	137454299	137457815	92	-1003.81838	0	0.58243869	0.157415564	0.425023125
chr14	103001182	103004637	133	-1003.762611	0	0.820976587	0.54498592	0.275990668
chr13	35474677	35477387	106	-1003.63252	0	0.682064034	0.341731672	0.340332361
chr2	23539527	23546014	106	-1003.52037	0	0.855759119	0.591584528	0.264174591
chr2	28409770	28415368	116	-1000.98915	0	0.850380127	0.582265711	0.268114416
chr7	2610622	2615381	118	-1000.825757	0	0.656898339	0.373672001	0.283226337
chr7	98991985	98995437	104	-996.5330444	0	0.840422222	0.453926484	0.386495738
chr2	98927765	98934603	115	-994.8242564	0	0.624169704	0.31654236	0.307627344
chr17	19238913	19245024	111	-989.9990372	0	0.773578274	0.499620471	0.273957803
chr2	3463618	3467369	125	-989.7480319	0	0.767665916	0.447205607	0.320460309
chr22	46062458	46065730	86	-989.3009943	0	0.691870788	0.268490008	0.42338078
chr19	5078043	5081021	105	-980.3500227	0	0.663153434	0.262150144	0.40100329
chr22	42430501	42434900	107	-979.2994217	0	0.833251706	0.415119113	0.418132593
chr9	137465320	137467668	86	-972.1288015	0	0.92018755	0.447280912	0.472906638
chr2	23531020	23534585	71	-968.292535	0	0.841231436	0.399717341	0.441514096
chr1	35561759	35567130	100	-966.0430017	0	0.482847958	0.184486708	0.29836125
chr5	179230935	179233681	64	-965.0614668	0	0.868959483	0.366346633	0.502612851
chr16	87367388	87371989	93	-963.0615999	0	0.821726787	0.497022872	0.324703915
chr7	132159084	132164747	86	-960.3950942	0	0.745877697	0.383239638	0.362638059
chr12	109758108	109762930	86	-958.8575003	0	0.877321078	0.569805903	0.307515175
chr9	130195074	130198978	80	-958.5426293	0	0.704142832	0.313303971	0.39083886
chr1	6071113	6075691	123	-958.3437556	0	0.661084112	0.307218528	0.353865583
chr20	25854624	25858149	105	-957.0807867	0	0.797242496	0.313059192	0.484183305
chr15	36879702	36881854	78	-956.7809452	0	0.721458637	0.194099367	0.52735927
chr18	79876671	79878589	83	-955.5420603	0	0.723889058	0.356683382	0.367205676
chr15	88217293	88224733	99	-954.5309147	0	0.747681539	0.449795501	0.297886038
chr1	6039084	6042886	107	-951.8321785	0	0.825313874	0.520170975	0.305142899
chr9	130199294	130203741	85	-951.278562	0	0.71960625	0.415513853	0.304092397
chr1	1325511	1328125	103	-951.19476	0	0.849081148	0.360301339	0.488779809
chr16	87323391	87327165	95	-950.1259122	0	0.691877791	0.337658521	0.35421927
chr1	230396801	230402350	105	-945.5263776	0	0.505183422	0.226626852	0.27855657
chr5	176863936	176867843	97	-944.6007423	0	0.778877165	0.455701213	0.323175952
chr12	130677582	130680869	90	-939.7317626	0	0.722608082	0.322484088	0.400123994
chr13	112779773	112783135	107	-934.6593801	0	0.852756753	0.558563205	0.294193548
chr5	181126595	181130354	82	-933.7002507	0	0.874384895	0.550879281	0.323505614
chr17	65536320	65538451	90	-928.5133393	0	0.678743269	0.265752353	0.412990916
chr13	99989187	99992219	126	-927.9248424	0	0.459263369	0.134819986	0.324443383
chr17	2384152	2389570	145	-924.3667612	0	0.629165498	0.307109842	0.322055655
chr17	77212167	77215457	111	-921.126391	0	0.606825371	0.233288621	0.37353675
chr5	176849048	176853415	102	-920.2566486	0	0.655462895	0.327489451	0.327973444
chr18	79397011	79399243	97	919.436621	0	0.444965166	0.718372956	0.27340779
chr20	56359926	56363858	79	-915.7854336	0	0.766700907	0.287823881	0.478877026
chr1	5934245	5939530	108	-914.7953511	0	0.705571587	0.430786545	0.274785042
chr17	77143476	77149493	102	-914.5796281	0	0.607175058	0.291399753	0.315775305
chr17	27489172	27497559	104	-913.1060142	0	0.691806282	0.397717489	0.294088793
chr16	89342852	89347331	116	-911.8102389	0	0.571261376	0.306575307	0.26468607
chr11	134150394	134156080	126	-911.7558817	0	0.658837392	0.339599816	0.319237576
chr17	78675836	78679734	100	-910.2916686	0	0.878667607	0.4502798	0.428387807
chr17	11241953	11245668	77	-907.1511023	0	0.491355802	0.125292838	0.366062964
chr2	228016209	228020000	78	-906.7128707	0	0.763796108	0.45066983	0.313126278
chr10	47376752	47383142	80	-905.6896531	0	0.777244003	0.445543314	0.331700689
chr1	205245150	205253582	113	-905.4613104	0	0.829576743	0.548980793	0.28059595
chr4	10083765	10087447	97	-902.7680612	0	0.781024895	0.378662458	0.402362437
chr7	102423858	102427423	98	-901.325394	0	0.838149992	0.50970012	0.328449872
chr1	2182532	2185697	120	-901.0581405	0	0.721251254	0.399961134	0.32129012
chr22	33907238	33913934	117	-901.021694	0	0.846460686	0.618915795	0.227544891
chr8	27459169	27463465	88	-898.6083195	0	0.837962443	0.495960768	0.342001675
chr1	230367912	230374341	91	-896.2673588	0	0.565358437	0.250202748	0.315155689
chr16	89290640	89295396	137	-896.2503122	0	0.775249609	0.529312305	0.245937304
chr18	48542768	48549801	98	-893.1050669	0	0.699366052	0.430535	0.268831051
chr8	2020660	2023726	92	-890.1811817	0	0.728085464	0.347036229	0.381049234
chr19	2213705	2215661	75	-889.1396682	0	0.772113926	0.345643258	0.426470668
chr12	124358671	124362553	108	-887.1488026	0	0.652662222	0.34303556	0.309626662
chr3	52484756	52488575	123	-887.0521756	0	0.854410346	0.568398313	0.286012034
chr21	45092970	45100088	120	-886.3646281	0	0.849278454	0.590578432	0.258700022
chr19	16452990	16459819	126	-885.165039	0	0.6689755	0.415985432	0.252990068
chr7	44319264	44323713	82	-885.1320649	0	0.425249616	0.114083959	0.311165657
chr19	14186844	14192389	125	-883.2614881	0	0.816730258	0.53695436	0.279775898
chr16	1726758	1729257	97	-880.9969459	0	0.857744803	0.42657626	0.431168543
chr1	2248805	2252143	113	-877.37963	0	0.717485724	0.44129698	0.276188744
chr12	1575378	1578260	62	-875.728748	0	0.791945146	0.388331654	0.403613492
chr1	230321500	230326089	110	-875.6923926	0	0.633842878	0.334503014	0.299339864
chr22	23242148	23248531	117	-872.5629124	0	0.790510538	0.529228245	0.261282293
chr16	89366508	89370366	81	-871.6483929	0	0.795151808	0.425235603	0.369916204
chr2	242068251	242072208	76	-871.311347	0	0.71190493	0.3192088	0.39269613
chr6	161162202	161165449	64	-870.0365659	0	0.85523632	0.417483349	0.43775297
chr16	85582053	85585244	105	-869.9054202	0	0.530518282	0.156188134	0.374330148
chr1	5965381	5969522	100	-868.8984932	0	0.678973731	0.426196944	0.252776787
chr1	3441943	3445868	95	-867.9941069	0	0.879054317	0.626085469	0.252968848
chr10	132496606	132499879	86	-867.4983728	0	0.856139331	0.5062807	0.349858632
chr13	113913498	113916513	89	-864.0109337	0	0.675773851	0.314373175	0.361400676
chr11	57309050	57315024	132	-862.3578238	0	0.724723387	0.474854309	0.249869078
chr2	119239548	119244381	76	-860.1267314	0	0.905373149	0.629985429	0.27538772
chr19	42057761	42062343	89	-859.5127154	0	0.872833366	0.542288307	0.330545059
chr1	9324028	9327385	80	-858.9650505	0	0.882536139	0.552713393	0.329822746
chr22	38728961	38735561	112	-858.1606343	0	0.76581427	0.435197011	0.330617259
chr6	35406549	35411675	72	-856.6744339	0	0.885486559	0.460773648	0.424712912
chr19	16466145	16470565	87	-856.5643703	0	0.775068501	0.404034033	0.371034468
chr17	40353239	40357714	102	-854.3299035	0	0.720470902	0.385325806	0.335145096
chr12	1915700	1919976	79	-853.3667609	0	0.877887638	0.509085963	0.368801675
chr10	101800600	101807285	110	-850.3502028	0	0.800023774	0.540436928	0.259586846
chr17	28695901	28703773	120	-849.7011347	0	0.802476542	0.602319662	0.20015688
chr19	18903077	18907133	117	-848.0787472	0	0.805321342	0.534453681	0.270867661
chr16	89441761	89448047	110	-847.7768991	0	0.587296077	0.342669447	0.24462663
chr1	1225523	1227110	73	-847.6652406	0	0.831953548	0.353140891	0.478812657
chr22	48593939	48597365	92	-846.1793413	0	0.77194855	0.433016852	0.338931698
chr14	99179452	99184881	108	-845.1889936	0	0.826293705	0.518120199	0.308173506
chr2	45789834	45795605	85	-844.9366403	0	0.769944626	0.46476927	0.305175356
chr8	48579931	48582563	68	-844.7032565	0	0.884661049	0.313020016	0.571641034
chr22	48538505	48540649	58	-844.4063707	0	0.895370915	0.446836257	0.448534658
chr10	33317486	33321275	81	-843.7639746	0	0.904925119	0.455738141	0.449186978
chr11	72012835	72015515	92	-841.536746	0	0.622895793	0.265554712	0.357341081
chr1	9590203	9594523	99	-837.340165	0	0.618922048	0.32976684	0.289155208
chr22	39474865	39480676	93	-836.1585549	0	0.763086431	0.499220085	0.263866346
chr19	17047594	17050675	68	-836.0701489	0	0.930374925	0.496048843	0.434326082
chr4	724073	727810	131	-835.6398308	0	0.571761124	0.310027209	0.261733914
chr10	490141	494096	100	-834.8537722	0	0.78608478	0.420045202	0.366039577
chr17	797001	799638	79	-832.0117935	0	0.732208409	0.367888356	0.364320053
chr20	24963786	24969077	95	-829.531127	0	0.761507586	0.460152447	0.301355139
chr12	123943367	123947319	105	-829.0779965	0	0.652515295	0.34275887	0.309756425
chr17	1932625	1936033	95	-827.2781332	0	0.61202556	0.251630591	0.360394969
chr2	237359247	237362031	66	-827.1566913	0	0.906249895	0.536616059	0.369633836
chr16	29598058	29603590	112	-825.202464	0	0.738972699	0.485227129	0.25374557
chr16	470273	474912	120	-824.9128364	0	0.466086146	0.231565737	0.234520409
chr13	100543887	100546142	61	-824.3376472	0	0.941206774	0.524374166	0.416832608
chr15	88236722	88243351	91	-822.576454	0	0.748026332	0.47314631	0.274880022
chr20	60973443	60977806	68	-821.9547928	0	0.849276928	0.47215753	0.377119398
chr4	1575913	1578072	81	-817.1723177	0	0.747583769	0.380132331	0.367451438
chr13	110676216	110679486	94	-816.9883402	0	0.826737436	0.462757057	0.36398038
chr1	11495705	11500404	87	-813.7959559	0	0.73115501	0.330560915	0.400594094
chr21	45158827	45165157	103	-813.3051033	0	0.718619203	0.415936674	0.302682529
chr15	78775652	78778665	74	-811.6716789	0	0.781804057	0.414011217	0.36779284
chr2	219450569	219455845	98	-810.5631374	0	0.591177599	0.289776604	0.301400994
chr11	61709651	61715647	109	-810.0994337	0	0.744633544	0.428066469	0.316567075
chr22	38758175	38763159	95	-809.4086741	0	0.868840781	0.523513055	0.345327726
chr19	30252970	30257441	76	-808.7023506	0	0.627808937	0.258724247	0.36908469
chr8	589705	593403	62	-808.3779737	0	0.889606949	0.46853441	0.421072539
chr1	225914166	225920866	94	-808.0640623	0	0.728528282	0.439725337	0.288802945
chr19	38044175	38048023	97	-806.8757716	0	0.856742202	0.59172843	0.265013772
chr16	1741606	1745021	101	-806.222535	0	0.892728539	0.569489076	0.323239463
chr22	36350303	36353778	71	-805.6507821	0	0.866791798	0.436901276	0.429890522
chr20	10643737	10649600	105	-804.2852077	0	0.929666882	0.680669517	0.248997365
chr8	41797604	41799780	72	-803.9138354	0	0.79056209	0.404001971	0.386560119
chr22	39643928	39648654	114	-803.0822847	0	0.697563353	0.414473262	0.28309009
chr3	184630038	184632348	75	-802.4567037	0	0.938488721	0.597446342	0.34104238
chr7	44260909	44266250	104	-801.81004	0	0.615397012	0.360862001	0.25453501
chr22	33736852	33741177	70	-799.7737267	0	0.851377385	0.517913868	0.333463518
chr12	132203868	132206368	100	-798.6007433	0	0.587525394	0.237007993	0.350517401
chr14	103234469	103236952	54	-798.5947858	0	0.840370911	0.428148569	0.412222342
chr17	75848556	75851876	78	-798.1976507	0	0.812675077	0.385475039	0.427200038
chr15	78002738	78005722	54	-796.9007418	0	0.758837201	0.342747881	0.41608932
chr7	70630295	70635570	102	-796.5963059	0	0.818477221	0.444807853	0.373669368
chr4	1801053	1804360	134	-795.4877679	0	0.663198054	0.270473856	0.392724198
chr17	3883867	3888407	92	-795.4544509	0	0.609425426	0.314089083	0.295336344
chr1	6491007	6496392	93	-794.4395719	0	0.547368627	0.298541397	0.24882723
chr17	80773168	80775357	73	-793.2963659	0	0.651053005	0.17856994	0.472483065
chr17	1928259	1931442	105	-792.7421935	0	0.564227645	0.289083355	0.27514429
chr19	5010507	5013090	79	-792.1035172	0	0.813185199	0.504611549	0.30857365
chr22	19890005	19892932	89	-790.7948346	0	0.612561709	0.277039192	0.335522516
chr12	32877904	32879162	37	-788.8558473	0	0.889789321	0.300260405	0.589528916
chr8	22626149	22629847	90	-788.7170206	0	0.829300124	0.507574611	0.321725513
chr3	123109898	123112210	46	-788.3183735	0	0.883401472	0.363046204	0.520355268
chr22	38739290	38743582	105	-788.3019037	0	0.738350976	0.375052283	0.363298693
chr10	613753	617993	100	-786.0534781	0	0.736953131	0.443906725	0.293046407
chr1	230347219	230351324	68	-785.6467538	0	0.746210266	0.392450049	0.353760217
chr6	158767872	158772068	93	-785.6348488	0	0.819872151	0.483763077	0.336109075
chr16	89474691	89479629	90	-784.7445471	0	0.808816718	0.450121463	0.358695255
chr3	165187660	165190835	49	-784.6238064	0	0.73489549	0.317114303	0.417781187
chr10	118818273	118822655	88	-784.2147751	0	0.841070888	0.570726172	0.270344717
chr11	66283258	66288212	85	-783.6486147	0	0.654575296	0.364491143	0.290084153
chr5	176775275	176778309	67	-781.4559725	0	0.846250964	0.456353862	0.389897102
chr19	5059395	5061735	80	-781.2762829	0	0.65763592	0.226539735	0.431096185
chr17	82267419	82271232	85	-780.3189236	0	0.643797124	0.359772554	0.284024571
chr6	108663100	108664163	38	-779.1740984	0	0.936528336	0.32250017	0.614028166
chr18	79525664	79526955	44	-778.5789592	0	0.895864459	0.346199	0.54966546
chr19	13068662	13073473	100	-777.1366364	0	0.565852534	0.212318584	0.35353395
chr17	17059454	17065239	86	-776.9148721	0	0.809472144	0.50493681	0.304535335
chr7	2222003	2223329	42	-775.5935512	0	0.897905498	0.332306515	0.565598984
chr1	109343734	109347278	58	-775.5686616	0	0.91261479	0.488549485	0.424065306
chr8	38936046	38940218	75	-775.4190781	0	0.872949331	0.498174812	0.374774519
chr19	1907480	1910645	98	-773.6316683	0	0.814285684	0.36691062	0.447375064
chr7	99451344	99453994	77	-772.6347352	0	0.833360148	0.497073989	0.336286159
chr15	90958060	90961898	77	-772.1162991	0	0.620875282	0.304735718	0.316139564
chr5	175880850	175887852	95	-771.2322208	0	0.800323714	0.517981522	0.282342192
chr19	58349937	58351270	84	-771.0418253	0	0.640247557	0.312656423	0.327591134
chr22	41175890	41179093	62	-770.0798302	0	0.825266895	0.443289194	0.3819777
chr14	97410664	97416255	109	-769.3910002	0	0.532401293	0.22703332	0.305367974
chr14	101836780	101840522	68	-768.9306802	0	0.799357417	0.406571546	0.392785871
chr17	1993575	1997809	88	-768.637322	0	0.643019144	0.321744973	0.321274171
chr18	79469926	79471765	74	-768.4776203	0	0.789823065	0.415674151	0.374148915
chr16	84882473	84886184	82	-768.3126885	0	0.744811233	0.451219715	0.293591519
chr16	87463715	87467247	81	-767.6634579	0	0.665727416	0.417246811	0.248480604
chr16	1590739	1593192	58	-766.3134497	0	0.864474306	0.442182961	0.422291345
chr1	4170435	4174241	84	-764.9461014	0	0.557992581	0.270003354	0.287989227
chr2	236119757	236121028	42	-763.2094005	0	0.921578316	0.398161434	0.523416882
chr19	15398904	15403710	108	-761.8000111	0	0.691241463	0.413641595	0.277599868
chr2	60316477	60322254	81	-760.8285679	0	0.854460968	0.586174572	0.268286396
chr14	105465615	105468169	80	-760.6538811	0	0.742041846	0.339328334	0.402713512
chr2	231682585	231688070	87	-760.3560206	0	0.61551583	0.324120391	0.291395439
chr17	81279225	81281202	87	-759.9777673	0	0.636083045	0.198527337	0.437555708
chr2	23535690	23538549	49	-759.713567	0	0.821341933	0.341439836	0.479902097
chr11	61698302	61703847	90	-759.3654165	0	0.701645473	0.385563067	0.316082406
chr22	33532828	33537531	98	-759.0659079	0	0.864120913	0.61838632	0.245734593
chr4	1244550	1247252	83	-758.9238925	0	0.747663208	0.457465122	0.290198085
chr7	128121056	128123115	44	-758.775172	0	0.815300745	0.295731347	0.519569398
chr9	136416419	136418662	77	-758.0667929	0	0.828452469	0.387600958	0.440851511
chr22	39458790	39465631	126	-757.630541	0	0.721917138	0.500013518	0.22190362
chr12	130618411	130623110	90	-757.6226073	0	0.833208746	0.561680823	0.271527923
chr16	88133891	88136829	89	-756.9992375	0	0.56714426	0.239489113	0.327655147
chr19	38839323	38843046	77	-756.5747074	0	0.767127497	0.412038425	0.355089072
chr1	6044069	6046749	74	-755.5275667	0	0.851015008	0.521932155	0.329082853
chr17	11378215	11381164	44	-754.7830824	0	0.893625514	0.40480253	0.488822983
chr17	19536940	19542498	100	-754.1652373	0	0.805966507	0.403653042	0.402313466
chr8	143020855	143024108	92	-753.5924155	0	0.562447449	0.237622609	0.324824841
chr10	47366316	47369614	62	-753.221308	0	0.871100384	0.487738252	0.383362132
chr2	159144978	159148668	46	-751.1987271	0	0.809647773	0.428640919	0.381006854
chr2	131038309	131041235	83	-750.8707705	0	0.736606724	0.31931474	0.417291984
chr1	5973025	5976722	82	-749.9558138	0	0.753002685	0.484468211	0.268534474
chr3	195238031	195241126	57	-749.7001251	0	0.840502727	0.475444042	0.365058685
chr22	50467908	50473463	93	-749.3354934	0	0.710203311	0.402712216	0.307491094
chr12	122227155	122229676	42	-748.8691677	0	0.827830113	0.267662957	0.560167155
chr2	233442477	233445700	76	-748.7051099	0	0.792463529	0.511176714	0.281286815
chr17	81044874	81049653	121	-748.6803775	0	0.482464251	0.21371098	0.268753271
chr22	33754582	33758939	65	-747.6214289	0	0.784795579	0.412497474	0.372298105
chr18	75267344	75270941	55	-747.1189539	0	0.817371365	0.428134671	0.389236694
chr10	15312492	15316099	74	-745.7952801	0	0.690202943	0.400651241	0.289551702
chr8	143910798	143913035	72	-745.4725489	0	0.86138931	0.543307023	0.318082286
chr11	134395646	134400826	91	-744.7072729	0	0.721539733	0.398314105	0.323225628
chr4	148056939	148061452	65	-744.0019641	0	0.648016479	0.35117335	0.296843129
chr11	46693712	46697232	60	-743.7582273	0	0.708328726	0.30249004	0.405838686
chr9	137544364	137547419	81	-742.9861035	0	0.718671448	0.354780724	0.363890724
chr1	230360475	230366000	93	-742.8288941	0	0.69730418	0.425821045	0.271483135
chr2	205804570	205808041	67	-742.5443918	0	0.880721339	0.431939239	0.4487821
chr19	48613567	48617864	104	-742.2444542	0	0.710542972	0.472626468	0.237916504
chr12	132060683	132062424	46	-741.9444995	0	0.72282144	0.291174527	0.431646914
chr6	37515894	37518289	57	-741.1801915	0	0.846399938	0.379152173	0.467247765
chr1	230390542	230395265	101	-740.9913789	0	0.594881394	0.243313765	0.351567629
chr20	10650009	10654143	71	-739.4779447	0	0.763107064	0.350665808	0.412441256
chr17	72487378	72489886	44	-738.2743057	0	0.855208994	0.376437493	0.4787715
chr2	240319016	240321537	62	-737.9464059	0	0.638174598	0.257592251	0.380582348
chr13	100521005	100524646	86	-737.7793635	0	0.717148933	0.335898206	0.381250727
chr7	157149927	157154724	77	-737.6397886	0	0.827385026	0.535858112	0.291526914
chr19	16369816	16372922	80	-737.4587162	0	0.788268428	0.418502233	0.369766196
chr1	7247565	7249583	44	-737.2343539	0	0.846926406	0.337724966	0.50920144
chr11	64311755	64314605	74	-737.1788562	0	0.914579328	0.545770033	0.368809295
chr1	5479349	5480890	55	-735.2895376	0	0.810551368	0.36275462	0.447796748
chr7	44279913	44284069	80	-734.9333213	0	0.611926252	0.307355971	0.30457028
chr5	177478002	177480692	55	-734.5321516	0	0.876176782	0.381798119	0.494378663
chr7	1506844	1508941	67	-734.2838185	0	0.710087732	0.263910295	0.446177437
chr1	1515531	1516860	50	-733.8922187	0	0.948259006	0.415691523	0.532567484
chr16	7305529	7311021	67	-733.5911892	0	0.871376498	0.517314287	0.354062211
chr3	43080657	43082876	57	-733.0511156	0	0.878114859	0.519611678	0.358503181
chr10	1095582	1097692	60	-732.7641063	0	0.861426513	0.423721028	0.437705484
chr20	62024634	62028212	88	-731.4079133	0	0.53741887	0.259455613	0.277963257
chr6	13394497	13399780	63	-730.2048819	0	0.75053559	0.427704507	0.322831083
chr5	2866134	2867900	63	-729.7983657	0	0.670265418	0.315278295	0.354987123
chr4	2571368	2575252	70	-729.7732359	0	0.872638809	0.565203302	0.307435507
chr20	62304105	62306387	78	-728.6998299	0	0.713901916	0.446543512	0.267358404
chr9	130231088	130234188	68	-728.6684016	0	0.683628733	0.348872297	0.334756436
chr13	105995829	105998404	58	-728.1945176	0	0.751327707	0.394509585	0.356818123
chr16	3818890	3824928	103	-728.1248661	0	0.720017229	0.524479276	0.195537953
chr9	136516653	136518906	87	-728.0470029	0	0.8776815	0.557181207	0.320500292
chr15	78920805	78924814	75	-727.3251175	0	0.823581359	0.534291837	0.289289522
chr1	213996474	213998413	63	-727.2189772	0	0.795090273	0.243626689	0.551463584
chr9	135014888	135019049	84	-727.214753	0	0.844614424	0.559794033	0.284820391
chr17	58809996	58812856	45	-727.0222402	0	0.926854342	0.457816153	0.46903819
chr9	137244369	137246780	65	-725.9048362	0	0.846085983	0.43950015	0.406585833
chr17	63420215	63423717	79	-724.8214563	0	0.793197735	0.528188129	0.265009606
chr21	36908990	36911680	58	-724.3695325	0	0.782024763	0.340078534	0.441946229
chr16	11670862	11675298	98	-723.8050551	0	0.629344453	0.329776928	0.299567525
chr12	122204810	122208799	100	-723.6773281	0	0.60774509	0.36716145	0.24058364
chr19	5054491	5055661	53	-723.5808946	0	0.850558989	0.391585356	0.458973634
chr9	130118428	130121313	59	-723.3745666	0	0.743665189	0.344677994	0.398987195
chr21	45885690	45888623	72	-723.2282328	0	0.805509982	0.390595402	0.41491458
chr16	58465502	58469767	79	-723.0847768	0	0.788253735	0.367948309	0.420305425
chr12	125159909	125163615	69	-722.9490249	0	0.841753689	0.422326994	0.419426695
chr11	114169133	114175018	93	-721.312387	0	0.649868715	0.417681785	0.23218693
chr11	114063245	114067869	106	-720.9820625	0	0.639883443	0.323978876	0.315904567
chr13	114109150	114110954	76	-720.8803597	0	0.829686021	0.554647841	0.275038179
chr9	34370896	34371860	107	-720.857036	0	0.764421903	0.565602337	0.198819566
chr1	227743134	227747095	70	-718.8247816	0	0.917454762	0.659421371	0.258033391
chr5	179191515	179193941	67	-717.9914317	0	0.778924903	0.363199516	0.415725387
chr9	126405311	126408831	69	-717.9827714	0	0.794358907	0.443980288	0.350378619
chr4	3236126	3239364	94	-717.8904509	0	0.720650856	0.428607985	0.292042871
chr11	68998384	69002499	78	-717.256394	0	0.859826521	0.549769229	0.310057292
chr3	126750862	126755578	62	-716.0059449	0	0.657436541	0.34097385	0.316462691
chr16	8956014	8960789	71	-715.4883341	0	0.65411614	0.281058964	0.373057176
chr11	130099548	130102771	56	-715.252065	0	0.809182204	0.416975541	0.392206663
chr17	1939307	1942767	94	-714.0422119	0	0.539941049	0.273927154	0.266013896
chr18	455799	458124	48	-713.7654285	0	0.903743842	0.444606141	0.459137701
chr7	749466	752248	71	-713.4014965	0	0.871119747	0.583162216	0.287957531
chr11	76695183	76699862	86	-713.0972726	0	0.863531111	0.6232841	0.240247011
chr9	126396487	126400090	79	-712.9670211	0	0.627149492	0.32888732	0.298262172
chr9	81587511	81590954	66	-709.8499227	0	0.86518291	0.526624708	0.338558202
chr19	1411327	1413522	74	-709.5757699	0	0.6769818	0.307601978	0.369379821
chr6	2509161	2510902	53	-709.4718908	0	0.837641539	0.348493667	0.489147872
chr16	949045	951966	93	-708.841181	0	0.553053386	0.208054831	0.344998555
chr14	102461350	102466977	83	-708.404996	0	0.842129273	0.611094416	0.231034857
chr1	213422677	213426763	70	-708.3970425	0	0.8771589	0.525981229	0.351177671
chr4	148089853	148093651	58	-706.2941152	0	0.829429864	0.527331057	0.302098807
chr12	130639345	130641917	75	-706.1972156	0	0.824535887	0.501761258	0.322774629
chr19	18890327	18893671	85	-705.888861	0	0.738373404	0.439413683	0.298959721
chr4	139783112	139787293	68	-705.1464372	0	0.904268601	0.668618289	0.235650312
chr9	131495154	131497421	63	-704.0301319	0	0.676607527	0.27600309	0.400604437
chr7	98864436	98867286	65	-703.7753523	0	0.759439247	0.348470136	0.410969111
chr11	134404174	134408083	87	-703.3882591	0	0.502895094	0.212062446	0.290832648
chr19	35752093	35755155	66	-702.9010833	0	0.834896117	0.421189322	0.413706794
chr19	56617561	56621599	68	-702.7620976	0	0.786964053	0.404027684	0.382936369
chr1	20445512	20451475	81	-702.5981088	0	0.693491458	0.441294996	0.252196462
chr9	35904204	35909534	87	-702.4922122	0	0.794446443	0.548199402	0.246247041
chr7	153522478	153524944	42	-702.0491479	0	0.760094711	0.268776211	0.4913185
chr16	28097237	28102325	92	-700.467035	0	0.834247835	0.568724328	0.265523507
chr17	17163095	17166424	102	-700.3853764	0	0.925409125	0.709617575	0.21579155
chr11	133810393	133815958	68	-700.2742884	0	0.686351133	0.402955793	0.283395341
chr9	133682492	133685487	84	-699.8288269	0	0.851122368	0.439455154	0.411667214
chr22	17845040	17848903	72	-699.5338708	0	0.802117738	0.442527247	0.359590491
chr1	4081972	4085713	67	-699.4111053	0	0.756685629	0.434168082	0.322517547
chr10	48464200	48466153	43	-698.8462194	0	0.734771393	0.254921408	0.479849985
chr16	30660589	30664241	82	-698.7027277	0	0.750179712	0.4661491	0.284030612
chr9	130179856	130182950	86	-698.0384508	0	0.65813824	0.296128896	0.362009344
chr2	128493806	128496302	52	-697.3959325	0	0.777083293	0.361334275	0.415749018
chr16	89561880	89565625	85	-696.840058	0	0.550650386	0.304036749	0.246613636
chr13	50991302	50996490	62	-696.6004113	0	0.824148277	0.439238211	0.384910066
chr2	24911581	24917437	93	-696.5109128	0	0.739549504	0.480020954	0.259528551
chr3	47849428	47851242	56	-696.0452006	0	0.734116027	0.317749023	0.416367005
chr13	114021406	114022905	43	-695.4051971	0	0.919694329	0.473671089	0.44602324
chr9	126461159	126463531	60	-695.2859447	0	0.898225052	0.478236689	0.419988362
chr4	5972736	5974937	63	-695.2542459	0	0.778534216	0.408886067	0.36964815
chr20	50375604	50378947	73	-695.0945976	0	0.873979841	0.608956517	0.265023324
chr2	235709465	235714365	110	-694.9102309	0	0.83279961	0.628629561	0.20417005
chr4	10078561	10081606	72	-694.4564521	0	0.86280078	0.585832531	0.276968249
chr17	81041011	81044663	108	-694.0378068	0	0.489883179	0.218698297	0.271184882
chr12	27525580	27529175	46	-693.4183649	0	0.834420682	0.442084695	0.392335987
chr2	23622378	23626332	62	-693.3646925	0	0.772470841	0.422963262	0.349507579
chr21	31181254	31185258	75	-692.3100331	0	0.894685813	0.608120096	0.286565717
chr22	49783831	49785087	65	-691.5413305	0	0.720686295	0.325911688	0.394774607
chr19	58294173	58297640	69	-691.5342431	0	0.855828101	0.526240852	0.329587249
chr19	4977289	4978949	61	-691.4080254	0	0.673011983	0.312400511	0.360611471
chr14	21227952	21232961	80	-690.7200996	0	0.815538515	0.597527524	0.218010991
chr10	33421026	33424637	45	-690.3337943	0	0.848428337	0.364519044	0.483909293
chr21	34701675	34705208	79	-690.2306621	0	0.912625905	0.682754677	0.229871229
chr14	96082595	96086657	60	-690.0305368	0	0.725833601	0.442941186	0.282892415
chr11	114255571	114261041	116	-689.1842339	0	0.624916293	0.373779818	0.251136474
chr19	2129360	2131253	55	-688.9566568	0	0.897982922	0.386508561	0.511474362
chr9	137056981	137058373	45	-688.9266049	0	0.878080671	0.367036225	0.511044447
chr1	7385744	7390108	89	-688.891624	0	0.620715689	0.312229869	0.30848582
chr7	44241670	44245361	70	-688.7253795	0	0.802677463	0.442442385	0.360235078
chr10	75405535	75407957	117	687.887834	0	0.284937664	0.592714778	0.307777115
chr5	177525493	177530312	75	-687.7085005	0	0.772304484	0.458599963	0.313704521
chr17	81081260	81083563	78	-687.5628472	0	0.716453542	0.409142282	0.30731126
chr5	226586	228431	50	-686.1849294	0	0.842824262	0.390987589	0.451836674
chr12	1934274	1937823	84	-685.9819664	0	0.659294357	0.353883112	0.305411245
chr7	27840030	27843315	68	-685.7882079	0	0.701983074	0.370675625	0.331307448
chr19	2167148	2170536	88	-685.5594578	0	0.673020804	0.331948716	0.341072088
chr2	23668670	23670695	50	-685.3019691	0	0.846007712	0.424927912	0.4210798
chr11	46372038	46375893	114	-685.0977114	0	0.682313237	0.378094827	0.304218411
chr10	133166326	133167988	80	-684.2010007	0	0.659729362	0.286115797	0.373613565
chr1	19413674	19420236	98	-683.7205579	0	0.78431337	0.559695733	0.224617637
chr10	103617728	103622439	81	-683.577701	0	0.628160371	0.396083753	0.232076618
chr22	23251767	23254960	54	-683.4492092	0	0.840486386	0.427642595	0.412843791
chr8	27359912	27365375	85	-683.3531976	0	0.791312964	0.553251273	0.238061691
chr19	2774978	2776309	46	-683.3008304	0	0.89954815	0.387453286	0.512094864
chr20	11922802	11924174	30	-683.2084488	0	0.854557503	0.205355108	0.649202395
chr4	126955364	126957017	50	-682.5733791	0	0.897420295	0.462145056	0.43527524
chr10	30367552	30370497	48	-682.430207	0	0.823668355	0.439528489	0.384139866
chr1	227763382	227767228	88	-682.3812516	0	0.658646873	0.414207995	0.244438879
chr2	86026944	86028566	44	-681.8701027	0	0.887760865	0.417555813	0.470205052
chr2	30969321	30972917	67	-681.7239343	0	0.841337543	0.562455037	0.278882507
chr11	126582035	126585628	70	-681.5019624	0	0.796335071	0.3335043	0.462830771
chr3	114407777	114409579	28	-681.4127607	0	0.856897232	0.219540653	0.637356579
chr12	132322465	132324588	109	681.4042949	0	0.361498431	0.751873727	0.390375296
chr16	88194090	88195907	70	-681.3043403	0	0.777859669	0.365656694	0.412202975
chr19	16460657	16464801	64	-681.222692	0	0.783858003	0.372270081	0.411587922
chr17	82804452	82805891	49	-681.1791016	0	0.742663384	0.292836178	0.449827205
chr10	71755121	71758300	54	-681.0230351	0	0.88402044	0.533181339	0.350839101
chr15	26013499	26018071	86	-680.3884834	0	0.726101932	0.488074414	0.238027518
chr8	139853844	139856920	66	-679.8138626	0	0.818698418	0.440387279	0.378311139
chr1	225823745	225826810	57	-679.6220337	0	0.888603289	0.533165789	0.3554375
chr1	6015180	6020331	105	-679.3884592	0	0.745486717	0.525885972	0.219600745
chr19	13003408	13007866	87	-678.9898465	0	0.625706091	0.32495463	0.300751461
chr9	136530123	136532803	100	-678.8316568	0	0.68472862	0.370912076	0.313816544
chr19	18686962	18690898	84	-677.9412527	0	0.849187394	0.53337807	0.315809324
chr8	2024468	2027663	76	-677.8656359	0	0.831754922	0.473861102	0.357893821
chr8	22901135	22905612	68	-677.5759592	0	0.888342167	0.56697	0.321372167
chr10	389995	392584	87	-677.4550925	0	0.705785774	0.338369795	0.367415979
chr22	18118500	18122144	71	-677.183657	0	0.895305035	0.52440451	0.370900524
chr4	956389	958823	96	-676.6861537	0	0.642752666	0.330455748	0.312296919
chr2	119281161	119284823	61	-676.5009294	0	0.800723903	0.384111874	0.41661203
chr16	4519314	4524560	102	-676.3811963	0	0.694876448	0.503443182	0.191433266
chr3	138450082	138452743	66	-675.9102018	0	0.777804625	0.377061526	0.400743099
chr18	24074257	24077667	53	-675.4808964	0	0.781495429	0.461756294	0.319739135
chr2	98803030	98807091	57	-675.3825258	0	0.840325751	0.52826657	0.31205918
chr10	3746124	3748151	54	-675.1571894	0	0.916833292	0.494934039	0.421899253
chr16	2263121	2266798	72	-674.9642052	0	0.870839493	0.613306114	0.257533379
chr7	5230019	5232693	79	-674.689864	0	0.688161634	0.392528111	0.295633523
chr11	120526554	120531387	75	-674.6613153	0	0.851202201	0.587354809	0.263847392
chr7	155252081	155253831	46	-674.4229034	0	0.787994228	0.333488684	0.454505544
chr2	23522294	23524667	56	-674.2823176	0	0.802034192	0.411458913	0.39057528
chr10	28896723	28897786	48	-673.8321613	0	0.869092307	0.439035181	0.430057126
chr13	113639000	113641042	50	-673.7818545	0	0.769637708	0.295452828	0.474184881
chr13	112992529	112994615	75	-673.7011933	0	0.761445356	0.326703535	0.434741821
chr14	72699879	72703684	55	-673.5291739	0	0.800696889	0.44190502	0.358791869
chr22	33882842	33886497	61	-673.3912841	0	0.804422339	0.401365324	0.403057016
chr14	72669968	72671844	51	-673.3699409	0	0.845018186	0.432214959	0.412803227
chr10	133203361	133205347	96	-673.2756731	0	0.702157417	0.364342341	0.337815076
chr5	5358460	5362062	55	-673.2556279	0	0.776402951	0.440341852	0.336061099
chr1	246071650	246073116	35	-673.1916883	0	0.844847999	0.298444877	0.546403122
chr2	239734596	239736273	45	-672.4153318	0	0.811355073	0.338193385	0.473161688
chr14	103717004	103720752	97	-672.0305874	0	0.672009513	0.370167481	0.301842032
chr14	99192442	99197012	83	-671.9960249	0	0.647859694	0.295263747	0.352595947
chr9	123338934	123340688	58	671.6158171	0	0.353010413	0.843393158	0.490382744
chr5	177467073	177468391	49	-671.5861493	0	0.816415123	0.34844377	0.467971353
chr13	78604970	78608432	105	671.493131	0	0.089947097	0.331598638	0.241651541
chr5	177439919	177442269	62	-671.145316	0	0.870180657	0.514725051	0.355455606
chr19	2138156	2140662	75	-671.1270835	0	0.854205175	0.572114624	0.282090551
chr13	35694498	35696826	55	-670.9815794	0	0.870264578	0.477400794	0.392863784
chr12	132698004	132701380	76	-670.9380872	0	0.819765468	0.4723392	0.347426268
chr2	98796385	98801052	73	-670.7763171	0	0.691107856	0.414939805	0.276168051
chr11	61489095	61492955	71	-670.7059191	0	0.839100846	0.500660943	0.338439903
chr5	143226181	143231048	65	-670.6929248	0	0.740228464	0.43770836	0.302520104
chr8	1984788	1987037	49	-669.96692	0	0.784510868	0.398781351	0.385729518
chr10	129758147	129761418	86	-669.8418025	0	0.855738721	0.51536262	0.3403761
chr14	104052838	104055739	53	-668.954814	0	0.938474813	0.602155158	0.336319655
chr9	98834317	98837769	53	-668.9242973	0	0.875461959	0.440274858	0.435187101
chr8	48646608	48650678	63	-668.6566284	0	0.856774776	0.513854654	0.342920122
chr1	6080727	6083537	75	-668.5382271	0	0.600828993	0.300374081	0.300454912
chr16	19180485	19184937	91	-668.4358236	0	0.876754487	0.640859971	0.235894516
chr10	80176413	80183033	77	-668.3939864	0	0.901082448	0.671728197	0.22935425
chr1	1786365	1788935	53	-668.172106	0	0.750054126	0.433446977	0.316607149
chr10	1120354	1121594	50	-667.9179804	0	0.706077327	0.288092737	0.41798459
chr5	585667	589271	62	-667.6376451	0	0.849300376	0.570107636	0.27919274
chr16	28000092	28005366	81	-667.3611868	0	0.741254703	0.390228462	0.351026241
chr11	8086951	8091570	64	-667.1103919	0	0.715388246	0.381322053	0.334066193
chr17	30713064	30716867	86	-666.8435874	0	0.486602366	0.253601696	0.23300067
chr11	61606911	61611916	84	-666.7390943	0	0.835282017	0.596399642	0.238882375
chr4	169059214	169063312	69	-666.5828733	0	0.759285909	0.429804015	0.329481895
chr7	5274195	5277521	78	-665.8962421	0	0.713075337	0.350659575	0.362415762
chr13	114100178	114103039	110	-665.6829505	0	0.525795984	0.236873256	0.288922728
chr11	487688	489382	79	-665.1209104	0	0.840096392	0.496727805	0.343368587
chr19	7720232	7724241	73	-664.9769936	0	0.8654653	0.575125697	0.290339602
chr22	18111520	18114789	52	-664.6349968	0	0.673604075	0.233144025	0.440460049
chr5	3393491	3396029	56	-664.6263653	0	0.593897692	0.264714048	0.329183643
chr1	22805773	22809773	63	-664.2653183	0	0.816065336	0.486668231	0.329397105
chr5	14490969	14493775	66	-664.2314101	0	0.839824493	0.494495824	0.345328669
chr12	65509926	65512975	48	-664.0585761	0	0.765617311	0.325052101	0.44056521
chr2	23548489	23551971	73	-663.7647553	0	0.756649628	0.45679734	0.299852288
chr6	161352811	161356292	81	-663.4456418	0	0.931714513	0.641682813	0.2900317
chr19	10295151	10296790	91	-663.3850377	0	0.499471075	0.230598377	0.268872699
chr16	10557892	10559964	45	-663.0300551	0	0.845328713	0.341088014	0.504240699
chr9	128101712	128105154	84	-662.6571425	0	0.660540555	0.38161631	0.278924245
chr5	175891884	175894652	54	-662.3889233	0	0.829053812	0.422520269	0.406533544
chr17	21208988	21212882	76	-661.7326929	0	0.835195764	0.561474251	0.273721513
chr1	5866011	5868895	80	-661.6298992	0	0.912330932	0.624765416	0.287565516
chr6	166712413	166715986	77	-660.7361939	0	0.768515801	0.431831165	0.336684636
chr11	70582131	70586104	84	-660.622901	0	0.714788255	0.461031969	0.253756286
chr8	122680493	122684156	67	-660.3428813	0	0.831119695	0.50216817	0.328951525
chr10	125208402	125210133	41	-660.298666	0	0.88930708	0.449036097	0.440270984
chr2	63051785	63053860	101	-660.226851	0	0.607221831	0.327173531	0.280048299
chr10	129707355	129708518	43	-660.2065163	0	0.787713993	0.374841039	0.412872954
chr17	1782332	1784266	46	-660.1856919	0	0.801316998	0.343722866	0.457594132
chr14	104421641	104423321	54	-660.1222871	0	0.801792889	0.376146485	0.425646403
chr14	94539106	94544008	84	-659.2671094	0	0.863589133	0.654855855	0.208733278
chr11	134390072	134394562	100	-658.2756899	0	0.639601082	0.400425071	0.23917601
chr22	46101781	46104858	70	-657.6347297	0	0.764068786	0.385180727	0.378888059
chr22	24428515	24433114	80	-657.4587788	0	0.82691849	0.492320603	0.334597887
chr9	133526451	133529294	71	-657.1006306	0	0.787436265	0.417885468	0.369550796
chr5	174725882	174730227	77	657.035192	0	0.181654357	0.60058074	0.418926383
chr15	66093915	66099102	74	-656.9531848	0	0.737214137	0.466659412	0.270554725
chr6	134167173	134170631	71	-656.8803893	0	0.641841222	0.380036269	0.261804953
chr8	22387047	22391062	73	-656.7848938	0	0.870794343	0.535086444	0.335707899
chr16	1323155	1325842	95	-656.7085017	0	0.700376169	0.464133044	0.236243126
chr16	58479089	58485758	97	-656.3872926	0	0.823870073	0.614240039	0.209630034
chr3	53572322	53575783	54	-656.3028369	0	0.910296021	0.572665588	0.337630433
chr2	66437213	66438913	47	-656.0910644	0	0.763316753	0.294961692	0.468355061
chr11	67423280	67424800	50	-655.4728072	0	0.939407555	0.507030988	0.432376567
chr8	6623862	6626894	70	-655.2214634	0	0.914059179	0.615924551	0.298134629
chr9	92663967	92669031	73	-654.9965747	0	0.853108846	0.526410328	0.326698517
chr17	27502256	27507432	80	-654.9083035	0	0.894983325	0.624273997	0.270709328
chr21	44861097	44863742	71	-654.6505756	0	0.933608242	0.626541405	0.307066837
chr19	3510119	3512059	60	-654.6462206	0	0.736342514	0.290705917	0.445636597
chr2	105788752	105793115	75	-654.3819245	0	0.75071244	0.404964142	0.345748298
chr10	129790333	129793108	53	-653.9751537	0	0.923137447	0.597439383	0.325698064
chr1	4612523	4616245	93	-653.5846851	0	0.89840294	0.684568295	0.213834645
chr9	131475855	131478126	81	-652.5239222	0	0.679895101	0.320579802	0.359315299
chr8	390066	394506	82	-652.1641651	0	0.752405038	0.425381932	0.327023106
chr21	44767315	44769657	53	-651.517535	0	0.879025598	0.498313068	0.38071253
chr13	40562545	40565542	46	-650.7942015	0	0.931523699	0.536728343	0.394795356
chr17	2363195	2364909	60	-650.6736436	0	0.816694816	0.412078384	0.404616433
chr19	6270037	6271883	69	-650.4980833	0	0.790987986	0.38887017	0.402117816
chr15	89320725	89324571	68	-650.1672149	0	0.846983222	0.589827509	0.257155713
chr1	3827471	3829369	39	-650.1531976	0	0.788356978	0.300284398	0.48807258
chr15	58864372	58865861	64	-650.0489498	0	0.571869925	0.245303571	0.326566354
chr7	151129461	151131839	74	-649.4787036	0	0.751440211	0.376070376	0.375369836
chr13	111898472	111900995	80	-649.3213323	0	0.791679148	0.487035657	0.304643492
chr2	233456717	233459658	63	-649.2663014	0	0.891927176	0.565296789	0.326630387
chr4	38980417	38985976	63	-649.0774858	0	0.697522943	0.344539879	0.352983064
chr1	6089457	6091924	70	-648.8556488	0	0.840354364	0.509535218	0.330819146
chr2	23451495	23457188	91	-648.3001815	0	0.790650678	0.511726638	0.278924039
chr17	27475256	27479922	61	-648.2936141	0	0.908491465	0.467969237	0.440522228
chr2	240716505	240719368	91	-648.1734961	0	0.737327626	0.50038335	0.236944276
chr5	178366307	178368550	63	-647.8982556	0	0.900327201	0.585289879	0.315037321
chr8	143902992	143905003	42	-647.8649305	0	0.804022898	0.324725239	0.479297659
chr17	78369410	78372261	56	-647.5533466	0	0.759885035	0.413664981	0.346220053
chr21	32949868	32954015	52	-647.1024888	0	0.900255596	0.591919606	0.30833599
chr14	99229399	99232997	94	-646.7714133	0	0.582757219	0.256519359	0.32623786
chr12	124486231	124489240	80	-646.680751	0	0.70747874	0.397628853	0.309849887
chr9	128626961	128630156	73	-646.4609183	0	0.655496395	0.366589568	0.288906827
chr1	170665128	170667917	102	645.9581207	0	0.412518253	0.786037076	0.373518823
chr13	109125845	109128205	49	-645.7118674	0	0.688406855	0.317766613	0.370640242
chr11	71282391	71284745	52	-645.3529986	0	0.910483137	0.47896596	0.431517176
chr4	148434659	148437069	41	-645.175067	0	0.824315259	0.279399529	0.544915731
chr7	5496690	5497929	42	-645.069925	0	0.919929419	0.406512439	0.51341698
chr14	75468065	75471002	71	-645.0004645	0	0.837870266	0.444640237	0.393230029
chr1	4742755	4747047	78	-644.4301721	0	0.75568257	0.514035663	0.241646907
chr18	48779365	48782954	74	-644.3729489	0	0.622849185	0.302426499	0.320422686
chr17	74048459	74051845	61	-643.9899355	0	0.834343606	0.491491508	0.342852099
chr18	75242683	75246617	69	-643.9663774	0	0.862581257	0.455929835	0.406651422
chr1	44648787	44651489	61	-643.5476607	0	0.866519006	0.520638533	0.345880472
chr12	125243451	125247145	73	-643.3682232	0	0.62519042	0.32223324	0.30295718
chr11	68436762	68439006	69	-643.3298506	0	0.76134054	0.292652525	0.468688016
chr1	11922982	11925308	65	-643.2180183	0	0.65562057	0.298924322	0.356696248
chr11	47153099	47156658	57	-643.1670538	0	0.668750916	0.31873867	0.350012246
chr21	46056335	46057700	64	-643.0581675	0	0.728666857	0.303557418	0.425109439
chr2	25366865	25370193	65	-642.8997456	0	0.83794354	0.537573376	0.300370164
chr15	91921790	91925845	58	-642.7683442	0	0.729457305	0.357906693	0.371550611
chr22	46965001	46967256	76	-642.4104218	0	0.864935305	0.465518531	0.399416774
chr9	36889258	36894586	86	-641.7956805	0	0.837238786	0.649164917	0.188073868
chr11	125136495	125141562	78	-641.7350397	0	0.880931083	0.616379642	0.264551441
chr14	91323504	91326276	63	-640.987848	0	0.59796859	0.279684208	0.318284381
chr9	86807001	86810732	64	-640.0050026	0	0.792328812	0.504524987	0.287803825
chr14	104282548	104286135	88	-639.7168489	0	0.799546897	0.546152474	0.253394423
chr20	49909358	49913078	76	-639.4266675	0	0.646459467	0.407394107	0.23906536
chr9	132125411	132127591	50	-639.0133027	0	0.927475361	0.546954567	0.380520794
chr1	42170411	42174634	60	-638.6371667	0	0.669695278	0.407566957	0.262128321
chr4	8376416	8377963	58	-638.3754246	0	0.924770686	0.460575536	0.464195149
chr13	110627220	110631497	91	-637.9957403	0	0.550170669	0.332309228	0.217861441
chr12	51806362	51808230	45	-637.8176297	0	0.874458943	0.491415727	0.383043216
chr2	235958318	235959851	65	-637.5038435	0	0.85284054	0.504032585	0.348807954
chr10	131812461	131813580	28	-637.3451318	0	0.878858392	0.306227326	0.572631066
chr16	87411871	87413395	74	-637.2500667	0	0.683738078	0.372151361	0.311586717
chr19	29308423	29313410	70	-637.224506	0	0.755262216	0.415086729	0.340175486
chr7	75888000	75892099	92	-637.1143097	0	0.674858723	0.384053821	0.290804902
chr1	5984361	5988295	67	-636.7350067	0	0.69268374	0.39961492	0.29306882
chr8	38902175	38907114	62	-636.5074968	0	0.76998945	0.424954142	0.345035308
chr11	134372539	134375697	75	-636.4187691	0	0.763028638	0.462844607	0.30018403
chr2	240727395	240729471	57	-636.2999279	0	0.810407684	0.411924918	0.398482765
chr21	45801953	45805802	74	-636.2077743	0	0.876873123	0.487893389	0.388979734
chr2	2463807	2465628	40	-636.0888345	0	0.927774487	0.461675158	0.466099328
chr17	2980554	2983594	75	-636.0361752	0	0.804779558	0.495806368	0.308973189
chr19	47448326	47453433	83	-635.5069116	0	0.648291099	0.346335608	0.30195549
chr9	969990	971480	96	-635.3566161	0	0.345345485	0.132678785	0.2126667
chr3	126958105	126961982	74	-634.9175513	0	0.717351223	0.442247571	0.275103652
chr1	11539812	11542224	53	-634.6255984	0	0.846765311	0.467397733	0.379367579
chr1	228398593	228401490	60	-634.5031575	0	0.781139781	0.435850735	0.345289046
chr1	16622820	16624851	50	-634.2262124	0	0.867913688	0.544319587	0.323594101
chr9	89392968	89396813	68	-633.9519088	0	0.711667453	0.42490778	0.286759673
chr11	61684739	61689024	95	-633.7951828	0	0.686336535	0.372258239	0.314078296
chr7	44269338	44274251	82	-633.6953233	0	0.679984016	0.398736021	0.281247995
chr15	26736531	26740769	61	-633.5768918	0	0.75135026	0.403444988	0.347905272
chr5	124646663	124649909	58	-633.503606	0	0.836743955	0.542191906	0.294552048
chr16	28871861	28873615	45	-633.4481499	0	0.883385988	0.38564382	0.497742168
chr1	11448179	11451378	77	-633.1630667	0	0.8905233	0.61043132	0.28009198
chr19	49727185	49728980	46	-632.7567964	0	0.793493524	0.319113503	0.474380021
chr1	55062912	55064842	48	-632.2911284	0	0.725050762	0.370873734	0.354177029
chr2	25370500	25374113	83	-632.2558773	0	0.824516949	0.558973092	0.265543857
chr2	235676698	235680561	72	-632.1141509	0	0.719732559	0.336807019	0.38292554
chr5	177334055	177336724	67	-632.0204752	0	0.887562762	0.626448684	0.261114078
chr7	152825475	152830270	96	-631.6071886	0	0.603675947	0.313335067	0.290340879
chr1	16764034	16766635	57	-631.440541	0	0.801581657	0.435110406	0.366471251
chr12	124520033	124524029	91	-631.1641785	0	0.763241045	0.525352249	0.237888796
chr5	168107595	168113154	64	-630.9557586	0	0.842418095	0.526479932	0.315938163
chr12	47978918	47983128	76	-630.7720335	0	0.861427841	0.547558571	0.313869269
chr12	123069285	123072264	51	-630.563855	0	0.809085038	0.39393134	0.415153698
chr17	11298694	11302114	42	-630.3101293	0	0.913826785	0.515197192	0.398629593
chr8	122796841	122801512	69	-630.0187584	0	0.89980216	0.626667927	0.273134233
chr9	87515688	87519922	59	-629.9135802	0	0.81329246	0.437491028	0.375801432
chr4	150255335	150257053	49	-629.8825699	0	0.726650825	0.259666964	0.466983861
chr19	18856098	18858482	67	-629.862495	0	0.804134122	0.447459105	0.356675017
chr9	124289459	124292706	74	-629.5518183	0	0.91435859	0.666806025	0.247552564
chr10	71834425	71839810	96	-629.378527	0	0.540933396	0.359209146	0.18172425
chr2	16226267	16228525	48	-629.2016435	0	0.695205433	0.388764135	0.306441298
chr19	2239838	2242164	81	-628.9947772	0	0.678072957	0.345833754	0.332239203
chr2	240587925	240590304	43	-628.9720485	0	0.836702624	0.436080156	0.400622468
chr9	127883206	127885922	53	-628.5621315	0	0.752312417	0.414146934	0.338165483
chr11	45469265	45476664	75	-628.139232	0	0.911048022	0.651512339	0.259535683
chr21	31251242	31256351	77	-627.979665	0	0.74469423	0.395798744	0.348895487
chr11	64854692	64856894	55	-626.9225224	0	0.947513526	0.535929067	0.411584458
chr19	47465782	47468827	80	-626.8861927	0	0.675774293	0.312838283	0.36293601
chr16	4441735	4443611	40	-626.8506417	0	0.831521512	0.352833229	0.478688283
chr17	79950479	79952582	76	-626.7475959	0	0.828898163	0.442985635	0.385912527
chr4	10073832	10076982	63	-625.9471556	0	0.7447763	0.401904691	0.342871609
chr22	36372631	36376570	64	-625.8303232	0	0.874314861	0.571429165	0.302885696
chr12	130521304	130527319	95	-625.7595867	0	0.730512263	0.510089368	0.220422895
chr2	205705245	205709993	69	-625.6299348	0	0.755744127	0.451386952	0.304357175
chr14	101898580	101901680	53	-625.3450023	0	0.82183194	0.479560823	0.342271117
chr21	36790358	36793356	61	-625.1814369	0	0.770153283	0.420941676	0.349211607
chr7	2417165	2419773	47	-624.8068533	0	0.889834946	0.477626293	0.412208652
chr17	4487776	4489751	56	-624.1473347	0	0.79493049	0.375750448	0.419180042
chr18	58375599	58379867	79	-624.1404668	0	0.799633367	0.516806749	0.282826618
chr18	76055617	76057461	47	-624.1381503	0	0.911760322	0.498470981	0.413289341
chr20	25293000	25297736	90	-624.0264258	0	0.733962582	0.530987882	0.2029747
chr19	5691888	5694031	69	-623.9993958	0	0.673760859	0.375550963	0.298209896
chr6	34447205	34449906	58	-623.570259	0	0.803386422	0.477806088	0.325580334
chr10	125041302	125044806	70	-623.1119438	0	0.901909044	0.634315097	0.267593947
chr20	50591822	50595848	79	-622.9191603	0	0.829615843	0.570009317	0.259606526
chr2	233439927	233441510	43	-622.6224216	0	0.855038851	0.448648187	0.406390664
chr17	2394476	2397313	76	-622.4333866	0	0.725527075	0.347867493	0.377659582
chr9	130884707	130885971	59	-622.4089193	0	0.804942891	0.379955291	0.4249876
chr17	76088709	76090336	53	-622.2390957	0	0.893312842	0.431758023	0.461554819
chr20	63205571	63208085	60	-621.529937	0	0.782336173	0.455307029	0.327029145
chr17	7221540	7225474	71	-621.5001989	0	0.700648713	0.445529242	0.25511947
chr16	986944	988771	72	-621.4693769	0	0.61263267	0.311839505	0.300793165
chr2	131124541	131127369	48	-621.3737856	0	0.821655036	0.501192398	0.320462638
chr6	5302185	5305018	39	-621.2936324	0	0.910960659	0.411627573	0.499333086
chr3	49656205	49658755	83	-621.2859375	0	0.654127402	0.333954401	0.320173001
chr10	133089604	133092484	85	621.1840007	0	0.444332305	0.745376798	0.301044493
chr19	18694593	18697461	77	-620.0479648	0	0.942683367	0.701767893	0.240915475
chr12	124757766	124759573	51	-619.9105645	0	0.777269247	0.369643923	0.407625324
chr22	21933159	21934863	68	-619.9098937	0	0.858853427	0.563132723	0.295720703
chr2	219506261	219509033	47	-619.722626	0	0.766851972	0.329363439	0.437488533
chr8	799528	801965	50	-619.7142254	0	0.84212765	0.375466405	0.466661245
chr20	48163890	48166401	51	-619.3565533	0	0.900135644	0.555839983	0.34429566
chr7	149879110	149883504	80	-619.3100792	0	0.618244562	0.335326244	0.282918318
chr16	1538255	1540513	78	-619.1310259	0	0.915808727	0.500945749	0.414862978
chr7	102438751	102442365	82	-619.046631	0	0.868508988	0.64547355	0.223035438
chr8	144223071	144225187	49	-618.7718115	0	0.819243516	0.367891613	0.451351903
chr2	174482887	174485650	41	-618.5656589	0	0.802667765	0.415493363	0.387174402
chr2	10330786	10332634	52	-618.2086636	0	0.858373258	0.4424925	0.415880758
chr21	31968939	31973108	56	-618.2013679	0	0.76093159	0.380863761	0.380067829
chr20	58222249	58225916	68	-618.0786789	0	0.846483443	0.493091015	0.353392428
chr2	241869810	241871933	78	-617.8415563	0	0.572071572	0.137460826	0.434610746
chr11	45914302	45915834	45	-617.6975661	0	0.893232382	0.409201918	0.484030464
chr7	5687925	5692490	65	-617.4818037	0	0.694566314	0.408872639	0.285693675
chr6	157184478	157187550	53	-617.1827726	0	0.700984834	0.355283654	0.345701179
chr2	129912654	129916725	59	-617.1387725	0	0.929350278	0.65154127	0.277809008
chr19	38072531	38074565	41	-617.0941038	0	0.808079816	0.336993965	0.471085851
chr10	132231547	132234182	82	-616.4830136	0	0.796153964	0.523986894	0.27216707
chr18	11860508	11863035	48	-615.7783522	0	0.922116477	0.510408926	0.41170755
chr19	16337971	16339630	48	-615.7699462	0	0.834574608	0.418953355	0.415621253
chr2	71389004	71393121	59	-615.7136853	0	0.863114303	0.587955355	0.275158948
chr11	68811948	68813029	34	-615.202413	0	0.927758627	0.409080564	0.518678063
chr9	126375302	126378278	48	-614.8403245	0	0.720292565	0.330699142	0.389593423
chr18	78292057	78295136	62	-614.7801102	0	0.495155492	0.220754761	0.274400731
chr12	124460825	124464354	106	-614.7025335	0	0.684896414	0.460692708	0.224203706
chr11	126356871	126360725	75	-613.9047059	0	0.681551496	0.356798632	0.324752864
chr18	48573713	48577005	75	-613.2898827	0	0.721720434	0.454379507	0.267340926
chr22	48579991	48582240	81	-613.0153188	0	0.619036361	0.320178352	0.298858009
chr18	76462835	76464350	44	-612.9565002	0	0.856375478	0.402915747	0.453459731
chr17	77153103	77156859	55	-612.7495847	0	0.686525392	0.370000144	0.316525248
chr11	48004724	48009416	76	-612.5413459	0	0.843987331	0.598217942	0.245769389
chr3	172199856	172204270	49	-612.522806	0	0.877967816	0.530505847	0.347461969
chr2	240257383	240258370	46	612.3634112	0	0.443952988	0.872917925	0.428964937
chr11	66624218	66625643	50	-612.227353	0	0.778292275	0.385916515	0.39237576
chr10	128811449	128813535	45	-611.8633953	0	0.825509722	0.41906903	0.406440692
chr9	87611302	87616127	57	-611.8282359	0	0.837605399	0.519795608	0.31780979
chr1	230751743	230754687	58	-611.300345	0	0.661861672	0.252677234	0.409184438
chr12	124527325	124529788	65	-611.2726944	0	0.86427497	0.499660459	0.364614511
chr22	46097515	46101341	75	-610.8804564	0	0.796877705	0.525189034	0.271688671
chr20	58701601	58703902	65	-610.8122937	0	0.924471999	0.57530942	0.349162579
chr16	19872077	19873332	48	-610.7469688	0	0.848936449	0.313344799	0.535591651
chr14	90778243	90781982	63	-610.7407723	0	0.861037388	0.592204973	0.268832415
chr16	15536652	15541687	78	-610.6708855	0	0.780310962	0.473674735	0.306636227
chr4	2731405	2732697	49	-610.6621687	0	0.694736508	0.265441719	0.429294789
chr22	48484619	48488976	72	-610.4596358	0	0.750185895	0.45534077	0.294845125
chr19	55390187	55394401	84	-610.1852119	0	0.634679717	0.306960266	0.327719451
chr1	227748069	227751068	60	-610.0451346	0	0.743460334	0.483723046	0.259737288
chr9	131420862	131424092	67	-609.4133421	0	0.538583537	0.300194996	0.238388541
chr9	131408761	131412918	80	-609.2053288	0	0.70044376	0.470560439	0.229883321
chr12	113292257	113296554	83	-609.1207036	0	0.924422197	0.576676776	0.347745421
chr3	114337780	114340672	39	-609.0976507	0	0.928699482	0.507677767	0.421021716
chr4	10101181	10105521	75	-608.999069	0	0.637237157	0.328509405	0.308727752
chr12	110658484	110661599	56	-608.9282758	0	0.91116369	0.635034266	0.276129424
chr12	132373874	132377268	96	-608.8061469	0	0.784207996	0.563213515	0.220994481
chr2	112164375	112169823	95	-608.7916734	0	0.802311789	0.579060004	0.223251785
chr1	214013562	214017039	55	-608.6032223	0	0.87991252	0.410252305	0.469660215
chr12	19444935	19448899	70	-608.4079208	0	0.837396832	0.587449876	0.249946956
chr12	123250647	123255106	91	-608.0007254	0	0.590724498	0.401275962	0.189448536
chr4	1216613	1217980	55	-607.7814354	0	0.834397447	0.396937803	0.437459644
chr9	123373058	123374519	86	-607.7331235	0	0.462016177	0.162568077	0.2994481
chr4	2701504	2704521	59	-607.6970079	0	0.822921215	0.505454075	0.31746714
chr20	63013967	63016383	60	-607.4862464	0	0.710685614	0.350764156	0.359921458
chr16	71849398	71851892	61	-607.3370732	0	0.850471144	0.519318832	0.331152312
chr11	120516009	120517822	61	-607.2815423	0	0.714345182	0.309900324	0.404444858
chr22	27441474	27443295	52	-607.2674065	0	0.912633933	0.460229675	0.452404258
chr20	20303187	20305147	64	-607.2015255	0	0.801115226	0.385332093	0.415783133
chr17	27466052	27470655	73	-606.7852901	0	0.920161612	0.647962245	0.272199366
chr5	171492457	171494744	51	-606.7740327	0	0.810464514	0.410020106	0.400444408
chr1	28865045	28869428	65	-606.7607456	0	0.861320513	0.573252039	0.288068474
chr22	26312255	26315855	53	-606.6037322	0	0.874401918	0.486598154	0.387803764
chr13	33610096	33611889	44	-606.525927	0	0.668014388	0.162620966	0.505393422
chr4	2946770	2948654	46	-606.3612866	0	0.89717414	0.535302763	0.361871376
chr7	44310356	44314804	72	-606.2908369	0	0.837383259	0.562557809	0.27482545
chr3	15277013	15281286	68	-606.2420198	0	0.777731262	0.515244194	0.262487068
chr19	18760861	18763343	61	-605.9802356	0	0.874530523	0.399878294	0.474652229
chr16	7312717	7314990	45	-605.8985201	0	0.784359403	0.36632295	0.418036454
chr1	11746197	11747870	40	-605.7623421	0	0.922696896	0.515689086	0.407007811
chr19	6412206	6415168	95	-605.3137448	0	0.614493021	0.311480097	0.303012924
chr16	88356527	88358492	59	-604.9355783	0	0.881643326	0.504808177	0.37683515
chr8	60847428	60851379	53	-604.6684974	0	0.774105256	0.333496131	0.440609126
chr16	85148773	85150302	43	-604.5633903	0	0.80682821	0.340398704	0.466429505
chr22	38827957	38831956	74	-604.4428084	0	0.595875203	0.252695591	0.343179612
chr20	25221682	25224573	76	-604.3300896	0	0.887508308	0.582253551	0.305254757
chr19	16380374	16382872	75	-603.6070843	0	0.828091435	0.534464954	0.293626481
chr1	16925726	16928421	51	-603.582895	0	0.817398013	0.451125018	0.366272995
chr7	153216219	153217562	31	-603.4125304	0	0.805478435	0.24225403	0.563224405
chr22	33685727	33690399	62	-603.389697	0	0.687938934	0.37452314	0.313415795
chr17	66577107	66581030	75	-603.3806029	0	0.890339564	0.649835831	0.240503732
chr16	69924286	69927606	77	-602.945244	0	0.757182572	0.424514188	0.332668384
chr11	70443380	70445516	68	-602.8966495	0	0.873378625	0.454054679	0.419323947
chr1	24275665	24279830	50	-602.5957828	0	0.822324736	0.480483009	0.341841727
chr1	8003704	8005454	38	-602.523159	0	0.743082889	0.286720753	0.456362136
chr10	2243266	2245427	45	-602.5126828	0	0.870304041	0.449472094	0.420831947
chr2	119229564	119231791	48	-602.3195441	0	0.892623116	0.402241999	0.490381117
chr12	124384209	124386869	86	-602.2434743	0	0.58910954	0.25410193	0.33500761
chr1	9465865	9467797	48	-602.2417861	0	0.913780902	0.559907013	0.353873888
chr16	68359762	68363484	86	-602.1458666	0	0.771324583	0.449416539	0.321908044
chr14	65788340	65791811	55	-601.8802006	0	0.843838664	0.53326903	0.310569634
chr16	27494261	27497699	64	-601.6688206	0	0.738098013	0.388000373	0.350097641
chr22	38816134	38821451	72	-600.7375602	0	0.662665652	0.381245388	0.281420263
chr17	39653296	39658187	80	-600.5598466	0	0.862819227	0.573355066	0.289464161
chr16	88936270	88937364	47	-600.4505231	0	0.854414469	0.439611848	0.414802621
chr1	230416344	230418869	32	-600.2658927	0	0.770132426	0.224952263	0.545180163
chr16	67543679	67548613	88	-599.9308761	0	0.53035551	0.296468411	0.2338871
chr19	38082495	38084788	64	-599.5864802	0	0.948631422	0.503027691	0.445603731
chr2	106103049	106106359	65	-599.3650953	0	0.737206071	0.458459481	0.27874659
chr4	183938063	183941930	71	-599.3097813	0	0.863876984	0.588496206	0.275380779
chr16	83923543	83925369	53	-598.7914246	0	0.914250829	0.474514573	0.439736256
chr4	123351079	123352463	40	-598.7905131	0	0.843157295	0.447092966	0.39606433
chr7	73899272	73901129	40	-598.7308096	0	0.877512	0.416090387	0.461421613
chr14	103014114	103016343	44	-598.3755586	0	0.806020202	0.417300491	0.388719711
chr14	72649708	72652470	39	-598.3697372	0	0.872686918	0.508892377	0.363794541
chr16	85484256	85486860	88	-598.1220001	0	0.649996336	0.306966457	0.34302988
chr1	11751631	11753368	45	-598.0647544	0	0.918724927	0.534948614	0.383776313
chr17	79249549	79251360	48	-598.0082836	0	0.826739016	0.365830835	0.46090818
chr1	47577272	47579221	39	-597.7864594	0	0.862241822	0.438568849	0.423672973
chr18	79506961	79508325	67	-597.7376348	0	0.572335662	0.244819101	0.32751656
chr1	181205589	181209610	63	-597.7122342	0	0.755126687	0.463323471	0.291803216
chr12	124514969	124517193	55	-597.6768947	0	0.84291781	0.401226031	0.441691779
chr10	133364935	133366348	50	-597.5320619	0	0.805527806	0.425617712	0.379910094
chr2	10028670	10031108	61	-597.4313556	0	0.800526115	0.396515186	0.404010929
chr7	5396125	5397814	43	-597.1748434	0	0.810167604	0.386114639	0.424052966
chr18	58103409	58108710	70	-596.9853322	0	0.80179939	0.534800222	0.266999167
chr16	89405553	89409379	93	-596.8809188	0	0.82596338	0.586767811	0.239195569
chr16	89359721	89364056	70	-596.5350213	0	0.792178346	0.533487371	0.258690975
chr4	1841861	1844037	59	-596.2941357	0	0.793909008	0.452959805	0.340949203
chr18	10925340	10927568	46	-595.6891211	0	0.787848973	0.445129073	0.3427199
chr1	7372015	7373530	40	-595.6548359	0	0.795574388	0.309361917	0.486212471
chr5	447589	449451	58	-595.0410647	0	0.828009612	0.476770877	0.351238735
chr5	169296293	169300165	66	-595.0091709	0	0.494781632	0.223456819	0.271324813
chr22	23207403	23211756	89	-594.8956589	0	0.833562963	0.556991636	0.276571326
chr17	1965912	1969769	79	-594.680497	0	0.751763341	0.484027492	0.267735849
chr7	29400466	29403037	49	-594.4490139	0	0.782116036	0.371364555	0.410751481
chr4	138890165	138893062	46	-594.2530734	0	0.907091934	0.598959416	0.308132518
chr21	37709101	37711881	52	-594.2131413	0	0.658449931	0.301322357	0.357127574
chr4	3749669	3751601	43	-594.1743918	0	0.732788881	0.318660206	0.414128676
chr18	58225187	58230671	74	-594.1553334	0	0.800686646	0.601644719	0.199041928
chr14	99401093	99404508	43	-593.8858361	0	0.936056644	0.557696425	0.378360219
chr4	183916630	183920367	71	-593.8134744	0	0.706311636	0.387225889	0.319085747
chr3	24984203	24987070	31	-593.2619594	0	0.832847277	0.294013331	0.538833946
chr13	21898607	21903161	65	-593.200714	0	0.873315588	0.658563768	0.214751821
chr7	75414304	75416587	62	-593.1816415	0	0.677560293	0.332237589	0.345322703
chr3	126024021	126027339	59	-592.8548308	0	0.883437324	0.493538623	0.389898701
chr5	61736302	61738911	38	-592.4891447	0	0.785170263	0.385779431	0.399390833
chr5	6058620	6062353	53	-592.3162282	0	0.836586544	0.547842593	0.288743951
chr12	113140559	113144405	72	-591.8616692	0	0.728052987	0.491386725	0.236666262
chr6	1573377	1575935	45	-591.8196139	0	0.89723868	0.532174045	0.365064635
chr3	126910823	126914576	59	-591.5779755	0	0.74544747	0.405908904	0.339538566
chr7	132319759	132325270	64	-591.4898501	0	0.864523916	0.555999737	0.308524178
chr5	10122803	10125620	46	-591.4182829	0	0.820437606	0.480590973	0.339846633
chr2	108920145	108923668	60	-591.2478668	0	0.89406664	0.611394905	0.282671734
chr12	124805407	124808221	76	-591.1509983	0	0.843464956	0.547413756	0.2960512
chr14	96088616	96092489	70	-590.7598051	0	0.734663364	0.470526207	0.264137156
chr7	158097259	158098179	50	-590.4690448	0	0.801623124	0.38833647	0.413286654
chr2	120819949	120821495	38	-590.390829	0	0.832105957	0.432253847	0.39985211
chr2	121901864	121904786	64	-590.1939831	0	0.823677598	0.481453328	0.34222427
chr17	72475970	72478539	52	-589.8554459	0	0.843542212	0.506759286	0.336782926
chr11	114180697	114184218	60	-589.1781932	0	0.653154202	0.363036604	0.290117598
chr2	25588363	25593396	86	-588.768663	0	0.857444163	0.586566505	0.270877659
chr22	48516012	48518506	74	-588.2533478	0	0.830086774	0.488332156	0.341754618
chr1	19465833	19469284	58	-588.1829658	0	0.822455956	0.534568202	0.287887754
chr1	1839326	1842913	64	-588.0465068	0	0.771789598	0.534785181	0.237004417
chr10	110679302	110681248	41	-588.0366951	0	0.792400734	0.407436803	0.384963932
chr9	126670266	126672127	56	-587.9058209	0	0.815957179	0.48974372	0.32621346
chr19	16366278	16369430	64	-587.8557316	0	0.688691524	0.323452749	0.365238774
chr2	240285498	240288614	55	-587.8504963	0	0.880758962	0.562430246	0.318328716
chr1	6506652	6509122	53	-587.6000006	0	0.773642357	0.420254182	0.353388175
chr17	19546467	19548827	44	-587.2126828	0	0.882250907	0.45602305	0.426227857
chr19	52203210	52208293	62	-587.1764958	0	0.869478019	0.595284146	0.274193873
chr19	11042278	11044935	52	-587.0284752	0	0.787508797	0.405558953	0.381949844
chr4	118584495	118587228	45	-587.0279878	0	0.700456728	0.350408998	0.350047729
chr22	48102979	48106380	82	-586.9447836	0	0.685697994	0.421123585	0.264574409
chr10	6876765	6880317	50	-586.7677274	0	0.890694842	0.553701224	0.336993618
chr8	64605542	64607870	35	-586.566025	0	0.783576468	0.287743519	0.495832949
chr20	63540197	63540985	44	-586.265455	0	0.709981186	0.278029527	0.431951659
chr12	57609108	57611005	63	-585.5716118	0	0.433239203	0.16578281	0.267456393
chr12	113232130	113234115	50	-585.4625916	0	0.762126338	0.322946105	0.439180233
chr14	96104247	96107097	58	-585.3940997	0	0.852202216	0.496013432	0.356188784
chr19	48989338	48992157	73	-585.3853081	0	0.818820956	0.563636686	0.25518427
chr16	30996282	30998738	83	-585.2230087	0	0.557950909	0.336957567	0.220993342
chr1	19343895	19346212	58	-585.2015248	0	0.688909409	0.351142541	0.337766867
chr22	26910019	26913535	63	-585.0267311	0	0.840767718	0.545598031	0.295169688
chr19	49922771	49924684	50	-584.8833815	0	0.899084416	0.463969459	0.435114956
chr19	40664192	40668326	87	-584.3479188	0	0.680135242	0.417394381	0.262740862
chr22	49530847	49532198	37	-583.8250495	0	0.829374476	0.321444839	0.507929637
chr19	46403687	46405502	84	-583.5782608	0	0.740038163	0.496957164	0.243080998
chr19	37978702	37982501	69	-583.4383219	0	0.813788994	0.509550561	0.304238432
chr4	1990693	1993004	81	-583.3810106	0	0.694267112	0.415843798	0.278423314
chr10	131769244	131770813	36	-583.3626214	0	0.894786766	0.389097867	0.505688899
chr9	136411497	136414668	54	-583.2345644	0	0.836607976	0.473594641	0.363013335
chr1	14790655	14792585	37	-583.0640672	0	0.833201513	0.340737378	0.492464136
chr13	112130196	112132459	79	-583.008705	0	0.581486666	0.241430714	0.340055952
chr5	177612022	177614579	47	-582.8705927	0	0.867735837	0.501685801	0.366050037
chr5	179605491	179607706	58	-582.4864222	0	0.560459639	0.212444251	0.348015388
chr7	4724761	4727231	85	-582.4751296	0	0.643680007	0.286781089	0.356898919
chr21	44038854	44040492	38	-582.4337729	0	0.937419911	0.511590378	0.425829533
chr19	55253813	55257391	81	-582.2054886	0	0.557397341	0.296044583	0.261352758
chr10	43217346	43221082	65	-582.1963547	0	0.642432609	0.38193237	0.260500239
chr7	36179657	36183435	57	-582.1793507	0	0.826848273	0.480929811	0.345918462
chr20	37929094	37932598	76	-582.1330811	0	0.871211232	0.608571661	0.26263957
chr14	64715021	64717287	45	-581.651645	0	0.856134781	0.440853788	0.415280993
chr11	70593961	70597003	80	-581.6220414	0	0.621782438	0.351634028	0.27014841
chr22	48720781	48724873	86	-581.4011512	0	0.900653434	0.707728595	0.192924839
chr12	109231974	109235739	62	-581.3585185	0	0.937160836	0.655745464	0.281415372
chr6	4606183	4609133	62	-581.0607819	0	0.757500547	0.479884224	0.277616323
chr10	118472425	118474766	38	-581.0171858	0	0.704043825	0.286757161	0.417286664
chr15	89093450	89097023	59	-580.8586435	0	0.819461089	0.544408659	0.27505243
chr7	100540476	100542303	39	-580.6698647	0	0.757474154	0.273680248	0.483793907
chr19	11030736	11032202	48	-580.6545703	0	0.832927076	0.385703507	0.447223569
chr2	25300989	25304643	81	-580.5589847	0	0.564939396	0.294390587	0.270548809
chr11	114102098	114107649	73	-580.4814925	0	0.754155591	0.457912437	0.296243154
chr12	132040613	132043508	49	-580.3028285	0	0.829798492	0.515205711	0.314592781
chr2	46180932	46183077	35	-580.2255751	0	0.880958215	0.372990261	0.507967954
chr7	139635096	139636328	37	-579.8724519	0	0.872807424	0.459990996	0.412816428
chr2	101352533	101356336	64	-579.8105331	0	0.859111935	0.588736751	0.270375184
chr10	33178921	33182544	49	-579.8043766	0	0.694050863	0.355872919	0.338177944
chr5	125348099	125349919	26	-579.8013932	0	0.781800837	0.242564751	0.539236085
chr9	95137104	95139615	57	-579.7932978	0	0.804619316	0.325235137	0.479384178
chr12	55700356	55704179	68	-579.7881882	0	0.951187868	0.61828077	0.332907098
chr13	112859684	112862539	66	-579.7852263	0	0.851322506	0.604354294	0.246968212
chr4	666292	668040	52	-579.5976414	0	0.803299332	0.388357254	0.414942078
chr14	99349004	99352289	60	-579.2233967	0	0.710918204	0.31764019	0.393278014
chr3	51392527	51394054	68	-579.1186593	0	0.883536455	0.49581339	0.387723065
chr19	37965342	37967690	48	-579.0585489	0	0.766417154	0.336144388	0.430272767
chr1	230316284	230319598	73	-578.9778293	0	0.79622856	0.543629485	0.252599075
chr11	69152113	69153864	54	-578.8054101	0	0.717565654	0.293452587	0.424113067
chr10	33309364	33311571	53	-578.0426823	0	0.940711971	0.479763847	0.460948124
chr19	18749825	18752443	56	-578.0363403	0	0.665550309	0.333575066	0.331975243
chr2	20638783	20642256	72	-578.0211299	0	0.755370845	0.499692989	0.255677855
chr19	4877636	4879057	46	-577.9330259	0	0.735299361	0.301544085	0.433755276
chr16	3471577	3474029	49	-577.7934179	0	0.884479441	0.457746904	0.426732537
chr2	131518328	131520545	62	-577.6929676	0	0.889141487	0.558417632	0.330723855
chr9	972300	973275	75	-577.6720561	0	0.333322178	0.1210631	0.212259078
chr4	7033129	7035228	54	-577.663022	0	0.862884696	0.441949692	0.420935004
chr10	45179364	45182366	63	-577.4705495	0	0.852462529	0.501426353	0.351036176
chr11	121624845	121630164	67	-577.4271125	0	0.839959131	0.565404399	0.274554732
chr4	148080752	148083906	59	-577.2067558	0	0.919166346	0.60492964	0.314236707
chr1	236893821	236896900	55	-576.7659454	0	0.648444956	0.234698741	0.413746215
chr15	85761481	85764409	69	-576.7532822	0	0.713586955	0.349423482	0.364163473
chr11	118059068	118062467	48	-576.6707248	0	0.840111811	0.481658261	0.35845355
chr4	2070623	2072863	61	-576.644645	0	0.729429263	0.425756383	0.30367288
chr7	155554908	155555822	35	-576.1644248	0	0.809866551	0.264381141	0.54548541
chr18	32286378	32288079	42	-576.0538812	0	0.868363855	0.455481136	0.412882719
chr19	18834507	18838588	64	-575.8416138	0	0.846371657	0.588174267	0.25819739
chr13	35714195	35717790	52	-575.776397	0	0.833567394	0.492850115	0.340717279
chr10	97138578	97142051	71	-575.7068614	0	0.740193203	0.434362436	0.305830767
chr20	25249732	25252875	53	-575.6884843	0	0.805921363	0.408789577	0.397131786
chr7	148800108	148801798	49	-575.5349808	0	0.924441586	0.621029622	0.303411964
chr13	35470296	35471738	76	-575.4545527	0	0.651505401	0.446768336	0.204737064
chr1	208053661	208055893	43	-575.23647	0	0.801786211	0.445864179	0.355922032
chr16	85309312	85310487	45	-575.2024988	0	0.749159271	0.244509032	0.504650239
chr4	3218123	3221646	65	-575.179392	0	0.781978724	0.560104426	0.221874298
chr3	140343016	140346744	42	-575.1212776	0	0.825243612	0.367983547	0.457260064
chr16	3454948	3457352	59	-575.0329806	0	0.788267581	0.465533513	0.322734068
chr8	9995618	9999043	55	-574.9201219	0	0.639403157	0.283139861	0.356263296
chr21	45457640	45458977	40	-574.8942747	0	0.866713533	0.381992015	0.484721518
chr17	79315453	79317604	54	-574.8309557	0	0.760927718	0.401858821	0.359068897
chr21	43191578	43193696	41	-574.3779253	0	0.830829146	0.344567693	0.486261453
chr11	64209524	64211276	48	-574.2866423	0	0.898164834	0.4980135	0.400151334
chr5	180612774	180614137	38	-574.2722083	0	0.952063562	0.462086035	0.489977527
chr16	27799125	27801509	47	-574.1789654	0	0.784123767	0.380764428	0.403359339
chr1	5994544	5997882	71	-573.8523808	0	0.71536848	0.399393279	0.3159752
chr8	101136653	101138614	41	-573.8067707	0	0.869011631	0.398063334	0.470948297
chr9	105295330	105300122	54	-573.7054291	0	0.783699855	0.505846765	0.27785309
chr2	119225683	119228454	47	-573.5743284	0	0.911145607	0.458527385	0.452618222
chr1	9603791	9605653	70	-573.4812576	0	0.658151047	0.391837252	0.266313795
chr5	73277892	73282594	61	-573.3987158	0	0.827099842	0.533680332	0.29341951
chr1	109268429	109270062	60	-573.3381191	0	0.841270063	0.4372642	0.404005863
chr5	32081744	32084605	61	-573.2839065	0	0.885862541	0.570381076	0.315481464
chr22	48520296	48522585	66	-573.2818261	0	0.73624242	0.338510518	0.397731902
chr6	41406790	41408819	92	-573.1678787	0	0.525508393	0.30044542	0.225062974
chr7	3026358	3028963	50	-572.9097604	0	0.790178927	0.415214138	0.374964789
chr15	82314988	82317809	66	-572.8754243	0	0.858254642	0.583180574	0.275074068
chr5	272569	274675	49	-572.6562826	0	0.767254982	0.359549232	0.40770575
chr5	5295722	5299971	60	-572.6392828	0	0.736255741	0.401809321	0.33444642
chr16	68375888	68380568	78	-572.4562955	0	0.584000437	0.350895702	0.233104735
chr10	51629475	51631056	28	-572.2893328	0	0.796652789	0.281163504	0.515489285
chr8	140238097	140240517	74	-572.16328	0	0.396959235	0.162059147	0.234900088
chr1	57084997	57088405	39	-571.7845888	0	0.839431508	0.430825671	0.408605837
chr10	131930324	131932894	56	-571.7834625	0	0.792529567	0.437778466	0.354751101
chr4	112520221	112522925	93	571.1740304	0	0.255352285	0.459100348	0.203748063
chr4	38026351	38029686	49	-570.989014	0	0.881918261	0.529562011	0.352356251
chr7	154774887	154778474	54	-570.9044945	0	0.735048632	0.373597146	0.361451486
chr17	73340940	73344426	69	-570.2835776	0	0.54634466	0.28446528	0.26187938
chr15	66499581	66503527	78	-570.2529937	0	0.598085337	0.355006799	0.243078538
chr2	23563322	23566320	65	-570.0771479	0	0.867958635	0.594103994	0.273854641
chr18	75276377	75280210	66	-570.056177	0	0.833104883	0.508422847	0.324682036
chr9	128161583	128165864	86	-569.9713393	0	0.734774914	0.525569862	0.209205052
chr17	81067406	81069653	86	-569.2790216	0	0.610583653	0.34603036	0.264553292
chr22	38780300	38782688	53	-569.2780491	0	0.685025237	0.31442681	0.370598427
chr5	150242015	150246051	62	-569.167731	0	0.691445061	0.396620025	0.294825036
chr20	32195648	32198839	59	-568.9161354	0	0.857630984	0.549377666	0.308253317
chr14	101587397	101589387	57	-568.9136246	0	0.756072926	0.430880156	0.325192771
chr3	114402594	114405429	26	-568.866054	0	0.914015523	0.356473449	0.557542074
chr12	2552596	2556049	71	-568.7872922	0	0.865487023	0.609302868	0.256184155
chr11	111732803	111736840	73	-568.7055078	0	0.543878633	0.281277869	0.262600764
chr16	4639340	4640671	45	-568.4706106	0	0.824741603	0.394372455	0.430369148
chr9	96186309	96187530	37	-568.3596365	0	0.740460355	0.265082879	0.475377475
chr16	87707436	87708894	67	-568.0548029	0	0.770144971	0.470889721	0.29925525
chr6	161138082	161141502	80	-567.9703788	0	0.725600247	0.447190227	0.278410019
chr16	87616659	87619848	94	-567.4575744	0	0.741765082	0.53902384	0.202741242
chr7	101513092	101515082	35	-567.401635	0	0.932045414	0.505761874	0.426283539
chr4	8910564	8912317	55	-567.1720442	0	0.909576161	0.456458057	0.453118104
chr11	11994125	11999606	73	-567.0369461	0	0.655826122	0.392181312	0.263644809
chr18	79576029	79577492	65	-567.0183675	0	0.699182486	0.31234376	0.386838725
chr1	22676662	22678333	40	-566.9619618	0	0.824503736	0.40029317	0.424210566
chr2	205695359	205698748	47	-566.7341845	0	0.85048564	0.461483978	0.389001662
chr2	131045930	131048934	66	-566.6925809	0	0.721794136	0.475172398	0.246621738
chr11	126953276	126958051	61	-566.3065702	0	0.836582103	0.601129966	0.235452136
chr5	154770834	154776220	69	-566.2163936	0	0.7721191	0.49387758	0.27824152
chr14	99207576	99212705	88	-565.9962233	0	0.837902725	0.593521319	0.244381406
chr16	11155802	11158906	55	-565.9680409	0	0.847144612	0.528084277	0.319060335
chr22	26318880	26323461	73	-565.8837803	0	0.571751813	0.344328641	0.227423172
chr10	129715539	129716861	35	565.7676627	0	0.513203477	0.899701886	0.386498409
chr19	1216619	1218377	56	-565.5203212	0	0.849193393	0.422702612	0.426490781
chr12	131751762	131753638	49	-565.4275424	0	0.775002373	0.392424173	0.3825782
chr19	47437107	47440880	73	-565.1967167	0	0.716045542	0.459855926	0.256189616
chr7	98620101	98623870	61	-565.0310044	0	0.745647016	0.392053789	0.353593227
chr11	11537509	11544034	80	-564.9074405	0	0.741641461	0.506663615	0.234977845
chr10	132468941	132471605	55	-564.8429405	0	0.849338898	0.448402498	0.400936401
chr16	29876413	29878188	73	-564.6727091	0	0.564385758	0.343976058	0.2204097
chr2	105798688	105802899	56	-564.1225835	0	0.80983375	0.506380801	0.303452949
chr19	4570029	4572420	63	-563.8728583	0	0.832980695	0.52932183	0.303658865
chr19	38188112	38190584	59	-563.7686019	0	0.922336576	0.652330151	0.270006425
chr16	58417512	58422388	75	-563.6779504	0	0.873129858	0.65951901	0.213610848
chr16	12035780	12038189	48	-563.3852447	0	0.90690235	0.585350114	0.321552236
chr12	130574071	130578001	79	-563.3809277	0	0.474376456	0.273176852	0.201199603
chr14	72785820	72788508	48	-563.1003347	0	0.930433139	0.608472222	0.321960917
chr6	106167380	106169846	38	-563.0074622	0	0.872581686	0.371259611	0.501322075
chr7	100682085	100683737	63	-562.9682942	0	0.615077929	0.2530963	0.361981629
chr11	45656007	45660281	69	-562.6896999	0	0.593357965	0.334139164	0.259218801
chr2	23500758	23502622	50	-562.5159275	0	0.589507957	0.214883061	0.374624896
chr17	18229690	18233614	68	-562.4444459	0	0.877136063	0.590092327	0.287043736
chr1	3217734	3219902	88	-562.4239109	0	0.707940956	0.425172255	0.282768701
chr22	38751500	38754396	69	-562.0758763	0	0.768255345	0.439535481	0.328719864
chr19	4501442	4502896	64	-562.0279768	0	0.836222053	0.507633431	0.328588622
chr1	225460086	225463470	63	-562.0032377	0	0.834744983	0.556946302	0.277798681
chr9	132985581	132987245	43	-562.0008323	0	0.848402955	0.392494259	0.455908696
chr4	729185	731179	71	-561.6620506	0	0.888917086	0.555734869	0.333182217
chr16	83940224	83941630	47	-561.567566	0	0.892503962	0.550157685	0.342346277
chr2	98389666	98392023	58	-561.5661267	0	0.832347163	0.52348984	0.308857324
chr7	71972053	71976648	65	-561.5223808	0	0.867141717	0.588082554	0.279059163
chr15	94032961	94035125	46	-561.4198188	0	0.907646061	0.475815407	0.431830653
chr7	451727	452941	43	-561.3155951	0	0.860963447	0.449164278	0.411799169
chr12	124314777	124317000	47	-561.289333	0	0.882434533	0.454550709	0.427883824
chr8	38949696	38952821	46	-561.2641104	0	0.909295263	0.576920329	0.332374934
chr16	88481640	88484061	65	-561.0876957	0	0.832808609	0.521877879	0.31093073
chr19	45057002	45059913	68	-561.0593894	0	0.78745254	0.539084996	0.248367544
chr4	183912050	183915942	77	-560.9488849	0	0.876890935	0.598621395	0.27826954
chr8	10526140	10529978	73	-560.8680608	0	0.853485851	0.582364263	0.271121588
chr19	18717515	18720082	64	-560.4316363	0	0.687337101	0.356000077	0.331337024
chr18	48825145	48830099	78	-559.3646499	0	0.549624428	0.341784988	0.20783944
chr10	131944620	131946575	58	-558.8279532	0	0.794802015	0.39758289	0.397219125
chr6	156820607	156823727	48	-558.6389122	0	0.631995113	0.327740202	0.304254911
chr8	143515022	143516795	59	-558.5527838	0	0.853323104	0.435482762	0.417840342
chr18	77052801	77054190	40	-558.5523281	0	0.88650859	0.475598731	0.410909859
chr20	433099	437197	76	-558.432282	0	0.782746374	0.571766549	0.210979825
chr9	87675363	87679073	61	-558.3819697	0	0.808879346	0.498658359	0.310220986
chr1	184152061	184154680	40	-558.2985137	0	0.750166438	0.355644589	0.394521848
chr2	70513520	70517354	48	-558.2343348	0	0.747109018	0.427828925	0.319280092
chr16	88087447	88089998	96	-558.1070223	0	0.62196154	0.268823132	0.353138408
chr17	66672999	66676768	72	-558.0549308	0	0.492781687	0.234930046	0.257851641
chr11	61680847	61683428	48	-557.9678613	0	0.719899352	0.250467117	0.469432235
chr10	101827906	101830454	67	-557.6978895	0	0.72818108	0.461677758	0.266503322
chr10	127011063	127013499	56	-557.656802	0	0.932722596	0.618427801	0.314294795
chr16	3712759	3714456	43	-557.5620269	0	0.908517764	0.565042849	0.343474915
chr9	131519890	131521044	37	-557.3953362	0	0.855477309	0.386788297	0.468689012
chr3	134070296	134071973	43	-557.3032203	0	0.883334217	0.490406726	0.39292749
chr22	50416688	50419784	61	-557.187058	0	0.803488684	0.511716251	0.291772433
chr3	9123870	9126298	37	-557.1776701	0	0.710385873	0.31397803	0.396407843
chr1	9437214	9439629	44	-556.9793002	0	0.748229677	0.347016793	0.401212883
chr1	234815910	234818257	55	-556.9605157	0	0.736951802	0.39275629	0.344195513
chr12	124544097	124547181	71	-556.9021846	0	0.801108	0.543368997	0.257739004
chr14	61109958	61112419	47	-556.8888234	0	0.808967012	0.434335304	0.374631709
chr8	10431528	10434701	47	-556.8293386	0	0.861533035	0.581180495	0.280352539
chr20	25224982	25227365	66	-556.7707121	0	0.850533995	0.577612206	0.272921789
chr2	235799236	235801818	49	-556.6276077	0	0.751623274	0.40858469	0.343038585
chr12	132724678	132726019	48	-556.2612121	0	0.670673388	0.26592114	0.404752248
chr7	27456380	27458294	50	-556.2308295	0	0.646436807	0.274918428	0.371518379
chr9	88258200	88261251	56	-555.9763965	0	0.904050769	0.599898706	0.304152063
chr17	34770713	34773276	39	-555.9714808	0	0.892410995	0.439080723	0.453330272
chr7	1287889	1289774	63	-555.925653	0	0.821744553	0.493430738	0.328313816
chr9	33461010	33464406	56	-555.8733786	0	0.905037801	0.602604272	0.302433529
chr5	168103117	168107281	59	-555.8033341	0	0.789255009	0.512369528	0.276885482
chr1	6010354	6014114	73	-555.3534127	0	0.722277615	0.454788899	0.267488716
chr14	95890334	95893040	49	-555.0913153	0	0.848469488	0.484857307	0.363612181
chr17	82720034	82721164	40	-555.0103589	0	0.810671411	0.328774423	0.481896988
chr12	116969228	116970771	38	-554.9471755	0	0.756312504	0.262937726	0.493374778
chr1	22914330	22918026	63	-554.8679988	0	0.695119669	0.404102295	0.291017374
chr12	54019216	54021958	80	554.6449449	0	0.411994609	0.66323258	0.251237971
chr9	131514199	131515646	41	-554.6167681	0	0.829807175	0.42517122	0.404635955
chr12	96239368	96242141	49	-554.3887838	0	0.746447981	0.355854748	0.390593233
chr19	16417899	16420353	69	-554.3240644	0	0.780662101	0.394614908	0.386047192
chr17	11626946	11630497	57	-554.2382231	0	0.835834036	0.434753533	0.401080503
chr8	11676198	11679169	48	554.2378394	0	0.440926861	0.73346896	0.292542099
chr17	1746615	1747667	44	-554.0338628	0	0.879243224	0.438856078	0.440387146
chr1	205241108	205242195	47	-553.2239371	0	0.846540445	0.339348756	0.507191689
chr8	10550615	10553155	40	-552.9075083	0	0.896006651	0.480629833	0.415376819
chr12	131621010	131622292	40	-552.8185977	0	0.877964343	0.41862913	0.459335213
chr14	101525206	101526689	52	-552.7367685	0	0.696949567	0.205792498	0.491157069
chr2	86035059	86038728	55	-552.7261694	0	0.675362162	0.376238062	0.2991241
chr9	130190302	130192667	74	-552.6787897	0	0.582336119	0.317049258	0.26528686
chr10	130815618	130817961	53	-552.3402034	0	0.77118923	0.462891369	0.308297861
chr1	2115234	2117686	67	-551.9573794	0	0.48843644	0.235327132	0.253109308
chr14	100691233	100692112	36	-551.8790577	0	0.913894592	0.38679797	0.527096622
chr4	148071564	148073925	44	-551.8203985	0	0.862941213	0.532486124	0.330455089
chr7	1934536	1935356	41	-551.8127934	0	0.926754807	0.427832386	0.49892242
chr10	78434967	78438411	51	-551.6682721	0	0.828843401	0.49702527	0.33181813
chr12	108988858	108993801	68	-551.6343318	0	0.788026498	0.558639363	0.229387135
chr10	132368566	132371518	68	-551.549877	0	0.855560947	0.641551057	0.21400989
chr1	3944106	3945480	39	-551.5340004	0	0.839059353	0.361256961	0.477802392
chr1	24969357	24971707	64	-551.3910497	0	0.795269673	0.519728126	0.275541547
chr7	149013013	149015807	45	-551.2143323	0	0.90992874	0.601800595	0.308128146
chr16	89622972	89624213	44	-551.1825644	0	0.761755443	0.301302743	0.4604527
chr21	45147385	45149201	51	-551.1639166	0	0.895669898	0.514063078	0.38160682
chr19	5246437	5249799	73	-551.1344349	0	0.616977029	0.236858774	0.380118254
chr21	39675640	39677332	43	-550.9536448	0	0.824257891	0.452330517	0.371927374
chr16	54695723	54698003	41	-550.6844784	0	0.859209375	0.501134917	0.358074459
chr2	72081134	72082972	35	-550.5935758	0	0.915429859	0.447369812	0.468060047
chr3	184240690	184242963	66	-550.4398181	0	0.613434529	0.366315304	0.247119225
chr12	121766791	121769513	57	-550.2777622	0	0.689005694	0.32262832	0.366377375
chr22	20042294	20045387	65	-550.2618252	0	0.840516979	0.505061795	0.335455184
chr16	4074500	4076933	41	-549.8393925	0	0.785430629	0.410757027	0.374673602
chr9	127872723	127876897	82	-549.68019	0	0.796428246	0.561812886	0.234615359
chr17	17053927	17058197	62	-549.4974975	0	0.749188248	0.441310231	0.307878016
chr12	51736731	51740116	56	-549.4842881	0	0.821325674	0.543025981	0.278299694
chr12	124473544	124476192	47	-549.4100773	0	0.845613407	0.508980579	0.336632828
chr1	111939077	111943664	53	-549.1859431	0	0.853539788	0.583937176	0.269602612
chr2	233261787	233265112	46	-548.9511152	0	0.82987655	0.489008661	0.340867889
chr1	224736870	224741351	63	-548.6685911	0	0.59377305	0.298483202	0.295289848
chr8	23573000	23575261	43	-548.6471476	0	0.81824661	0.443403806	0.374842804
chr20	56624995	56626446	88	548.3382225	0	0.461847259	0.702895029	0.24104777
chr21	36768052	36770080	42	-548.2634406	0	0.853223259	0.460403219	0.39282004
chr7	154337919	154341278	60	-548.2318927	0	0.70844002	0.442919619	0.265520401
chr18	79598478	79600020	54	-547.9663302	0	0.878003473	0.529522041	0.348481432
chr17	27458335	27462553	59	-547.7936494	0	0.79889904	0.444750423	0.354148617
chr8	2034509	2036133	48	-547.610233	0	0.896609879	0.509394009	0.38721587
chr6	38172125	38174696	64	-547.5244045	0	0.873767943	0.595400924	0.278367019
chr1	3692004	3693669	46	-547.4879344	0	0.919019859	0.557345786	0.361674073
chr6	1577257	1578674	38	-547.0901753	0	0.959497445	0.437162869	0.522334576
chr16	86782798	86784482	34	-546.5900405	0	0.840340727	0.389465459	0.450875268
chr22	23262806	23265570	82	-546.1128189	0	0.697585956	0.403144263	0.294441693
chr14	68914545	68917760	52	-546.0404253	0	0.801564073	0.506848405	0.294715668
chr21	44994023	44995657	42	-545.9827462	0	0.810984386	0.323482889	0.487501498
chr7	70645127	70648877	68	-545.7984121	0	0.747959226	0.387461785	0.360497442
chr6	161834763	161837648	56	-545.7159009	0	0.664164225	0.294741454	0.369422772
chr5	538968	540343	48	-545.671369	0	0.604551621	0.285162985	0.319388636
chr2	233460760	233462064	44	-545.4099874	0	0.841549459	0.422103195	0.419446263
chr16	24821115	24824491	69	-545.3340988	0	0.873127383	0.651141547	0.221985837
chr2	219538800	219540091	52	-545.1396249	0	0.834256774	0.422315397	0.411941377
chr10	6146260	6150026	71	-544.5166085	0	0.790723626	0.501237547	0.289486079
chr16	88035548	88036897	45	-544.4454873	0	0.937632596	0.524116717	0.413515879
chr19	42022455	42025878	62	-544.3709528	0	0.74830856	0.476280772	0.272027788
chr10	33289056	33291337	38	-544.2511729	0	0.841376856	0.327115776	0.51426108
chr12	113094607	113097561	67	-544.2043999	0	0.731473495	0.470500847	0.260972648
chr17	31888964	31890596	38	-544.0266873	0	0.889193441	0.472899006	0.416294435
chr11	118067975	118069859	45	-543.8640566	0	0.836388856	0.478605739	0.357783117
chr20	19779458	19784137	63	-543.775747	0	0.907083417	0.682303759	0.224779658
chr4	26803323	26805573	66	-543.578406	0	0.632694137	0.342382043	0.290312094
chr16	4108744	4111650	60	-543.5338801	0	0.761096044	0.439218126	0.321877918
chr22	37062162	37065306	70	-543.1873677	0	0.845183127	0.591608126	0.253575001
chr9	87595097	87598656	53	-543.0400991	0	0.777083788	0.390950061	0.386133728
chr16	87330882	87332427	54	-542.8571628	0	0.887116209	0.543023921	0.344092288
chr5	176395365	176398572	61	-542.663828	0	0.81325618	0.567364349	0.245891831
chr17	73154821	73158249	60	-542.6157721	0	0.686052715	0.390393031	0.295659684
chr21	31333189	31336345	55	-542.5234556	0	0.781618506	0.434015839	0.347602667
chr10	75013693	75019834	71	-542.4290151	0	0.753879558	0.553612678	0.20026688
chr3	138442361	138445832	42	-542.3795744	0	0.913529514	0.502428924	0.41110059
chr16	84155993	84159744	65	-542.2814475	0	0.830020895	0.546830419	0.283190475
chr17	20072585	20077756	60	-542.2701433	0	0.655372214	0.296419152	0.358953062
chr3	9216304	9218572	45	-542.2016849	0	0.716382647	0.391469148	0.324913499
chr2	233980742	233984420	58	-542.190746	0	0.839416462	0.605784682	0.233631779
chr5	174608442	174609817	39	-542.0092944	0	0.916046228	0.474465546	0.441580682
chr17	6844027	6847557	44	-541.9872145	0	0.776287556	0.395901506	0.38038605
chr11	62907450	62911058	83	-541.9601949	0	0.476118402	0.28581555	0.190302852
chr4	2741230	2742833	45	-541.896237	0	0.841889842	0.515000649	0.326889193
chr11	47166695	47169308	53	-541.886615	0	0.817769751	0.510288352	0.307481399
chr11	120633857	120635723	43	-541.6788725	0	0.71569265	0.328926062	0.386766588
chr7	74997138	74999350	51	-541.4996983	0	0.839419326	0.497599032	0.341820294
chr12	11877366	11880675	43	-541.4531466	0	0.760210405	0.473651778	0.286558627
chr3	126549038	126552951	67	-541.4203707	0	0.80676914	0.585839412	0.220929728
chr14	99412797	99415233	57	-541.296388	0	0.694856552	0.190886424	0.503970129
chr16	68292228	68295581	52	-541.1642927	0	0.888395846	0.558132463	0.330263382
chr14	96077492	96082285	74	-541.1023035	0	0.853229476	0.654509093	0.198720383
chr2	2647957	2649551	39	-541.0909676	0	0.855267114	0.384794052	0.470473063
chr16	4700762	4702164	55	-541.0701485	0	0.875177435	0.448965503	0.426211932
chr5	1161418	1162563	47	-541.0026331	0	0.862405591	0.517310935	0.345094655
chr1	53119411	53122046	50	-540.859135	0	0.840741679	0.458789016	0.381952663
chr10	100882136	100883155	32	-540.7341996	0	0.838325951	0.37263122	0.465694731
chr1	2527965	2529465	64	-540.6068187	0	0.49203317	0.218577804	0.273455366
chr18	75142207	75143417	28	-540.5560082	0	0.928022012	0.487663896	0.440358116
chr16	3729182	3730051	42	-540.3881894	0	0.938955581	0.475230031	0.46372555
chr8	144519069	144521182	63	-540.2965902	0	0.823651353	0.464954776	0.358696577
chr16	19874411	19878573	72	-540.1447847	0	0.835472735	0.515720343	0.319752392
chr20	36339846	36343418	75	-540.1283305	0	0.552782688	0.290927573	0.261855115
chr7	154718886	154722902	52	-540.0213495	0	0.894019951	0.636412123	0.257607828
chr4	6416357	6421519	91	-539.8831401	0	0.697963327	0.51983855	0.178124778
chr6	3871555	3873576	34	-539.8153239	0	0.95990458	0.456753334	0.503151246
chr21	43800026	43801445	56	-539.7219963	0	0.893204046	0.503923528	0.389280518
chr7	157388125	157391486	61	-539.7162814	0	0.899622655	0.625423149	0.274199506
chr20	57751599	57755895	64	-539.6839425	0	0.841684225	0.58348218	0.258202045
chr16	81436107	81440474	78	-539.5430565	0	0.768865537	0.584090061	0.184775476
chr20	47867753	47869001	40	-539.386764	0	0.931985458	0.545051162	0.386934296
chr12	96459052	96464580	64	-539.2524401	0	0.906224997	0.646785829	0.259439167
chr19	18763745	18765532	46	-539.1661529	0	0.831540084	0.353399132	0.478140952
chr2	240797286	240800209	68	-539.1095466	0	0.651091774	0.407410457	0.243681318
chr11	61497060	61501059	76	-539.0670298	0	0.88659969	0.637615571	0.248984119
chr10	131269668	131272473	63	-538.970245	0	0.618151	0.292313455	0.325837545
chr5	177791332	177793705	45	-538.9622157	0	0.777989673	0.422858966	0.355130706
chr16	4665620	4668221	67	-538.8995177	0	0.741341029	0.451137215	0.290203814
chr16	88924664	88926211	59	-538.8183358	0	0.772438132	0.377796331	0.394641801
chr16	81686082	81687904	52	-538.7172327	0	0.829672601	0.483287621	0.34638498
chr4	6127058	6129137	49	-538.4816994	0	0.802429103	0.544337495	0.258091608
chr13	29542220	29545989	63	-538.3382893	0	0.91358433	0.700266682	0.213317648
chr1	243474173	243475134	55	-538.3053799	0	0.676426209	0.310988965	0.365437244
chr10	103573310	103576043	41	-538.2419124	0	0.847187878	0.525278981	0.321908897
chr11	123517475	123520591	51	-538.1447179	0	0.642299825	0.289823359	0.352476467
chr9	131577207	131580193	73	-538.0386055	0	0.752131476	0.464749979	0.287381497
chr11	2449207	2450370	41	-538.0245435	0	0.924099994	0.584584714	0.33951528
chr12	104574602	104580482	75	-538.0133258	0	0.824711047	0.605533189	0.219177858
chr17	27569014	27575391	74	-537.8303503	0	0.867312606	0.647858194	0.219454411
chr3	194396132	194397628	86	-537.7823233	0	0.450860933	0.226330971	0.224529963
chr8	11065199	11069042	67	-537.6508401	0	0.568442002	0.310887284	0.257554718
chr9	138043613	138046447	76	-537.6293694	0	0.652250537	0.32273312	0.329517417
chr11	129971735	129973144	42	-537.6075386	0	0.916875575	0.438238571	0.478637004
chr12	57158541	57162543	73	-537.5151834	0	0.791015486	0.591764382	0.199251104
chr8	38873850	38878570	69	-537.4795909	0	0.826416776	0.581044862	0.245371914
chr19	57209349	57214632	65	-537.280892	0	0.804270688	0.54714443	0.257126258
chr16	30616609	30619998	59	-537.1678232	0	0.787543956	0.501660411	0.285883545
chr2	121905288	121908952	68	-537.0664562	0	0.848675725	0.581651168	0.267024557
chr19	40762162	40764624	51	-537.0528776	0	0.811266235	0.407024196	0.404242039
chr9	128915387	128917747	75	-537.0193973	0	0.889017676	0.64066439	0.248353286
chr12	1923797	1928323	81	-537.0044795	0	0.773170284	0.506377021	0.266793263
chr9	93911215	93912475	50	-536.7891385	0	0.79464051	0.379017059	0.415623451
chr12	26286121	26289370	38	-536.770023	0	0.826257552	0.424102134	0.402155419
chr20	61544807	61546136	39	-536.735747	0	0.726159783	0.328490188	0.397669595
chr5	775111	777252	63	-536.7064734	0	0.809431662	0.496563863	0.312867799
chr5	179608325	179610874	75	-536.6659105	0	0.677018507	0.438388782	0.238629725
chr7	154914994	154917917	66	-536.6622705	0	0.825774824	0.522178749	0.303596075
chr8	8858523	8862182	49	-536.611168	0	0.858796922	0.506069578	0.352727343
chr1	23710392	23713930	51	-536.5317194	0	0.884867344	0.528203142	0.356664202
chr15	29225365	29227666	46	-536.5237534	0	0.675983917	0.246243192	0.429740726
chr10	117683900	117685321	41	-536.5203319	0	0.659682092	0.230323924	0.429358168
chr19	47072316	47074773	51	-536.5114643	0	0.802058178	0.450192286	0.351865892
chr14	90577345	90578815	41	-536.4214092	0	0.751023255	0.349313688	0.401709567
chr10	33321630	33324920	40	-536.3497489	0	0.888979984	0.303871386	0.585108597
chr11	771790	773579	50	-536.3483529	0	0.70204287	0.334266643	0.367776226
chr8	22214748	22219128	84	-536.1850354	0	0.650456199	0.399016199	0.25144
chr11	68890355	68891682	38	-535.8863211	0	0.718750973	0.277312366	0.441438607
chr1	44619086	44622684	58	-535.6615237	0	0.880135829	0.571518871	0.308616958
chr17	80750263	80752039	51	-535.5677542	0	0.804039375	0.433464776	0.3705746
chr2	238937700	238939691	45	-535.3531833	0	0.872540576	0.441893853	0.430646723
chr2	85741831	85745991	69	-535.1528027	0	0.60768508	0.324532438	0.283152643
chr12	110341595	110344276	55	-535.0101195	0	0.848566502	0.492716492	0.35585001
chr12	131792583	131795524	60	-534.9753021	0	0.65909719	0.387425368	0.271671822
chr19	38057677	38062272	70	-534.8771795	0	0.944667679	0.727224192	0.217443487
chr5	123155848	123158213	34	-534.8400936	0	0.852900708	0.44781819	0.405082518
chr19	18867223	18868614	62	-534.681357	0	0.63528687	0.295971156	0.339315714
chr20	25318082	25321570	56	-534.4869697	0	0.735707934	0.375222829	0.360485106
chr10	12536301	12541176	63	-534.4155532	0	0.79304528	0.536138619	0.25690666
chr10	948812	950094	40	-534.3051255	0	0.898794589	0.483722947	0.415071642
chr10	44260420	44263724	51	-534.0399634	0	0.785231681	0.392357525	0.392874155
chr14	71230496	71233187	64	-533.7744703	0	0.887459908	0.642056944	0.245402964
chr19	6227898	6229210	52	-533.7596053	0	0.564614133	0.200187857	0.364426276
chr1	24141176	24143715	48	-533.0753427	0	0.857674147	0.524413951	0.333260196
chr17	81364949	81365879	43	-532.7533412	0	0.763806821	0.390489915	0.373316906
chr13	112897970	112898891	40	-532.7082826	0	0.897594975	0.437348856	0.460246119
chr8	27327371	27331139	58	-532.5117782	0	0.545707897	0.215574818	0.330133079
chr20	58556256	58560188	61	-532.4753372	0	0.934901352	0.604578141	0.330323211
chr8	126634622	126636633	34	-532.3581817	0	0.7906186	0.341971195	0.448647405
chr18	36469324	36471869	46	-532.3362303	0	0.843014124	0.501682734	0.34133139
chr15	73744560	73749801	71	-532.2360576	0	0.532748103	0.24310862	0.289639483
chr16	947093	948743	63	-532.2341379	0	0.582670379	0.218110507	0.364559873
chr11	64101247	64103440	53	-532.196671	0	0.727074868	0.404562015	0.322512853
chr19	4100528	4101962	65	-532.1271084	0	0.722848408	0.337693324	0.385155084
chr14	72736823	72739206	37	-531.9576456	0	0.898981785	0.387467413	0.511514373
chr1	61184570	61190503	69	-531.8241195	0	0.760662963	0.547339695	0.213323268
chr15	87955176	87959848	80	-531.7890875	0	0.833365201	0.587246378	0.246118823
chr19	10737480	10739201	47	-531.7443985	0	0.930384791	0.524370852	0.406013939
chr12	129761054	129763652	46	-531.7275493	0	0.730693743	0.355721168	0.374972576
chr16	67674764	67676284	60	-531.5638375	0	0.907529244	0.582831936	0.324697309
chr10	119377977	119379497	42	-531.5439418	0	0.76967016	0.335509523	0.434160637
chr5	180337693	180339177	43	-531.4238647	0	0.865012247	0.41473464	0.450277607
chr22	39591181	39593623	71	-531.3887807	0	0.579922989	0.25124184	0.328681149
chr16	88576404	88578469	54	-531.3742742	0	0.840700074	0.474799561	0.365900513
chr9	129021213	129025458	79	-531.3342998	0	0.76559751	0.523928389	0.241669121
chr6	37083578	37088514	74	-531.2415048	0	0.936543016	0.738852441	0.197690575
chr6	161254782	161258342	65	-531.1295696	0	0.587012427	0.315236907	0.27177552
chr2	213618	215399	52	-531.0333431	0	0.752118814	0.411163162	0.340955652
chr2	201117060	201118412	44	-530.9040056	0	0.454811625	0.122961362	0.331850262
chr22	33450211	33453733	67	-530.7240329	0	0.843863355	0.555066242	0.288797113
chr11	8066057	8069121	58	-530.7212815	0	0.757071585	0.47357507	0.283496515
chr10	34102298	34106125	68	-530.6527464	0	0.654663834	0.405217347	0.249446487
chr20	64165234	64169088	73	-530.5194629	0	0.65375163	0.410348663	0.243402967
chr7	71636528	71640252	51	-530.4776178	0	0.741523798	0.453202924	0.288320874
chr8	144581985	144584749	77	-530.4056616	0	0.748179545	0.408050133	0.340129412
chr12	124226814	124228881	51	-530.3696539	0	0.790072455	0.435211387	0.354861068
chr12	104655995	104659057	52	-530.2477179	0	0.904539924	0.617147324	0.2873926
chr5	169035387	169037905	49	-530.2175268	0	0.895828439	0.606136285	0.289692154
chr17	62749747	62751554	58	-529.9472103	0	0.814046656	0.438646481	0.375400176
chr8	144669910	144672810	64	-529.9435681	0	0.834248298	0.621613619	0.212634679
chr8	22281857	22283978	46	-529.7320203	0	0.792061571	0.467510398	0.324551173
chr1	7042266	7044548	58	-529.4718384	0	0.828632103	0.419858857	0.408773246
chr2	233387227	233389042	53	-529.4502838	0	0.640886346	0.318818173	0.322068173
chr2	120358414	120360082	46	-529.2653659	0	0.953946581	0.603118506	0.350828075
chr17	9166264	9168527	43	-529.0766885	0	0.874043419	0.44187668	0.432166739
chr17	801590	804792	85	-528.8959515	0	0.772427313	0.482387879	0.290039434
chr8	22397126	22399065	65	-528.8269945	0	0.791349867	0.476118675	0.315231191
chr8	81569816	81571773	44	-528.6596813	0	0.904985787	0.60037202	0.304613766
chr7	44064153	44067409	73	-528.6373338	0	0.665256073	0.429011265	0.236244808
chr16	89395813	89398105	62	-528.5020395	0	0.792419304	0.486201185	0.30621812
chr9	124270674	124273411	57	-528.4995091	0	0.890331638	0.541999809	0.348331829
chr15	29070107	29072688	49	-528.436131	0	0.718920626	0.384653488	0.334267138
chr19	2727210	2729228	65	-528.403886	0	0.770683812	0.484121692	0.28656212
chr11	11675157	11677493	38	-528.1698047	0	0.924208278	0.543810023	0.380398255
chr10	131707107	131709535	40	-528.1334017	0	0.826317986	0.48932869	0.336989296
chr18	48732540	48735220	40	-528.0441479	0	0.775639983	0.405274327	0.370365656
chr19	48453125	48454980	41	-527.7846669	0	0.8992833	0.453361005	0.445922295
chr11	61726255	61728484	59	-527.5715241	0	0.826079479	0.542615547	0.283463931
chr4	25968703	25971026	44	-527.556391	0	0.743222611	0.41696984	0.326252771
chr12	109782282	109783833	43	-527.428154	0	0.911013262	0.558785334	0.352227928
chr17	57750179	57751787	38	-527.2458304	0	0.92270186	0.526033604	0.396668257
chr11	65531654	65533638	40	-527.2155812	0	0.894995515	0.490048689	0.404946826
chr4	8699922	8701334	44	-527.2130852	0	0.786135041	0.451786613	0.334348428
chr3	126718554	126721441	58	-527.1977937	0	0.910795045	0.594427075	0.316367971
chr19	5956726	5960630	90	-527.1432778	0	0.832322809	0.597927181	0.234395628
chr1	36152263	36155025	43	-527.1385247	0	0.8804979	0.487816485	0.392681414
chr10	69675961	69678605	43	-527.1339946	0	0.832965427	0.440578563	0.392386865
chr16	1078433	1080153	92	-527.1106723	0	0.848026991	0.566128327	0.281898665
chr15	76183415	76185510	38	-526.9776828	0	0.880506533	0.500587551	0.379918983
chr11	64847700	64850532	52	-526.9633907	0	0.848542281	0.49307439	0.35546789
chr17	79445367	79448078	53	-526.9524319	0	0.698097335	0.396216389	0.301880946
chr2	235502290	235505552	51	-526.9173678	0	0.780623533	0.447028974	0.333594559
chr5	179879343	179881555	55	-526.8006687	0	0.854447578	0.45115234	0.403295238
chr1	1831645	1835246	60	-526.7169758	0	0.779200981	0.493560419	0.285640561
chr13	110475533	110478397	55	526.6574224	0	0.500399279	0.865440299	0.36504102
chr1	54095468	54097717	47	-526.4495237	0	0.904270653	0.530191447	0.374079206
chr16	11903050	11906368	48	-526.1563366	0	0.890719552	0.564276787	0.326442764
chr8	41877403	41880375	55	-526.0990536	0	0.783943954	0.43716364	0.346780315
chr15	88189569	88193631	54	-525.2591935	1	0.632771328	0.377473999	0.25529733
chr12	132592716	132593875	55	-525.084506	1	0.759735906	0.377870912	0.381864993
chr5	175827629	175831933	73	-525.0227008	1	0.650443294	0.430833609	0.219609685
chr16	85124225	85127071	75	-524.9593866	1	0.786677622	0.547929696	0.238747926
chr8	54841666	54846432	69	-524.9432541	1	0.881901297	0.650390954	0.231510344
chr1	214017342	214020340	47	-524.9120576	1	0.750810781	0.300584979	0.450225803
chr10	33257305	33260227	43	-524.8224619	1	0.731654379	0.277999058	0.453655321
chr12	116434044	116437836	70	-524.6809753	1	0.860909523	0.585003203	0.27590632
chr12	109553593	109556518	64	-524.67299	1	0.807083224	0.551869676	0.255213548
chr19	58282666	58286391	58	-524.5797488	1	0.706876322	0.344673199	0.362203122
chr16	29168589	29171381	63	-524.5764701	1	0.717628628	0.370868301	0.346760327
chr14	102822515	102826847	77	-524.4008691	1	0.683007088	0.458878969	0.22412812
chr4	4994049	4997086	68	-524.3800115	1	0.790980023	0.581716507	0.209263515
chr6	107666837	107669358	51	-524.185955	1	0.756466721	0.37977992	0.376686801
chr16	1654336	1655398	48	-524.1246826	1	0.841073716	0.434609013	0.406464703
chr19	19459779	19462530	62	-524.1190425	1	0.650279747	0.373093222	0.277186524
chr3	41194781	41197054	41	-523.9563576	1	0.8821457	0.452036334	0.430109366
chr22	40752745	40754494	46	-523.856891	1	0.849151106	0.368354692	0.480796414
chr20	19426709	19428885	38	-523.4999648	1	0.899890746	0.494848656	0.40504209
chr1	245051284	245054775	66	-523.4578508	1	0.890284975	0.645354811	0.244930164
chr18	79588644	79589612	43	-523.3493194	1	0.865734369	0.449350678	0.416383691
chr2	159129839	159132930	46	-523.2483829	1	0.802403795	0.510887878	0.291515917
chr16	86662365	86665945	53	-523.1511141	1	0.715661781	0.394251177	0.321410604
chr6	138784034	138787037	35	-523.1265412	1	0.81218063	0.365724568	0.446456063
chr20	62131773	62135182	88	-523.111233	0	0.606974338	0.358718343	0.248255995
chr11	12913782	12917348	53	-523.0243591	1	0.748693379	0.428977737	0.319715643
chr12	122258718	122261103	47	-522.9404837	1	0.914645132	0.629185153	0.285459979
chr8	142297346	142298422	39	-522.717897	1	0.849279257	0.395329586	0.453949671
chr5	124733800	124737477	48	-522.7063986	1	0.562137294	0.236595499	0.325541795
chr3	194269471	194270430	42	-522.6967929	1	0.899556501	0.516942158	0.382614343
chr19	51901559	51903894	44	-522.6181659	1	0.667929963	0.24877857	0.419151393
chr2	3313509	3314884	40	-522.5575632	1	0.782659878	0.397791888	0.38486799
chr11	115710263	115711957	34	-522.4848346	1	0.904078798	0.443083457	0.460995341
chr2	240643380	240644868	37	-522.3513143	1	0.817013896	0.382766462	0.434247434
chr15	100782383	100784608	43	-522.2526338	1	0.856656536	0.479021831	0.377634705
chr1	46285478	46286669	35	-522.2242599	1	0.87169428	0.465068499	0.406625781
chr2	170712650	170713835	55	522.2168136	1	0.376626112	0.696695633	0.320069521
chr11	26848761	26850503	30	-522.0696975	1	0.874698874	0.314290016	0.560408858
chr1	18077855	18080722	56	-521.2955046	1	0.824170776	0.507305599	0.316865177
chr5	74933135	74936952	43	-521.0919873	1	0.824913268	0.531604313	0.293308955
chr15	67804139	67805471	34	-521.0346549	1	0.865037351	0.381917877	0.483119474
chr11	8206176	8207750	51	-520.9101036	1	0.516214302	0.180212033	0.336002269
chr17	81251879	81253230	56	-520.8166156	1	0.550851775	0.227585511	0.323266264
chr22	50214866	50217113	77	-520.6825875	1	0.705763511	0.479118136	0.226645375
chr18	461778	465345	43	-520.4615949	1	0.871844824	0.499873996	0.371970829
chr2	85303544	85305796	45	-520.4095555	1	0.822095888	0.440098009	0.381997879
chr20	43475581	43478002	39	-520.1974488	1	0.867903812	0.475805437	0.392098375
chr3	13387315	13389652	44	-520.0971972	1	0.751608021	0.454184567	0.297423454
chr16	2081440	2083506	69	-520.0683878	1	0.720583551	0.429238867	0.291344683
chr20	58696690	58698453	42	-520.046473	1	0.870629513	0.482648996	0.387980516
chr22	24244131	24248092	81	-519.8886137	1	0.732502626	0.504163245	0.228339381
chr2	36776871	36779654	43	-519.8518882	1	0.892416965	0.510573489	0.381843475
chr19	47097034	47098720	46	-519.4666355	1	0.738778718	0.368434867	0.370343851
chr12	124043480	124045980	53	-519.2298341	1	0.704712146	0.430337586	0.274374559
chr14	103879644	103881058	52	-519.039156	1	0.532692017	0.217023647	0.31566837
chr8	141035422	141038632	70	-518.9693344	1	0.792824117	0.565326164	0.227497954
chr11	70629848	70632823	76	-518.9653796	1	0.447833061	0.215087475	0.232745586
chr17	71974609	71976643	38	-518.9366927	1	0.876859794	0.431455773	0.445404021
chr17	72501520	72503339	42	-518.9185092	1	0.76813456	0.338990465	0.429144095
chr6	31622736	31626661	87	-518.915846	1	0.811230755	0.609925136	0.201305619
chr1	230411155	230415261	45	-518.828328	1	0.550636738	0.199258507	0.351378231
chr1	9474748	9477250	33	-518.8229004	1	0.911669865	0.437124195	0.47454567
chr20	58549265	58552932	59	-518.7524031	1	0.794888772	0.414580775	0.380307997
chr18	79344612	79345892	33	-518.746547	1	0.84754876	0.46502734	0.38252142
chr11	126391435	126396081	64	-518.5847534	1	0.87059299	0.617545097	0.253047893
chr16	69934613	69935780	48	-518.1986086	1	0.678324792	0.267215094	0.411109698
chr7	73970055	73972316	40	-518.1432488	1	0.909483057	0.539662982	0.369820075
chr16	8939701	8944314	75	-518.0505211	1	0.873835865	0.662475447	0.211360418
chr4	1492410	1493521	42	-517.8646873	1	0.788804426	0.395075256	0.393729171
chr8	37843894	37845716	43	-517.850534	1	0.678278625	0.300880345	0.37739828
chr6	136333955	136336341	48	-517.755929	1	0.843862106	0.581010493	0.262851613
chr12	92503133	92506741	39	-517.7556891	1	0.814869271	0.437215261	0.37765401
chr22	33514264	33518604	76	-517.7359882	1	0.813658552	0.580700245	0.232958307
chr13	97187734	97190441	46	-517.5070629	1	0.821028435	0.397822962	0.423205473
chr8	52293976	52297379	40	-517.279942	1	0.893112919	0.494919679	0.39819324
chr7	57343807	57346204	43	-517.2237098	1	0.78401466	0.422769932	0.361244728
chr4	75917495	75921984	74	-517.1725114	1	0.783013472	0.581996677	0.201016795
chr10	124572951	124574683	50	-517.0627022	1	0.667072778	0.289609084	0.377463694
chr17	11735284	11737523	49	-516.8750642	1	0.637305026	0.308841672	0.328463354
chr14	50769427	50772774	59	-516.7151733	1	0.671065426	0.442713186	0.22835224
chr1	8311724	8313803	32	-516.6933629	1	0.842077115	0.373390313	0.468686802
chr21	36249311	36251075	44	-516.6628374	1	0.868494058	0.451636611	0.416857447
chr19	5598209	5600740	57	-516.5061234	1	0.679965761	0.401960597	0.278005164
chr2	96895090	96897023	34	-516.3787246	1	0.84498945	0.452439504	0.392549946
chr8	65236973	65239399	32	-516.3626573	1	0.850611322	0.36563377	0.484977552
chr20	62176921	62179045	53	-516.2051971	1	0.81681776	0.462487595	0.354330165
chr4	905898	907897	64	-516.1662885	1	0.771292651	0.495768208	0.275524443
chr11	93818534	93822332	52	-516.1001102	1	0.826055959	0.550622719	0.27543324
chr16	27944343	27946413	41	-516.0389	1	0.880851707	0.529733206	0.351118501
chr1	3716328	3717710	39	-516.0260204	1	0.756901827	0.284974379	0.471927448
chr10	71676755	71678377	36	-516.0136357	1	0.91701733	0.457590367	0.459426963
chr18	75044414	75048000	52	-515.9752393	1	0.870373006	0.578644713	0.291728292
chr16	12252353	12254781	46	-515.9043061	1	0.924481015	0.589070909	0.335410107
chr12	113171049	113173250	47	-515.7242703	1	0.889017037	0.590026373	0.298990664
chr10	132606384	132607973	69	-515.7223992	1	0.741053757	0.382682983	0.358370773
chr20	10639756	10642561	60	-515.6081794	1	0.711280509	0.390157716	0.321122792
chr5	6723193	6726146	56	-515.5732265	1	0.851638226	0.551764761	0.299873465
chr16	67456065	67460696	51	-515.5547205	1	0.74234281	0.458853157	0.283489653
chr9	97526086	97530518	58	-515.5502088	1	0.72615638	0.436138844	0.290017536
chr6	156106839	156108417	37	-515.4545978	1	0.803614187	0.320142863	0.483471324
chr18	78740953	78742186	46	-515.3717337	1	0.832063743	0.417982119	0.414081623
chr8	139957175	139959311	56	-515.3144731	1	0.691215995	0.31113287	0.380083125
chr12	108647065	108652019	61	-515.3071803	1	0.735475892	0.488406758	0.247069134
chr5	169102575	169105818	49	-515.2418654	1	0.877342275	0.619271629	0.258070647
chr11	134762975	134764080	36	-514.8850547	1	0.866047711	0.35641872	0.509628991
chr17	81112009	81115029	84	-514.8309433	1	0.675726841	0.443779228	0.231947614
chr8	21465569	21468899	42	-514.7685362	1	0.915460715	0.518174128	0.397286587
chr16	88478567	88480443	63	-514.7457071	1	0.812075252	0.442144835	0.369930417
chr22	38033029	38035187	48	-514.6800354	1	0.791855461	0.46347176	0.328383701
chr7	149995487	149997632	34	-514.5858338	1	0.882678464	0.457535236	0.425143228
chr16	7448568	7452549	56	-514.5662051	1	0.863511829	0.619292843	0.244218986
chr4	148788672	148791871	34	-514.5657193	1	0.719847281	0.301261037	0.418586244
chr8	142768055	142770973	59	-514.4167246	1	0.765479742	0.514510976	0.250968766
chr16	89687835	89689768	45	-514.379939	1	0.655050021	0.288380447	0.366669574
chr1	237104166	237106932	47	-514.2766125	1	0.824447676	0.461214085	0.363233591
chr11	70621514	70625290	75	-514.1739672	1	0.729282273	0.514979938	0.214302335
chr1	11067288	11070436	59	-513.957639	1	0.781082244	0.43836111	0.342721133
chr4	5583461	5586157	37	-513.7201627	1	0.912713638	0.527987691	0.384725947
chr11	47281538	47283254	39	-513.6600475	1	0.898131578	0.500617938	0.39751364
chr1	223268399	223271090	43	-513.5852831	1	0.905551395	0.588461375	0.31709002
chr16	88868474	88869616	47	-513.2133344	1	0.857182097	0.445715916	0.411466181
chr2	43157949	43159622	37	-513.1522338	1	0.852098958	0.40537487	0.446724088
chr9	136499861	136501056	45	-513.1310045	1	0.779673567	0.292236393	0.487437174
chr7	158399801	158403184	80	-512.8747026	1	0.752757178	0.494247737	0.258509441
chr2	28436270	28438690	55	-512.8446595	1	0.776948784	0.426497359	0.350451424
chr1	3819180	3822725	85	-512.8110811	1	0.773218585	0.556392957	0.216825628
chr2	99786346	99788717	39	-512.6500664	1	0.821734926	0.464609117	0.357125809
chr11	17760426	17764114	72	-512.5996657	1	0.714670197	0.490819042	0.223851154
chr1	202686694	202691477	65	-512.5470991	1	0.744408659	0.540286672	0.204121987
chr14	99506435	99509671	58	-512.241896	1	0.850215368	0.59210539	0.258109978
chr18	79484744	79486091	56	-512.1532792	1	0.664456554	0.321661925	0.342794628
chr16	68699120	68700926	40	-512.1212756	1	0.840067799	0.42616378	0.413904019
chr1	228162014	228164430	59	-512.0419004	1	0.842562218	0.590458916	0.252103302
chr8	30560090	30562817	53	-511.9360681	1	0.703545497	0.392186494	0.311359003
chr18	79403014	79404776	65	-511.8753651	1	0.810182314	0.572077684	0.23810463
chr19	10891020	10893401	55	-511.7559268	1	0.783496105	0.396636636	0.386859468
chr6	169451914	169453756	43	-511.7239168	1	0.63083854	0.239640515	0.391198025
chr7	98628033	98631416	67	-511.7230945	1	0.716117679	0.393154677	0.322963002
chr15	40899593	40900835	57	-511.7175675	1	0.887147906	0.61225496	0.274892945
chr20	37195624	37199558	70	-511.7014819	1	0.725245483	0.426548123	0.29869736
chr19	47624036	47628291	77	-511.4277097	1	0.885138147	0.687253393	0.197884754
chr4	26217516	26219084	33	-511.1458317	1	0.937511727	0.561975728	0.375535999
chr18	13211072	13213237	41	-511.0875355	1	0.77733556	0.419019197	0.358316363
chr12	57138045	57143263	68	-511.0771609	1	0.761417827	0.551653334	0.209764493
chr6	160040745	160044388	55	-511.0306815	1	0.804334465	0.561645152	0.242689312
chr17	79694811	79696813	52	-510.9988384	1	0.831424378	0.439874274	0.391550104
chr13	27003715	27006302	49	-510.8876851	1	0.703353831	0.400967893	0.302385938
chr22	21688497	21691314	65	-510.7705406	1	0.793583051	0.539985185	0.253597865
chr9	134157450	134158891	58	-510.6810072	1	0.804309816	0.384180448	0.420129368
chr11	134481278	134485994	62	-510.4293245	1	0.850645225	0.593803439	0.256841786
chr4	519205	520749	40	-510.3625393	1	0.735383442	0.350910994	0.384472448
chr10	124056922	124058660	42	-510.3449175	1	0.911030743	0.511319883	0.39971086
chr2	28396964	28400903	55	-510.2371614	1	0.639546298	0.305410542	0.334135756
chr2	148508573	148510826	27	-510.2297165	1	0.756908142	0.304405618	0.452502524
chr3	183797255	183799346	42	-510.1829216	1	0.916305976	0.513738192	0.402567784
chr7	132507733	132511175	59	-510.0705131	1	0.881585472	0.62953999	0.252045482
chr2	236613267	236617490	61	-509.9275718	1	0.854059446	0.609440362	0.244619084
chr16	4113329	4114938	66	-509.8785679	1	0.568193512	0.220679321	0.347514191
chr9	132245075	132246843	40	-509.8774171	1	0.838308523	0.516700923	0.321607601
chr10	360220	362504	53	-509.824019	1	0.757967521	0.407464803	0.350502718
chr16	87506950	87508450	43	-509.6806461	1	0.801699985	0.336215122	0.465484863
chr20	37881254	37884390	74	-509.6549487	1	0.891760824	0.649247633	0.242513191
chr2	235738990	235740539	50	-509.6167142	1	0.843572317	0.503251074	0.340321243
chr8	141027971	141031595	62	-509.5046159	1	0.802095455	0.478272483	0.323822972
chr1	1270162	1272915	60	-509.4257617	1	0.820839169	0.581320849	0.239518319
chr19	38183968	38186022	50	-509.3863986	1	0.754065699	0.317780264	0.436285435
chr2	100874919	100877291	46	-509.3561539	1	0.605704717	0.275043002	0.330661715
chr16	4533376	4536664	52	-509.2394962	1	0.829462587	0.554633544	0.274829044
chr1	17774089	17778112	70	-509.0637899	1	0.908854747	0.708121113	0.200733634
chr12	57208944	57212234	80	-509.0437007	1	0.75475323	0.503948682	0.250804548
chr9	133953718	133955383	49	509.0072567	1	0.430134717	0.795792894	0.365658177
chr2	109448127	109451195	50	-508.9524415	1	0.655311609	0.2906519	0.364659709
chr3	46407005	46411388	64	-508.9391327	1	0.7924201	0.506767401	0.285652699
chr17	81930379	81932053	44	-508.7964163	1	0.851311053	0.452490579	0.398820475
chr8	26440551	26441524	33	-508.7089633	1	0.899785374	0.479671056	0.420114318
chr4	7356460	7359116	46	-508.6958766	1	0.683526443	0.352324029	0.331202414
chr14	23020951	23025118	51	-508.6828895	1	0.770460893	0.350554311	0.419906583
chr2	74099109	74101680	70	-508.5713845	1	0.709152546	0.428597738	0.280554808
chr1	204616848	204619529	66	-508.4451695	1	0.814527366	0.531061261	0.283466105
chr17	79937411	79938387	38	-508.4352038	1	0.766641287	0.255326386	0.511314902
chr19	10796532	10797512	42	-508.4213674	1	0.760208033	0.304981474	0.455226559
chr16	464265	467943	76	-508.3803803	1	0.653021515	0.436505146	0.216516369
chr17	49722412	49725909	49	-508.3285695	1	0.862582506	0.551578209	0.311004297
chr2	232369194	232370965	40	-508.2554101	1	0.760880162	0.392865191	0.368014971
chr7	132410384	132413628	45	-508.1986772	1	0.705755777	0.339435482	0.366320296
chr7	31053683	31059094	69	-508.0848151	1	0.612445636	0.329566293	0.282879344
chr2	16113883	16116094	37	-507.9979481	1	0.758173135	0.350870575	0.407302559
chr20	25301331	25304270	48	-507.6252761	1	0.831051146	0.465609259	0.365441887
chr1	7426254	7429328	70	-507.414566	1	0.929907257	0.678940396	0.250966861
chr2	231269842	231271681	34	-507.3387522	1	0.857873393	0.452323825	0.405549568
chr6	165685817	165687429	41	-507.2659913	1	0.730713352	0.302799115	0.427914238
chr17	81049980	81052406	84	-507.2386503	1	0.45995203	0.194920061	0.265031969
chr6	169905547	169906837	33	-507.2366229	1	0.875206778	0.394638478	0.4805683
chr1	28813957	28816635	54	-507.2082195	1	0.675956724	0.321800512	0.354156212
chr3	27530695	27535087	59	-507.132042	1	0.798410891	0.550862444	0.247548447
chr10	130726171	130728783	65	-507.1085667	1	0.864165768	0.558134081	0.306031687
chr7	66542106	66543883	37	-507.0556984	1	0.888284477	0.500251619	0.388032858
chr1	5895494	5897942	66	-506.909925	1	0.771731702	0.451528267	0.320203436
chr20	59480283	59481954	38	-506.8924608	1	0.921618309	0.49288286	0.428735449
chr16	87353490	87356153	75	-506.8885965	1	0.860854374	0.653470692	0.207383682
chr7	75965776	75967942	60	-506.8718742	1	0.834097134	0.474462158	0.359634976
chr11	70409155	70411374	66	-506.7608511	1	0.719580145	0.374942055	0.34463809
chr3	49110127	49111772	39	-506.6317932	1	0.747764043	0.361177624	0.386586419
chr9	87634318	87638701	75	-506.6100218	1	0.890572314	0.656752318	0.233819996
chr2	241848713	241849470	38	-506.6015749	1	0.793113145	0.280609493	0.512503652
chr3	32108124	32110223	50	-506.2492695	1	0.851282658	0.587918775	0.263363883
chr1	110242059	110244920	44	-506.2027851	1	0.846509904	0.496886466	0.349623439
chr7	139739767	139741675	38	-506.1920836	1	0.845380195	0.468120509	0.377259687
chr13	113544118	113545181	44	-506.0905286	1	0.921880296	0.569678335	0.352201961
chr11	114081648	114085323	58	-505.9827456	1	0.560674377	0.228931082	0.331743295
chr7	154766712	154769649	54	-505.7553472	1	0.637810676	0.381729422	0.256081254
chr3	11757076	11758951	37	-505.7421268	1	0.867382442	0.41632357	0.451058872
chr18	7247800	7249657	32	-505.5048613	1	0.897542718	0.413778175	0.483764542
chr1	44640085	44643176	56	-505.4911166	1	0.768976818	0.412528328	0.35644849
chr17	81840956	81841869	44	-505.4182719	1	0.898837543	0.488656371	0.410181172
chr7	5670655	5673899	54	-505.3738877	1	0.693762475	0.392163998	0.301598477
chr7	132590254	132593205	39	-505.3522538	1	0.866310822	0.471662275	0.394648547
chr9	89480836	89484620	81	-505.0622752	1	0.651070559	0.378877743	0.272192815
chr9	130237812	130239420	53	-505.0548501	1	0.848251975	0.531090026	0.317161949
chr4	184016072	184018006	41	-505.0183474	1	0.8498431	0.428656167	0.421186932
chr22	30640822	30644857	63	-505.0031334	1	0.744431999	0.448450478	0.295981521
chr3	54731727	54735070	40	-504.9074719	1	0.859812633	0.537781892	0.322030741
chr2	127614876	127616616	33	-504.8960143	1	0.838908541	0.367662184	0.471246357
chr18	48638515	48642251	55	-504.7443435	1	0.74355633	0.429369149	0.314187181
chr1	245440152	245442213	43	-504.608774	1	0.848513518	0.460154114	0.388359404
chr19	42381457	42383938	39	-504.5829692	1	0.866204076	0.487047868	0.379156208
chr10	13870726	13874204	70	-504.4736812	1	0.66136185	0.427116382	0.234245468
chr21	45120593	45122933	42	-504.425867	1	0.896292133	0.527424911	0.368867222
chr18	75167149	75168963	45	-504.2778311	1	0.657470129	0.271472392	0.385997737
chr12	131056744	131057699	40	-504.215712	1	0.897186832	0.522529085	0.374657747
chr20	19213499	19216066	33	-504.1340183	1	0.568693151	0.108649954	0.460043198
chr17	77203180	77205606	58	-504.00181	1	0.812272918	0.525196599	0.287076319
chr20	63021648	63022762	39	-503.9306433	1	0.907776377	0.476127226	0.431649151
chr17	11821382	11825331	47	-503.8948211	1	0.876229365	0.544058826	0.332170539
chr16	89486303	89488658	53	-503.8658455	1	0.707273676	0.403571002	0.303702674
chr11	44745580	44748332	49	-503.6999605	1	0.906146047	0.579393472	0.326752575
chr17	80833787	80834951	51	-503.6474081	1	0.705896678	0.24541034	0.460486337
chr10	71269568	71273184	65	-503.6315193	1	0.776999574	0.495922678	0.281076896
chr1	31784648	31787742	49	-503.600513	1	0.862314221	0.529135506	0.333178715
chr4	1970507	1973262	61	-503.56321	1	0.744161677	0.472603027	0.27155865
chr17	1990177	1993234	75	-503.5481097	1	0.616397132	0.3503117	0.266085432
chr14	98135480	98139163	52	-503.520023	1	0.577780543	0.31546922	0.262311323
chr2	23425446	23429094	63	-503.4937347	1	0.928545957	0.659475865	0.269070091
chr8	143261961	143263043	34	-503.4818238	1	0.842002332	0.356901509	0.485100822
chr11	69126145	69127722	44	-503.3793842	1	0.753719185	0.393181141	0.360538044
chr6	41704350	41708117	55	-503.2616004	1	0.851044176	0.539042736	0.31200144
chr11	70601631	70604720	61	-503.2611816	1	0.649802953	0.397701888	0.252101064
chr6	167709544	167712880	50	-503.1233019	1	0.853255267	0.52826351	0.324991757
chr12	113852654	113855645	63	-503.0626972	1	0.764734003	0.448011959	0.316722044
chr4	38055058	38057054	38	-503.0568324	1	0.913922643	0.558972737	0.354949906
chr7	101372824	101375516	42	-502.7838284	1	0.79818095	0.400891803	0.397289147
chr2	105386195	105390301	76	-502.7664717	1	0.885115074	0.720413343	0.164701732
chr2	45223038	45224855	36	-502.7301267	1	0.824616002	0.4910961	0.333519902
chr15	101121023	101122127	47	-502.7187612	1	0.907171443	0.514001836	0.393169607
chr2	205745590	205747622	40	-502.6380224	1	0.939168586	0.594834566	0.34433402
chr10	97162561	97165594	65	-502.5874591	1	0.708925794	0.417561256	0.291364537
chr16	22346494	22348950	51	-502.480461	1	0.863458364	0.538293834	0.32516453
chr10	110363258	110365881	47	-502.4758564	1	0.545260812	0.250521851	0.294738961
chr1	89843718	89845600	40	-502.2762263	1	0.650484674	0.280331743	0.370152931
chr1	214065598	214068404	44	-502.2624411	1	0.813557561	0.46907715	0.34448041
chr9	87307614	87309554	32	-502.1897541	1	0.852633749	0.480478159	0.37215559
chr8	6561836	6563650	44	-502.1224512	1	0.676408979	0.294650808	0.38175817
chr10	127446772	127448684	52	-502.0077796	1	0.762704061	0.449652955	0.313051106
chr14	101887160	101890376	60	-501.998255	1	0.738635038	0.473644019	0.264991019
chr19	10676820	10678196	37	-501.8846442	1	0.812133481	0.406502733	0.405630748
chr16	89546938	89547773	37	-501.8845122	1	0.887116856	0.461318335	0.425798522
chr7	44077231	44080433	48	-501.8605461	1	0.873307876	0.448281778	0.425026098
chr12	128898991	128902281	60	-501.7192656	1	0.870745465	0.578725637	0.292019828
chr17	29576870	29579138	61	-501.5680484	1	0.643165225	0.333072447	0.310092778
chr20	62675207	62676361	39	-501.5630464	1	0.831601068	0.334498832	0.497102236
chr2	30768379	30771632	44	-501.2515374	1	0.584234477	0.28876577	0.295468707
chr18	78733623	78734770	41	-501.1455545	1	0.692270286	0.339305657	0.35296463
chr3	10925588	10927761	47	-501.1296498	1	0.755931979	0.385185289	0.37074669
chr18	75808405	75810153	35	-501.0434034	1	0.719556569	0.274900855	0.444655713
chr10	132335961	132337649	35	-500.9146784	1	0.818616125	0.419344087	0.399272038
chr12	109110761	109111790	38	-500.8905316	1	0.696108527	0.319771968	0.376336559
chr3	133995753	133999479	52	-500.8221223	1	0.923856981	0.668741372	0.255115608
chr1	6058890	6061811	60	-500.7485328	1	0.757924671	0.45688619	0.301038481
chr1	230336310	230339433	56	-500.7353423	1	0.758729399	0.462328174	0.296401225
chr14	90553434	90555982	59	-500.6639998	1	0.619330994	0.327002624	0.29232837
chr6	38186485	38188553	42	-500.4002194	1	0.763250426	0.38774272	0.375507707
chr2	98505311	98510079	65	-500.378502	1	0.778317961	0.524290379	0.254027582
chr9	16985407	16987702	34	-500.3216772	1	0.798856377	0.45016021	0.348696167
chr11	61342198	61343158	34	-500.3081499	1	0.913392081	0.48863491	0.424757171
chr15	89198314	89201077	46	-500.1583156	1	0.802541885	0.456229418	0.346312467
chr16	1732981	1734800	67	-499.9881205	1	0.851804067	0.51413277	0.337671297
chr22	49087473	49088840	33	-499.9563345	1	0.931227911	0.400047342	0.53118057
chr1	1561902	1563617	46	-499.8380354	1	0.86016071	0.477776204	0.382384507
chr19	52985842	52989252	47	-499.8093729	1	0.696463136	0.334593325	0.361869811
chr22	36289021	36290563	37	-499.6225507	1	0.90591846	0.434321913	0.471596547
chr8	144618323	144619569	57	-499.5155871	1	0.696601464	0.30123464	0.395366824
chr2	131394675	131396001	59	-499.4979851	1	0.50084567	0.192248378	0.308597292
chr19	16444620	16447219	47	-499.2761593	1	0.84147096	0.481905104	0.359565856
chr9	131116366	131118281	41	-499.2689238	1	0.91105862	0.583151044	0.327907576
chr5	3339946	3342119	49	-499.2333908	1	0.803903854	0.53823288	0.265670974
chr1	61138169	61141968	49	-499.2316439	1	0.815075386	0.523346895	0.291728491
chr10	34109670	34111164	41	-499.0655861	1	0.901787211	0.518961426	0.382825785
chr19	5628768	5632048	57	-498.9545935	1	0.855221725	0.565118268	0.290103457
chr22	46907001	46908822	48	-498.8922299	1	0.878787817	0.557249454	0.321538363
chr3	57127550	57129467	33	-498.8696339	1	0.899913325	0.535966177	0.363947148
chr9	136995144	136996811	62	-498.8398753	1	0.629882196	0.304795386	0.32508681
chr14	57981163	57983080	32	-498.5482439	1	0.875785442	0.513609446	0.362175995
chr15	92616621	92619506	65	-498.5441144	1	0.679199561	0.418835139	0.260364423
chr12	27549268	27552589	45	-498.5330598	1	0.74767273	0.333250353	0.414422377
chr2	5495452	5497083	28	-498.5160137	1	0.907534117	0.484717332	0.422816786
chr6	5936553	5938638	44	-498.4744651	1	0.765103513	0.438371586	0.326731927
chr17	12422010	12424021	39	-498.1953499	1	0.890699849	0.507950673	0.382749176
chr22	44676575	44677975	36	-498.1543027	1	0.842814164	0.335799458	0.507014706
chr17	19705278	19708348	58	-497.7620725	1	0.837412968	0.496772037	0.340640931
chr14	71736969	71742597	68	-497.6168934	1	0.82157071	0.621271787	0.200298923
chr2	105746260	105748762	46	-497.5509211	1	0.625733843	0.216666458	0.409067385
chr14	103692968	103695183	70	-497.5489092	1	0.83754606	0.620963677	0.216582383
chr17	1519369	1521851	47	-497.5474019	1	0.716731013	0.320360125	0.396370887
chr8	125415703	125417508	34	-497.4425527	1	0.854734181	0.460617803	0.394116378
chr1	1885759	1887237	34	-497.3834417	1	0.808864734	0.366683605	0.442181129
chr2	96405781	96409928	78	-497.3352802	1	0.496412944	0.30879934	0.187613604
chr17	73205583	73208681	61	-497.2245766	1	0.650853698	0.392646174	0.258207524
chr1	14738699	14741676	47	-497.1670689	1	0.779244215	0.476923438	0.302320777
chr19	14473051	14474266	80	-497.0661834	1	0.461171422	0.258564147	0.202607275
chr2	218261881	218263325	38	-496.9984941	1	0.925954691	0.552568933	0.373385758
chr10	131635775	131639492	67	-496.964477	1	0.798457285	0.613989054	0.184468231
chr9	87662448	87667333	64	-496.7619627	1	0.831253878	0.602400097	0.228853782
chr16	88828561	88829458	41	-496.6350278	1	0.863980996	0.432930448	0.431050548
chr1	10899498	10902073	62	-496.63425	1	0.614055777	0.314973861	0.299081916
chr7	158977929	158979351	38	-496.5736629	1	0.806842925	0.434953122	0.371889803
chr22	33599206	33603100	61	-496.2844264	1	0.901845408	0.657341658	0.24450375
chr1	15205084	15207691	52	-496.2780235	1	0.787184153	0.498593582	0.288590572
chr7	424607	426274	52	-496.0387462	1	0.816335236	0.471651315	0.344683921
chr20	63568899	63569804	44	-496.0244341	1	0.915290175	0.522244547	0.393045628
chr16	67943422	67944811	31	-495.9412616	1	0.782012538	0.299085953	0.482926586
chr2	42844353	42846584	43	-495.8568272	1	0.720009558	0.420840086	0.299169473
chr12	131957028	131961141	57	-495.854415	1	0.701813824	0.387696758	0.314117067
chr1	7557490	7559781	61	-495.7410007	1	0.79103286	0.512127981	0.278904879
chr19	7406792	7409008	57	-495.7328582	1	0.767326616	0.386179469	0.381147147
chr1	226134893	226136286	42	-495.7002523	1	0.759592852	0.33148872	0.428104132
chr9	89408223	89411129	45	-495.6584147	1	0.71078931	0.393243753	0.317545557
chr8	144551458	144553546	53	-495.6354019	1	0.664284072	0.396152047	0.268132025
chr2	101637844	101640854	55	-495.3758227	1	0.90310003	0.626721087	0.276378943
chr1	5295684	5297747	51	-495.2978082	1	0.657678498	0.268717647	0.38896085
chr5	2334233	2335341	53	-495.1332122	1	0.657281459	0.297378675	0.359902784
chr5	5309827	5312169	51	-495.0539975	1	0.937968808	0.579297047	0.358671761
chr11	47638738	47641458	61	-495.0014231	1	0.866028575	0.637467633	0.228560942
chr10	12504709	12508265	66	-494.9886546	1	0.718382063	0.446505355	0.271876708
chr14	69261749	69264570	34	-494.8859281	1	0.782848401	0.392089006	0.390759396
chr3	194879166	194881967	37	-494.8680329	1	0.850890783	0.498223589	0.352667193
chr20	25462323	25465672	64	-494.7928854	1	0.791149189	0.487314543	0.303834647
chr14	102900640	102902831	58	-494.7435184	1	0.628571013	0.339163701	0.289407311
chr12	132722353	132723747	51	-494.6462129	1	0.888704312	0.565040625	0.323663687
chr7	11191379	11193777	37	-494.5036773	1	0.764523962	0.340218347	0.424305615
chr1	224500437	224504132	63	-494.4126856	1	0.726467206	0.470362635	0.256104571
chr4	185884543	185886971	41	494.3735521	1	0.538563598	0.84784942	0.309285821
chr16	19614503	19617220	41	-494.2951491	1	0.833634514	0.426180625	0.407453889
chr17	66537427	66541701	72	-494.2928282	1	0.546904047	0.336240911	0.210663136
chr1	8347058	8349161	72	-494.2856312	1	0.705289526	0.521155278	0.184134248
chr14	64201119	64203053	43	-494.2539705	1	0.900543724	0.586067054	0.31447667
chr10	130479997	130481923	46	-494.2413728	1	0.775333183	0.43877389	0.336559293
chr11	888000	889857	60	-494.1807761	1	0.799641183	0.496122072	0.303519111
chr12	57717278	57719354	43	-494.1161511	1	0.929872193	0.55942905	0.370443143
chr22	25844251	25848528	69	-494.0069097	1	0.927654649	0.691999031	0.235655618
chr11	61526690	61529665	71	-493.8549754	1	0.827977159	0.582352091	0.245625068
chr22	23283815	23285690	48	-493.7825282	1	0.819181389	0.460222175	0.358959214
chr10	16769462	16770825	29	-493.7207785	1	0.833107092	0.329004863	0.504102229
chr4	39814913	39816213	51	-493.7183398	1	0.90341676	0.618603444	0.284813316
chr17	18235774	18237521	37	-493.6053964	1	0.818846907	0.346310749	0.472536158
chr3	195756940	195758982	46	-493.5967337	1	0.843592971	0.500488403	0.343104568
chr1	3161059	3162540	65	-493.4693623	1	0.618399413	0.309749863	0.30864955
chr1	22617658	22619052	37	-493.4554577	1	0.938904018	0.553914369	0.384989649
chr12	130531952	130533300	62	-493.4220369	1	0.864882125	0.622055216	0.24282691
chr20	50574224	50576853	52	-493.3819394	1	0.729106482	0.448727121	0.280379361
chr2	238105937	238107440	55	-493.348016	1	0.77657604	0.426769977	0.349806063
chr1	5870497	5873921	88	-493.2053207	0	0.909806466	0.761233601	0.148572864
chr22	36377835	36380894	70	-493.1246824	1	0.71628628	0.425730185	0.290556095
chr16	1748644	1750252	45	-493.1215845	1	0.85744235	0.424360516	0.433081834
chr16	89516938	89518828	56	-493.0892301	1	0.749943996	0.445369281	0.304574715
chr14	77988441	77991964	42	-493.0197622	1	0.855401017	0.537024931	0.318376086
chr17	82666274	82669065	71	-493.0159461	1	0.798771674	0.429294843	0.369476831
chr7	132367396	132371687	61	-492.9311452	1	0.838582139	0.578170541	0.260411598
chr17	65593331	65595047	35	-492.9133765	1	0.821538912	0.422304105	0.399234807
chr12	122008494	122009740	45	-492.8583047	1	0.921595085	0.567826012	0.353769073
chr1	2059766	2060936	42	-492.6652925	1	0.906802403	0.447222326	0.459580078
chr22	46006792	46008090	62	-492.6607752	1	0.707340285	0.39075136	0.316588925
chr19	275957	278052	53	-492.5558572	1	0.837442026	0.480368948	0.357073078
chr5	169288943	169293995	71	-492.4102399	1	0.911091322	0.721457007	0.189634316
chr17	491717	493718	50	-492.3090177	1	0.776490178	0.405071567	0.371418611
chr16	29607490	29610928	73	-492.1907706	1	0.565059633	0.283990343	0.28106929
chr3	72317531	72321076	56	-492.1177799	1	0.779988276	0.406340838	0.373647438
chr12	121784750	121787635	65	-492.0731894	1	0.826968945	0.565277073	0.261691872
chr4	7894223	7896088	42	-491.9218229	1	0.791571302	0.376054401	0.415516901
chr8	43102787	43104814	41	-491.8750493	1	0.809735597	0.45538983	0.354345767
chr16	31127470	31129950	52	-491.7205172	1	0.717062362	0.428250431	0.288811931
chr19	5603200	5605394	54	-491.4426523	1	0.869973122	0.546941312	0.32303181
chr10	33195861	33198659	46	-491.4348771	1	0.733490448	0.431331651	0.302158797
chr1	17599949	17601634	30	-491.3514966	1	0.924416609	0.472977446	0.451439163
chr6	3731241	3734144	58	-491.3057054	1	0.643829152	0.412853446	0.230975707
chr20	48101703	48104043	44	-491.2935589	1	0.839686868	0.44529311	0.394393757
chr6	170387948	170390813	38	-491.2721884	1	0.802731704	0.454590241	0.348141463
chr6	158630266	158632149	47	-491.195115	1	0.831240245	0.575994947	0.255245297
chr18	49841221	49844029	38	-491.179226	1	0.900309736	0.601980429	0.298329307
chr15	81749496	81752076	60	-491.1726902	1	0.575116894	0.288589689	0.286527205
chr9	90610425	90614198	74	-491.1430693	1	0.600854431	0.291841405	0.309013026
chr22	29190277	29192063	35	-491.0573828	1	0.879652805	0.446032552	0.433620253
chr11	34183138	34185213	42	-490.7998611	1	0.95687812	0.605443123	0.351434997
chr8	143511644	143513805	67	-490.7744043	1	0.68989618	0.364493659	0.325402521
chr1	180181803	180183602	56	-490.7341355	1	0.742425597	0.42492625	0.317499347
chr21	34178155	34181868	48	-490.7190281	1	0.778866603	0.474541866	0.304324737
chr9	137582053	137584515	64	-490.6814314	1	0.87954595	0.684186175	0.195359775
chr6	168950235	168951815	38	-490.6666035	1	0.751854317	0.339115162	0.412739155
chr8	39107239	39108666	65	-490.6390007	1	0.350517843	0.153238874	0.197278969
chr6	108113673	108114911	44	-490.5253081	1	0.454561175	0.113134255	0.34142692
chr11	1071450	1074401	67	-490.3835647	1	0.793107118	0.52059882	0.272508299
chr8	143993986	143995604	44	-490.3719655	1	0.723071838	0.435579557	0.28749228
chr4	150314370	150316991	24	-490.3651612	1	0.786281368	0.322957807	0.463323561
chr5	2039307	2040747	33	-490.331364	1	0.878063474	0.322832363	0.555231111
chr10	133030218	133031304	63	-490.2933343	1	0.751251806	0.444029566	0.30722224
chr10	15083771	15085393	35	-490.2745203	1	0.719740048	0.330645021	0.389095026
chr13	27461247	27463658	47	-490.2284964	1	0.865578555	0.56329936	0.302279195
chr1	25534647	25538185	54	-490.1746403	1	0.856987318	0.552897343	0.304089975
chr15	78976797	78980757	75	-490.0342441	1	0.726684412	0.526810152	0.19987426
chr7	98855374	98858789	62	-490.0087006	1	0.750462917	0.503469383	0.246993534
chr3	186811868	186814599	57	-489.8139719	1	0.8827633	0.577641441	0.305121858
chr15	45151229	45152470	43	-489.7825969	1	0.927099696	0.514779662	0.412320034
chr17	27529378	27532974	61	-489.690367	1	0.905249199	0.603163569	0.30208563
chr5	179317383	179318969	39	-489.4791077	1	0.772705662	0.428388861	0.344316801
chr12	130570470	130573541	79	-489.4762303	1	0.592831358	0.387860199	0.20497116
chr7	50068228	50070569	35	-489.3839211	1	0.866183724	0.519352895	0.346830829
chr5	167577057	167581939	67	-489.3691134	1	0.744413725	0.440415957	0.303997768
chr9	14465299	14466615	25	-489.2415462	1	0.872454084	0.358364504	0.51408958
chr21	44557315	44558864	46	-489.1748443	1	0.769057227	0.428598483	0.340458745
chr8	143536528	143538122	44	-488.8593413	1	0.900046065	0.504432974	0.395613091
chr2	28343883	28345692	52	-488.8272262	1	0.725716949	0.40107932	0.32463763
chr7	139452414	139454619	45	-488.7719735	1	0.823201264	0.530240545	0.292960719
chr12	108791093	108794722	60	-488.744246	1	0.84172666	0.599797957	0.241928703
chr7	2192909	2194090	35	-488.6270764	1	0.791007727	0.268388495	0.522619232
chr9	129011652	129013426	47	-488.5921873	1	0.648061078	0.303314285	0.344746793
chr16	68045937	68047345	40	-488.5896185	1	0.804906521	0.380207536	0.424698984
chr13	113566625	113567635	32	-488.5526962	1	0.898827786	0.459823862	0.439003924
chr13	25914673	25916672	34	-488.4965809	1	0.838865498	0.344206309	0.494659188
chr15	63330715	63332743	40	-488.4927179	1	0.891544617	0.560524338	0.331020279
chr3	128934368	128935793	41	-488.3473447	1	0.772957896	0.431726206	0.341231691
chr6	150175648	150178529	48	-488.2924938	1	0.892699811	0.539576239	0.353123573
chr20	62602397	62604029	50	-488.2548948	1	0.893948227	0.616045775	0.277902451
chr9	133848258	133849497	36	-488.1929433	1	0.715755008	0.311587777	0.404167231
chr2	226903161	226906177	45	-488.170543	1	0.915114377	0.662903284	0.252211093
chr1	38474479	38476210	31	-488.1503299	1	0.736167027	0.273545003	0.462622024
chr16	89296696	89299507	69	-488.1273471	1	0.826643028	0.552945924	0.273697104
chr22	41538004	41541642	64	-487.930911	1	0.851368627	0.611786073	0.239582554
chr12	109734170	109737132	64	-487.8686727	1	0.828205416	0.596218244	0.231987172
chr14	61543223	61546098	35	-487.642289	1	0.795078392	0.432769516	0.362308876
chr20	53283685	53285705	42	-487.5618175	1	0.666034353	0.277490619	0.388543734
chr2	234489257	234492921	56	487.4342833	1	0.428666504	0.756400101	0.327733597
chr8	47733590	47735685	42	-487.3568918	1	0.690376726	0.315603889	0.374772837
chr4	80189268	80190863	57	-487.3358112	1	0.509465144	0.180160365	0.329304779
chr19	1421857	1422798	47	-487.3068684	1	0.791597574	0.373337397	0.418260176
chr2	205908520	205910753	37	-487.1330833	1	0.787779808	0.40733841	0.380441398
chr11	1750776	1753658	66	-487.1268118	1	0.730004979	0.447305863	0.282699116
chr14	99500945	99503522	44	-487.039621	1	0.584892451	0.209722472	0.375169979
chr11	69191822	69193706	37	-486.9933769	1	0.872490074	0.487530031	0.384960043
chr19	5003637	5004700	48	-486.4462732	1	0.903861951	0.51359854	0.390263411
chr11	130634137	130637658	49	-486.4419135	1	0.913349846	0.642230808	0.271119038
chr11	121512637	121515123	44	-486.3072534	1	0.836970812	0.507891413	0.329079399
chr2	50828821	50830410	40	-486.1636495	1	0.770818508	0.250836382	0.519982127
chr17	72558295	72561515	68	-485.9622354	1	0.792156096	0.551586282	0.240569813
chr15	29059344	29063168	65	-485.8874465	1	0.723842769	0.485384718	0.238458051
chr11	57698235	57699337	31	-485.782812	1	0.740608745	0.331261402	0.409347343
chr8	11770952	11773672	60	-485.7507839	1	0.767083764	0.485332761	0.281751002
chr19	629717	630955	49	-485.6502182	1	0.792065181	0.398910329	0.393154852
chr16	49723836	49726220	43	-485.6361167	1	0.914088801	0.60539827	0.308690531
chr14	68968612	68974242	72	-485.5594485	1	0.560624426	0.315788692	0.244835734
chr20	37362872	37364851	49	-485.4974041	1	0.911769839	0.51887457	0.392895269
chr6	163750226	163751796	54	-485.4437929	1	0.705808862	0.336696646	0.369112216
chr22	37406092	37408746	66	-485.4420568	1	0.710526332	0.401923448	0.308602884
chr15	89405910	89407198	65	-485.3272588	1	0.669874783	0.354658759	0.315216024
chr11	68931329	68932687	41	-485.3238695	1	0.804628125	0.411489344	0.393138781
chr7	131536840	131539423	52	-485.2435048	1	0.906760202	0.624650927	0.282109275
chr16	2985792	2987177	38	-485.1636268	1	0.853816339	0.407358995	0.446457345
chr4	25095636	25096472	39	-485.123852	1	0.92270987	0.454649627	0.468060242
chr19	50272443	50275718	53	-485.0499543	1	0.822969015	0.493243547	0.329725468
chr17	76560497	76562582	48	-485.026694	1	0.630762595	0.332020019	0.298742576
chr16	70674295	70678028	63	-484.8550635	1	0.714458292	0.432958118	0.281500173
chr16	74356646	74358648	34	-484.8192296	1	0.903874562	0.484807208	0.419067354
chr5	142403271	142404405	32	484.775174	1	0.412326035	0.828639006	0.416312972
chr14	96050592	96053430	40	-484.7464226	1	0.669828566	0.338732038	0.331096527
chr14	72811910	72814959	57	-484.7343744	1	0.776609421	0.437963732	0.338645689
chr6	151397721	151400613	47	-484.7239533	1	0.905032781	0.645905518	0.259127264
chr9	137306199	137308231	76	-484.6646853	1	0.658220296	0.409358298	0.248861999
chr4	5839030	5840741	54	-484.3987323	1	0.648800112	0.393380969	0.255419143
chr21	36760381	36762004	46	-484.3778949	1	0.811782242	0.491759753	0.320022489
chr18	8781700	8783877	61	-484.3218783	1	0.766643677	0.462823273	0.303820404
chr17	11556675	11558581	59	-484.1448611	1	0.941389629	0.659945393	0.281444236
chr10	75020202	75023323	49	-483.9945119	1	0.721892701	0.439442644	0.282450058
chr21	31552492	31556833	58	-483.9814879	1	0.753062482	0.447569703	0.305492778
chr8	143519071	143521315	64	-483.9231459	1	0.845164328	0.526069312	0.319095017
chr17	62711728	62715202	61	-483.8570924	1	0.783133944	0.504347671	0.278786273
chr2	240638138	240639385	32	-483.7641151	1	0.802217928	0.359305173	0.442912754
chr8	10132798	10136300	60	-483.6185391	1	0.631306252	0.412228045	0.219078207
chr20	50743654	50745584	45	-483.5886279	1	0.902959926	0.596789553	0.306170373
chr15	66755943	66758022	42	-483.5641402	1	0.757304067	0.435428755	0.321875312
chr17	19525571	19527231	33	-483.5112853	1	0.900629553	0.343856719	0.556772834
chr14	20386130	20387185	28	-483.3605854	1	0.9571465	0.432570914	0.524575586
chr6	98847733	98848634	49	-483.3195024	1	0.744961113	0.366393776	0.378567337
chr2	25979964	25981575	45	-483.2733437	1	0.721481417	0.310405304	0.411076113
chr2	43267644	43270649	41	-483.2562653	1	0.870432075	0.544319512	0.326112563
chr16	19879859	19883278	58	-483.1356049	1	0.706061883	0.449455477	0.256606406
chr5	958307	959365	52	-483.1330366	1	0.630003448	0.24861527	0.381388178
chr6	168939194	168940869	33	-483.0336089	1	0.814853613	0.397434876	0.417418737
chr14	101822593	101825085	39	-483.0280912	1	0.721141944	0.349311417	0.371830526
chr1	18148353	18150408	45	-482.998766	1	0.741281245	0.469532094	0.271749151
chr16	31087687	31090194	47	-482.9973047	1	0.769544111	0.450332355	0.319211756
chr1	225816567	225818395	31	-482.9866685	1	0.903302692	0.480042723	0.423259969
chr22	38783559	38785660	51	-482.9624099	1	0.613076245	0.256959848	0.356116398
chr10	33113250	33117617	56	-482.9147298	1	0.853874559	0.590001656	0.263872902
chr6	6824008	6826637	46	-482.8916618	1	0.757446717	0.445816402	0.311630315
chr10	620732	623417	70	-482.8740645	1	0.605280293	0.267848885	0.337431409
chr20	37445742	37450156	61	-482.8682302	1	0.805358745	0.575053729	0.230305016
chr18	57439394	57440614	51	482.8381852	1	0.193719067	0.564902675	0.371183608
chr1	230746502	230748451	42	-482.8267417	1	0.903378077	0.493308263	0.410069814
chr14	93241822	93243919	39	-482.786816	1	0.886108127	0.580074039	0.306034088
chr3	129794220	129798414	59	-482.7651551	1	0.784151923	0.510315334	0.273836589
chr2	10202835	10205202	57	-482.6744068	1	0.647222076	0.405914828	0.241307248
chr8	37515347	37517471	34	-482.6207719	1	0.796969592	0.36986204	0.427107552
chr14	90580006	90581920	41	-482.6009126	1	0.857650165	0.534438688	0.323211477
chr19	1176887	1178181	35	-482.5706416	1	0.79275112	0.307767966	0.484983154
chr8	41620514	41621719	41	-482.4817677	1	0.923801074	0.55887354	0.364927534
chr7	959165	960787	61	-482.4286305	1	0.745308346	0.399090503	0.346217843
chr2	129708548	129711055	44	-482.3361304	1	0.911653991	0.591273946	0.320380044
chr11	119898564	119904064	56	-482.3222703	1	0.797999577	0.534733637	0.263265939
chr17	850825	852720	61	-482.3111562	1	0.926281731	0.672881691	0.25340004
chr5	75047943	75052183	60	482.2839612	1	0.512233164	0.823268014	0.31103485
chr5	172100057	172101899	38	-482.0992336	1	0.916199182	0.508896354	0.407302828
chr2	240229219	240231920	41	-482.0815114	1	0.901362149	0.571045593	0.330316556
chr4	8740018	8741489	43	-482.0809843	1	0.665462167	0.256583916	0.408878251
chr15	83503569	83507303	50	-481.9698737	1	0.912503855	0.627086505	0.285417351
chr16	28023360	28026243	45	-481.8105897	1	0.942029485	0.643701965	0.29832752
chr2	239672492	239674465	37	-481.8019036	1	0.789298617	0.427620612	0.361678004
chr8	2005078	2007916	64	-481.7366358	1	0.804571969	0.557938207	0.246633762
chr19	16605456	16608215	50	-481.6476129	1	0.868530859	0.543990138	0.324540721
chr9	132054160	132057859	51	-481.6123427	1	0.897313147	0.659285263	0.238027884
chr17	76707492	76709732	59	-481.5837076	1	0.61492651	0.359668695	0.255257815
chr20	47244286	47247828	56	-481.4571911	1	0.70064412	0.37354464	0.32709948
chr10	132197986	132199550	42	-481.4382824	1	0.861669389	0.512213866	0.349455523
chr6	41275287	41277822	40	-481.405289	1	0.885481993	0.574820392	0.310661601
chr7	80996314	80998669	38	-481.1455029	1	0.820344826	0.389628315	0.430716511
chr11	34630643	34633468	34	-481.1391822	1	0.847385653	0.420439147	0.426946506
chr19	18770219	18771960	47	-480.9553427	1	0.678244053	0.355565794	0.322678259
chr5	50922858	50923801	43	-480.9100424	1	0.883866117	0.540285001	0.343581117
chr10	78655785	78657745	46	-480.8029314	1	0.632179466	0.279710056	0.35246941
chr20	62245708	62246613	35	-480.6616367	1	0.805883814	0.348160054	0.45772376
chr18	48815901	48819317	69	-480.622214	1	0.885869109	0.701416477	0.184452632
chr12	4869813	4872105	33	-480.5981751	1	0.902210475	0.503547415	0.39866306
chr19	11441652	11445049	57	-480.5904798	1	0.805633034	0.528321038	0.277311996
chr12	122850849	122853614	53	-480.5871264	1	0.662071573	0.335751878	0.326319695
chr18	9797071	9799196	32	-480.5431648	1	0.815878581	0.430676047	0.385202534
chr9	121772085	121773794	65	-480.5151762	1	0.659756027	0.349003268	0.310752759
chr18	75052295	75054567	53	-480.4811495	1	0.892011765	0.60875411	0.283257655
chr17	19285355	19288853	55	-480.2414213	1	0.832032487	0.519831877	0.31220061
chr22	33300505	33303990	62	-480.0519357	1	0.7008827	0.453255462	0.247627238
chr1	42413210	42416208	42	-480.0507573	1	0.785372539	0.471785699	0.313586841
chr17	1378522	1381899	69	-479.9603749	1	0.643951667	0.416540176	0.227411491
chr3	47836579	47838249	46	-479.8565061	1	0.667792955	0.376526955	0.291266
chr2	238220378	238221522	34	-479.8349802	1	0.937073814	0.49105623	0.446017584
chr10	69654330	69658216	67	-479.8349444	1	0.856791631	0.630417762	0.226373869
chr12	124801743	124803309	46	-479.5990633	1	0.876269679	0.506452631	0.369817047
chr20	50579660	50582289	56	-479.5679296	1	0.67363599	0.367336749	0.30629924
chr16	23499439	23501137	42	-479.5460585	1	0.843936451	0.434863436	0.409073015
chr21	46079774	46081038	53	-479.4482005	1	0.833669713	0.501169181	0.332500532
chr20	4724548	4725415	36	-479.3701204	1	0.773854895	0.329284788	0.444570107
chr19	13103308	13105959	58	-479.325668	1	0.737484913	0.400884333	0.336600581
chr14	104278489	104280519	48	-479.3149491	1	0.815558975	0.49976201	0.315796964
chr19	55456052	55457761	40	-479.2863353	1	0.931988446	0.476612811	0.455375635
chr12	124751886	124754206	43	-479.2712988	1	0.763898423	0.400004799	0.363893624
chr10	71998471	72001100	47	-479.1565574	1	0.870635732	0.572554736	0.298080996
chr4	2684541	2687482	50	-479.0721418	1	0.86014083	0.64928334	0.21085749
chr13	113606827	113607950	38	-479.0037626	1	0.872952331	0.482767482	0.390184849
chr2	231806365	231808758	34	-478.9164228	1	0.743323301	0.355982274	0.387341027
chr17	17514171	17517138	61	-478.9137309	1	0.869150088	0.590455191	0.278694898
chr11	61512039	61516169	69	-478.8778307	1	0.680272549	0.364717028	0.31555552
chr20	51491836	51492909	52	-478.8064349	1	0.86732181	0.508294019	0.359027791
chr7	68989653	68992424	36	-478.7296645	1	0.913490239	0.491494901	0.421995339
chr2	236502811	236505789	49	-478.6775924	1	0.883847305	0.587659373	0.296187932
chr2	240133443	240135404	45	-478.6583263	1	0.829385064	0.46485513	0.364529934
chr16	85431186	85432379	50	-478.5264696	1	0.738364046	0.287027955	0.451336091
chr16	89543882	89545354	43	-478.4978711	1	0.874253691	0.547055572	0.327198119
chr7	99037018	99039312	64	-478.421813	1	0.652189725	0.365115741	0.287073984
chr2	96968544	96971072	39	-478.4122593	1	0.841862115	0.459587592	0.382274523
chr22	38836671	38839623	57	-478.3959669	1	0.479242221	0.150031319	0.329210902
chr17	79409726	79411617	47	-478.3639269	1	0.813266783	0.475426804	0.33783998
chr1	5988697	5990916	43	-478.3204753	1	0.739498113	0.390222928	0.349275185
chr15	66017947	66020376	46	-478.3165917	1	0.85880324	0.525591868	0.333211372
chr16	3914120	3916407	47	-478.2605438	1	0.94292279	0.614421812	0.328500978
chr3	9172124	9176118	63	-478.1388719	1	0.671348045	0.436002749	0.235345297
chr19	4359681	4361629	59	-478.0382669	1	0.669877822	0.352362873	0.317514949
chr22	39433267	39435140	57	-477.8920401	1	0.800088417	0.452497568	0.347590849
chr14	103109954	103111417	48	-477.8248712	1	0.82925605	0.450459166	0.378796883
chr11	17529441	17532159	60	-477.7889751	1	0.800541353	0.514205405	0.286335948
chr1	197908656	197910672	55	477.7487549	1	0.317324043	0.591882728	0.274558685
chr2	1604957	1606162	46	-477.7126288	1	0.624288189	0.276459343	0.347828846
chr13	112904208	112906005	38	-477.666015	1	0.911618961	0.581861103	0.329757858
chr11	45573897	45577684	47	-477.6083613	1	0.857337808	0.500950011	0.356387797
chr1	226529296	226531626	32	-477.5912463	1	0.809029149	0.391159492	0.417869657
chr19	5662937	5666558	65	-477.4210632	1	0.906492388	0.699509176	0.206983212
chr2	95032154	95035911	53	-477.4190021	1	0.859769623	0.611246653	0.24852297
chr5	150237639	150241463	68	-477.3970927	1	0.701126201	0.486171498	0.214954702
chr8	12971359	12974843	53	-477.2854243	1	0.840383842	0.549294767	0.291089075
chr18	25080013	25081350	28	-477.1789419	1	0.874082416	0.423795878	0.450286538
chr2	72971503	72974801	47	-477.1749911	1	0.658786731	0.381605822	0.277180909
chr3	53673073	53676669	65	-477.1446347	1	0.59774176	0.289519672	0.308222088
chr11	134232274	134234369	39	-477.0404109	1	0.861236956	0.492591512	0.368645444
chr6	157994700	157996962	29	-477.0298951	1	0.895544102	0.454863032	0.44068107
chr6	5121600	5123252	35	-476.8878687	1	0.841828347	0.40755048	0.434277867
chr22	46237204	46239041	44	-476.8860203	1	0.859228476	0.490553922	0.368674553
chr7	66663792	66665423	37	-476.7635673	1	0.815520802	0.449416262	0.36610454
chr14	72728889	72730572	33	-476.7517252	1	0.918697577	0.497811422	0.420886155
chr19	38090158	38095062	69	-476.7104549	1	0.909590975	0.67642609	0.233164885
chr12	116454723	116456746	41	-476.7095017	1	0.752740175	0.414759264	0.337980912
chr16	7365509	7369453	47	-476.6212897	1	0.784521388	0.448265373	0.336256015
chr20	50790620	50793790	65	-476.6115362	1	0.651937301	0.371240668	0.280696633
chr16	69315816	69317125	47	-476.4980372	1	0.781427442	0.409195089	0.372232352
chr5	16709862	16711814	47	-476.3883037	1	0.857868427	0.529342585	0.328525842
chr3	48702217	48705221	48	-476.3596422	1	0.890487242	0.602257598	0.288229645
chr2	23430712	23432339	39	-476.2690479	1	0.826913033	0.461244747	0.365668286
chr19	35032893	35035358	67	-476.2175369	1	0.748235984	0.410696542	0.337539442
chr5	170353191	170355073	38	-476.1950914	1	0.596619617	0.251733887	0.34488573
chr1	220876839	220878135	63	476.0256726	1	0.320955976	0.551084514	0.230128538
chr1	36475034	36476397	30	-475.9839107	1	0.92591667	0.435276115	0.490640555
chr7	1411077	1412004	40	-475.9446994	1	0.759645816	0.213831924	0.545813892
chr21	41664793	41667429	62	-475.9210849	1	0.933700272	0.659416274	0.274283998
chr12	2548504	2551829	60	-475.8625307	1	0.797175754	0.507277879	0.289897875
chr19	4370208	4372374	60	-475.7078345	1	0.631054661	0.308905027	0.322149635
chr8	47689148	47692980	57	-475.624757	1	0.745348276	0.485698633	0.259649643
chr19	1831737	1834385	67	-475.4572682	1	0.889580251	0.571338263	0.318241988
chr9	135370410	135371454	37	-475.4202962	1	0.815301507	0.446426221	0.368875287
chr4	3256273	3258515	54	-475.394774	1	0.856816104	0.573290942	0.283525162
chr8	5335808	5338054	33	-475.3924052	1	0.836133633	0.438198853	0.397934781
chr16	46771924	46775710	42	-475.3139663	1	0.888295646	0.583111049	0.305184597
chr9	137487449	137488804	49	-475.2792626	1	0.811037087	0.435352647	0.37568444
chr17	62680677	62681469	34	-475.2568886	1	0.94120557	0.533176555	0.408029014
chr22	26762855	26764990	37	-475.24928	1	0.873280585	0.45357608	0.419704504
chr11	61442144	61445341	62	-475.2332894	1	0.882880458	0.646750313	0.236130145
chr9	96139832	96142268	62	-475.1357914	1	0.566526976	0.309097884	0.257429092
chr2	219250186	219251704	44	-475.1081974	1	0.652899798	0.306446605	0.346453193
chr7	132534115	132538427	60	-475.1036475	1	0.814746367	0.597626849	0.217119518
chr8	41932225	41934112	50	-475.0765085	1	0.792262229	0.545994159	0.24626807
chr17	81735390	81736728	45	-474.9480533	1	0.746571989	0.382811969	0.363760019
chr5	172046653	172050278	63	-474.8613934	1	0.747300146	0.527304684	0.219995462
chr1	204967212	204969873	54	-474.6484154	1	0.586906446	0.274139662	0.312766784
chr8	144063122	144065136	61	-474.596763	1	0.914635408	0.699771308	0.2148641
chr19	37988168	37991890	64	-474.548243	1	0.873144405	0.640418881	0.232725524
chr11	68732599	68734788	37	-474.4976443	1	0.834028094	0.447388589	0.386639505
chr12	109721277	109724370	52	-474.2847497	1	0.601199225	0.29682603	0.304373195
chr5	173698359	173699911	46	-474.2748723	1	0.791792394	0.370276384	0.421516011
chr4	79049060	79050807	41	-474.2528153	1	0.713311537	0.365766184	0.347545353
chr17	42841355	42844012	36	-474.230647	1	0.634420865	0.288783215	0.34563765
chr17	79276074	79279301	61	-474.2267006	1	0.823452095	0.507494248	0.315957847
chr17	77149881	77152765	47	-474.2216793	1	0.570870002	0.241968205	0.328901797
chr2	66848343	66851578	40	-474.1743388	2	0.896685135	0.562419349	0.334265786
chr4	169050226	169054271	62	-474.1227766	2	0.880489552	0.702442583	0.178046969
chr9	3878699	3881005	37	-474.111516	2	0.874843008	0.475800194	0.399042814
chr22	23184515	23188242	70	-473.9125309	1	0.714018298	0.449604061	0.264414236
chr9	134488365	134489297	34	-473.8368825	2	0.810900174	0.325582854	0.48531732
chr16	84018754	84021067	42	-473.8094161	2	0.832545985	0.464113666	0.368432319
chr14	92449967	92453253	61	-473.7951757	2	0.841904375	0.545331137	0.296573238
chr11	70617453	70619327	53	-473.7344985	2	0.689529157	0.403610628	0.285918529
chr10	97914965	97916343	32	-473.714774	2	0.618593754	0.176320548	0.442273206
chr7	132402692	132405974	41	-473.7116289	2	0.743504902	0.373361303	0.370143599
chr16	87704548	87705410	45	-473.6693455	2	0.604501414	0.165023269	0.439478145
chr4	7129520	7131195	41	-473.5404104	2	0.80234806	0.443697522	0.358650539
chr9	133306470	133307875	42	-473.5228446	2	0.627064991	0.259425069	0.367639923
chr7	29834717	29836754	31	-473.3753998	2	0.851652041	0.440890559	0.410761481
chr9	137005839	137007752	57	-473.3389431	2	0.740648792	0.43612723	0.304521562
chr3	53789464	53791271	45	-473.3192517	2	0.843773608	0.562502332	0.281271276
chr19	4373381	4374970	52	-473.0466464	2	0.790237097	0.433424048	0.356813049
chr12	6046725	6049568	54	-472.9438279	2	0.870138366	0.585496178	0.284642188
chr7	155584365	155587010	45	-472.9330224	2	0.850288937	0.525362854	0.324926083
chr22	48664404	48667130	69	-472.9319617	1	0.667915616	0.393774325	0.27414129
chr12	109726307	109728199	37	-472.8983593	2	0.859517114	0.394565874	0.46495124
chr16	84089244	84092158	53	-472.7467691	2	0.668192394	0.376095488	0.292096906
chr16	87320596	87322857	45	-472.6175046	2	0.699550183	0.373309699	0.326240483
[truncated: 9,703 more rows]
