# Supplementary material for: Human brain region-specific variably methylated regions are enriched for heritability of distinct neuropsychiatric traits
Source: Genome Biol. 2021 Apr 22;22:116. doi: 10.1186/s13059-021-02335-w (PMC8061076; doi:10.1186/s13059-021-02335-w)
Supplement: Supplementary file 12 — Additional file 12: Table S11. CH DMRs identified among the 5 brain regions groups. [file 13059_2021_2335_MOESM12_ESM.csv]

TableS11. Differential CH methylation from 5 group comparison.
Abbreviations:
Cortical	Cortical group: Frontal cortex (BA9) and Anterior cingulate cortex (BA24)
Basal ganglia	Basal ganglia group: Caudate, Putamen, Nucleus accumbens
chr	start	end	n	areaStat	fwer	Cortical	Hippocampus	Amygdala	Hypothalamus	Basal ganglia	maxDiff
chr9	98527855	98706556	14698	4253577.564	0	0.034529005	0.030014322	0.04709981	0.075329176	0.193023038	0.163008715
chr2	144377087	144515842	9973	3395088.756	0	0.024563735	0.022195895	0.069436415	0.164955068	0.195911037	0.173715142
chr1	175440829	175743086	23187	2670969.14	0	0.112156979	0.064949452	0.089142768	0.113361715	0.199260934	0.134311481
chr9	23625997	23823792	15793	2568097.874	0	0.061691596	0.099615362	0.082597463	0.064274073	0.192444545	0.130752949
chr11	114060911	114270666	14191	2441733.477	0	0.064642572	0.045910303	0.128100742	0.13664232	0.189238949	0.143328646
chr18	55216361	55372876	11664	2229715.35	0	0.026255123	0.019629076	0.058246701	0.123708059	0.145871323	0.126242247
chr6	114046930	114339772	20753	2147844.09	0	0.145880559	0.136746536	0.139157249	0.107870465	0.055515266	0.090365293
chr6	40374628	40565021	15407	1977010.322	0	0.080704814	0.061911986	0.075475139	0.091508945	0.213286	0.151374014
chr9	98353027	98460523	8470	1975683.648	0	0.032010592	0.027212142	0.0375644	0.059055923	0.166264716	0.139052574
chr1	28915347	29121376	13467	1943869.737	0	0.18154015	0.167622103	0.152885482	0.093776008	0.064038235	0.117501915
chr9	37905370	38067097	13643	1715347.283	0	0.174763397	0.157964662	0.161049653	0.109399363	0.066303302	0.108460094
chr6	165373614	165585143	16099	1662930.821	0	0.118926151	0.085024612	0.106599944	0.098370199	0.024452181	0.09447397
chr3	156292908	156528532	17280	1651977.077	0	0.115418953	0.081000473	0.096048889	0.116386132	0.028587744	0.087798388
chr19	46862323	46978398	8048	1565642.675	0	0.045793255	0.032595311	0.047899299	0.043277148	0.195076543	0.162481232
chr3	55489703	55633611	11254	1533429.619	0	0.098586718	0.064887054	0.089435828	0.098453219	0.200865862	0.135978808
chr14	91315159	91416898	9066	1519410.279	0	0.188533677	0.138763513	0.172601288	0.167257425	0.03522936	0.153304317
chr18	55374433	55515512	11307	1458906.319	0	0.056926133	0.033093929	0.077015747	0.123266722	0.148926454	0.115832525
chr5	88729827	88881706	10448	1440791.522	0	0.019269205	0.049456131	0.038037882	0.105244241	0.150530774	0.131261568
chr9	125783639	125946309	10242	1436882.129	0	0.178075123	0.142371104	0.159684469	0.111059226	0.061778811	0.116296312
chr3	133028029	133120183	6204	1330730.472	0	0.068946024	0.049074124	0.061339924	0.072131964	0.186507782	0.137433658
chr3	123291234	123442732	12947	1310846.474	0	0.102585884	0.109968473	0.063853212	0.067223126	0.017363824	0.092604649
chr15	61071706	61226647	12394	1301616.509	0	0.189884292	0.179014811	0.184238836	0.150230081	0.089432443	0.100451849
chr8	135459418	135602508	9019	1293348.15	0	0.032381607	0.054396984	0.042861241	0.083039738	0.14704326	0.114661653
chr1	50101437	50222520	8507	1279596.411	0	0.070161368	0.116605151	0.086345617	0.05388832	0.200254154	0.146365834
chr7	74480253	74605846	9837	1199136.568	0	0.154902997	0.137675745	0.114830248	0.036034162	0.05470284	0.118868835
chr13	42049734	42212152	10491	1167299.361	0	0.143180662	0.112424319	0.110172546	0.104565404	0.046595853	0.096584809
chr6	34066375	34143482	7815	1166290.041	0	0.205773055	0.16737023	0.197007064	0.125637226	0.064795733	0.140977321
chr3	55635542	55758687	9468	1164701.994	0	0.083647864	0.054792829	0.079219635	0.093132381	0.195056583	0.140263754
chr2	229564942	229712500	11998	1163804.432	0	0.156603884	0.10246715	0.104370582	0.057656418	0.214875172	0.157218755
chr13	40543706	40663946	10030	1111645.08	0	0.191060547	0.103677202	0.138181545	0.131999975	0.05558017	0.135480377
chr13	107573439	107698657	9245	1109463.913	0	0.085712325	0.053583359	0.074360932	0.074407275	0.184085218	0.130501859
chr3	71162926	71340807	13913	1096765.574	0	0.139903698	0.115698581	0.150337401	0.146898058	0.064846991	0.08549041
chr4	153468431	153574863	6657	1081686.787	0	0.175524625	0.150707669	0.155766974	0.111469546	0.056636459	0.118888166
chr13	107794748	107865783	5248	1068051.369	0	0.082737051	0.052991656	0.082236795	0.077163558	0.238265682	0.185274026
chr15	36985474	37095573	8174	1033777.979	0	0.14588303	0.117998174	0.114667105	0.11502557	0.029446542	0.116436488
chr13	71645581	71816263	12103	1026251.944	0	0.14022863	0.138496496	0.138240719	0.119084976	0.064516434	0.075712196
chr14	59190765	59320969	8719	1015362.235	0	0.048889587	0.035356356	0.042629069	0.043500518	0.133606624	0.098250268
chr14	51852822	51957984	7206	998642.1627	0	0.090604942	0.048001756	0.050758199	0.04544616	0.18578648	0.14034032
chr17	58756572	58846080	5831	996961.3905	0	0.087333251	0.04279324	0.062820212	0.064334038	0.186524174	0.143730934
chr3	133357318	133409542	4251	972734.76	0	0.077315412	0.052437267	0.072209517	0.091264922	0.215162533	0.162725266
chr4	152938307	152991165	3817	968679.6176	0	0.20755598	0.173138796	0.175385187	0.114469739	0.052509032	0.155046948
chr3	123463666	123552248	6674	956399.3218	0	0.148823701	0.178021876	0.115776529	0.096843744	0.04422015	0.133801726
chr1	184387834	184537422	9916	952431.9367	0	0.062882392	0.051009751	0.055369977	0.081312682	0.151229296	0.100219545
chr11	119654203	119727349	5991	927898.1845	0	0.083594124	0.068717982	0.091310887	0.076959619	0.234086287	0.165368305
chr12	63907710	64003560	6469	903214.536	0	0.173652933	0.142022086	0.120932316	0.090863462	0.060172539	0.113480393
chr2	160271384	160407365	10165	891771.791	0	0.147650268	0.159205582	0.158615332	0.128957775	0.06387658	0.095329002
chr12	42457300	42568409	8212	891539.0316	0	0.062035987	0.054566267	0.079479457	0.084036143	0.148282363	0.093716096
chr13	107702018	107792870	6795	885385.6773	0	0.085654393	0.05445964	0.077700615	0.073930016	0.188558625	0.134098985
chr5	50668379	50802275	8238	851313.9687	0	0.076106454	0.051568262	0.077469887	0.06082057	0.154662592	0.10309433
chr3	69161578	69280482	8690	824483.686	0	0.179252883	0.118197822	0.170346566	0.124834385	0.077082007	0.102170877
chr5	31739119	31845739	7789	812738.0003	0	0.155940676	0.145906931	0.138887577	0.109339037	0.062466529	0.093474147
chr17	20021031	20116249	6336	812421.9639	0	0.085509865	0.048629399	0.072698881	0.084690121	0.203081828	0.154452429
chr7	55030053	55166727	10643	809718.3041	0	0.172369913	0.130826783	0.153009794	0.14612141	0.082232491	0.090137422
chr19	13014915	13094329	5580	806450.319	0	0.061827348	0.043681344	0.119193289	0.136268315	0.203856723	0.160175379
chr10	77762477	77925525	14268	805268.4264	0	0.092254291	0.072589701	0.093329766	0.058748838	0.15823854	0.099489702
chr6	136027004	136139437	8243	800700.4841	0	0.129618908	0.116719062	0.118022785	0.090595745	0.037995658	0.09162325
chr9	79573597	79661432	5293	787236.2035	0	0.158418734	0.138483647	0.171417049	0.103599821	0.046741311	0.124675737
chr15	36889105	36982667	6621	785480.1048	0	0.140264906	0.117229582	0.115835892	0.111323013	0.031526292	0.108738613
chr4	159104639	159190403	5204	774849.1804	0	0.047037081	0.031775233	0.052401483	0.083430952	0.144192363	0.11241713
chr9	14193140	14313054	9348	774006.6081	0	0.135298912	0.10328133	0.111405464	0.148575968	0.213108259	0.109826929
chr9	81566445	81686465	9961	772527.4964	0	0.159185713	0.099943324	0.122152076	0.140542936	0.067144657	0.092041056
chr7	70530911	70693043	11970	771833.8443	0	0.169330584	0.09021578	0.113744918	0.116698669	0.079658479	0.089672105
chr3	71470869	71581333	8996	768807.6145	0	0.141549468	0.116026993	0.149205855	0.134905186	0.057369293	0.091836562
chr15	79229540	79281964	3925	763227.0987	0	0.091610003	0.086542636	0.079707393	0.070682277	0.224608227	0.15392595
chr2	50430811	50515343	6050	755979.3664	0	0.069882868	0.050532702	0.057297072	0.067095132	0.181317299	0.130784597
chr11	117823584	117875691	4143	754182.8425	0	0.045042153	0.063686993	0.052687838	0.057020225	0.177866692	0.132824539
chr17	58953455	59011354	4211	747439.6115	0	0.059243332	0.033746118	0.045875391	0.044759155	0.177262216	0.143516098
chr19	31275826	31348211	6069	736453.6626	0	0.090412191	0.099948347	0.139013398	0.148308756	0.209038864	0.118626673
chr9	98277314	98351130	5571	729401.4503	0	0.041557296	0.032637557	0.043600641	0.061072037	0.139310868	0.106673311
chr13	24190180	24270483	5643	724582.598	0	0.169401701	0.088621036	0.134219674	0.116266837	0.042662131	0.12673957
chr11	30373898	30562837	14293	719734.8	0	0.148483322	0.093036149	0.132594495	0.118452425	0.077248052	0.07123527
chr5	6450568	6501465	4009	704683.3527	0	0.036223502	0.028378598	0.051659295	0.06988502	0.174501327	0.146122729
chr1	24416601	24486076	5187	698702.4602	0	0.167730522	0.176589618	0.152041465	0.069021374	0.07297369	0.107568244
chr17	58694237	58751390	3938	695004.5331	0	0.117308542	0.074524982	0.107195353	0.088238091	0.260669444	0.186144462
chr14	99163481	99234459	6236	694026.994	0	0.139779687	0.067531886	0.070241316	0.151094844	0.024938564	0.12615628
chr5	31640675	31738522	7007	693933.2616	0	0.149642653	0.131329068	0.132557115	0.111978313	0.056555006	0.093087646
chr8	135605167	135668166	4538	691926.8025	0	0.044187291	0.064332326	0.053597902	0.087476684	0.166250445	0.122063153
chr7	4884762	4958446	5963	683805.3373	0	0.16385404	0.10158605	0.124534677	0.079977515	0.044787002	0.119067038
chr8	133230189	133300683	6252	671544.3238	0	0.118703904	0.094077632	0.121724039	0.131699512	0.218947826	0.124870194
chr8	76771839	76875070	7013	668675.7905	0	0.152809723	0.163731368	0.142087778	0.073599214	0.074933676	0.090132153
chr5	76264870	76322492	4271	668335.4133	0	0.161744333	0.136051364	0.139029672	0.099872979	0.0456705	0.116073833
chr3	135093173	135184208	6898	663204.251	0	0.189713349	0.14773959	0.192873198	0.08789418	0.093266395	0.104979018
chr14	74382946	74446314	4661	660577.1727	0	0.185505895	0.142268326	0.160233352	0.12467567	0.068363975	0.117141921
chr14	91260640	91311837	4042	660278.9498	0	0.160996666	0.123017364	0.141629179	0.123211256	0.034522896	0.12647377
chr10	97084420	97189700	9060	653259.2145	0	0.088013571	0.060460597	0.068004806	0.071817719	0.190616324	0.130155727
chr3	133257048	133305083	3544	642720.6195	0	0.072982387	0.047314291	0.056884429	0.075253228	0.182882826	0.135568535
chr2	154774770	154838991	4184	639458.498	0	0.048889379	0.033295349	0.053496492	0.07577817	0.152822458	0.119527109
chr3	69406534	69475629	5202	638648.6255	0	0.171785426	0.11420147	0.152992232	0.125441569	0.060778788	0.111006638
chr1	182622283	182691795	5591	637575.6482	0	0.172612623	0.111308545	0.108940341	0.081890334	0.054230004	0.118382619
chr5	76157324	76232199	5513	633100.4826	0	0.151773283	0.118198199	0.122077108	0.086995621	0.048383764	0.103389519
chr1	165393540	165450033	4662	627510.7018	0	0.186255255	0.135229993	0.144323891	0.111728627	0.058773295	0.127481959
chr21	39867799	39919626	3668	626550.9697	0	0.155460101	0.124490294	0.150780538	0.121942837	0.028367044	0.127093056
chr18	55516576	55587337	5702	626197.2912	0	0.061041359	0.032705032	0.074880303	0.116966398	0.141929558	0.109224526
chr8	133446938	133516912	5614	620138.8949	0	0.097082177	0.076770704	0.09235045	0.140943216	0.187671004	0.110900301
chr2	229398153	229557767	12477	615294.9916	0	0.140559086	0.100462092	0.092302168	0.060269271	0.149038604	0.088769333
chr15	33579437	33686641	7692	613556.1436	0	0.146405523	0.121418705	0.122707029	0.112714422	0.054677023	0.0917285
chr17	77414946	77484399	5079	612904.4937	0	0.086779472	0.091638058	0.12215403	0.095728768	0.194198308	0.107418836
chr13	107206927	107294971	6491	605308.6944	0	0.097122374	0.062322114	0.087301003	0.081283169	0.185370954	0.12304884
chr9	98463349	98503661	3051	602404.3841	0	0.029437014	0.02644269	0.038027318	0.060689603	0.154026536	0.127583846
chr12	32507086	32655853	10003	594154.3822	0	0.143133102	0.08305782	0.098224462	0.075024405	0.06657511	0.076557992
chr14	90957561	91058685	7711	586543.6978	0	0.138090583	0.094649641	0.108632238	0.093594611	0.048684532	0.089406052
chr6	34003552	34066135	5781	583716.0431	0	0.165403629	0.119414123	0.143692161	0.103573506	0.055712846	0.109690784
chr7	36580613	36663274	5946	583613.5701	0	0.191956933	0.151088295	0.153241934	0.141333476	0.095143077	0.096813856
chr12	63845683	63905853	4069	574766.8867	0	0.163873859	0.13025874	0.114452678	0.086468856	0.051588213	0.112285646
chr12	109719150	109778895	4695	573519.0596	0	0.15948294	0.096792436	0.125218728	0.06249089	0.040833858	0.118649082
chr22	27743585	27796239	4419	573117.4337	0	0.150139484	0.130841045	0.12021679	0.115216696	0.027154092	0.122985392
chr2	205671336	205812006	10523	571469.0898	0	0.167931756	0.084971208	0.097082194	0.072602298	0.179900408	0.10729811
chr3	131883550	131976657	7098	570853.3353	0	0.103326106	0.070554724	0.083335194	0.082160323	0.181887376	0.111332652
chr1	18131847	18216157	6319	570823.6624	0	0.103828656	0.095943324	0.13277599	0.127807054	0.199549135	0.103605811
chr5	7511096	7572128	4387	569228.3607	0	0.051631102	0.069050475	0.082377483	0.11091653	0.160659374	0.109028271
chr1	154780885	154866688	7434	567959.1994	0	0.160610034	0.106152955	0.089370319	0.080235174	0.062711055	0.09789898
chr12	104673059	104770337	7385	564838.5319	0	0.173668215	0.107076289	0.142244424	0.111418902	0.08326194	0.090406275
chr5	31955122	32040319	6432	561557.859	0	0.162530525	0.144073912	0.151052476	0.122435602	0.073860421	0.088670104
chr2	9305548	9400892	6982	560071.0229	0	0.115536069	0.106440568	0.134670023	0.0735935	0.041564137	0.093105886
chr16	73005222	73057660	4405	560009.0891	0	0.203721202	0.168252248	0.181704999	0.086280511	0.088698211	0.117440691
chr3	9137186	9248114	9485	557634.8501	0	0.049366479	0.030754585	0.035992267	0.035765694	0.130634693	0.099880107
chr12	132244806	132294647	4580	554132.3689	0	0.081684622	0.084465177	0.105768046	0.090453677	0.197283246	0.115598624
chr1	203629578	203746082	8273	553597.0837	0	0.114777399	0.088526504	0.066100741	0.065730088	0.193922679	0.128192591
chr6	125154826	125239257	5857	552565.9216	0	0.144579798	0.095550768	0.120422242	0.10731712	0.046380235	0.098199563
chr15	70050695	70096098	3849	552197.1291	0	0.12833743	0.08662279	0.137985758	0.13553533	0.275800714	0.189177924
chr13	107296322	107379093	6167	549202.0616	0	0.093044716	0.056241848	0.076293273	0.07587628	0.164165131	0.107923282
chr3	155135074	155201227	4567	548257.051	0	0.152042104	0.13632907	0.138216748	0.111373543	0.053147063	0.098895042
chr18	13465030	13547891	6032	547768.4509	0	0.121129357	0.128401357	0.143263307	0.081359986	0.044963221	0.098300086
chr4	41553399	41660263	7473	546781.4	0	0.06555431	0.045477988	0.058724597	0.085613769	0.13299787	0.087519882
chr3	140260643	140350046	6660	542136.2043	0	0.158781057	0.086948902	0.134522365	0.137836861	0.2291253	0.142176398
chr1	114086307	114152522	5124	540382.9675	0	0.198484986	0.143363298	0.17782702	0.132214039	0.084475315	0.11400967
chr6	165619605	165660566	3427	535335.7123	0	0.146945601	0.104944374	0.136242771	0.150228472	0.027823168	0.122405304
chr6	53862597	53946414	5520	535282.4569	0	0.185195477	0.15435667	0.135194537	0.100786854	0.097531199	0.087664278
chr2	199346346	199456176	8410	532153.1275	0	0.075685883	0.109824198	0.132916863	0.134135552	0.163097162	0.087411279
chr5	61631430	61691680	4396	527255.5654	0	0.183241467	0.141971402	0.158372395	0.135724851	0.076366349	0.106875118
chr12	103798980	103851195	4213	525867.4751	0	0.091485652	0.058841286	0.079689612	0.090779178	0.178413357	0.119572071
chr9	79664364	79733842	4695	525694.8579	0	0.151557777	0.11914618	0.142855868	0.099344092	0.049242099	0.102315678
chr9	106930290	107011960	5600	525612.6861	0	0.140964517	0.106869563	0.102165029	0.043866414	0.045960557	0.097098104
chr12	64073945	64140166	4763	524096.3124	0	0.147856213	0.116616834	0.099933664	0.069911919	0.049470946	0.098385267
chr11	110094995	110188350	6555	522723.57	0	0.137286523	0.06939251	0.097188446	0.062506146	0.038936169	0.098350354
chr8	133518744	133569713	4233	519702.7908	0	0.079667756	0.066781901	0.082115936	0.127740014	0.181881475	0.115099574
chr18	57441378	57495557	3979	518943.726	0	0.159636979	0.11503186	0.147116123	0.108979386	0.039809688	0.119827292
chr1	224618780	224754689	9988	516833.8008	0	0.15219635	0.074376873	0.107378597	0.13720232	0.170203951	0.095827078
chr3	50375197	50441287	5635	515642.9939	0	0.183265291	0.158602155	0.178109703	0.062504071	0.095721648	0.12076122
chr3	36703134	36763432	5017	513672.1693	0	0.15747031	0.121539662	0.109283973	0.093902456	0.052668597	0.104801713
chr3	10993475	11054769	4931	506895.9192	0	0.151891874	0.115756791	0.128002494	0.058268585	0.052825569	0.099066305
chr3	54890967	54999890	8055	505096.5227	0	0.122707597	0.082535913	0.106641288	0.113234161	0.048334879	0.074372718
chr13	71482147	71594364	7593	504765.412	0	0.138166383	0.132889933	0.140310969	0.111768824	0.069979268	0.0703317
chr15	60989621	61049483	4584	503806.2143	0	0.18665869	0.189664787	0.183518972	0.139293312	0.089778842	0.099885945
chr3	71342647	71427956	6919	495109.2157	0	0.1377223	0.116820653	0.142228983	0.148390273	0.068521449	0.079868823
chr16	17134341	17202986	5500	493814.4335	0	0.098926988	0.114547837	0.10984855	0.099117385	0.200490333	0.101563344
chr12	104459306	104573309	7883	492809.5245	0	0.158689334	0.086534806	0.12799298	0.106421789	0.078937662	0.079751672
chr12	130565972	130647780	7413	488255.6926	0	0.055710996	0.038096209	0.055303297	0.061412135	0.145879344	0.107783136
chr4	71332809	71419421	5520	484256.3701	0	0.119081699	0.102506591	0.09572961	0.093388218	0.03843185	0.080649849
chr15	63319230	63381477	4932	483255.8517	0	0.195082032	0.144332919	0.178566226	0.16196845	0.086848108	0.108233924
chr2	154680016	154725323	2869	479073.7229	0	0.060237265	0.046255909	0.062383399	0.079514019	0.168908508	0.1226526
chr17	65180499	65236279	4035	474628.8788	0	0.149746437	0.110605262	0.12096536	0.080174052	0.037011771	0.112734666
chr1	19665773	19729092	4863	472801.1208	0	0.168807835	0.129939737	0.159777078	0.134766473	0.074636038	0.094171796
chr12	15174028	15225104	3719	468917.2023	0	0.149524143	0.126664743	0.11662465	0.086059713	0.044776147	0.104747996
chr13	73923762	73998942	6043	467866.3014	0	0.131298384	0.085736548	0.136255548	0.084469478	0.230876708	0.146407229
chr12	117034481	117098153	5305	467866.1083	0	0.134466373	0.10700531	0.124938402	0.145208499	0.048769729	0.096438769
chr7	149923597	150018197	7612	466400.7514	0	0.151544364	0.08002874	0.119327457	0.111806377	0.064739991	0.086804373
chr4	108875239	108999002	8919	464435.8699	0	0.173464631	0.094459695	0.130657653	0.114351191	0.090036441	0.08342819
chr8	132982437	133078351	7313	463119.1315	0	0.137264155	0.079783395	0.10373489	0.165046692	0.188941889	0.109158494
chr7	38518173	38565821	3683	462691.3134	0	0.074274503	0.056831614	0.066634358	0.062328586	0.170531316	0.113699702
chr17	65134384	65178957	3345	462213.5516	0	0.15717465	0.112206841	0.130734028	0.077973116	0.034107095	0.123067555
chr12	106067116	106136412	5932	457533.6902	0	0.039707357	0.077307723	0.07167875	0.082161768	0.12978546	0.090078102
chr2	192091276	192193202	7082	456469.7921	0	0.058276745	0.046483868	0.044251423	0.057422328	0.142578496	0.098327073
chr5	139650022	139707448	4229	454069.289	0	0.068125724	0.046791283	0.072486947	0.079779794	0.151923027	0.105131744
chr3	131336872	131401787	4647	452753.3786	0	0.081029877	0.055834927	0.071912584	0.051778023	0.179889767	0.128111745
chr8	124605768	124668792	5416	452240.1648	0	0.159511041	0.130854136	0.09026275	0.042494321	0.062308889	0.11701672
chr11	8035001	8092113	4194	445357.5984	0	0.070188709	0.040255799	0.055434144	0.053508045	0.159592651	0.119336852
chr5	31859799	31953379	6555	438514.7666	0	0.148359185	0.134598359	0.138779077	0.124057065	0.073998459	0.074360726
chr3	50444586	50502547	5243	437349.4403	0	0.178199599	0.153381227	0.168376776	0.052257286	0.09277618	0.125942312
chr3	139939258	140002581	4518	437328.7659	0	0.144878653	0.077733664	0.129560883	0.132629867	0.230132807	0.152399142
chr4	81419012	81470299	3908	433527.6417	0	0.154323844	0.123041226	0.117808023	0.107926372	0.043541162	0.110782682
chr14	99532008	99602014	6657	432746.3229	0	0.166961129	0.117402233	0.132625883	0.103074998	0.074583102	0.092378028
chr2	239083798	239154528	6110	432032.4128	0	0.062442477	0.084699936	0.071478371	0.06536281	0.141107103	0.078664626
chr16	72866600	72927552	5041	431622.01	0	0.178749393	0.140018752	0.149329265	0.075523394	0.088639495	0.103225999
chr2	9240056	9303635	4324	430492.8495	0	0.132728435	0.134539659	0.158167655	0.093952967	0.053454299	0.104713356
chr10	79103974	79190155	6701	428213.6769	0	0.197072027	0.146333154	0.165231801	0.09483124	0.221602041	0.126770801
chr2	237850770	237922125	5526	427789.1839	0	0.173782985	0.109416488	0.136853887	0.130891238	0.07396243	0.099820555
chr4	39063620	39136419	5059	426865.2325	0	0.092167985	0.041697804	0.059380285	0.071478264	0.159566859	0.117869055
chr13	24272157	24314528	3168	423161.0706	0	0.175887771	0.090287813	0.129974567	0.103603614	0.043352116	0.132535655
chr6	143580541	143656679	5474	422369.8279	0	0.104225461	0.077843427	0.092407131	0.099247384	0.170968907	0.09312548
chr11	16778565	16828385	4166	420347.7399	0	0.194510986	0.140647031	0.152075822	0.076259511	0.075965459	0.118545528
chr9	113940858	114022889	5787	418459.636	0	0.184386138	0.134647815	0.127123422	0.072944053	0.10089149	0.111442085
chr16	17082347	17133358	3842	418192.3732	0	0.109693819	0.106157336	0.106171298	0.093275922	0.212327736	0.119051814
chr15	79185585	79228155	3191	417041.7354	0	0.131422791	0.110273846	0.110379491	0.092536335	0.23676144	0.144225104
chr1	57264823	57353778	7096	415790.0622	0	0.121197307	0.057758978	0.111986737	0.133049213	0.161529114	0.103770136
chr13	51807606	51847645	3219	415302.4024	0	0.174304136	0.109268936	0.128065535	0.121261437	0.053577641	0.120726495
chr12	48754591	48793877	3303	411811.1132	0	0.078414327	0.059275517	0.071292108	0.055347463	0.202986975	0.147639512
chr3	69282011	69336457	4139	409633.224	0	0.189353246	0.11899587	0.167691954	0.12269863	0.076542935	0.11281031
chr15	82817756	82866430	3811	406315.6748	0	0.062252655	0.068751763	0.053247238	0.046318368	0.164351422	0.118033055
chr10	34227791	34334157	8264	402819.002	0	0.184279893	0.096706935	0.141812733	0.111681169	0.109619542	0.087572958
chr21	37878817	37914498	2682	402556.6699	0	0.077256123	0.043072445	0.090168712	0.0945119	0.20829483	0.165222385
chr20	11892206	11945223	3551	402449.4447	0	0.099484248	0.061592021	0.083864989	0.076080365	0.201347619	0.139755598
chr6	46232375	46299929	4960	401446.1389	0	0.084208871	0.146619309	0.125704128	0.054525741	0.039975315	0.106643994
chr17	20131561	20211381	5342	401353.9355	0	0.112360683	0.066227657	0.102508814	0.099657395	0.175931849	0.109704192
chr5	16501254	16565061	5063	401343.1043	0	0.092308358	0.089279915	0.087352181	0.084369497	0.190438192	0.106068695
chr11	27514946	27567547	3600	401198.0206	0	0.130103383	0.083578133	0.104986518	0.095623946	0.230864075	0.147285942
chr2	101751031	101844809	5882	399030.774	0	0.056611091	0.035890704	0.051662943	0.060651188	0.117802385	0.081911681
chr3	114306877	114382916	5325	393719.0424	0	0.17877661	0.08347196	0.144397545	0.086724934	0.06708822	0.11168839
chr3	133122677	133145570	1540	393672.8566	0	0.064147925	0.039230063	0.052975987	0.078815297	0.201717701	0.162487638
chr4	159191844	159265094	4336	392004.8265	0	0.051906124	0.033197353	0.053638825	0.07932818	0.122151071	0.088953718
chr13	73999338	74071123	5768	390417.5966	0	0.131710775	0.085032945	0.139785498	0.080583476	0.219201698	0.138618222
chr17	58854343	58888220	2192	387329.2061	0	0.089945747	0.04489039	0.064355566	0.067964669	0.195773848	0.150883458
chr8	131899717	131960737	3629	387315.8226	0	0.068504856	0.0613708	0.066291466	0.094785489	0.157696819	0.096326019
chr6	168291831	168319458	2328	386801.7133	0	0.22933014	0.173269182	0.2076601	0.193898394	0.067815109	0.161515031
chr18	12453816	12517719	4651	385691.5076	0	0.049424966	0.046673788	0.051683087	0.049494551	0.132549201	0.085875413
chr2	160430112	160492801	4735	384462.2883	0	0.143857206	0.140734614	0.142713521	0.119159134	0.060497688	0.083359518
chr7	55464526	55551924	7505	384352.2681	0	0.09250063	0.077299826	0.078779881	0.067215206	0.180355165	0.113139959
chr15	60661945	60734039	5452	383952.7073	0	0.177011062	0.153161782	0.158612237	0.126274084	0.092074288	0.084936774
chr17	43127623	43165900	2751	383317.3745	0	0.157179099	0.150515704	0.135297969	0.048372364	0.043668982	0.113510118
chr7	104638998	104691062	3828	379855.944	0	0.18113515	0.153522305	0.152377184	0.104423182	0.087177326	0.093957824
chr1	166932779	166974096	3189	377135.6054	0	0.077444957	0.050782748	0.050611907	0.062012081	0.182356557	0.13174465
chr3	16469569	16528810	5148	376965.7302	0	0.087592213	0.074614733	0.102759401	0.098818417	0.166709243	0.09209451
chr8	141231304	141294457	5720	376702.2102	0	0.10391009	0.090775044	0.115370115	0.091067494	0.181758186	0.090983142
chr21	42702492	42758788	4329	376547.3758	0	0.166211318	0.147192014	0.111696991	0.09107408	0.071695204	0.094516113
chr8	76689187	76746345	3710	375883.7828	0	0.163689993	0.163546864	0.156722893	0.078164975	0.079694346	0.085525018
chr5	150171596	150216470	3445	373360.8556	0	0.123632628	0.102213505	0.115418571	0.106131835	0.236616679	0.134403174
chr3	73508448	73569696	4809	371842.152	0	0.075517494	0.095043053	0.101487767	0.140853085	0.166557923	0.09104043
chr16	9806002	9872168	5162	371806.155	0	0.053799029	0.037391152	0.064648231	0.125241244	0.136489709	0.099098557
chr4	56176940	56260020	5852	371327.1035	0	0.165252916	0.121726411	0.14228498	0.071465875	0.21260044	0.141134566
chr12	4912161	5001867	6575	370786.8125	0	0.12327416	0.076038713	0.114206973	0.136615372	0.06166495	0.074950422
chr5	32041430	32093198	3877	370494.7441	0	0.142648021	0.13014946	0.118584847	0.082218302	0.054925543	0.087722477
chr9	27420606	27514648	7240	370131.8391	0	0.095661908	0.106446416	0.104064635	0.09309661	0.03917221	0.067274206
chr3	140416495	140479918	4873	369627.2662	0	0.167613013	0.089839566	0.146789189	0.14851179	0.236130172	0.146290605
chr10	26260005	26312469	3822	368953.6939	0	0.132354274	0.107888575	0.11600208	0.068248954	0.037381419	0.094972855
chr5	76323094	76358953	2848	368647.913	0	0.169360326	0.13893123	0.14413537	0.117026056	0.061079746	0.10828058
chr2	49996058	50065730	4943	368339.0155	0	0.059470065	0.036612248	0.046773724	0.048406409	0.131257919	0.094645671
chr5	87766008	87804620	2590	367911.735	0	0.084159438	0.051046397	0.082404773	0.149218185	0.16382263	0.112776232
chr5	76085120	76119848	2412	367793.5897	0	0.166324169	0.130952005	0.139744287	0.099309209	0.045620941	0.120703227
chr20	51485347	51537971	4700	367547.9393	0	0.192348825	0.150399646	0.176406559	0.160592763	0.082164884	0.110183942
chr6	2166410	2243825	6583	367294.5316	0	0.165212171	0.146064285	0.123008037	0.125149545	0.093818946	0.071393225
chr5	66958540	67028406	4552	366540.9288	0	0.083395263	0.048201448	0.084382821	0.079677315	0.161582437	0.11338099
chr12	121130924	121204118	5709	366464.4085	0	0.067579175	0.060177677	0.073673111	0.085590051	0.135729174	0.075551497
chr22	25640648	25717487	5048	366257.6519	0	0.058905332	0.036735912	0.059642937	0.080612942	0.140412038	0.103676126
chr2	101037957	101098861	5101	366205.2759	0	0.117529708	0.087214279	0.105890284	0.098167262	0.182242517	0.095028238
chr7	104330505	104385734	3580	365417.4194	0	0.158930595	0.129787834	0.136817709	0.098552546	0.063223687	0.095706907
chr10	32873882	32956435	6357	364779.4558	0	0.154538347	0.071176763	0.105934972	0.048901181	0.06078338	0.105637166
chr1	18231991	18285013	4156	362289.2159	0	0.103858236	0.093761245	0.126148284	0.119398807	0.197758289	0.103997044
chr3	71015016	71065165	3957	362076.3068	0	0.130102963	0.126746272	0.160921727	0.171504384	0.047350539	0.124153846
chr9	27330625	27412980	6155	362044.9384	0	0.102801455	0.108613005	0.119367275	0.116264334	0.046398123	0.072969152
chr18	50687671	50740739	4289	358020.3825	0	0.112721332	0.101716537	0.131846254	0.113842293	0.036519985	0.095326269
chr3	140104046	140168026	4694	358013.2712	0	0.14790953	0.076569945	0.119962426	0.131000702	0.1762563	0.099686355
chr8	106370417	106441802	4711	357187.0761	0	0.050865581	0.061400359	0.058956743	0.088946353	0.135139025	0.084273445
chr3	133146366	133173466	1884	356671.4447	0	0.063386621	0.040642557	0.051700198	0.070987937	0.17341838	0.132775823
chr15	33486860	33564770	5421	356429.0034	0	0.143221975	0.118708925	0.11755257	0.110741822	0.056379899	0.086842077
chr13	36031399	36074823	3337	355803.1176	0	0.035837487	0.030692185	0.031925637	0.044196493	0.155934324	0.125242139
chr3	114385751	114461655	5467	355749.2321	0	0.188283376	0.087271742	0.156498292	0.091792329	0.073579558	0.114703818
chr7	104758862	104800673	3306	355681.0081	0	0.18604591	0.143365817	0.152767917	0.113498634	0.085354214	0.100691696
chr15	36580862	36627610	2835	352903.5338	0	0.165434717	0.119544675	0.12164864	0.089113981	0.048743193	0.116691524
chr9	38538683	38590440	4551	352382.5502	0	0.14736211	0.13291767	0.13426341	0.092374519	0.064040382	0.083321728
chr9	38390853	38446090	4490	352222.5889	0	0.15585785	0.127510041	0.124797616	0.080560646	0.085772948	0.075297204
chr3	131841326	131880843	2898	352034.7591	0	0.115113889	0.092129766	0.111767799	0.097107941	0.235515409	0.143385643
chr5	7762932	7810343	3487	351460.2856	0	0.063667603	0.075113691	0.087830784	0.108732197	0.161685443	0.09801784
chr8	41703471	41763316	4946	351416.4013	0	0.152126845	0.133133181	0.154711155	0.109144055	0.221543294	0.112399238
chr4	53107227	53160168	4163	350711.7094	0	0.115582884	0.079513397	0.092832069	0.089256839	0.182880373	0.103366976
chr1	110211353	110237123	1923	349274.2356	0	0.078131802	0.043925816	0.051358293	0.044879238	0.19982519	0.155899375
chr9	14150687	14191728	3003	349062.9474	0	0.105239494	0.066969498	0.092141893	0.117364758	0.19875015	0.131780652
chr16	72960809	73000685	3512	348861.1025	0	0.187505769	0.152522635	0.156200676	0.080712255	0.087947124	0.106793514
chr3	55842805	55929554	6956	348509.0622	0	0.086918639	0.056423236	0.073741782	0.10079562	0.137897924	0.081474688
chr4	71230509	71309248	5024	348195.799	0	0.101473149	0.081131747	0.087494561	0.10746808	0.032165092	0.075302988
chr13	107380758	107440805	4420	347121.2289	0	0.096502634	0.063051122	0.085320272	0.07976449	0.158082705	0.095031584
chr22	26158761	26208430	3674	346774.6086	0	0.100562911	0.058125222	0.077854388	0.056662799	0.191055273	0.134392474
chr1	236687956	236777790	6143	345264.7879	0	0.100050848	0.073211334	0.080291928	0.10408561	0.03153564	0.07254997
chr3	134798088	134842543	3323	344406.4259	0	0.166908794	0.128314269	0.172263758	0.077580051	0.073065011	0.099198747
chr1	147600282	147662753	4568	344194.4137	0	0.110132799	0.072774838	0.083765673	0.062519761	0.179325306	0.116805545
chr3	25429948	25494061	4299	343900.7962	0	0.097808248	0.088777011	0.131340901	0.136604648	0.039934606	0.096670042
chr11	120511737	120597000	6048	343881.1271	0	0.139140244	0.086508863	0.1376329	0.106139121	0.204143548	0.117634685
chr20	58892935	58915280	1584	343712.3925	0	0.028339248	0.025099979	0.030201388	0.021566225	0.152447898	0.130881673
chr2	17542576	17624620	5929	343485.6337	0	0.03391949	0.054587059	0.048081809	0.050351134	0.130543983	0.096624493
chr15	76092722	76154386	4563	342880.174	0	0.113486892	0.0918774	0.092562759	0.071021611	0.18334615	0.112324539
chr10	25807470	25840738	2326	342695.5439	0	0.171082423	0.134249777	0.144199057	0.086031013	0.058003641	0.113078782
chr2	154842073	154875758	2283	342573.9115	0	0.070907934	0.050762222	0.074113345	0.083557167	0.179681863	0.12891964
chr7	70695420	70762867	4716	342011.5702	0	0.145031015	0.073920206	0.086232585	0.089090367	0.054108481	0.090922534
chr11	70762715	70791653	2814	341769.2105	0	0.065041475	0.066906954	0.051602027	0.06122322	0.181620058	0.130018031
chr3	135185241	135237809	4128	341751.7774	0	0.161914495	0.131404519	0.158177896	0.082780919	0.076900485	0.085014009
chr4	89269944	89307017	2809	341245.2126	0	0.147825994	0.086312649	0.122419536	0.069948138	0.029164555	0.118661439
chr13	71816512	71864430	3384	340947.7926	0	0.148858584	0.138508859	0.150066984	0.120958459	0.059054193	0.091012791
chr5	145954202	146008949	4238	340721.7066	0	0.137881515	0.106361964	0.119186285	0.114846119	0.055346902	0.082534613
chr3	134955179	135002315	3478	339957.3758	0	0.184832206	0.145860861	0.186902536	0.08370768	0.083074674	0.103827861
chr20	9070277	9151162	5217	339759.946	0	0.209951173	0.148945067	0.182626825	0.088243375	0.199829194	0.121707798
chr3	32819722	32900157	5253	339660.5061	0	0.148723227	0.107297242	0.101185078	0.116061733	0.068704755	0.080018472
chr13	107538360	107571380	2422	338945.7966	0	0.088424588	0.05534998	0.077951567	0.078750387	0.206112331	0.150762351
chr9	125748798	125775351	1568	337384.3434	0	0.20899165	0.16229297	0.177511925	0.132690872	0.052307493	0.156684158
chr3	56218787	56299201	6712	337171.8526	0	0.082365927	0.0507441	0.073519349	0.084650051	0.13096725	0.08022315
chr10	127143550	127194077	3696	336492.9112	0	0.181908666	0.099051487	0.134256003	0.114294523	0.0682501	0.113658566
chr14	95877153	95932096	4051	336477.2573	0	0.160353169	0.114121084	0.14490986	0.087397292	0.055228143	0.105125026
chr8	71294890	71359032	5003	335954.5498	0	0.166926316	0.131664294	0.148519492	0.123561433	0.082950609	0.083975706
chr3	140364060	140408513	3369	335419.5983	0	0.133021311	0.072143808	0.109467247	0.124132355	0.211578664	0.139434856
chr1	18926154	18955613	2681	335183.707	0	0.066977565	0.059664366	0.067795532	0.052860365	0.210418298	0.157557932
chr12	62057510	62101866	3379	334560.0845	0	0.097126771	0.068733406	0.08567402	0.099579723	0.188564636	0.11983123
chr4	89223550	89269302	3228	332469.0837	0	0.148266402	0.095503405	0.126443436	0.078875211	0.046300863	0.101965539
chr17	1930704	1976026	3455	331909.3772	0	0.074323915	0.050991266	0.080142444	0.11245904	0.181422387	0.130431121
chr14	64801474	64878370	6287	331549.0968	0	0.121835222	0.080814694	0.098475593	0.086228508	0.050231491	0.071603731
chr1	38047667	38108119	4439	329543.242	0	0.197268829	0.137070195	0.189883097	0.162410841	0.099905941	0.097362888
chr9	125947881	125974481	1919	329096.5017	0	0.211509164	0.16037697	0.18663728	0.135757247	0.077080764	0.1344284
chr8	13074612	13131333	4225	328807.2837	0	0.149052589	0.11163512	0.131893455	0.106721908	0.056998054	0.092054535
chr15	33124584	33182393	4377	328240.0665	0	0.091346293	0.112674878	0.122867886	0.124266815	0.186597775	0.095251482
chr6	61979319	62032156	3602	328164.0485	0	0.062725883	0.064094083	0.072376739	0.072420999	0.158670897	0.095945015
chr10	34708839	34764556	4796	328091.9638	0	0.208158891	0.128179042	0.166705297	0.126027577	0.101850165	0.106308726
chr2	50070614	50144895	5161	327856.9574	0	0.062760626	0.039458247	0.049546566	0.056192933	0.119936995	0.080478748
chr1	201688666	201729041	3054	327740.7649	0	0.04687109	0.032094055	0.033185598	0.031674726	0.133484733	0.101810007
chr8	103130146	103167783	2754	327518.3383	0	0.05478399	0.042220071	0.063920376	0.074971565	0.164947151	0.12272708
chr14	99235823	99269536	2793	327201.2166	0	0.140999534	0.063447263	0.055918949	0.168584783	0.019263121	0.149321662
chr22	26292294	26330842	3157	326904.3839	0	0.097356561	0.052592928	0.0730891	0.061604365	0.18667332	0.134080392
chr6	15523193	15586455	4920	326821.1085	0	0.124013987	0.142478305	0.100113115	0.076908748	0.060635824	0.081842481
chr7	14777966	14865754	6067	326313.2045	0	0.099124762	0.05860559	0.089971228	0.086692481	0.027559992	0.07156477
chr1	154714694	154775975	4582	326223.7572	0	0.137705096	0.092514453	0.073403527	0.063332822	0.048392748	0.089312348
chr15	82909113	82943203	2970	326114.827	0	0.090909745	0.116290501	0.080957067	0.098949854	0.218925728	0.137968661
chr22	26209540	26249357	3143	325998.165	0	0.09521535	0.050656672	0.073078171	0.059899695	0.183877021	0.133220349
chr21	37814678	37852009	2715	325848.6413	0	0.077909997	0.041255128	0.072559814	0.075382991	0.179671174	0.138416047
chr17	66984689	67026009	3351	325205.7601	0	0.146782331	0.111324874	0.090873661	0.063084357	0.035300585	0.111481747
chr3	114115435	114156700	2955	324517.7677	0	0.163282099	0.123083213	0.133249433	0.104084909	0.05750524	0.105776859
chr1	233957423	234008257	3681	323986.012	0	0.134367683	0.093035176	0.124903616	0.109660543	0.045265574	0.089102109
chr20	12035573	12088283	3812	322576.151	0	0.128831978	0.086695965	0.115155883	0.129441933	0.211869518	0.125173553
chr1	18290417	18332005	3330	322140.7058	0	0.107018079	0.099450065	0.120218237	0.119590351	0.208414362	0.108964297
chr15	77667429	77722927	5032	321634.4413	0	0.101779867	0.073866795	0.087937744	0.079194346	0.168761997	0.094895202
chr16	72788564	72831179	3393	320118.0312	0	0.161663517	0.126789528	0.118527709	0.056752668	0.068491875	0.104910849
chr19	7211538	7292566	6582	319904.6117	0	0.076585609	0.061215042	0.070915157	0.059880392	0.148569562	0.08868917
chr3	70950443	71013730	4507	319462.4688	0	0.1076086	0.102183903	0.132833272	0.139508597	0.045424825	0.094083772
chr6	46388130	46445228	4261	318570.1778	0	0.128309316	0.143411141	0.136983948	0.101255502	0.059826292	0.083584849
chr15	73091230	73155163	4185	318402.6535	0	0.094588945	0.064392845	0.07814687	0.063275566	0.195153794	0.131878228
chr5	146018549	146064541	3616	317956.795	0	0.158865844	0.136157253	0.144676209	0.151576961	0.073125816	0.085740028
chr3	54291414	54355946	4501	317764.7966	0	0.122245374	0.088636579	0.116961147	0.125158604	0.048264394	0.07689421
chr6	136142493	136203069	4564	317607.8271	0	0.109995298	0.096744962	0.097738824	0.072160849	0.033719146	0.076276152
chr21	40746361	40797420	4096	317497.7995	0	0.077033196	0.061232042	0.085988674	0.047101152	0.146215545	0.099114392
chr5	124645882	124737508	7314	317437.4134	0	0.119423993	0.052463451	0.075343375	0.085211765	0.173538811	0.12107536
chr1	28879868	28914320	2493	316824.6043	0	0.191508045	0.162647896	0.176594557	0.127603731	0.067102291	0.124405755
chr3	133225031	133256350	2198	316492.7177	0	0.071876484	0.04690274	0.053665683	0.069427916	0.173206449	0.126303708
chr12	103751405	103797039	3920	315540.8164	0	0.09703241	0.069735712	0.081607543	0.082070973	0.156587905	0.086852194
chr12	64004803	64048470	3051	315130.4777	0	0.152931711	0.122634862	0.101767707	0.082942537	0.056588982	0.096342729
chr2	30948475	31005612	4635	314142.7934	0	0.130434359	0.092944453	0.131749484	0.14246548	0.203311015	0.110366561
chr4	109230208	109302421	5445	313300.098	0	0.159649616	0.083220638	0.119298307	0.109883916	0.071976105	0.087673511
chr6	135846033	135934729	6023	313166.997	0	0.122090126	0.104390702	0.112907193	0.094800198	0.056799872	0.065290254
chr2	50253343	50317172	4546	313118.6073	0	0.056897575	0.036165496	0.049822319	0.054241197	0.118676859	0.082511363
chr15	77760949	77818817	5300	312665.7305	0	0.111175589	0.081979412	0.109238901	0.081508667	0.179113862	0.097605196
chr3	48735949	48808539	5647	312664.4111	0	0.069902412	0.055306239	0.05439978	0.046182812	0.143300267	0.097117455
chr10	82195370	82242192	3374	312627.3616	0	0.062559677	0.043273044	0.066316261	0.084403236	0.140537148	0.097264104
chr15	73307944	73368081	4987	312541.8651	0	0.16871977	0.132983173	0.112724868	0.061825912	0.197217947	0.135392036
chr12	50172084	50240364	5255	311420.7497	0	0.144005565	0.10652901	0.117581881	0.098029318	0.068530633	0.075474932
chr4	71519068	71574123	3593	311273.2702	0	0.123921957	0.09149015	0.102478182	0.10649331	0.039303482	0.084618475
chr5	93406759	93441502	2786	311248.6048	0	0.071973686	0.099776835	0.094379921	0.131186975	0.168496317	0.096522631
chr8	66776691	66863166	5769	310429.9279	0	0.145505867	0.11368342	0.128803551	0.117541453	0.0724155	0.073090368
chr4	10045616	10098802	4514	310276.4723	0	0.107439094	0.061783848	0.075611272	0.071787621	0.168845529	0.107061681
chr11	16936181	16995165	5053	309645.4041	0	0.225213609	0.183858856	0.198850826	0.165731366	0.124792295	0.100421315
chr11	35339419	35395248	4464	308254.3303	0	0.090904271	0.052263467	0.090052328	0.076200471	0.149500567	0.0972371
chr21	39653993	39692186	2767	308022.635	0	0.166049268	0.118364007	0.144398469	0.092358785	0.058022286	0.108026982
chr21	40637458	40682499	3584	307520.5604	0	0.091044475	0.070098111	0.103253084	0.06131916	0.16473822	0.103419061
chr11	70841100	70899439	4967	306735.744	0	0.122245247	0.095144178	0.099988816	0.088421858	0.180005713	0.091583855
chr1	225476469	225556323	6024	306036.6081	0	0.116527686	0.077434457	0.09554182	0.069680259	0.186819343	0.117139083
chr16	87837863	87868033	2680	305651.254	0	0.046020136	0.039275667	0.044935401	0.051424966	0.15693339	0.117657723
chr4	159033766	159084093	3663	305069.3348	0	0.144490218	0.096080911	0.124806531	0.132638713	0.213855419	0.117774508
chr17	74008195	74073133	5294	304655.758	0	0.164558862	0.105966683	0.147977366	0.148535305	0.223618512	0.117651828
chr12	54519788	54548849	1882	303886.3389	0	0.190684414	0.142460188	0.138797756	0.149805657	0.063061166	0.127623248
chr9	32427559	32502490	5602	303522.4417	0	0.16279371	0.130877428	0.099209224	0.065351808	0.098454629	0.097441902
chr3	24997512	25056158	3986	303197.5716	0	0.154383911	0.128119668	0.141836205	0.126102099	0.073480218	0.080903693
chr2	50377637	50429516	3681	302155.0693	0	0.084162981	0.057111289	0.066873337	0.070396095	0.156952874	0.099841585
chr5	76122570	76156376	2359	301841.9539	0	0.149642027	0.1176685	0.122522469	0.092075326	0.042623669	0.107018358
chr16	58407715	58436364	2280	301328.6704	0	0.174140527	0.116742429	0.151304259	0.131865121	0.04892391	0.125216617
chr2	44632206	44700058	4655	301199.6418	0	0.190675865	0.172492885	0.169180482	0.143215206	0.114994821	0.075681043
chr1	61341737	61419947	5584	300609.6755	0	0.163319704	0.104570068	0.138636468	0.134269655	0.210787064	0.106216996
chr18	23531310	23578692	3884	300378.3532	0	0.089468596	0.067131797	0.08757126	0.067822629	0.177351822	0.110220025
chr10	82437954	82474280	2646	300127.6027	0	0.076869116	0.052355961	0.075840537	0.090283139	0.160098747	0.107742787
chr22	28970373	29040222	4903	300119.1393	0	0.135736589	0.096541421	0.115334123	0.109591217	0.051737587	0.083999001
chr12	27585696	27618145	2325	299705.094	0	0.080443703	0.057937907	0.085253116	0.095665042	0.174794126	0.11685622
chr9	23584917	23625119	3088	298532.1407	0	0.070292231	0.095044249	0.077342433	0.065073156	0.162773939	0.097700783
chr2	50676592	50740500	4651	298302.7651	0	0.077199081	0.049042611	0.058046854	0.061438923	0.130691046	0.081648435
chr17	78866497	78924397	4786	297945.5104	0	0.114430706	0.09232687	0.053861374	0.035779954	0.17799725	0.142217296
chr7	29810827	29877447	4701	297795.4606	0	0.133834351	0.086564699	0.102244779	0.117754213	0.055085983	0.078748368
chr3	140556678	140605117	3802	297786.9576	0	0.138685448	0.075609	0.112072634	0.11782361	0.200873583	0.125264584
chr3	140003429	140043009	2803	297549.9015	0	0.12099756	0.071229444	0.118941203	0.122875534	0.211949104	0.14071966
chr3	54831833	54888272	4194	297404.4464	0	0.12265687	0.081356148	0.112665032	0.122505463	0.046562311	0.076094559
chr22	29074386	29119383	3216	297289.1812	0	0.188014283	0.12868486	0.167586394	0.130699842	0.077235923	0.11077836
chr3	134843836	134891024	3424	296336.4831	0	0.174430133	0.133879273	0.173364232	0.079372358	0.085231693	0.095057775
chr11	16891134	16925757	2884	294911.8554	0	0.202314339	0.148239096	0.156043557	0.088982024	0.082640613	0.119673726
chr15	33388292	33434972	3085	294857.9406	0	0.16842797	0.114975592	0.13455254	0.11034516	0.059026938	0.109401032
chr12	82688891	82750845	3883	294678.7966	0	0.123935224	0.114983782	0.129210225	0.107623271	0.200457455	0.092834184
chr8	73296950	73333550	2591	294662.1435	0	0.186819487	0.165574094	0.174337661	0.150762943	0.086296832	0.100522654
chr6	40704857	40755625	4014	294513.9882	0	0.168972058	0.134143572	0.162018351	0.147000047	0.23532946	0.101185888
chr5	7810706	7852997	3340	294312.5249	0	0.062156881	0.073999077	0.07738575	0.09042916	0.156208224	0.094051342
chr8	41844940	41892419	4061	293984.0267	0	0.195805372	0.171976403	0.19217798	0.116773554	0.246310626	0.129537072
chr4	153577493	153611952	2167	293481.9339	0	0.153401494	0.129988802	0.148886513	0.10257063	0.048277833	0.105123662
chr7	129448607	129494358	3245	292459.9547	0	0.111776367	0.094559344	0.090485161	0.064307632	0.026122502	0.085653865
chr5	132191895	132236963	4001	292313.0153	0	0.072976205	0.054457979	0.061827193	0.052239574	0.135044248	0.082804674
chr18	12577968	12627436	3871	292308.6836	0	0.04771788	0.049650844	0.049043204	0.050722585	0.127852985	0.080135105
chr3	10953598	10987534	2911	291967.2148	0	0.175098607	0.141392534	0.153921975	0.102659826	0.073630926	0.101467681
chr4	108792296	108867265	5136	291443.3783	0	0.160230038	0.088617064	0.120398084	0.111534806	0.073912563	0.086317474
chr2	170824473	170866474	3160	290380.754	0	0.129252268	0.094400583	0.107787453	0.06854121	0.033784401	0.095467868
chr6	2106534	2164391	4700	289917.9448	0	0.173483486	0.163806042	0.130414358	0.132186973	0.100235315	0.07324817
chr1	214311950	214369037	4281	289828.4368	0	0.130884949	0.109594252	0.117600877	0.106415679	0.199039882	0.092624203
chr1	85323074	85372979	3789	289784.2536	0	0.121181946	0.13394527	0.118769891	0.094238172	0.192015827	0.097777655
chr2	44702013	44726927	1647	289484.3334	0	0.202300629	0.191411524	0.184253498	0.155778782	0.088951629	0.113348999
chr4	140680110	140734993	4264	289374.6318	0	0.081886597	0.056790315	0.061037716	0.057449853	0.13597319	0.079182875
chr15	60607976	60659938	3758	288069.8641	0	0.196228155	0.17632248	0.180835464	0.153535694	0.109287249	0.086940907
chr14	54588301	54631537	2862	287903.246	0	0.095601587	0.071984847	0.084004116	0.085475043	0.178686843	0.106701997
chr6	46453476	46490290	2845	287699.6892	0	0.137782749	0.154929088	0.136131537	0.091273887	0.047114048	0.107815041
chr7	104392943	104439627	3227	287485.206	0	0.171228259	0.139471271	0.145984134	0.104757971	0.080943133	0.090285126
chr8	139963222	139990532	2405	287177.551	0	0.153189036	0.136082064	0.15727844	0.134201301	0.241531952	0.10733065
chr3	133178855	133200049	1498	287033.0532	0	0.073668944	0.045973942	0.059353989	0.070333313	0.187735785	0.141761844
chr13	71425524	71481335	3840	286510.8025	0	0.138540981	0.120518574	0.133022961	0.104359191	0.061900119	0.076640863
chr13	107490648	107536840	3461	286263.0855	0	0.092836495	0.058185615	0.079458167	0.067528015	0.157402274	0.09921666
chr3	66431331	66462562	2760	285958.948	0	0.192949789	0.176904823	0.208513601	0.172928984	0.312945267	0.140016282
chr19	17147707	17201372	4592	285203.7194	0	0.099213697	0.080193275	0.094399404	0.069837802	0.153517238	0.083679436
chr7	21877455	21925504	3795	284738.935	0	0.171378453	0.150913445	0.146356823	0.126294214	0.091819664	0.079558789
chr15	37870110	37895327	1878	283565.5624	0	0.224310275	0.190506727	0.19040205	0.182700004	0.100933779	0.123376496
chr2	7372203	7412037	3018	282648.6625	0	0.113985552	0.100258313	0.127332682	0.123325408	0.209845575	0.109587261
chr2	50743140	50777745	2620	282290.9495	0	0.067849392	0.038530879	0.050776866	0.053708122	0.141698939	0.103168059
chr15	60809858	60862179	4021	281347.4895	0	0.18265652	0.166729161	0.179356481	0.138519969	0.101511568	0.081144952
chr1	220740072	220804192	4369	281221.5014	0	0.088917421	0.07800244	0.0822135	0.083514708	0.166937933	0.088935493
chr18	36587396	36652689	4594	280609.6648	0	0.125978977	0.07661512	0.095657719	0.080076059	0.176998542	0.100383422
chr1	110237383	110274024	2771	279888.2666	0	0.152801665	0.096298857	0.114847254	0.094135947	0.242773013	0.148637066
chr18	52417997	52491218	5182	279729.1023	0	0.145841043	0.082521742	0.134443817	0.110083652	0.074842397	0.070998646
chr1	206512914	206556085	3074	279714.7762	0	0.103685564	0.106547698	0.110432518	0.084112764	0.191446376	0.107333612
chr1	177218907	177291286	5364	279706.5584	0	0.085885161	0.085989175	0.076861045	0.09444882	0.148423242	0.071562197
chr8	101966113	101998616	2609	279409.6254	0	0.076669704	0.084203205	0.102423992	0.115839908	0.183421528	0.106751824
chr8	115538344	115598956	4444	279310.2856	0	0.135483188	0.116868186	0.13397291	0.121442158	0.062058571	0.073424617
chr13	98285486	98331804	3223	278946.2457	0	0.074502636	0.083723425	0.072595678	0.089199207	0.157694255	0.085098578
chr15	60864477	60916314	4009	278399.2274	0	0.177256215	0.156670119	0.167862662	0.138890674	0.091269619	0.085986597
chr10	34534335	34605492	5870	278200.6585	0	0.176243292	0.096074356	0.132756807	0.111097784	0.105734975	0.080168937
chr4	113649145	113698505	3677	277418.8798	0	0.121051843	0.101413104	0.064761254	0.068082168	0.176722079	0.111960826
chr19	2544693	2579007	3180	277391.9873	0	0.126125498	0.089760545	0.118982099	0.098491242	0.034020699	0.092104799
chr7	30221550	30261221	2984	277082.4572	0	0.11585374	0.075625752	0.092986389	0.090250445	0.193215414	0.117589661
chr3	71115234	71161206	3577	274898.5093	0	0.128623541	0.127125025	0.142460711	0.146340843	0.060300488	0.086040355
chr1	205563678	205591090	2104	274763.5356	0	0.091230454	0.059633843	0.079664784	0.099821082	0.185720171	0.126086329
chr2	36891729	36964703	5448	274710.1776	0	0.10046248	0.073795237	0.088970236	0.087231043	0.033515499	0.066946982
chr3	63441912	63489187	3440	274709.4467	0	0.133722036	0.092672967	0.111098407	0.109265582	0.047673567	0.086048469
chr3	73376004	73432585	4085	274411.4669	0	0.07170733	0.074757008	0.072753673	0.128577238	0.145199071	0.073491741
chr1	206636279	206671713	2507	274291.3892	0	0.135537469	0.087202382	0.126310888	0.099948455	0.197654836	0.110452454
chr18	13383557	13453140	4688	274285.2085	0	0.112671916	0.108327813	0.131674992	0.082286254	0.04652344	0.085151553
chr11	44936454	44985314	3939	274199.4351	0	0.144984347	0.096018195	0.113734789	0.111570754	0.200793655	0.10477546
chr7	140517636	140591627	5578	273211.0079	0	0.154997332	0.106029489	0.113267455	0.071955613	0.189514563	0.11755895
chr2	46545655	46603190	4070	272794.4261	0	0.124662206	0.079753951	0.085360452	0.061254346	0.042825884	0.081836322
chr21	31934106	32011600	5504	272407.378	0	0.09778858	0.059800218	0.107218769	0.103135685	0.161065047	0.101264829
chr3	25551070	25590186	2984	272029.2243	0	0.115688342	0.106949713	0.13593656	0.125482745	0.038977257	0.096959303
chr7	2166438	2195074	2511	271902.8033	0	0.149024767	0.107802193	0.126016247	0.116756643	0.233296177	0.125493984
chr3	63536653	63588853	3801	271097.5479	0	0.127754637	0.086255893	0.10867253	0.105580444	0.045265805	0.082488832
chr5	7397591	7439467	3022	271085.5383	0	0.044779113	0.065431976	0.072584426	0.101087855	0.138996439	0.094217326
chr8	19940681	19970939	2201	270684.3661	0	0.159651054	0.099140619	0.132096891	0.118932092	0.039330585	0.120320469
chr10	30009336	30059017	3872	268759.9053	0	0.090514358	0.124975673	0.098742459	0.128428155	0.038439128	0.089989027
chr21	37749386	37775006	1855	267715.0665	0	0.079740292	0.045677871	0.083843772	0.091141036	0.198648574	0.152970703
chr3	182796100	182869210	4601	267510.8348	0	0.068155887	0.050442252	0.070166058	0.063017873	0.150711247	0.100268994
chr6	40565913	40587324	1837	267447.5559	0	0.055726058	0.043476646	0.060111003	0.068469829	0.209449166	0.16597252
chr4	153160679	153216708	4101	266701.8032	0	0.142388423	0.091926973	0.122617603	0.099820412	0.187582473	0.0956555
chr11	70794698	70825561	2845	266574.0368	0	0.06225177	0.072507972	0.053936256	0.064763701	0.162084966	0.10814871
chr17	51808410	51856018	3637	266209.8754	0	0.120822832	0.101848487	0.102830791	0.100984912	0.198040878	0.097055967
chr6	36793722	36835060	3403	265767.8801	0	0.108072145	0.116157998	0.078348769	0.090697456	0.033352993	0.082805004
chr10	22587542	22633195	3696	265468.7587	0	0.187388314	0.185918936	0.159647643	0.133218249	0.105653935	0.081734379
chr6	46347550	46386785	2912	265402.4756	0	0.1426014	0.150435696	0.143599733	0.093881091	0.064283221	0.086152475
chr18	12629260	12656724	2157	264999.4763	0	0.039928946	0.038348118	0.042795225	0.045043289	0.16867316	0.130325041
chr7	104593818	104637467	3331	264638.0407	0	0.157765551	0.126276098	0.129571977	0.093516834	0.076441932	0.081323619
chr12	130469932	130516154	3974	264493.6129	0	0.065842029	0.04323537	0.06047175	0.073180559	0.133715962	0.090480592
chr12	82752002	82799903	2992	264371.3588	0	0.13423492	0.124751991	0.136801432	0.12117192	0.231491924	0.110320003
chr21	39613249	39653296	2577	264331.1409	0	0.159069349	0.10968082	0.13799908	0.093247586	0.053451606	0.105617743
chr18	52342754	52404354	4282	263018.4056	0	0.145487249	0.078803253	0.133915717	0.104852568	0.070107927	0.075379321
chr14	61378298	61424999	3112	262376.2928	0	0.162381695	0.128029679	0.139293378	0.119143691	0.074811964	0.087569731
chr8	124563300	124603680	3385	262361.5562	0	0.150097887	0.103658151	0.085531764	0.043353176	0.056081859	0.106744711
chr5	76232787	76257887	1830	262308.7919	0	0.168964011	0.126288994	0.139993424	0.108283899	0.052443952	0.116520058
chr1	162314095	162377592	4497	261216.7111	0	0.089019742	0.076523128	0.088416514	0.107903112	0.163609754	0.087086626
chr2	30909464	30946240	3068	261171.2864	0	0.106623063	0.080581749	0.118953931	0.131801253	0.198067206	0.117485457
chr1	7509319	7593733	7086	261095.5013	0	0.190032342	0.126086979	0.160435776	0.097390405	0.174488226	0.092641937
chr3	40203964	40242707	3064	260069.5444	0	0.065760825	0.054164371	0.073231096	0.079655685	0.156212726	0.102048355
chr8	103208204	103244030	2740	260064.9039	0	0.062176356	0.04954279	0.069882105	0.074631868	0.153129094	0.103586304
chr8	96567918	96618408	3420	260017.6787	0	0.180824452	0.149844802	0.157500645	0.105342242	0.092736234	0.088088217
chr11	119960919	120009393	3804	259670.587	0	0.166079461	0.124134389	0.149951408	0.126987679	0.236560118	0.112425729
chr1	175349671	175391366	2980	259513.4321	0	0.092486279	0.060218332	0.072553274	0.0926842	0.165260115	0.105041783
chr10	33181228	33272392	6788	258585.4368	0	0.169702978	0.072125215	0.137898293	0.084599717	0.155278775	0.097577763
chr3	105810173	105867037	4362	258549.7898	0	0.164776266	0.127942008	0.123195371	0.079565694	0.089021522	0.085210572
chr15	33435929	33479702	3058	257822.0257	0	0.153895258	0.127594092	0.132648791	0.108811275	0.057152877	0.096742381
chr3	25258422	25327910	4986	257652.8297	0	0.159812538	0.125528763	0.143551613	0.123189367	0.090515939	0.069296599
chr1	225587916	225651524	4908	257637.5029	0	0.086328033	0.057425121	0.064707902	0.051085809	0.147845359	0.096759551
chr22	25595819	25639425	2905	256080.5762	0	0.056242111	0.036321761	0.062744269	0.083428621	0.142937982	0.106616221
chr13	107442200	107487645	3335	255924.5989	0	0.093789783	0.063178563	0.082782671	0.072823087	0.155994105	0.092815542
chr10	81878549	81938113	3953	254352.3141	0	0.0542549	0.040529839	0.066962894	0.081486076	0.122724636	0.082194797
chr7	47767679	47845557	5989	254002.3433	0	0.190475291	0.145138912	0.178424563	0.140815593	0.224667672	0.083852079
chr2	50953595	51016055	4499	253894.8295	0	0.079089021	0.046516143	0.05607514	0.055821174	0.126126509	0.079610365
chr16	7604687	7695753	6644	253845.7129	0	0.097091186	0.066853935	0.088847978	0.116953928	0.04430413	0.072649798
chr5	122424939	122476792	3682	253722.6712	0	0.165942485	0.111782549	0.137514398	0.097814014	0.077568635	0.08837385
chr13	49902018	49935854	2428	253570.8839	0	0.07068952	0.050899536	0.062387616	0.057423388	0.156980192	0.106080656
chr9	81811150	81847020	2618	253364.1143	0	0.205073857	0.157217073	0.173805452	0.175804155	0.10719078	0.097883077
chr11	12141572	12195777	3964	253340.2519	0	0.037114382	0.028275095	0.045906218	0.098466277	0.100300332	0.072025237
chr10	89323010	89347968	1974	253122.4854	0	0.060203037	0.03361978	0.053509787	0.039925436	0.139958001	0.10633822
chr3	54124887	54175996	3499	252775.0728	0	0.104885005	0.073902796	0.099652791	0.116023735	0.033544201	0.082479534
chr18	33650247	33703781	3333	252420.7011	0	0.061867045	0.066279386	0.062883403	0.068568081	0.133921507	0.072054462
chr9	14104387	14141224	2532	252074.9118	0	0.111142098	0.067626496	0.093236552	0.126498031	0.190657883	0.123031388
chr12	106249032	106297508	3800	251821.2216	0	0.136833823	0.097897564	0.117106004	0.085914642	0.199494101	0.113579459
chr3	36833811	36891369	4778	251802.7019	0	0.120568625	0.111496716	0.080701934	0.043079602	0.057632106	0.077489024
chr10	34655740	34708467	4645	251671.3428	0	0.192618136	0.109170812	0.149157523	0.119514777	0.101221883	0.091396254
chr8	21729214	21762592	3019	250934.9777	0	0.134733046	0.105786218	0.165131815	0.102412785	0.232474375	0.13006159
chr8	124690428	124726070	3042	250258.307	0	0.14978237	0.130125748	0.082010889	0.044355972	0.057160219	0.105426398
chr6	53796216	53839031	2695	249895.0095	0	0.185675429	0.157191528	0.14234766	0.101491957	0.093075549	0.09259988
chr2	50517102	50561198	3120	249499.343	0	0.08017568	0.048839962	0.060274119	0.066077654	0.142390821	0.093550859
chr3	179910353	179951878	2926	249195.7053	0	0.072401972	0.054449347	0.080987501	0.111791395	0.145475049	0.091025703
chr8	102047594	102073054	2065	249038.4919	0	0.077008705	0.089471879	0.117285005	0.14108866	0.185770682	0.108761978
chr8	106489568	106560306	4784	248514.4566	0	0.055955825	0.062763659	0.075672502	0.11379716	0.121073	0.065117175
chr1	53278252	53326042	4097	248322.5928	0	0.075548827	0.057221043	0.077572653	0.055139158	0.143867118	0.08872796
chr6	168519340	168561247	2931	247973.8251	0	0.194599069	0.141355977	0.177290709	0.162570763	0.09720485	0.097394219
chr11	112526562	112573510	3345	247347.4148	0	0.182633933	0.132583718	0.155557984	0.114367538	0.103121587	0.079512347
chr14	99795498	99845380	3460	247152.6323	0	0.113923695	0.086903195	0.119612406	0.105682677	0.040250553	0.079361854
chr2	50317873	50346632	2082	246523.5301	0	0.060338576	0.035799138	0.051943542	0.0597094	0.149281744	0.113482607
chr5	9384016	9453552	5681	246328.9296	0	0.139466565	0.082075838	0.109318757	0.108468638	0.173442634	0.091366796
chr1	116486257	116525032	2966	245900.9789	0	0.180153949	0.133696269	0.154748256	0.114676143	0.089613889	0.09054006
chr5	7704518	7749711	3335	245831.8296	0	0.060525561	0.081837311	0.08501476	0.098902772	0.142587624	0.082062063
chr7	104883703	104917238	2586	245820.1234	0	0.175588675	0.137375343	0.143426162	0.112746207	0.078654458	0.096934217
chr22	29119966	29159270	2914	245645.8999	0	0.185272998	0.133557942	0.165803542	0.127822706	0.083421691	0.101851306
chr12	62103891	62156205	3922	244968.0406	0	0.106548263	0.073500142	0.09131188	0.102099056	0.176001834	0.102501692
chr6	143696054	143725861	2024	243898.8694	0	0.123963857	0.090769825	0.106788036	0.107103654	0.222933937	0.132164112
chr3	69478553	69512445	2519	242644.1843	0	0.159413532	0.110560132	0.13964568	0.111274908	0.064343259	0.095070273
chr21	40682875	40707046	1897	242143.3756	0	0.097097866	0.066469205	0.097439441	0.04877722	0.208339014	0.159561795
chr11	44770340	44836658	4995	242018.0494	0	0.201206836	0.132796154	0.170964219	0.117306968	0.208596791	0.091289823
chr1	184539923	184595326	3885	241827.4165	0	0.074732821	0.060192745	0.066273056	0.091479284	0.139486373	0.079293628
chr13	24161845	24188374	1833	241714.9199	0	0.168068872	0.086573576	0.139042036	0.11423497	0.041036637	0.127032235
chr12	62698829	62755392	4463	241332.9771	0	0.086044871	0.055022656	0.081860483	0.12201796	0.129928109	0.074905453
chr4	56110741	56168218	3786	241095.9684	0	0.156224366	0.107776439	0.128235402	0.076713724	0.207502768	0.130789044
chr12	15144003	15172549	2050	241051.5519	0	0.150010672	0.122322955	0.115098665	0.088525515	0.046400862	0.10360981
chr13	73865439	73923149	4263	240740.5939	0	0.119212648	0.083128829	0.120927808	0.081507897	0.196670768	0.11516287
chr11	45236205	45275178	3266	240165.0103	0	0.050797769	0.041561109	0.051377162	0.034779178	0.119259997	0.084480819
chr2	101699775	101749729	3106	239950.7619	0	0.051614197	0.032640262	0.046729454	0.054512019	0.124243144	0.091602882
chr5	77121244	77157311	2539	239947.9453	0	0.124299559	0.086495956	0.114121953	0.11667113	0.263194653	0.176698698
chr3	69520437	69549009	2233	239608.4947	0	0.1940084	0.133087088	0.180264783	0.158205427	0.078211462	0.115796938
chr3	9024093	9096155	5894	239402.2424	0	0.060203718	0.039937003	0.046504288	0.039309851	0.11174279	0.072432938
chr5	148540556	148590320	3711	239083.9177	0	0.138524234	0.074331285	0.11184663	0.099654463	0.058743804	0.07978043
chr4	38898691	38945299	3432	238663.8904	0	0.139485946	0.093438321	0.127364166	0.131538464	0.197243959	0.103805638
chr19	2656548	2696154	3177	238226.2042	0	0.097340698	0.070327332	0.089769137	0.086315174	0.023051442	0.074289256
chr10	26221015	26243521	1719	237801.8436	0	0.140799541	0.119470009	0.127009154	0.078250133	0.027247587	0.113551954
chr2	11590294	11644930	3897	237499.7815	0	0.149476241	0.094607718	0.125264122	0.076114238	0.069509282	0.079966959
chr14	74452549	74475551	1806	237177.3855	0	0.186024568	0.131798242	0.145530141	0.099081898	0.071102925	0.114921643
chr7	157658582	157689369	2357	236505.4922	0	0.12403512	0.073948777	0.070866058	0.027090237	0.024215806	0.099819314
chr3	3695032	3718455	1767	235938.4994	0	0.180586812	0.126826265	0.145324414	0.123602651	0.065652045	0.114934767
chr17	20251851	20294689	2977	235835.6202	0	0.090452358	0.05306684	0.080293864	0.080145244	0.158875035	0.105808195
chr9	23548149	23582171	2673	235673.0787	0	0.099629741	0.092610566	0.095512949	0.094787631	0.178859681	0.086249115
chr8	101755938	101791816	2711	235545.5964	0	0.059155078	0.058054694	0.078023391	0.078703398	0.14401168	0.085956986
chr6	111191134	111233316	2890	235179.7075	0	0.150037069	0.129961452	0.132445003	0.107879806	0.066627901	0.083409168
chr15	33711561	33758196	3438	234921.4545	0	0.133429373	0.11341669	0.116879224	0.095339551	0.051039254	0.08239012
chr6	168599777	168633343	2910	234606.2095	0	0.211771331	0.158098966	0.187655129	0.169341763	0.105060695	0.106710637
chr10	82298979	82340600	2779	234589.0845	0	0.064411986	0.043758085	0.065826257	0.084840488	0.13620948	0.092451396
chr3	71436040	71468139	2659	234104.2868	0	0.151533107	0.126678561	0.146750311	0.149396808	0.069763893	0.081769213
chr10	78242863	78279433	2696	232790.1728	0	0.157528398	0.116576438	0.126822617	0.090536099	0.213413479	0.12287738
chr18	13220782	13262189	2919	232154.1845	0	0.109869268	0.10230414	0.135213013	0.090262724	0.03643241	0.098780603
chr21	37644572	37680659	2568	231930.1324	0	0.073439055	0.044890084	0.078986778	0.079860423	0.159393545	0.114503461
chr21	37859451	37877434	1413	231874.4378	0	0.072816235	0.042959202	0.076810535	0.08011982	0.211769671	0.168810469
chr18	52577749	52642836	4704	231557.6122	0	0.144912402	0.083359558	0.125404451	0.103994102	0.077753675	0.067158727
chr10	133080260	133105867	2046	231533.5772	0	0.043082978	0.055002636	0.055129998	0.04790175	0.160191165	0.117108187
chr1	25876392	25904609	2186	231269.9462	0	0.029955352	0.037752455	0.029551081	0.02670558	0.130814066	0.104108486
chr11	121544754	121593296	3174	231253.6571	0	0.089121549	0.06642897	0.133460325	0.102294766	0.207042808	0.140613838
chr1	185047576	185107590	3749	231044.2234	0	0.059368042	0.039636942	0.052111932	0.047840098	0.120679338	0.081042396
chr13	114013202	114040051	2315	230889.0551	0	0.075327327	0.05599083	0.070312449	0.054958805	0.151886619	0.096927814
chr1	60551462	60583300	2347	230818.1374	0	0.182898168	0.145282665	0.153603361	0.122231844	0.091394776	0.091503392
chr12	82801298	82839188	2336	230505.2918	0	0.114378265	0.115126097	0.120555989	0.104492279	0.212617205	0.108124926
chr10	82791574	82836968	3173	229980.9204	0	0.084280945	0.057421471	0.082156547	0.102164567	0.148500433	0.091078962
chr8	101714047	101753612	3117	229541.3255	0	0.079661753	0.082582396	0.10375497	0.100929248	0.158425847	0.078764094
chr18	12518761	12541473	1780	229436.1614	0	0.051258156	0.04628314	0.054464944	0.057571702	0.149864033	0.103580893
chr7	72292137	72335071	3447	229198.7033	0	0.139976064	0.07460761	0.093387449	0.086251955	0.053918965	0.086057099
chr8	102093181	102128702	2773	228764.4464	0	0.094123166	0.101596496	0.122420205	0.139949658	0.183965636	0.089842469
chr4	67776758	67812246	2371	228507.0836	0	0.117991736	0.095557653	0.097627854	0.084103765	0.191819142	0.107715377
chr11	19491175	19556231	4948	228460.3663	0	0.222697677	0.167796894	0.191410114	0.121997551	0.178675715	0.100700126
chr2	186438268	186481935	3315	227643.6032	0	0.125822681	0.087533403	0.110153355	0.096736647	0.196884818	0.109351415
chr18	33716994	33751544	2468	227549.7658	0	0.08230801	0.086117439	0.071148142	0.060782848	0.158765038	0.09798219
chr20	38681609	38723103	3200	227538.7521	0	0.152684865	0.125888275	0.132607812	0.0942015	0.067706698	0.084978167
chr3	48812855	48870170	4673	227417.4446	0	0.085841955	0.064552437	0.070296068	0.049859677	0.14694305	0.097083373
chr5	122382902	122423725	2974	227416.9356	0	0.192306658	0.130785003	0.161426818	0.118498476	0.08960361	0.102703048
chr14	54729894	54763398	2493	227327.7982	0	0.122117895	0.093728901	0.106499686	0.099092961	0.216007389	0.122278487
chr10	30060705	30108577	3559	226870.9285	0	0.088464006	0.111558555	0.103683611	0.124522301	0.037077304	0.087444998
chr3	140045617	140078444	2349	226599.4779	0	0.147128906	0.080040142	0.131593776	0.1280579	0.232583205	0.152543062
chr21	37776111	37804224	2019	226532.9584	0	0.085459028	0.045818315	0.08725784	0.082594109	0.177056089	0.131237774
chr3	3841290	3886002	3391	226340.5532	0	0.122984921	0.088373653	0.098358081	0.104568673	0.043505944	0.079478976
chr1	57029763	57095274	5001	226079.5129	0	0.125523368	0.06123263	0.114517055	0.125777066	0.162076301	0.100843671
chr4	153613647	153646237	2228	225777.4638	0	0.141781716	0.119520565	0.134507845	0.095984527	0.054970768	0.086810948
chr12	119174490	119213779	3105	225763.939	0	0.129741511	0.118683181	0.144944473	0.109792299	0.19228986	0.082497562
chr1	206557585	206594623	2819	225269.7308	0	0.06462287	0.074754279	0.073192086	0.056497524	0.155236991	0.098739467
chr15	35500803	35538137	2764	225169.271	0	0.190887102	0.156473409	0.170284735	0.147212506	0.096090833	0.094796269
chr3	56069703	56117211	3698	224355.79	0	0.073784144	0.046878378	0.063435643	0.084069496	0.128398793	0.081520416
chr15	61051003	61071196	1541	224233.2747	0	0.21661621	0.217744756	0.194221137	0.147288074	0.091925025	0.125819731
chr7	104830813	104863867	2449	223701.9653	0	0.201965893	0.157710649	0.175277758	0.137154263	0.10046601	0.101499883
chr1	64515922	64557556	2679	223205.7807	0	0.166732427	0.105315124	0.101764771	0.112610886	0.074186943	0.092545484
chr1	228327464	228361156	2830	222994.712	0	0.132166857	0.103870083	0.113134941	0.071180191	0.045886543	0.086280314
chr9	114023696	114061903	2915	222503.6595	0	0.179201826	0.138315632	0.114663218	0.064172654	0.092192388	0.115029171
chr5	146064886	146098612	2744	221948.7897	0	0.135598098	0.102968367	0.101416577	0.125480877	0.051877499	0.083720599
chr3	140194756	140226801	2304	221236.5872	0	0.146677476	0.079818488	0.128168694	0.134217202	0.226322205	0.146503716
chr6	143742362	143785797	3001	220892.1835	0	0.108600307	0.088367111	0.097703609	0.114192284	0.176201847	0.087834736
chr6	157992902	158041404	3603	220752.3881	0	0.131743952	0.092668436	0.091633005	0.112819421	0.179230495	0.08759749
chr22	44295505	44333803	3178	220683.4234	0	0.106247266	0.099826796	0.081818288	0.07522901	0.180660415	0.105431405
chr1	166913101	166931141	1347	220603.301	0	0.070527255	0.045955307	0.047906657	0.061673014	0.206033431	0.160078123
chr22	43432996	43467987	2365	220474.6164	0	0.053624675	0.083728296	0.100239822	0.136786001	0.17394204	0.120317365
chr2	101104627	101139164	3028	220467.5307	0	0.109125349	0.08470726	0.105314566	0.104819033	0.180245525	0.095538265
chr4	120786930	120830145	3452	220228.2636	0	0.151471301	0.124287739	0.143056306	0.109328311	0.2172976	0.107969289
chr15	36719545	36762900	3032	220204.2304	0	0.160717724	0.121095011	0.129728356	0.119249776	0.07384707	0.086870653
chr11	126356158	126416088	4164	219903.4532	0	0.127323348	0.075560692	0.105541633	0.1009247	0.168908284	0.093347592
chr5	154197847	154222782	1796	219854.4825	0	0.242414591	0.212158679	0.192503852	0.139252931	0.124975723	0.117438869
chr22	44263121	44286739	2090	219116.8946	0	0.133594019	0.125370642	0.100045364	0.086645845	0.231380602	0.144734758
chr4	113698900	113760425	4356	218941.2727	0	0.108071782	0.097254983	0.056523003	0.062514826	0.154272584	0.097749581
chr1	57354204	57412553	4688	218917.4965	0	0.112779536	0.052735834	0.103641719	0.113552509	0.148043575	0.095307741
chr10	124047786	124091737	3819	218137.9097	0	0.119449665	0.069817101	0.116574205	0.171365467	0.064802021	0.106563446
chr12	62755997	62793540	2916	218128.6486	0	0.083166071	0.059350951	0.084123736	0.124605378	0.149894888	0.090543937
chr11	72684936	72725442	3800	218061.0701	0	0.113757314	0.078499545	0.095622379	0.061498494	0.176459548	0.114961054
chr22	26262130	26291971	2239	218048.8027	0	0.11243384	0.060081869	0.087906501	0.077008282	0.205040248	0.144958379
chr2	239199384	239251737	4480	217951.4792	0	0.066764545	0.082017711	0.078622164	0.080423035	0.130738128	0.063973583
chr7	158629952	158672497	3591	217943.7396	0	0.158609139	0.102745171	0.111879465	0.106935448	0.07273576	0.085873379
chr10	73847042	73875381	2532	216982.0078	0	0.036631796	0.054901016	0.049456911	0.033241755	0.123541067	0.090299312
chr13	98170186	98204252	2245	216962.4208	0	0.076886044	0.08614105	0.077869532	0.07876781	0.161547943	0.084661899
chr16	9228022	9269908	2931	216958.0174	0	0.140717965	0.108010099	0.136717755	0.136196492	0.206880639	0.09887054
chr12	42570208	42588072	1333	216764.1998	0	0.058354655	0.061788184	0.08378387	0.097624642	0.167459048	0.109104392
chr14	97399440	97430015	2217	216286.6819	0	0.174125665	0.11876936	0.133076901	0.145782504	0.069535328	0.104590337
chr12	104616393	104672316	4318	216208.891	0	0.158539388	0.087958595	0.12986486	0.106688791	0.084113305	0.074426083
chr15	35740125	35766441	1710	215945.8313	0	0.18833659	0.140350894	0.154126712	0.134336971	0.070352105	0.117984485
chr11	75770424	75802162	2426	215292.6539	0	0.146506488	0.104755255	0.120559451	0.112592798	0.052160043	0.094346446
chr8	35753021	35793769	2933	214939.1983	0	0.119560895	0.088144027	0.103627503	0.083244562	0.187025348	0.103780786
chr6	165594064	165619288	2109	214733.8331	0	0.115025589	0.086033922	0.111362926	0.111155712	0.026845868	0.088179722
chr7	80173923	80231829	3747	214623.05	0	0.062567864	0.092398265	0.061611745	0.074304474	0.146179709	0.084567963
chr11	27578880	27632862	3696	214294.433	0	0.130737424	0.092926368	0.116094793	0.112598538	0.184706038	0.09177967
chr11	118066908	118096780	2494	214225.0092	0	0.177705348	0.135739863	0.163225846	0.139072926	0.084760909	0.09294444
chr6	150168741	150233179	4370	213749.6569	0	0.162658767	0.09336104	0.128524925	0.121635141	0.192008797	0.098647757
chr2	50779369	50826449	3331	213475.8488	0	0.074799058	0.049295896	0.056194781	0.059050931	0.128039751	0.078743856
chr17	57907405	57954044	4020	213407.1115	0	0.179192347	0.128065038	0.12731973	0.064783816	0.12372579	0.11440853
chr21	43661310	43698758	2766	212106.3664	0	0.117846351	0.101082928	0.071935898	0.029927828	0.035610425	0.087918523
chr18	52670959	52732266	4332	212100.3639	0	0.158866042	0.091948902	0.141991025	0.106451887	0.091380687	0.067485355
chr11	16860864	16888270	2336	211652.0076	0	0.212135053	0.178693322	0.176693029	0.098483292	0.10070685	0.113651762
chr1	162106650	162150620	2899	211446.0901	0	0.075159527	0.056424677	0.075806549	0.091005301	0.150511534	0.094086857
chr10	7257499	7290856	2773	211244.8139	0	0.125846312	0.102697512	0.100674392	0.083071594	0.205112488	0.122040895
chr14	51258652	51304197	2941	211159.0925	0	0.1469476	0.103528538	0.129342693	0.119361244	0.20440492	0.100876382
chr3	40161095	40203644	3393	211152.2962	0	0.070361042	0.069046904	0.087664217	0.09534616	0.138847971	0.069801067
chr9	127306477	127372368	4823	210828.5097	0	0.072070903	0.061630973	0.061014588	0.044983395	0.126878175	0.081894779
chr8	103169188	103207203	2787	210732.4771	0	0.05055703	0.041696692	0.058290581	0.073602975	0.131580994	0.089884302
chr11	75186197	75239309	4168	210686.9395	0	0.136102922	0.104541374	0.102599758	0.103990385	0.065891612	0.07021131
chr10	123934895	123969642	2961	210531.943	0	0.137038117	0.117241795	0.117869607	0.096367998	0.208770707	0.112402709
chr5	10443134	10488578	3467	210441.4752	0	0.143221755	0.102667556	0.129363788	0.130665893	0.202216605	0.099549049
chr10	114635755	114688781	4198	210385.3061	0	0.090093903	0.087843776	0.090031865	0.096143933	0.153804497	0.065960721
chr3	24830525	24868046	2622	210234.9641	0	0.138294329	0.113686038	0.132799045	0.121723259	0.056608324	0.081686005
chr1	110040322	110067447	1970	210154.8452	0	0.077188757	0.059472492	0.064086714	0.050604679	0.181978414	0.131373735
chr7	104527538	104557362	2293	210128.3522	0	0.157945371	0.135051366	0.136269409	0.097452403	0.07173443	0.086210941
chr6	134234435	134287321	3730	209505.6112	0	0.114974298	0.07253253	0.095441492	0.102631584	0.044551008	0.07042329
chr10	34769154	34808822	3435	209449.218	0	0.200069632	0.125461847	0.16226648	0.123326595	0.102816362	0.09725327
chr9	131683221	131722347	3164	209434.2552	0	0.128996293	0.101157051	0.107191616	0.074122858	0.048926098	0.080070196
chr5	7643955	7670571	2029	209327.2873	0	0.069905	0.112451656	0.103377008	0.117194433	0.180345833	0.110440834
chr2	134478391	134519693	3613	208996.0509	0	0.15594681	0.106895135	0.136064454	0.102591474	0.190020161	0.087428687
chr4	113589393	113648454	4338	208516.0982	0	0.113041873	0.091936213	0.063564932	0.061836601	0.147099702	0.085263102
chr15	36637095	36681572	2841	208490.5459	0	0.156127408	0.121901308	0.1241798	0.106260656	0.067446618	0.08868079
chr2	154743289	154772979	1677	208465.1772	0	0.053066294	0.033638091	0.054207904	0.068820245	0.147090158	0.113452067
chr16	68871266	68902499	2148	208454.1486	0	0.167187336	0.122846536	0.147053929	0.083809382	0.069056368	0.098130967
chr22	27278743	27318530	3228	207515.5598	0	0.15975994	0.124542137	0.144600894	0.132166357	0.076746446	0.083013494
chr1	34724676	34752334	2499	207398.241	0	0.191265552	0.119818332	0.141016693	0.148758598	0.0916815	0.099584052
chr3	71065377	71113466	3871	207365.5376	0	0.113880082	0.104495282	0.131304856	0.148700049	0.062831868	0.085868182
chr5	61792747	61825921	2549	207164.0678	0	0.183718559	0.139448954	0.157454917	0.135704229	0.100049487	0.083669072
chr6	134604864	134652346	3566	207052.2661	0	0.168618277	0.112757033	0.143670869	0.131451776	0.094620637	0.07399764
chr7	101860127	101899219	2626	207040.4528	0	0.185803017	0.213459752	0.173480071	0.098892565	0.114303603	0.114567188
chr20	51372575	51412370	3223	206573.8045	0	0.200268577	0.157381795	0.18181108	0.149598389	0.112801763	0.087466813
chr18	5129204	5171280	3225	206454.3571	0	0.156204772	0.080672918	0.120354165	0.103307689	0.18418712	0.103514202
chr4	81734824	81775942	3171	206410.3903	0	0.190868278	0.147734409	0.153102253	0.1279741	0.111113796	0.079754482
chr15	60543249	60585478	3052	206356.1735	0	0.174049419	0.161565521	0.170579304	0.137459657	0.096092003	0.077957417
chr19	39297668	39321366	2055	206314.4598	0	0.050821291	0.037260003	0.048529517	0.043244711	0.135109874	0.097849871
chr6	36310423	36340951	2441	205913.9609	0	0.116407239	0.086878721	0.105303328	0.085277644	0.163908547	0.078630903
chr6	98957093	99018906	4536	205862.5355	0	0.145453421	0.106632565	0.134485688	0.112513703	0.191491056	0.084858491
chr1	64471750	64505417	2196	205719.7182	0	0.182217374	0.115703263	0.114459466	0.114429186	0.083146245	0.099071129
chr18	24140442	24209475	5274	205602.9494	0	0.04621986	0.045037932	0.070832411	0.09745139	0.099238522	0.054200589
chr1	38803980	38829855	2065	205580.8798	0	0.225355068	0.161717907	0.206573259	0.185408946	0.096119731	0.129235337
chr2	197175217	197239095	5050	205485.0003	0	0.159383215	0.126776116	0.131059927	0.08381279	0.174441994	0.090629204
chr20	51413904	51447677	2884	205313.9749	0	0.191044574	0.149778642	0.173646285	0.15106166	0.095161076	0.095883498
chr21	37689370	37712450	1651	205274.3209	0	0.081903498	0.046937053	0.089805503	0.088481605	0.184751291	0.137814237
chr20	9334868	9393100	4152	204987.066	0	0.212881804	0.185782634	0.196158637	0.091593241	0.189902024	0.121288563
chr17	80007101	80034677	2620	204941.6838	0	0.1732422	0.124481027	0.160430754	0.075826596	0.083427805	0.097415604
chr22	35434823	35464805	2538	204790.9082	0	0.186536105	0.132257856	0.148370266	0.132567356	0.080251663	0.106284442
chr3	184562384	184583604	1487	204430.0698	0	0.056554848	0.054010943	0.089374696	0.06896946	0.158913354	0.104902411
chr18	8713009	8782611	4783	204403.4279	0	0.092747064	0.159479289	0.135795923	0.105552822	0.081301219	0.07817807
chr13	23974001	24027645	3780	204231.2828	0	0.186797069	0.107431996	0.14669359	0.134419688	0.107165422	0.079631647
chr7	70486233	70530124	3675	203999.2582	0	0.156276313	0.088164224	0.10025802	0.112678018	0.079427	0.076849312
chr1	64611749	64664032	3686	203581.053	0	0.154467721	0.094858639	0.09542697	0.096605113	0.078524688	0.075943033
chr11	44846726	44898980	4113	203482.4138	0	0.217271167	0.142173026	0.186819396	0.126344855	0.230487762	0.104142907
chr3	131292949	131332698	2639	203473.1402	0	0.087838807	0.063768682	0.083978506	0.069327123	0.158294754	0.094526072
chr16	27900044	27947316	4018	203118.3928	0	0.143138182	0.102551311	0.121212649	0.113917491	0.068933452	0.07420473
chr1	162219493	162259469	2784	203001.6639	0	0.091656456	0.066403318	0.081749749	0.094587693	0.173554421	0.107151103
chr12	110616857	110652173	2594	202487.0875	0	0.136273148	0.093941943	0.099845694	0.087431299	0.048911807	0.087361342
chr8	71190248	71234505	3246	202323.4358	0	0.173418825	0.13468931	0.151880307	0.13880549	0.090844291	0.082574533
chr8	11033767	11058950	2050	202265.1252	0	0.165824637	0.11230755	0.153265919	0.06752544	0.056289449	0.109535188
chr5	7605830	7638768	2421	202050.4437	0	0.052888456	0.091353452	0.077109712	0.102567457	0.144897081	0.092008625
chr1	203269662	203311951	3151	201677.8745	0	0.116200884	0.081047122	0.094583132	0.110227819	0.177072517	0.096025394
chr4	120833096	120865926	2646	201664.5319	0	0.153020998	0.148960267	0.149056809	0.120578184	0.240469185	0.119891001
chr22	38815834	38847573	2464	201571.1563	0	0.044265055	0.025443379	0.033837481	0.041779154	0.122465247	0.097021868
chr16	73108979	73155683	3382	201332.4771	0	0.144888715	0.111764282	0.142509913	0.098300279	0.201938094	0.103637816
chr3	69350145	69385289	2744	201299.1399	0	0.176261163	0.11642281	0.174057774	0.131890343	0.086595236	0.089665927
chr10	81939600	81971210	2108	201034.1281	0	0.058001501	0.046553117	0.071186205	0.079143872	0.143897033	0.097343915
chr15	36779454	36817321	2707	200890.1385	0	0.172287033	0.130457507	0.138454825	0.119145728	0.081786396	0.090500638
chr6	12771169	12837391	4794	200370.8628	0	0.074992226	0.061140183	0.064939085	0.092574163	0.022822369	0.069751793
chr7	102177259	102220855	3530	200168.9812	0	0.162921855	0.15402728	0.143029279	0.08453971	0.092763879	0.078382146
chr20	43917446	43979248	4575	199945.6617	0	0.166396093	0.127816712	0.138295228	0.071537564	0.178301235	0.106763671
chr7	31013102	31051775	3016	199710.794	0	0.159028991	0.09832619	0.120354657	0.103461312	0.197977544	0.099651354
chr1	181319134	181371059	3628	199693.4355	0	0.154219179	0.073131277	0.096836394	0.09818402	0.191658208	0.118526931
chr6	53495212	53542094	3642	199552.7774	0	0.130785982	0.119298719	0.102023804	0.084183737	0.062396433	0.068389549
chr19	28391616	28413689	1814	199470.1154	0	0.192609758	0.13737036	0.159410343	0.13891734	0.091882754	0.100727004
chr5	93537439	93570958	2505	198822.4335	0	0.047161345	0.073894035	0.062505264	0.077822147	0.134064374	0.086903029
chr15	60954362	60978367	1858	198802.9867	0	0.182249346	0.158551582	0.170769599	0.129434851	0.081264476	0.10098487
chr12	94562064	94638690	6145	198625.9833	0	0.176785598	0.113702411	0.149918391	0.101475104	0.151259154	0.075310494
chr6	165904360	165948320	3529	198473.7268	0	0.08191286	0.066135286	0.09070433	0.091472428	0.143127625	0.076992339
chr12	29721699	29762882	3330	198471.4208	0	0.123999072	0.071927543	0.118469931	0.084963335	0.049881349	0.074117723
chr3	134343511	134376173	2580	198314.7916	0	0.073826316	0.083446573	0.069851627	0.05208077	0.144145559	0.092064789
chr15	66005163	66083972	6258	198302.3743	0	0.222957055	0.136355459	0.175002641	0.158494598	0.233181624	0.096826165
chr7	104803233	104824278	1730	197912.816	0	0.181649883	0.133706567	0.145609891	0.097130399	0.071305599	0.110344284
chr1	162174327	162218635	2897	197709.3189	0	0.089870253	0.071664294	0.087733308	0.103628189	0.1855464	0.113882105
chr4	81777345	81807122	2260	197313.396	0	0.184305508	0.135405721	0.134970988	0.114318357	0.098871293	0.085434216
chr15	56411636	56438579	1750	197255.6918	0	0.191155933	0.189171426	0.160704377	0.078886688	0.09065249	0.112269245
chr5	50813036	50860221	3085	197238.9368	0	0.094269976	0.060464851	0.077961361	0.063148635	0.139379173	0.078914322
chr14	90903427	90937958	2503	197130.5399	0	0.144240785	0.109620741	0.132035348	0.100210649	0.058601387	0.085639399
chr8	71257151	71293021	2668	197100.758	0	0.158982256	0.131021703	0.140483133	0.120675076	0.074157931	0.084824325
chr15	79821020	79873717	4178	196885.579	0	0.194160033	0.129918195	0.140490679	0.085870992	0.138015934	0.108289041
chr12	132196309	132217674	1905	196241.6262	0	0.081356795	0.083567123	0.102550116	0.084715428	0.183697396	0.102340602
chr1	175832869	175870495	2901	196168.0909	0	0.159375934	0.105232013	0.140434854	0.135630657	0.217142404	0.111910391
chr18	13550809	13594635	3027	196027.2569	0	0.118053941	0.106510371	0.128085361	0.088234994	0.048110117	0.079975244
chr12	49646399	49683873	3176	196011.8305	0	0.101045493	0.074220436	0.102854379	0.106594481	0.165732958	0.091512522
chr15	60918213	60944726	2103	195687.5858	0	0.178756779	0.154387685	0.162334024	0.125092347	0.081312274	0.097444504
chr20	36842103	36862772	1844	195687.4727	0	0.053701657	0.040326732	0.044261405	0.030367658	0.144077191	0.113709533
chr3	45513442	45549845	2841	195387.2968	0	0.137963012	0.118732025	0.117767826	0.100064395	0.059543898	0.078419113
chr7	80136400	80169195	2027	195108.2712	0	0.053739154	0.074365292	0.053218957	0.067450572	0.165099945	0.111880988
chr8	21684197	21711918	2534	194859.1762	0	0.125514539	0.100908143	0.155506339	0.089893841	0.203665679	0.113771838
chr19	30347031	30380636	2331	194725.6159	0	0.131301564	0.081980967	0.127070937	0.13078183	0.186050828	0.104069861
chr3	55973859	56029918	4252	194037.1709	0	0.082253727	0.05323774	0.070185334	0.085629262	0.128691217	0.075453477
chr16	81477942	81529058	3632	194011.457	0	0.039448041	0.02962673	0.032606116	0.031531357	0.115787071	0.086160341
chr1	175392277	175427544	2496	193880.5217	0	0.099024453	0.05932955	0.074769732	0.096339662	0.160279199	0.100949649
chr1	19488471	19535546	3644	193833.3583	0	0.125530009	0.081787258	0.108690735	0.092625507	0.183072163	0.101284905
chr16	49764311	49823605	5363	193691.2402	0	0.239612813	0.189029919	0.212072336	0.151157937	0.238975478	0.088454876
chr2	100920452	100985455	5096	193652.2035	0	0.079955918	0.060188594	0.067304777	0.114693165	0.035526607	0.079166558
chr17	51733301	51763390	2218	193632.0527	0	0.120479786	0.091522314	0.096557601	0.083613758	0.187571484	0.103957725
chr13	107178249	107204379	1894	192783.1448	0	0.08472609	0.054044677	0.073694822	0.066407768	0.171128728	0.117084051
chr22	27033657	27066482	2605	192647.992	0	0.209929902	0.162571494	0.173821607	0.12176713	0.114533447	0.095396456
chr3	55759761	55798584	2976	192380.6874	0	0.091368556	0.060161202	0.079858705	0.09736385	0.151786552	0.09162535
chr3	180009846	180036155	1796	192288.196	0	0.059097376	0.043512804	0.069180197	0.100814011	0.143789649	0.100276845
chr11	70663230	70689901	2323	192265.9662	0	0.087920735	0.079567458	0.070455244	0.071533438	0.172289069	0.101833825
chr11	134985376	135015993	2293	192052.6254	0	0.120187751	0.091635696	0.117330652	0.104575006	0.19198212	0.100346424
chr8	13236778	13279134	3105	191765.3226	0	0.119962576	0.094906129	0.105416027	0.082563526	0.043657631	0.076304945
chr14	93765522	93794256	2369	191572.4248	0	0.205205735	0.163195107	0.181613094	0.149059059	0.111133754	0.094071981
chr4	87506045	87537587	2264	191308.7721	0	0.053327645	0.090311059	0.082665703	0.082448279	0.136480376	0.083152731
chr18	33580686	33625154	2732	191290.2453	0	0.065876569	0.073611588	0.064796491	0.062210646	0.135113939	0.072903293
chr3	53162249	53206749	3366	191198.9813	0	0.122915752	0.099556203	0.10281308	0.147514445	0.061119433	0.086395012
chr10	132720693	132749718	2125	190998.3738	0	0.130285153	0.09684959	0.109800345	0.11189901	0.038687178	0.091597975
chr7	154334269	154387068	3953	190987.7611	0	0.102908752	0.063116858	0.092140218	0.085261339	0.037011666	0.065897086
chr11	12233729	12274376	3084	190876.9222	0	0.050302842	0.033065387	0.057352932	0.115466917	0.105883496	0.08240153
chr18	11805102	11848349	3115	190869.3673	0	0.10255342	0.051157219	0.057554994	0.066006974	0.023515179	0.079038241
chr16	22217517	22256695	2983	190864.7588	0	0.152025139	0.141443515	0.120505728	0.06616895	0.080521641	0.085856189
chr4	71454908	71501272	2960	190680.4237	0	0.112368754	0.080605677	0.088707745	0.092257828	0.038804662	0.073564092
chr2	50155583	50201595	3330	190665.0402	0	0.059396674	0.036603804	0.051576611	0.058494039	0.114430531	0.077826726
chr13	98239131	98270542	2132	190207.3443	0	0.078703717	0.082176272	0.079182292	0.086760784	0.156516458	0.077812741
chr11	93475254	93538736	5616	189911.7101	0	0.180007299	0.12478217	0.146869149	0.116247662	0.202458632	0.08621097
chr14	72650070	72718530	5810	189838.1925	0	0.174164894	0.094795028	0.148015707	0.115621177	0.179404225	0.084609198
chr22	27129040	27149283	1608	189699.7018	0	0.180610703	0.135062708	0.147930043	0.131350595	0.06487894	0.115731763
chr2	178865785	178893848	1980	189689.9991	0	0.117316073	0.100252573	0.120370508	0.116229551	0.204863189	0.104610616
chr1	184596682	184636246	3037	189470.8981	0	0.071276219	0.056033078	0.057281817	0.084512027	0.13773536	0.081702282
chr10	75038362	75079714	3040	189421.266	0	0.161689903	0.111149376	0.157699823	0.148162835	0.215299696	0.10415032
chr8	106634947	106670181	2317	189224.8856	0	0.051159836	0.055188146	0.066846669	0.097862022	0.132282573	0.081122738
chr5	167397802	167427488	2000	188921.8485	0	0.149522917	0.115029281	0.129442864	0.109377601	0.226887162	0.117509561
chr17	57474870	57551049	5441	188841.2262	0	0.207684283	0.159303848	0.194466136	0.119031385	0.197367341	0.088652898
chr20	19469073	19533794	5109	188639.7106	0	0.163126319	0.074915641	0.121268166	0.073921938	0.12644865	0.089204381
chr11	70692527	70716971	2245	188565.6869	0	0.072742527	0.06259725	0.055977889	0.053742408	0.156379006	0.102636598
chr9	78559169	78586013	1866	188471.5533	0	0.186257158	0.136869905	0.163300975	0.135093148	0.089716745	0.096540413
chr18	11769243	11803458	2592	188238.2126	0	0.111436914	0.062870486	0.069848192	0.072881708	0.023407852	0.088029063
chr9	127737001	127770318	2603	188145.6763	0	0.06586379	0.057875559	0.062793285	0.054492821	0.136536847	0.082044026
chr14	54632883	54662953	2130	188122.5309	0	0.106958423	0.077700682	0.088503005	0.087959113	0.190743731	0.11304305
chr10	71214042	71270696	4425	188054.2323	0	0.183651488	0.117251959	0.152590262	0.172570205	0.218326541	0.101074582
chr7	28100835	28124611	1963	187905.9923	0	0.064250255	0.051074529	0.073049181	0.075979426	0.147620654	0.096546126
chr3	55002248	55044103	2838	186971.5921	0	0.129177199	0.088916198	0.114955981	0.110517097	0.05285986	0.076317338
chr3	54608546	54662941	3821	186650.8829	0	0.102045777	0.066714703	0.087725985	0.100199795	0.040323108	0.061722669
chr1	11276783	11319886	3283	186558.2228	0	0.158942112	0.102758307	0.120122912	0.0828876	0.079770883	0.079171229
chr13	71603138	71639547	2571	186554.5437	0	0.153694743	0.147716842	0.163660193	0.144480343	0.078848655	0.084811538
chr15	41231563	41282801	3538	186363.4401	0	0.084840252	0.055774192	0.077343972	0.063536708	0.135400733	0.079626541
chr5	151659656	151689023	2275	186322.1585	0	0.138222396	0.108796312	0.09909263	0.131894894	0.047584042	0.090638354
chr5	67117690	67156258	2581	185836.8039	0	0.092374662	0.068688738	0.10128092	0.08927147	0.162637653	0.093948916
chr7	36856244	36909558	4046	185747.23	0	0.073775288	0.110387872	0.055122324	0.082712172	0.031541546	0.078846325
chr1	56981989	57028496	3464	185669.5913	0	0.126848759	0.062260397	0.108553681	0.109518081	0.165789971	0.103529574
chr20	9152749	9201366	3158	185560.0917	0	0.213206248	0.159384147	0.181292302	0.085743262	0.175113525	0.127462986
chr20	10519498	10562948	2989	185230.7833	0	0.229463296	0.170064641	0.19485766	0.151471604	0.147684548	0.081778748
chr2	26526437	26573968	3516	185228.4999	0	0.177888007	0.140365687	0.148535748	0.111642676	0.116898669	0.06624533
chr3	36767709	36795632	2188	185077.9489	0	0.165728675	0.143025627	0.12676525	0.113414903	0.076292509	0.089436167
chr3	186967434	187019131	3557	184839.5245	0	0.123764696	0.103707978	0.131441474	0.130970158	0.185056882	0.081348904
chr1	18111142	18130578	1422	184781.6777	0	0.087975185	0.075298914	0.11623449	0.13190676	0.207494285	0.132195371
chr12	61808661	61839976	2210	184724.0351	0	0.086987393	0.060047647	0.07152361	0.082664415	0.177732589	0.117684941
chr5	102986045	103033485	3294	184673.5281	0	0.11513734	0.066491934	0.092977925	0.052579241	0.043020804	0.072116536
chr10	114710857	114751257	3167	184581.9413	0	0.104139709	0.101718258	0.10784083	0.094807359	0.175862077	0.081054718
chr3	8979482	9022628	3419	184371.5476	0	0.05172027	0.038030934	0.039505161	0.034056316	0.115374999	0.081318683
chr6	138404102	138445801	3186	184287.7844	0	0.145513211	0.083373356	0.120526706	0.1085796	0.179985316	0.09661196
chr9	112520961	112563838	2807	183845.2941	0	0.170588289	0.106637851	0.133206887	0.074766348	0.086678191	0.095821941
chr11	120599015	120652682	3793	183793.2062	0	0.149564607	0.095221436	0.145080344	0.114222809	0.199159374	0.103937938
chr5	77088383	77119776	2261	183340.4924	0	0.112117046	0.076610139	0.094649048	0.08040527	0.224660927	0.148050787
chr21	39920356	39931779	812	183202.3889	0	0.18062709	0.145263254	0.168663199	0.115329618	0.03203093	0.14859616
chr2	182278852	182332262	3733	183089.3468	0	0.0767989	0.055949846	0.060852551	0.083882009	0.12791926	0.071969414
chr9	38592891	38619471	1944	182893.882	0	0.147229596	0.136611947	0.144055062	0.111287946	0.057315867	0.089913729
chr7	112128391	112204159	6168	182344.8642	0	0.13082393	0.061767027	0.101460689	0.089841668	0.133611834	0.071844806
chr8	35709107	35751651	2997	182280.4414	0	0.106441703	0.089700218	0.101522929	0.083418631	0.166633111	0.08321448
chr7	70417749	70469690	3728	182249.0228	0	0.169526208	0.09925384	0.131296717	0.133678115	0.101189362	0.070272368
chr5	149203531	149264817	4901	182082.4822	0	0.117328351	0.079955443	0.109383502	0.045792611	0.146973218	0.101180606
chr7	71816598	71878961	4622	181576.6223	0	0.133065877	0.071672025	0.092360012	0.097035936	0.072003982	0.061393852
chr10	18319987	18367164	3310	181480.7564	0	0.138861618	0.084309202	0.118543572	0.092795017	0.062764927	0.076096691
chr1	11514686	11550980	3029	181468.8569	0	0.14463184	0.078733269	0.089367492	0.075845776	0.058795035	0.085836805
chr9	132590968	132635143	3589	181034.4373	0	0.204334771	0.134326758	0.152733495	0.099944302	0.140883132	0.104390469
chr2	154429498	154482519	3617	180984.2403	0	0.133053296	0.092582432	0.116146363	0.094619911	0.17584138	0.083258948
chr8	132875570	132933122	4114	180802.0826	0	0.160116057	0.09617082	0.109870013	0.144065722	0.16031602	0.0641452
chr6	118215141	118250864	2668	179964.0361	0	0.089302672	0.075873681	0.080572112	0.080476288	0.167761382	0.091887702
chr3	140238226	140259538	1615	179762.2522	0	0.13630814	0.080636086	0.120306723	0.127757837	0.22169448	0.141058394
chr18	48977337	49007779	2402	179463.7521	0	0.176174958	0.131000778	0.143440679	0.131022661	0.238642435	0.107641657
chr10	78143461	78183796	2978	179346.7368	0	0.158823724	0.131753483	0.145752507	0.091059412	0.20962059	0.118561179
chr6	46302907	46332555	2207	178534.8435	0	0.11301941	0.149623749	0.139728682	0.054625116	0.051888613	0.097735136
chr3	40244270	40263419	1498	178526.1032	0	0.056142403	0.047234468	0.064036235	0.068202555	0.176101608	0.128867139
chr4	67750110	67775398	1716	178268.4651	0	0.134180569	0.103860343	0.114781098	0.10685877	0.211635717	0.107775374
chr12	106231893	106244887	1059	178170.2555	0	0.067480286	0.057587229	0.067678863	0.039202869	0.174056723	0.134853854
chr9	14069642	14095207	1910	177744.9364	0	0.11728787	0.072481516	0.099549103	0.140175617	0.191178308	0.118696792
chr19	30229161	30271847	2994	177697.1889	0	0.126735359	0.075483928	0.115014984	0.132686695	0.180218128	0.1047342
chr10	82348499	82377679	2022	177404.4991	0	0.070055772	0.046178604	0.077438997	0.088830235	0.144520949	0.098342345
chr2	235011270	235065152	3943	177279.8561	0	0.19404447	0.104261814	0.137476507	0.123419955	0.18276689	0.089782657
chr3	16850298	16882897	2170	177151.6938	0	0.132895106	0.097750361	0.113109462	0.096160104	0.047875104	0.085020002
chr1	244088330	244117254	2127	176888.4565	0	0.123600783	0.081841758	0.10631553	0.159077431	0.188817064	0.106975305
chr17	65653871	65706080	3807	176733.2341	0	0.099195287	0.064268816	0.092449898	0.083322562	0.1450299	0.080761083
chr8	90556985	90576830	1442	176696.3245	0	0.185624128	0.159228211	0.164378955	0.151356852	0.079084719	0.106539409
chr18	2922100	2957872	2709	176396.982	0	0.133365565	0.082824933	0.100916925	0.05321322	0.053013523	0.080352042
chr1	61151429	61216607	4209	176373.8584	0	0.155516201	0.09533327	0.127946951	0.139834172	0.175454476	0.080121206
chr12	113819152	113866204	3739	176366.0626	0	0.198061595	0.157129619	0.167783647	0.114015623	0.135903168	0.084045973
chr10	73496635	73528859	2395	176261.8103	0	0.12031539	0.075997614	0.096361978	0.048889663	0.189505982	0.140616319
chr15	82888574	82908626	1680	176188.1846	0	0.091807751	0.102136581	0.081372416	0.088694888	0.200583777	0.119211361
chr3	62458964	62496853	2803	175701.8154	0	0.072934184	0.048330158	0.062220542	0.070484867	0.135753994	0.087423836
chr2	9685538	9732982	3599	175373.3289	0	0.16657037	0.113767548	0.13420134	0.120708683	0.205914554	0.092147006
chr4	10101293	10116575	1405	175173.1458	0	0.059085166	0.029435777	0.038718302	0.041732101	0.188870618	0.159434842
chr17	6666504	6708343	3430	175150.4387	0	0.161256508	0.119337729	0.13578751	0.081806943	0.087824945	0.079449566
chr5	56841737	56890994	3147	175101.9986	0	0.140870978	0.10674207	0.100612932	0.071989765	0.06791376	0.072957218
chr5	67087723	67117426	1917	175025.485	0	0.095646845	0.060328958	0.099368681	0.104908114	0.176067067	0.11573811
chr6	119287398	119346471	4299	175015.3199	0	0.097991004	0.110324171	0.10108629	0.103247149	0.049779317	0.060544854
chr16	15592058	15624439	2543	174743.0519	0	0.045572073	0.032410845	0.03778633	0.034614267	0.122538322	0.090127477
chr4	24280538	24324132	3449	174507.9929	0	0.151140801	0.118415867	0.143246809	0.116321806	0.084804019	0.066336782
chr22	25822083	25858358	2827	174372.6413	0	0.156233096	0.099295327	0.133692088	0.115990281	0.220307555	0.121012227
chr3	24913862	24947002	2231	174351.3484	0	0.14924843	0.142125318	0.143746704	0.134693331	0.072380422	0.076868008
chr2	50202378	50241681	2817	174235.7546	0	0.058136403	0.036745379	0.046577395	0.054319929	0.114983093	0.078237713
chr11	119733724	119765924	2519	174018.7803	0	0.121154631	0.087973289	0.123907607	0.111799274	0.193097141	0.105123852
chr19	12992822	13010135	1412	173952.9188	0	0.071619719	0.050843132	0.115071894	0.124667968	0.210432968	0.159589836
chr7	108313215	108345259	2402	173907.6932	0	0.050366234	0.037540402	0.045560801	0.090088373	0.118268354	0.080727951
chr22	22471736	22506897	2680	173828.5691	0	0.098529573	0.076206803	0.088733437	0.061713745	0.175299222	0.113585477
chr14	54695054	54728088	2345	173721.2013	0	0.113352128	0.085530287	0.100692226	0.089717783	0.179103697	0.09357341
chr10	132661911	132692335	2317	173708.6584	0	0.115501441	0.086258933	0.100111004	0.103394488	0.03356	0.081941441
chr9	99106678	99152037	2849	173551.3879	0	0.200776351	0.157408592	0.163787924	0.099707101	0.128612761	0.10106925
chr4	24421409	24467472	3546	173224.9601	0	0.137834678	0.107954166	0.133491852	0.107583627	0.072620531	0.065214147
chr6	24857171	24899775	3085	172886.8178	0	0.109295321	0.057533886	0.065847101	0.093230968	0.037314225	0.071981097
chr5	111106338	111133730	1549	172796.1874	0	0.060541866	0.048137136	0.070645389	0.056416311	0.153573116	0.10543598
chr17	48826902	48858986	2284	172684.1865	0	0.068963073	0.054083968	0.059816812	0.052673343	0.15531352	0.102640177
chr1	46571678	46604230	2659	172451.0728	0	0.071035467	0.053295959	0.066961351	0.064261367	0.134699429	0.08140347
chr15	35701246	35731300	2072	172205.8307	0	0.161644783	0.117510964	0.135819027	0.098784148	0.067905381	0.093739402
chr12	66915777	66950484	2641	172200.5875	0	0.143330271	0.09745482	0.113331233	0.107931611	0.064358485	0.078971786
chr16	65054280	65098980	3522	172175.29	0	0.080229373	0.063301942	0.133119902	0.106138284	0.037104782	0.09601512
chr16	72932921	72959462	2222	171985.9448	0	0.17710994	0.145607463	0.154864002	0.072695332	0.095154136	0.104414609
chr10	125108792	125157448	4384	171890.3698	0	0.172070816	0.119096305	0.156609829	0.105024468	0.198812669	0.093788201
chr10	123996404	124043985	4019	171731.3673	0	0.109322489	0.064280687	0.103085712	0.157460193	0.070645605	0.093179506
chr14	54673108	54693061	1411	171671.1566	0	0.107347172	0.08712679	0.092289383	0.097280888	0.210371253	0.123244464
chr9	83323647	83357246	2718	171499.6955	0	0.149605589	0.113098226	0.100076915	0.081290165	0.19460167	0.113311505
chr17	66645293	66669181	1811	171417.451	0	0.10020147	0.063574638	0.110347486	0.093167298	0.200337401	0.136762763
chr6	154479240	154508159	2355	171328.8766	0	0.191007157	0.154464561	0.169048983	0.148372217	0.102640609	0.088366548
chr12	112792527	112837848	3162	171206.3014	0	0.048776319	0.067714514	0.09776013	0.104355667	0.114704175	0.065927856
chr11	45441361	45480808	3204	171169.2428	0	0.140058336	0.090030108	0.124426203	0.124105218	0.179941133	0.089911025
chr8	53892045	53920028	2126	171135.2481	0	0.179694084	0.123081502	0.138691617	0.131205319	0.081114123	0.098579961
chr7	139619713	139684380	5156	171063.9786	0	0.150686059	0.109062491	0.124985764	0.072668763	0.139315394	0.078017296
chr3	25360373	25390817	2181	170883.7345	0	0.148944237	0.119291623	0.132798376	0.11842701	0.068132964	0.080811272
chr15	33312205	33349328	2626	170794.9983	0	0.131783109	0.106200218	0.110264353	0.10121918	0.050048112	0.081734996
chr14	61502549	61532683	2214	170773.5417	0	0.186810672	0.150415674	0.169075379	0.146493676	0.100681846	0.086128826
chr2	31245840	31271812	2045	170683.8626	0	0.053586388	0.035861091	0.046065108	0.056483067	0.131048715	0.095187624
chr3	122953090	122997006	3622	170681.1211	0	0.13284338	0.073783618	0.112540649	0.166254284	0.178110009	0.10432639
chr13	39946574	39983721	2844	170291.3227	0	0.153071285	0.098540362	0.125017968	0.109119381	0.081537415	0.071533871
chr22	24286619	24317096	1968	169936.5543	0	0.06367746	0.04717735	0.054442349	0.042128762	0.145992232	0.10386347
chr14	72534405	72567688	2711	169921.4162	0	0.127647498	0.09897341	0.119575499	0.105135046	0.196240865	0.097267455
chr13	114061736	114080871	1646	169917.5529	0	0.094198337	0.070801614	0.089939433	0.065325153	0.171973756	0.106648603
chr8	11168772	11198004	2502	169871.8303	0	0.11223542	0.103336563	0.120063099	0.047842157	0.042006167	0.078056932
chr12	112998661	113026889	2391	169694.2847	0	0.169336211	0.12788411	0.14274096	0.113222152	0.093643483	0.075692728
chr14	100418413	100435988	1237	169675.7333	0	0.229178755	0.154853377	0.185258711	0.153607064	0.103136277	0.126042478
chr7	30159307	30186661	2095	169666.1316	0	0.072812457	0.052323691	0.061875768	0.066563291	0.137392517	0.085068826
chr3	3801842	3830292	1992	169427.3678	0	0.105770794	0.075614698	0.083982564	0.114891348	0.022001766	0.092889581
chr16	72841639	72865471	2002	169391.6783	0	0.169405067	0.126398372	0.122693549	0.06696801	0.081059614	0.102437057
chr2	207829476	207853301	1710	169343.5912	0	0.075822312	0.066880315	0.078076966	0.083249679	0.165069433	0.098189119
chr4	109146603	109209332	4643	169225.0602	0	0.171070701	0.091868923	0.134573941	0.118354912	0.111248239	0.079201778
chr3	154364183	154390076	1833	169091.2399	0	0.12761595	0.119807616	0.116796351	0.082544765	0.044803627	0.082812322
chr22	43408321	43432224	1625	168627.8057	0	0.051936512	0.094410353	0.10601312	0.163239634	0.201276072	0.14933956
chr6	40339191	40360294	1878	168570.7173	0	0.138601971	0.100166731	0.123515727	0.143702643	0.231065577	0.130898846
chr2	222493897	222538855	3311	168386.9581	0	0.135448636	0.076388725	0.101791827	0.10589728	0.067249918	0.068198718
chr2	31038886	31087628	4016	168375.2571	0	0.148737008	0.106866431	0.14259595	0.131673414	0.196085376	0.089218945
chr1	147529626	147569518	2707	168350.0943	0	0.132293497	0.084692182	0.104693284	0.082673559	0.187543989	0.104870429
chr5	9491654	9544239	4246	168333.6639	0	0.15785295	0.088088634	0.118600005	0.114931993	0.187409126	0.099320492
chr18	64180818	64207847	1873	168330.1139	0	0.167303388	0.130729993	0.150489118	0.127129974	0.082846972	0.084456415
chr7	38591486	38630587	3061	168208.9507	0	0.063846473	0.049879639	0.056357452	0.053086133	0.119378306	0.069498667
chr14	88287925	88322472	2923	167824.6678	0	0.101489785	0.073677779	0.096910945	0.075748951	0.154389947	0.080712169
chr11	96954913	96992747	2514	167768.4376	0	0.118591456	0.093074433	0.102131372	0.084701529	0.181051196	0.096349667
chr3	114157076	114179843	1593	167733.0558	0	0.170204092	0.150722356	0.152094729	0.114274957	0.073528301	0.09667579
chr10	18216936	18260682	3067	167731.6808	0	0.137977716	0.075767721	0.10676209	0.103773949	0.058750839	0.079226877
chr5	148620786	148654661	2609	167614.2323	0	0.124008063	0.065259908	0.097844535	0.101443283	0.047602248	0.076405816
chr13	80555373	80581233	1860	167490.3504	0	0.113274327	0.09480953	0.105966357	0.104671926	0.204388094	0.109578563
chr4	37974318	38020800	3027	167215.2799	0	0.147912509	0.106486434	0.159228112	0.166415453	0.201853814	0.09536738
chr6	125244975	125269476	1762	166962.3023	0	0.14651571	0.091291714	0.112839744	0.095485864	0.044609296	0.101906413
chr5	145935593	145953845	1376	166461.9258	0	0.132320068	0.115253283	0.098938289	0.132228459	0.036168632	0.096151436
chr12	61855573	61887249	2329	166347.5749	0	0.10235842	0.070749708	0.087667126	0.101305086	0.17992169	0.109171981
chr2	170771949	170813089	2794	166176.5766	0	0.154277551	0.118858584	0.13418295	0.084685805	0.079009106	0.075268445
chr3	184373060	184400220	1902	166090.5846	0	0.091282681	0.076154347	0.102852648	0.138576225	0.181018639	0.104864291
chr8	96521063	96556329	2208	165980.1885	0	0.181791215	0.13944075	0.152562369	0.112944031	0.093254271	0.088536945
chr18	77044054	77078231	2650	165837.9299	0	0.116436298	0.080316558	0.094136187	0.112910721	0.176362086	0.096045528
chr5	7676287	7701999	1923	165834.0226	0	0.062646913	0.08846813	0.088739439	0.109172638	0.15278716	0.090140247
chr1	225804751	225862568	4410	165704.467	0	0.169761237	0.104099526	0.145708414	0.094694182	0.190121635	0.095427453
chr3	135030389	135061023	2207	165602.0216	0	0.17231894	0.133883598	0.168111041	0.086650772	0.088449914	0.085668168
chr6	53841904	53861491	1345	165508.3791	0	0.195206358	0.172412788	0.150372594	0.100181886	0.094843016	0.100363342
chr21	42760599	42779534	1717	165412.3188	0	0.174501084	0.130301588	0.101165208	0.081509446	0.064234849	0.110266235
chr3	66479985	66499500	1665	165322.0327	0	0.172144982	0.177582321	0.194899462	0.186851428	0.284790155	0.112645174
chr5	149147224	149202589	4215	165272.4608	0	0.157306269	0.099313286	0.144315658	0.056806085	0.134279729	0.100500184
chr14	61326178	61359957	2133	165085.2488	0	0.187418224	0.153591896	0.170296771	0.136608783	0.097989759	0.089428466
chr16	57900902	57948430	3935	164849.0433	0	0.173780121	0.103331079	0.127483645	0.083722116	0.174104733	0.090382618
chr9	13131620	13195860	4859	164795.3206	0	0.093333679	0.057751162	0.069883928	0.090448809	0.1260291	0.068277937
chr16	70698691	70737506	3100	164692.4031	0	0.11007614	0.067694842	0.073937874	0.065552762	0.141874392	0.07632163
chr1	29325602	29354111	2175	164670.511	0	0.12471533	0.100765492	0.109476759	0.102339708	0.190029296	0.089263804
chr10	73812633	73846477	2846	164625.9533	0	0.050857371	0.059264732	0.058272359	0.03979443	0.123043424	0.083248993
chr2	163687281	163734476	3635	164302.2513	0	0.155713974	0.092406748	0.136639837	0.14364947	0.186608434	0.094201686
chr17	33268720	33291918	1868	164274.4885	0	0.139785777	0.121137848	0.121470488	0.118940865	0.260072352	0.141131487
chr18	3811039	3848328	2674	164091.1809	0	0.024649034	0.021079016	0.028678917	0.085696645	0.08980753	0.068728515
chr21	40800990	40816557	1258	163917.8034	0	0.070025342	0.055222406	0.085152645	0.043729758	0.172631771	0.128902013
chr14	102827311	102875689	3455	163842.964	0	0.09663839	0.055518943	0.081560614	0.053911449	0.133202468	0.07929102
chr4	184736723	184784151	3923	163693.8025	0	0.125004653	0.071934849	0.087815847	0.070456535	0.065623277	0.059381375
chr2	15782936	15833317	3919	163602.9969	0	0.18145484	0.126536497	0.156831494	0.141230384	0.2132954	0.086758904
chr1	230535734	230572261	2847	163509.4605	0	0.116057534	0.064355004	0.083755501	0.096475105	0.150771258	0.086416254
chr15	67067163	67110552	2928	163170.2061	0	0.121469126	0.086861798	0.102522016	0.149025825	0.052964625	0.0960612
chr4	23790382	23842022	3889	163109.8863	0	0.145019516	0.113686485	0.140655967	0.123038751	0.085924709	0.059094807
chr15	67112999	67156208	3089	163081.7919	0	0.1389756	0.106458719	0.120018908	0.158149035	0.069307208	0.088841827
chr12	15098824	15142842	2695	162836.9096	0	0.128976689	0.098210383	0.101174266	0.079489324	0.055787807	0.073188882
chr2	31009774	31035105	2122	162663.71	0	0.1354588	0.091531211	0.132924699	0.130491922	0.215432725	0.123901514
chr3	58014359	58045600	2152	162543.1248	0	0.141336712	0.073383257	0.081168308	0.078452885	0.05327697	0.088059742
chr17	2186719	2217824	2537	162485.362	0	0.093693664	0.063884904	0.080703257	0.071765621	0.153263109	0.089378204
chr18	3849545	3878329	2012	162379.3749	0	0.028936984	0.02325919	0.032761274	0.08323884	0.10136285	0.07810366
chr1	29265120	29321949	3964	162362.2473	0	0.151422515	0.117227018	0.119298716	0.088325354	0.178900502	0.090575148
chr9	116734797	116762002	2111	162330.0913	0	0.138154499	0.161523916	0.171095861	0.105399264	0.232889207	0.127489943
chr17	45396431	45429215	2647	162296.5129	0	0.173792147	0.138620668	0.153304963	0.122612771	0.090579358	0.083212789
chr14	20362891	20408198	3653	162188.0029	0	0.132315985	0.097239543	0.105871406	0.078425349	0.067186022	0.065129963
chr11	12111038	12139606	2037	162137.4416	0	0.033448804	0.02459327	0.047485559	0.110592964	0.104179877	0.085999694
chr14	51960850	51984986	1779	161864.7123	0	0.114692027	0.064386555	0.072110053	0.062770123	0.171228907	0.108458784
chr3	179797702	179831053	2262	161776.5055	0	0.060120135	0.044276235	0.06139459	0.083159445	0.125708857	0.081432622
chr8	101308963	101339487	2270	161686.4616	0	0.100519482	0.073672024	0.092908677	0.114638078	0.161903531	0.088231508
chr14	95205020	95245454	3279	161490.894	0	0.179330012	0.128917493	0.169479098	0.149959772	0.229922611	0.101005118
chr1	75508074	75555292	3416	161407.7641	0	0.0817201	0.06117648	0.08794244	0.095546602	0.140608393	0.079431912
chr1	175303836	175330982	1905	161392.0791	0	0.108826238	0.06514384	0.080061993	0.089288581	0.17532466	0.11018082
chr8	86091784	86113568	1535	161367.5621	0	0.193781196	0.165142228	0.176605115	0.158549304	0.096772734	0.097008462
chr11	125281788	125305962	1920	161324.6351	0	0.076658349	0.068367089	0.078157521	0.10892973	0.164446268	0.096079179
chr2	157987735	158044611	4141	161304.469	0	0.165946859	0.095459204	0.120750821	0.119770994	0.115146417	0.070487655
chr7	4800126	4844841	3662	161280.113	0	0.161213156	0.116606835	0.12683147	0.05377769	0.103971752	0.107435467
chr17	77374879	77411990	2643	160989.1618	0	0.119635618	0.127984948	0.165491117	0.131733144	0.19685531	0.077219692
chr3	4020527	4071317	4041	160943.3791	0	0.155646326	0.110427387	0.131630626	0.114298631	0.09037662	0.065269706
chr11	117894851	117935842	3467	160209.0902	0	0.193445756	0.150151806	0.179237659	0.16554615	0.238969663	0.088817857
chr20	53255840	53287626	2454	160200.7823	0	0.182860361	0.12520757	0.154477504	0.099534133	0.111937823	0.083326228
chr3	67282485	67305921	1752	160000.0093	0	0.105672102	0.074774964	0.094307981	0.102609646	0.185033235	0.11025827
chr11	123368525	123431996	4432	159856.4148	0	0.191434965	0.107195868	0.152654604	0.136373212	0.127029845	0.084239097
chr5	154355273	154403923	3856	159690.7012	0	0.217250672	0.180767918	0.179588156	0.140023109	0.162359207	0.077227562
chr3	179863188	179894110	2070	159647.5242	0	0.076899092	0.055651423	0.080782441	0.113691652	0.146486259	0.090834836
chr18	13263085	13301041	2589	159621.8238	0	0.097256542	0.101855037	0.127392584	0.091797931	0.03841331	0.088979273
chr5	9705406	9740135	2808	159551.6874	0	0.169835751	0.112846075	0.150987087	0.140720121	0.210828496	0.097982421
chr1	220095712	220127344	1919	159508.5554	0	0.053632342	0.03938478	0.054077862	0.041808932	0.135826404	0.096441623
chr3	4494831	4533449	2523	159500.864	0	0.074776184	0.104427206	0.121217962	0.117462906	0.03806047	0.083157491
chr3	197187424	197223297	2769	159320.186	0	0.13155731	0.09808575	0.109061311	0.106925985	0.058040879	0.073516431
chr7	28125643	28137643	976	159299.6153	0	0.058291004	0.042518599	0.066315106	0.064186255	0.169501244	0.126982645
chr3	8649063	8678088	2457	159240.4571	0	0.18100607	0.109023247	0.131060808	0.121983308	0.228486277	0.119463029
chr12	124646955	124667633	1662	158990.8894	0	0.138721959	0.09152731	0.11418597	0.118548093	0.205280636	0.113753326
chr4	24005295	24040220	2790	158967.9924	0	0.155087267	0.120926114	0.148069908	0.127315369	0.087387362	0.067699905
chr11	135017614	135046266	2331	158938.3025	0	0.120706204	0.085554472	0.102246409	0.099200729	0.180245911	0.094691439
chr3	56302132	56339753	3116	158674.1952	0	0.083368487	0.05444144	0.075590976	0.08625394	0.13510774	0.0806663
chr2	38482665	38501914	1523	158653.7227	0	0.169428288	0.139890617	0.154809903	0.134102592	0.073522363	0.095905925
chr12	14845716	14857749	864	158331.029	0	0.220469068	0.186987772	0.19381098	0.124237771	0.081414184	0.139054884
chr1	110275315	110319371	3396	158320.9231	0	0.162903887	0.104498408	0.134047541	0.103237785	0.180602552	0.077364767
chr14	97372082	97394187	1645	158107.1411	0	0.17843184	0.123865145	0.149157933	0.150002794	0.080399399	0.098032441
chr2	207802741	207828320	1824	157838.7917	0	0.112989737	0.087713126	0.106410433	0.100499127	0.188310583	0.100597457
chr12	4819099	4855650	2632	157673.3074	0	0.052655059	0.058183193	0.069587987	0.048069377	0.121957756	0.073888379
chr9	114406656	114453177	3939	157620.5316	0	0.201551805	0.137700595	0.171936765	0.116466998	0.141027582	0.085084807
chr6	118190344	118213443	1703	157420.3237	0	0.111352891	0.097461539	0.111501301	0.104201857	0.213828758	0.116367219
chr12	97459968	97482564	1453	157026.8646	0	0.127619335	0.144848185	0.118979337	0.076776743	0.203719634	0.126942891
chr7	101916028	101946817	2202	157004.3123	0	0.184764809	0.230416125	0.192679164	0.100544675	0.124085966	0.129871451
chr18	8785503	8823513	2809	156994.5637	0	0.083943585	0.161757203	0.130198234	0.098103038	0.063135421	0.098621782
chr11	34267973	34325140	4616	156641.4017	0	0.216406971	0.165265905	0.196248599	0.165032998	0.241831058	0.07679806
chr11	85702697	85728385	1898	156609.3556	0	0.079408313	0.089142146	0.098032317	0.10020202	0.161506348	0.082098035
chr4	158903304	158951886	3527	156480.1061	0	0.10486492	0.079852602	0.102542584	0.101833383	0.149413227	0.069560625
chr7	70277527	70322933	3125	156463.542	0	0.16027791	0.089628124	0.119532361	0.120019582	0.101740717	0.070649786
chr6	96949345	96981711	2183	156299.8436	0	0.113166016	0.09143577	0.163554043	0.072183172	0.196777879	0.124594707
chr16	27982944	28018933	2949	156212.8809	0	0.129690811	0.100287185	0.104291892	0.095837862	0.054764139	0.074926672
chr3	24947773	24971895	1631	155936.4409	0	0.139879504	0.121917619	0.142880841	0.125799892	0.0567768	0.086104041
chr14	61431520	61461046	2006	155812.4607	0	0.165847318	0.132380224	0.148404178	0.124305176	0.081825739	0.084021579
chr1	223240435	223279484	3100	155713.891	0	0.141298836	0.065774407	0.106870332	0.097658392	0.068596951	0.075524429
chr14	51333420	51364083	2125	155685.629	0	0.145577927	0.100445023	0.130842655	0.116078534	0.209277532	0.108832509
chr3	8680779	8716978	2913	155613.1452	0	0.135999765	0.090913497	0.118073331	0.094107668	0.182852042	0.091938544
chr19	7163189	7196798	2676	155434.7409	0	0.069417994	0.054948151	0.066044464	0.053451551	0.160593743	0.107142192
chr15	33791010	33827734	2637	155390.6375	0	0.13541742	0.097960046	0.106515943	0.091703655	0.053386846	0.082030574
chr7	31077862	31123056	3261	155136.3641	0	0.125106218	0.068315378	0.072026028	0.045633511	0.149424152	0.103790641
chr5	93585991	93611323	1610	155112.7056	0	0.099262989	0.044793564	0.046628728	0.078223342	0.145781369	0.100987805
chr3	25395797	25426737	2250	154944.7611	0	0.153281483	0.118926065	0.15368013	0.124454745	0.079936981	0.073743149
chr3	25498130	25532332	2409	154930.692	0	0.100374991	0.090870816	0.122498967	0.121711871	0.041917726	0.080581241
chr12	79476290	79510697	2530	154917.9206	0	0.112546023	0.083226775	0.100698388	0.078836897	0.178444955	0.099608058
chr17	42210048	42248512	2958	154741.5702	0	0.122065462	0.127584374	0.118320074	0.045731256	0.065182497	0.081853117
chr19	30528980	30569285	3019	154666.2734	0	0.150538882	0.098436757	0.140899736	0.128457293	0.194763453	0.096326696
chr8	10875948	10904736	2328	154529.6018	0	0.121179435	0.077103383	0.103320535	0.051868273	0.042612752	0.078566683
chr2	101343077	101372488	2179	154412.239	0	0.096969978	0.052070004	0.077787556	0.096477094	0.154236201	0.102166197
chr20	34016863	34054186	2474	154410.4327	0	0.144418845	0.169823057	0.151452853	0.09800884	0.257583802	0.159574962
chr15	77724440	77747277	2043	153939.1741	0	0.117529266	0.088587946	0.111737998	0.096817106	0.190191221	0.101603276
chr3	134891646	134924000	2450	153855.5269	0	0.160258785	0.127831188	0.167596376	0.075401638	0.088604356	0.092194738
chr22	25935010	25962656	2135	153730.9196	0	0.148530157	0.111526646	0.134030612	0.128089168	0.230603741	0.119077095
chr3	140173794	140191680	1280	153728.7876	0	0.1534493	0.086288515	0.138122778	0.128415363	0.24965742	0.163368905
chr7	108394237	108416013	1655	153684.7621	0	0.039516431	0.036047471	0.036825511	0.079244144	0.12035053	0.084303059
chr14	61533626	61567730	2649	153446.2641	0	0.200560623	0.143693834	0.174046168	0.15836735	0.120802818	0.079757805
chr6	131367113	131392521	1716	153289.6504	0	0.077609774	0.052972938	0.071701049	0.105122458	0.153859067	0.100886128
chr12	62025118	62056099	2305	153237.6972	0	0.090622643	0.060812061	0.076955199	0.095178453	0.14910347	0.088291409
chr12	122781751	122811290	2219	153114.9864	0	0.131461143	0.094854254	0.111528438	0.097749684	0.182670738	0.087816485
chr1	7596885	7646527	3736	153093.7735	0	0.197292199	0.125994846	0.170122425	0.096075297	0.173879778	0.101216902
chr10	18166316	18203288	2546	153057.3441	0	0.134729728	0.066415251	0.088350877	0.070983729	0.054299717	0.08043001
chr7	28139439	28162170	1836	153042.3583	0	0.062859006	0.046592661	0.064718684	0.064877221	0.13235222	0.085759559
chr4	109376762	109413713	2855	152920.5089	0	0.210394626	0.146428574	0.164755931	0.136592318	0.130855991	0.079538636
chr21	39511443	39540529	2047	152883.7775	0	0.168269616	0.110644549	0.138053661	0.113020343	0.073519265	0.094750351
chr15	73922806	73955917	2646	152841.7006	0	0.182503473	0.142148527	0.129500381	0.088391438	0.107004932	0.094112035
chr2	147867615	147923391	3154	152806.5792	0	0.071898612	0.054322593	0.044115942	0.054755587	0.144150831	0.100034889
chr3	73469940	73506359	2795	152783.7239	0	0.087596312	0.104683974	0.103656072	0.142384422	0.163772813	0.076176501
chr8	101816475	101847087	2393	152685.8367	0	0.098985148	0.087909623	0.114484077	0.122275871	0.173849493	0.08593987
chr2	26447842	26482670	2783	152618.6735	0	0.149077068	0.112613328	0.11924478	0.086265796	0.080891498	0.06818557
chr5	175202600	175225906	1800	152593.1212	0	0.167168729	0.135761203	0.128298541	0.147728875	0.078629544	0.088539185
chr10	89268766	89292761	1803	152486.809	0	0.09718496	0.060663963	0.08286823	0.07484705	0.16935396	0.108689997
chr15	35093215	35122067	2055	152454.7287	0	0.167964931	0.118173887	0.138610274	0.119012893	0.077274182	0.090690748
chr9	98505331	98521915	1481	152374.1518	0	0.034958724	0.02831743	0.036619577	0.050243098	0.12052088	0.09220345
chr1	64890406	64924752	2820	152078.2794	0	0.141623386	0.077181633	0.099283334	0.096416482	0.185468783	0.108287149
chr7	47379162	47417626	3500	152045.2442	0	0.20772889	0.161709978	0.203044759	0.159738926	0.246630984	0.086892058
chr15	60762575	60791161	2127	151999.0921	0	0.185353553	0.155618779	0.1754158	0.146454106	0.100864021	0.084489532
chr9	113878063	113923014	2807	151991.3407	0	0.169425179	0.125319711	0.123441266	0.064336285	0.100898807	0.105088894
chr1	175747293	175765013	1427	151804.5175	0	0.124965963	0.106478502	0.130501351	0.152700888	0.216758826	0.110280324
chr4	72542764	72568466	1985	151767.546	0	0.129421898	0.117839976	0.108020673	0.108819034	0.048280899	0.081140999
chr9	113349175	113371285	1538	151762.2812	0	0.146969905	0.108715664	0.124836093	0.10419738	0.049171696	0.097798209
chr2	6867011	6896508	2016	151731.9257	0	0.165263036	0.1166842	0.147067831	0.117457191	0.080909552	0.084353485
chr2	44761715	44782137	1364	151436.1821	0	0.208384869	0.187716193	0.195302485	0.165895308	0.10702969	0.101355179
chr13	33990157	34009201	1359	151353.0375	0	0.080809885	0.062828509	0.059659051	0.096644544	0.203180232	0.143521181
chr4	152146891	152177298	2455	151326.754	0	0.108523036	0.096810022	0.116326463	0.142650814	0.176755033	0.07994501
chr3	18345589	18393219	3403	151114.1312	0	0.075936119	0.117235126	0.140233133	0.140597462	0.135568613	0.064661342
chr6	108948975	108973605	1778	151082.7245	0	0.146597078	0.169956112	0.116620302	0.07805164	0.070940006	0.099016106
chr3	10579502	10612428	2865	151038.1503	0	0.069731211	0.088877118	0.124050949	0.128480349	0.046995265	0.081485084
chr8	30501393	30554797	3692	150917.4082	0	0.170281003	0.119001193	0.142796636	0.129624189	0.105647014	0.06463399
chr13	52777343	52802183	1826	150707.5215	0	0.191683752	0.139012953	0.140089365	0.107384776	0.117053845	0.084298976
chr4	37368355	37402671	2460	150656.3268	0	0.101175058	0.078223735	0.104869493	0.12713998	0.162908905	0.08468517
chr7	14662344	14704135	2811	150535.6156	0	0.104126503	0.06312657	0.092019045	0.088957711	0.032128777	0.071997726
chr12	55051531	55072684	1386	150403.3584	0	0.169696225	0.129589757	0.13148254	0.128419309	0.073893413	0.095802811
chr12	61700415	61724934	1814	150363.4302	0	0.091161701	0.066685506	0.079427383	0.100066422	0.190767193	0.124081687
chr15	56380018	56404674	1688	150296.2112	0	0.155103942	0.147953819	0.124127515	0.054579974	0.068977776	0.100523967
chr17	42254415	42275085	1567	150284.7345	0	0.178444657	0.173747326	0.16193422	0.056413292	0.080517076	0.122031365
chr6	134908174	134936682	2171	150192.4843	0	0.120498377	0.075258786	0.099037094	0.117726606	0.190726556	0.11546777
chr8	26252905	26285215	2467	150182.2283	0	0.138853361	0.113237375	0.129281775	0.138744646	0.072081625	0.066771736
chr5	145907214	145927010	1534	150041.2304	0	0.158170079	0.121953039	0.11825639	0.135211004	0.062940398	0.095229682
chr8	131966422	132017908	3288	150020.9094	0	0.06302237	0.049055558	0.057145807	0.068623808	0.115953739	0.066898181
chr4	158990627	159020734	2240	149881.6769	0	0.146898338	0.102753615	0.135750787	0.134680247	0.204004679	0.101251064
chr10	78186076	78219589	2529	149578.6999	0	0.218321786	0.178721436	0.196881633	0.152487009	0.26770829	0.11522128
chr4	24230983	24266175	2866	149455.2933	0	0.184896579	0.156819174	0.191245089	0.155178073	0.11676471	0.074480379
chr12	82913356	82941901	1812	149116.4314	0	0.119301189	0.105131874	0.123142388	0.101633557	0.198473217	0.09683966
chr20	374897	401646	2039	149051.4665	0	0.058897237	0.05108344	0.048358958	0.0469779	0.137809519	0.090831618
chr17	33236132	33265643	2280	149001.5473	0	0.173407956	0.141000147	0.1403261	0.12047403	0.261262673	0.140788643
chr11	119916039	119942240	2146	148803.2636	0	0.149316902	0.107197755	0.139600872	0.140382743	0.226633895	0.11943614
chr16	10007835	10039146	2657	148760.7976	0	0.053480221	0.037227732	0.064989473	0.120457633	0.122023418	0.084795686
chr10	14516534	14566531	4155	148636.2445	0	0.193563153	0.11514838	0.166593742	0.130732076	0.208617022	0.093468642
chr10	14187384	14214339	2081	148541.9261	0	0.050917147	0.036653993	0.053711583	0.084285606	0.121389121	0.084735128
chr9	83363044	83418132	4335	148453.7422	0	0.157355557	0.135038341	0.103248527	0.084737941	0.174249561	0.08951162
chr14	97198179	97225700	1957	148244.6778	0	0.161671633	0.129423059	0.150418968	0.146875789	0.07723209	0.084439543
chr13	72187007	72201191	986	148010.2023	0	0.193464183	0.17307165	0.186680371	0.159368684	0.081347449	0.112116734
chr16	58436908	58463002	2116	147709.2497	0	0.131187378	0.0874267	0.117953385	0.10860216	0.044727705	0.086459673
chr9	112491105	112520314	1781	147537.2034	0	0.169018195	0.115800029	0.140952981	0.066678342	0.077660821	0.102339852
chr17	77485416	77508860	1789	147288.4819	0	0.100153817	0.098796607	0.12256094	0.089938326	0.182925392	0.092987066
chr18	23591069	23641551	3737	147250.3132	0	0.164714331	0.109853565	0.142991659	0.115750445	0.199764428	0.089910863
chr11	125348032	125375394	2187	147236.1605	0	0.071541349	0.071911522	0.07773141	0.112455703	0.170993059	0.099451711
chr6	161718109	161752992	2603	147168.7124	0	0.171378928	0.127148347	0.147738168	0.135484925	0.102701715	0.068677213
chr18	77095801	77129989	2811	147144.0122	0	0.150151218	0.097310132	0.117337893	0.12454412	0.188241393	0.090931262
chr4	40096363	40167334	4291	147093.043	0	0.147517618	0.092168215	0.104318373	0.051226864	0.113191065	0.096290754
chr14	95267015	95293078	2040	146910.6448	0	0.145760519	0.102641929	0.123706044	0.113412685	0.201676107	0.099034178
chr21	40817780	40834323	1380	146871.2936	0	0.074231344	0.057455466	0.095324244	0.050284887	0.164580471	0.114295584
chr8	13186945	13218903	2162	146675.4271	0	0.130984258	0.104907478	0.110593027	0.085162005	0.050879845	0.080104413
chr16	47843924	47880299	2962	146630.8819	0	0.110579842	0.088565772	0.097345348	0.092360752	0.170380359	0.081814587
chr17	66671243	66697004	1861	146614.2658	0	0.098473372	0.058868026	0.107807338	0.094034402	0.172617949	0.113749923
chr9	135141895	135165665	2027	146488.3222	0	0.129970482	0.106713449	0.127183123	0.121571529	0.212626552	0.105913103
chr18	46698488	46729098	2545	146376.9056	0	0.057763114	0.094156027	0.087157641	0.122621718	0.133310012	0.075546898
chr7	42060061	42083906	1895	146368.8602	0	0.201158497	0.176397483	0.191570631	0.163628003	0.100327973	0.100830524
chr2	144023448	144057086	2449	146165.7943	0	0.119690707	0.088363563	0.117614763	0.130291099	0.175374129	0.087010566
chr6	165968959	165986684	1414	146077.0172	0	0.073744706	0.0696654	0.093768311	0.100064821	0.163532328	0.093866928
chr4	36188967	36243824	4290	146012.5261	0	0.097155369	0.093280495	0.109248343	0.133806572	0.058862477	0.074944095
chr3	186931280	186957330	1801	145873.1269	0	0.101310564	0.089429456	0.122488163	0.139278057	0.184889029	0.095459573
chr11	57181047	57222487	3573	145853.453	0	0.14936678	0.086309464	0.113730313	0.077449843	0.158386372	0.080936529
chr7	72250429	72281488	2713	145816.5742	0	0.126461891	0.064126708	0.07947994	0.081390147	0.051667052	0.074794839
chr2	15711314	15739730	2129	145646.2789	0	0.15790686	0.106804842	0.143388204	0.13444328	0.198499904	0.091695062
chr2	98900854	98935750	3002	145626.8534	0	0.07030889	0.047118085	0.057727746	0.132372869	0.03321638	0.099156488
chr17	52136713	52151158	1085	145433.3749	0	0.108306406	0.083556501	0.097637489	0.093304706	0.215451784	0.131895283
chr7	139726934	139775349	3983	145322.235	0	0.162567408	0.115693616	0.136254248	0.074052655	0.149359261	0.088514752
chr7	154139401	154167422	2118	145228.0464	0	0.157621709	0.104016629	0.138577275	0.112242112	0.075870988	0.081750721
chr7	136996270	137032664	2718	145180.3334	0	0.153085849	0.114041882	0.124266259	0.089413078	0.177206974	0.087793896
chr7	102223814	102253734	2326	145151.0211	0	0.172515134	0.173954106	0.157445861	0.09102863	0.102583208	0.082925475
chr22	37200121	37220672	1661	144941.6151	0	0.123187575	0.088281004	0.098807168	0.095123799	0.208258377	0.119977373
chr19	47392513	47417607	1906	144911.6704	0	0.096799977	0.066966778	0.075855566	0.081430694	0.185983721	0.119016943
chr3	135077264	135091859	1093	144876.1911	0	0.1816876	0.152327866	0.190419219	0.085754212	0.0716504	0.118768819
chr1	202683920	202708968	2029	144642.9359	0	0.20335465	0.150203773	0.193267527	0.164395385	0.11020097	0.09315368
chr2	156335974	156361480	1769	144568.1845	0	0.122216068	0.073449194	0.110975223	0.118707363	0.180533992	0.107084798
chr11	11490063	11531846	3645	144526.7677	0	0.108570531	0.058444991	0.0868451	0.136036549	0.140407899	0.081962909
chr3	69387251	69405232	1342	144288.5322	0	0.165955393	0.106149006	0.147875099	0.109273468	0.064483993	0.1014714
chr2	163617186	163660289	3120	144265.7414	0	0.159803418	0.112811502	0.145126125	0.134543962	0.201196321	0.088384819
chr1	58211129	58246861	2935	144039.0074	0	0.121387115	0.072337634	0.117569704	0.104453797	0.169389138	0.097051503
chr18	73904913	73926916	1733	143885.7575	0	0.191745543	0.124240125	0.148460237	0.148361371	0.097062812	0.094682731
chr3	155100535	155120130	1348	143834.5695	0	0.145278665	0.120757762	0.130119746	0.101525348	0.049385167	0.095893498
chr12	131600945	131636046	3026	143772.2241	0	0.147199188	0.11119571	0.145457761	0.141994686	0.203083851	0.091888141
chr8	38401199	38442947	3483	143737.7751	0	0.160916201	0.111570557	0.131056429	0.088330924	0.185623023	0.097292098
chr1	182790902	182822945	2333	143359.4668	0	0.160080572	0.11363982	0.131071	0.096861698	0.078844062	0.081236511
chr6	165325621	165349043	1763	143330.4468	0	0.102720689	0.070721945	0.092265561	0.097095713	0.022952931	0.079767757
chr9	101030955	101079984	3394	143311.1868	0	0.127036204	0.074923676	0.104567955	0.101411866	0.061222554	0.06581365
chr13	41626641	41650832	1827	143255.8293	0	0.160221373	0.15052413	0.136587566	0.105437669	0.080683654	0.079537719
chr8	108841810	108869304	1996	143236.8811	0	0.088764662	0.057342418	0.079063538	0.088882021	0.151111804	0.093769386
chr2	234963578	235010748	3391	142943.4659	0	0.204076518	0.112278097	0.148252761	0.145636233	0.194071911	0.091798421
chr19	29402134	29418819	1482	142932.5007	0	0.127094079	0.106056027	0.120149755	0.175738769	0.209318639	0.103262612
chr2	129434350	129450251	1328	142916.8803	0	0.189751569	0.123636458	0.147715378	0.131454675	0.072980803	0.116770766
chr5	148469541	148503191	2448	142862.9334	0	0.120460428	0.061300103	0.099786195	0.089292661	0.047032396	0.073428031
chr2	190650933	190696473	2725	142817.6352	0	0.09686263	0.064747024	0.067521134	0.103856966	0.178301836	0.113554811
chr8	27493939	27549286	4098	142764.5506	0	0.159343986	0.121586932	0.134830551	0.08047042	0.158204	0.078873565
chr1	22805418	22828498	1835	142342.4355	0	0.106718953	0.07317453	0.123838164	0.069892755	0.16991777	0.100025015
chr9	98726713	98763768	3041	142280.3089	0	0.101108513	0.067746097	0.093622187	0.068384541	0.137866748	0.070120651
chr14	51372678	51408021	2408	142182.7472	0	0.162353596	0.107821336	0.142572318	0.137745031	0.212266576	0.10444524
chr12	132315218	132327357	1039	142163.6401	0	0.069721945	0.105706548	0.10061666	0.092744108	0.206259825	0.13653788
chr7	55198328	55215085	1821	141927.0333	0	0.190786084	0.15380087	0.17249484	0.145332536	0.08987885	0.100907233
chr20	9218953	9258285	2643	141878.5558	0	0.17844603	0.166020426	0.165058792	0.069165486	0.159220687	0.109280544
chr5	73630931	73668392	2517	141846.9795	0	0.153032083	0.099829265	0.121815897	0.122832652	0.196817456	0.096988192
chr11	27672730	27697819	1807	141735.7135	0	0.122342002	0.065780281	0.103969667	0.104344866	0.185500105	0.119719824
chr8	122783965	122831828	3649	141486.018	0	0.181394809	0.096084483	0.138708671	0.123520846	0.12230144	0.085310326
chr7	34349970	34368555	1371	141435.4336	0	0.11407444	0.086740599	0.120581812	0.126408512	0.205059169	0.118318569
chr10	34492739	34525703	2657	141263.5165	0	0.16618403	0.090445224	0.13843535	0.088750147	0.094231384	0.077433882
chr11	132837871	132865895	2095	141156.7447	0	0.071506013	0.060621328	0.083340762	0.101578418	0.152859639	0.092238311
chr11	112465216	112492732	2018	140956.9627	0	0.191531196	0.125014423	0.151129888	0.096504526	0.102493568	0.095026671
chr10	97018200	97049341	2694	140950.5794	0	0.064010116	0.048346578	0.053193406	0.056619009	0.137542272	0.089195694
chr5	127806475	127842909	2616	140905.0567	0	0.170099564	0.153758123	0.151393478	0.12219946	0.222722951	0.100523491
chr6	107865447	107885373	1586	140888.392	0	0.067348888	0.044196734	0.054462058	0.065775678	0.140736481	0.096539746
chr13	51911689	51950324	3274	140759.9422	0	0.141891791	0.076469672	0.088960874	0.083496817	0.0813302	0.065422119
chr18	8104302	8141776	2592	140724.3757	0	0.186627353	0.150734864	0.163745362	0.121323265	0.115076854	0.071550499
chr16	27790375	27818887	2299	140658.232	0	0.156242026	0.115201746	0.133447747	0.106368905	0.071622798	0.084619228
chr1	93560981	93590446	2264	140444.6831	0	0.122076385	0.110327478	0.098308418	0.09805624	0.047731775	0.074344611
chr4	151609883	151632909	1534	140401.6208	0	0.089767121	0.074257022	0.10023538	0.14157891	0.165871526	0.091614504
chr2	26698540	26738029	3368	140358.6495	0	0.11283368	0.123993904	0.114620834	0.077678075	0.162807395	0.08512932
chr16	20042681	20064266	1629	140254.7224	0	0.189238542	0.145953972	0.163842944	0.120233799	0.09335445	0.095884092
chr3	20049744	20088821	2618	140177.9517	0	0.172429437	0.135693198	0.163245161	0.106170327	0.107394228	0.06625911
chr2	241123464	241148092	2309	140098.4336	0	0.108014585	0.092368428	0.093486495	0.072833131	0.034894758	0.073119827
chr4	24346930	24369476	1742	140073.8445	0	0.159002475	0.132718045	0.160103451	0.131345748	0.071767598	0.088335853
chr8	141821088	141861551	3276	140068.9324	0	0.161734733	0.109846307	0.124651435	0.109334344	0.188740726	0.079406382
chr9	83438157	83480465	3609	139801.0575	0	0.170069579	0.11325645	0.107988345	0.083943419	0.166967301	0.08612616
chr5	93491273	93520174	2210	139737.6818	0	0.059570327	0.083140315	0.071545471	0.087747462	0.133200319	0.073629992
chr11	14174276	14208995	2775	139699.2851	0	0.184979737	0.099824634	0.133256664	0.127174603	0.100131255	0.085155103
chr5	158038137	158079664	2904	139631.0581	0	0.160992296	0.121590469	0.125168091	0.121031479	0.198108195	0.077076715
chr1	50050402	50077083	1860	139554.2313	0	0.123892966	0.113324336	0.128158379	0.105733873	0.191825317	0.086091444
chr6	96739561	96769916	2400	139540.1444	0	0.175210136	0.155516359	0.169606141	0.132090564	0.10780618	0.067403956
chr3	114489224	114522605	2369	139470.2993	0	0.191404203	0.098369212	0.158162137	0.107651327	0.101929489	0.093034992
chr12	82867038	82900574	2062	139443.734	0	0.126654757	0.108965308	0.136259569	0.114866807	0.190866591	0.081901283
chr7	18296284	18327640	2010	139420.8275	0	0.130887281	0.118780045	0.121835608	0.107674115	0.196293244	0.08861913
chr11	12196699	12227569	2386	139309.9862	0	0.042538278	0.030483203	0.049157017	0.103414944	0.10192868	0.072931741
chr8	102945084	102975427	2251	139107.7719	0	0.171449958	0.126448622	0.139645138	0.115721372	0.230343763	0.114622391
chr15	60516307	60540898	1867	139046.5474	0	0.17802143	0.14531626	0.16137589	0.124974812	0.092582366	0.085439064
chr18	48330917	48364524	2902	139039.6055	0	0.190718875	0.186548227	0.185739966	0.09890101	0.203171375	0.104270365
chr18	36365131	36394236	1971	139028.395	0	0.129340041	0.073444335	0.094285158	0.077837526	0.18156237	0.108118036
chr10	116966351	117004562	2875	139008.3581	0	0.105027321	0.054207996	0.075263248	0.07662664	0.148782638	0.094574642
chr16	84599603	84617323	1507	138928.517	0	0.093408494	0.061977062	0.078009843	0.04642497	0.171834697	0.125409727
chr17	11600841	11659095	4328	138927.2298	0	0.186745532	0.097653513	0.137715968	0.123298409	0.150013806	0.089092019
chr22	27383457	27393787	860	138909.0581	0	0.215947224	0.166700012	0.191017175	0.159747034	0.076027861	0.139919363
chr9	114349703	114369130	1599	138668.456	0	0.121529419	0.131268457	0.103256581	0.061230228	0.038725181	0.092543276
chr7	31052848	31077559	1779	138625.1268	0	0.102435477	0.054521274	0.057976652	0.040356454	0.160179923	0.11982347
chr9	109772136	109807889	2559	138545.0457	0	0.175092442	0.116032702	0.110263238	0.07839363	0.185099889	0.106706258
chr3	4691428	4729498	2544	138504.5391	0	0.097337735	0.101028031	0.103518068	0.104627903	0.040571811	0.064056092
chr3	57101397	57145391	3650	138481.0798	0	0.186362634	0.138034053	0.148721576	0.124981597	0.200983617	0.07600202
chr1	181373329	181424498	3610	138435.727	0	0.144723227	0.0678964	0.09190082	0.091256594	0.155525403	0.087629002
chr2	6719933	6742266	1729	138434.714	0	0.188768281	0.151725655	0.166172765	0.128650671	0.107437353	0.081330928
chr9	83280624	83318864	3195	138350.9529	0	0.133860154	0.10392507	0.095338306	0.077068558	0.164063495	0.086994937
chr1	177172810	177197306	1797	138308.4319	0	0.063862751	0.071907909	0.061748487	0.096749969	0.141845514	0.080097027
chr5	95261879	95283613	1698	138304.3479	0	0.096161653	0.0583759	0.087032348	0.132722988	0.168670616	0.110294716
chr12	104574209	104615598	2891	138257.8992	0	0.151106416	0.091071393	0.123816773	0.10833901	0.084610964	0.066495452
chr1	34585543	34615599	2545	138238.5564	0	0.184790649	0.137665401	0.150840116	0.131964449	0.109044389	0.07574626
chr2	50828905	50860798	2389	138128.0476	0	0.067333051	0.045655458	0.050775971	0.055860998	0.120932421	0.075276963
chr2	14905153	14934520	2238	138071.5797	0	0.16907798	0.110359016	0.129446007	0.11747416	0.091886605	0.077191375
chr16	10235003	10265399	2441	138043.7796	0	0.153217193	0.114540846	0.151581121	0.165614168	0.208457722	0.093916875
chr6	475383	501094	1835	137982.5752	0	0.094430886	0.073574952	0.089566013	0.07252398	0.191318665	0.118794685
chr17	33022481	33059645	2717	137966.8082	0	0.124247091	0.103383132	0.110188746	0.118104596	0.188012138	0.084629007
chr1	244050945	244074126	1535	137824.7577	0	0.086364835	0.060735901	0.089593155	0.150615406	0.150497168	0.089879505
chr13	40048884	40080644	2427	137778.1924	0	0.171085592	0.110497987	0.143933438	0.124924307	0.10557216	0.065513432
chr3	45409342	45448865	2630	137731.0851	0	0.116126614	0.092697327	0.083493278	0.066533334	0.047521026	0.068605588
chr20	20084145	20116128	2289	137714.1105	0	0.175231751	0.12276648	0.154308775	0.116934978	0.095632244	0.079599507
chr16	8690326	8710300	1542	137510.6791	0	0.15651464	0.140099154	0.142774097	0.08284731	0.068754398	0.087760242
chr3	155312359	155342792	2360	137451.8101	0	0.179996642	0.162316857	0.170999221	0.132191409	0.107662018	0.072334624
chr17	77853898	77881569	2485	137308.369	0	0.150090286	0.102675368	0.117717834	0.099981632	0.192368042	0.09238641
chr1	25908473	25917489	668	137303.571	0	0.066376406	0.059239139	0.058257416	0.082240861	0.214764558	0.156507143
chr2	199313814	199343178	2253	137233.7739	0	0.088202674	0.118983936	0.141736632	0.138827245	0.176426972	0.088224298
chr10	33287402	33333710	3365	137166.9974	0	0.137554688	0.058335406	0.120351529	0.072276115	0.141975973	0.083640566
chr20	57000046	57014896	1174	137150.0982	0	0.183251408	0.142770384	0.171863007	0.150278159	0.082603053	0.100648355
chr3	54213622	54246369	2294	136880.4227	0	0.106263765	0.074894308	0.098812796	0.106833217	0.039658992	0.067174225
chr7	86664637	86707158	3001	136863.1219	0	0.097054923	0.078251585	0.09971193	0.101950953	0.038468312	0.063482641
chr7	128789303	128829346	2941	136826.3631	0	0.071860468	0.057400797	0.078445154	0.052379563	0.130560154	0.078180591
chr12	106306461	106349223	2970	136539.8359	0	0.147447939	0.092679836	0.121946489	0.074526996	0.182488207	0.107961211
chr10	34606113	34637743	2641	136510.2608	0	0.201946084	0.106784301	0.160230551	0.130022159	0.120103594	0.095161783
chr12	27619668	27649132	2018	136474.0165	0	0.104327356	0.069946835	0.108868134	0.12366492	0.166959135	0.0970123
chr1	18332526	18352973	1664	136361.8843	0	0.109111004	0.105814132	0.131080268	0.127861942	0.199317811	0.093503679
chr1	175331306	175347206	1167	136213.6468	0	0.101910829	0.066374848	0.079821716	0.100917712	0.193690734	0.127315887
chr2	199804706	199837432	2536	136102.4736	0	0.171885532	0.159385556	0.165605291	0.140102446	0.10476625	0.067119282
chr3	179833067	179862720	2014	136084.2965	0	0.063683759	0.048031985	0.066537758	0.084411807	0.129007568	0.080975583
chr9	135116165	135141575	1951	136059.8106	0	0.093208258	0.070084939	0.09077994	0.096765612	0.173359878	0.103274939
chr10	82851232	82873740	1480	136050.0163	0	0.072548159	0.046633139	0.065051047	0.079865988	0.151109296	0.104476157
chr2	26504206	26526086	1707	136030.0608	0	0.215765605	0.177960724	0.180318876	0.146993312	0.110104382	0.105661223
chr17	58520350	58543544	1851	136007.5818	0	0.115454058	0.089440601	0.108752799	0.06131327	0.181039471	0.119726202
chr6	99065210	99085758	1544	135968.3313	0	0.148515496	0.11789124	0.13502735	0.112985436	0.227567927	0.114582491
chr14	30208980	30242879	2567	135957.6626	0	0.124932293	0.077307237	0.092428951	0.099064761	0.053622516	0.071309777
chr10	104167367	104191355	1830	135856.5804	0	0.172317254	0.142028078	0.171054153	0.109480696	0.263685038	0.154204342
chr11	8698888	8736826	3175	135848.0216	0	0.109883095	0.106202681	0.097234409	0.074700885	0.184860114	0.110159229
chr15	77090526	77118994	2193	135714.1374	0	0.173229529	0.126603939	0.13582172	0.115773245	0.090752651	0.082476879
chr8	90525785	90552843	1962	135632.698	0	0.153410614	0.133515424	0.121462215	0.099767763	0.077894052	0.075516561
chr3	62812287	62845085	2465	135557.5462	0	0.066107547	0.039108057	0.0494357	0.06778019	0.124847778	0.085739721
chr13	53029617	53087226	3933	135556.9203	0	0.148979422	0.092653492	0.135723163	0.118639465	0.1682036	0.075550109
chr14	30431634	30455898	1800	135364.6168	0	0.163554881	0.111013213	0.119616291	0.128761215	0.078082885	0.085471996
chr11	113430646	113451709	1708	135288.3795	0	0.219693202	0.153194558	0.176263962	0.158889017	0.111286784	0.108406418
chr5	65123489	65147023	1714	135251.4283	0	0.100581517	0.070064087	0.124192621	0.1302209	0.168706669	0.098642582
chr5	102866933	102906433	2475	135227.0358	0	0.122549863	0.070734701	0.096042075	0.063850217	0.050016112	0.072533752
chr11	64725272	64742359	1504	135162.436	0	0.126575214	0.091602559	0.092162388	0.056178312	0.033470331	0.093104883
chr10	7294044	7318577	2099	135158.0327	0	0.118264198	0.094508458	0.083908396	0.073235494	0.175099749	0.101864255
chr6	168640775	168659576	1478	135096.117	0	0.215148275	0.166059629	0.190481233	0.16282148	0.110035113	0.105113162
chr4	55956935	56026492	4417	134998.1449	0	0.157897835	0.115664685	0.115703615	0.088223472	0.162980485	0.074757014
chr1	57888496	57926842	3036	134865.4757	0	0.128269952	0.072452743	0.108564392	0.107992529	0.165299913	0.09284717
chr19	34276086	34308970	2301	134816.763	0	0.107924281	0.071071171	0.085102525	0.058691313	0.162743391	0.104052078
chr8	21769486	21787159	1643	134575.3835	0	0.115200967	0.09196739	0.149267791	0.09585884	0.211649439	0.119682049
chr15	35147078	35177826	2191	134506.1335	0	0.152863496	0.125939778	0.138583611	0.137901893	0.075654899	0.077208597
chr6	12062404	12090855	1777	134442.0487	0	0.069524466	0.088413679	0.079658935	0.078504267	0.147857866	0.0783334
chr3	194594438	194621382	2142	134309.7293	0	0.15569506	0.114467532	0.138588546	0.091712121	0.076832475	0.078862585
chr3	77321770	77356614	2345	133946.986	0	0.110951461	0.130134583	0.101251499	0.108698169	0.056235319	0.073899265
chr13	24028626	24065291	2821	133928.0389	0	0.177715584	0.102215126	0.145004012	0.139723037	0.103256196	0.075500459
chr10	45623217	45657305	2624	133898.4642	0	0.125294713	0.104799482	0.102180306	0.062348311	0.1639607	0.101612389
chr22	25775094	25808925	2465	133760.6442	0	0.168917509	0.107108948	0.138311818	0.106453191	0.178262109	0.071808917
chr21	39595335	39612398	1291	133661.9122	0	0.170771011	0.112021119	0.137470622	0.091750461	0.063725254	0.107045757
chr2	88057881	88089452	2237	133585.2119	0	0.150286781	0.121583788	0.114780714	0.130312756	0.204573587	0.089792874
chr5	72586611	72612200	1999	133569.0692	0	0.109756362	0.07387224	0.094320298	0.097053782	0.163482024	0.089609784
chr6	89558589	89586719	2004	133492.9069	0	0.085643891	0.068730361	0.060380187	0.059581258	0.144070925	0.084489667
chr3	132887167	132913770	1966	133280.4656	0	0.128654721	0.094699414	0.111996137	0.095247537	0.179015529	0.084316115
chr6	35018352	35048549	2080	133279.512	0	0.152938238	0.142477183	0.15441149	0.11258475	0.082553615	0.071857875
chr7	104483727	104506095	1624	133151.6857	0	0.183076907	0.153246806	0.160630042	0.111075891	0.091694439	0.091382468
chr5	84209502	84249136	2738	133115.1754	0	0.116711136	0.061867653	0.095660684	0.089270982	0.143646548	0.081778895
chr7	14610566	14642831	2173	132986.4983	0	0.112926035	0.069859066	0.102737857	0.10155195	0.037733184	0.075192851
chr4	37833445	37880294	3224	132941.4579	0	0.118533829	0.081854468	0.114531617	0.115453617	0.15658716	0.074732692
chr10	46528002	46559803	2795	132922.6177	0	0.197768503	0.148732718	0.166953509	0.083024392	0.170581353	0.114744111
chr4	166982436	167020934	2691	132897.5422	0	0.145148113	0.116756103	0.133847201	0.100354395	0.079902012	0.065246101
chr3	194645187	194669567	1973	132824.9135	0	0.089951843	0.138286627	0.087441285	0.056681367	0.04411841	0.094168217
chr6	154433027	154465746	2729	132800.0828	0	0.184656386	0.138097242	0.164255349	0.134803927	0.109945721	0.074710665
chr6	90209297	90229646	1630	132761.6859	0	0.080129455	0.077849464	0.077961581	0.087665965	0.178859569	0.101010105
chr14	54774929	54800560	1995	132711.3666	0	0.130621604	0.115799842	0.112950402	0.078855629	0.207955432	0.129099803
chr15	67157525	67189996	2396	132676.51	0	0.120782931	0.095444338	0.109825748	0.136491609	0.052843551	0.083648058
chr5	177921708	177960701	2819	132665.1751	0	0.135963331	0.072580207	0.099130993	0.122827429	0.165986653	0.093406446
chr17	45784877	45797763	1003	132657.4644	0	0.106701691	0.086267322	0.094603549	0.138774983	0.229622795	0.143355473
chr3	154327162	154340707	910	132642.4753	0	0.154041343	0.143422769	0.136580145	0.093286927	0.047898059	0.106143283
chr6	34814482	34844419	2051	132542.0091	0	0.126803304	0.123258495	0.11332204	0.053943806	0.057983024	0.072859498
chr1	165463469	165480282	1346	132524.3949	0	0.183713099	0.139506107	0.144797634	0.132753326	0.081175798	0.102537301
chr17	16476997	16497869	1704	132477.5314	0	0.095827126	0.063077108	0.083062067	0.069232561	0.156848833	0.093771725
chr18	57230399	57259478	2343	132352.0681	0	0.160121978	0.126065578	0.142035701	0.126729885	0.087521961	0.072600016
chr9	114471909	114504388	2805	132308.8	0	0.18899471	0.128984675	0.156246473	0.098702079	0.123680209	0.090292631
chr7	31332362	31352046	1407	132288.4927	0	0.097411469	0.089141495	0.106668973	0.155208269	0.177067114	0.087925619
chr2	220502232	220529091	1872	132065.485	0	0.092387189	0.064730044	0.115159333	0.122751515	0.161499338	0.096769294
chr1	94887641	94924778	2980	131998.3813	0	0.099816275	0.083944526	0.082821927	0.099479904	0.160398739	0.077576812
chr18	48162117	48194520	2567	131966.1146	0	0.19144994	0.183273625	0.183999024	0.084916635	0.191021913	0.106533305
chr11	9013634	9046453	2625	131873.3195	0	0.170192635	0.094552435	0.137036478	0.090375549	0.099698327	0.079817086
chr1	11321038	11354709	2462	131869.9412	0	0.200437548	0.120093604	0.13712851	0.120713545	0.112316611	0.088120936
chr2	234483867	234500330	1318	131739.9648	0	0.04795809	0.099720457	0.06471528	0.038608496	0.166911373	0.128302877
chr12	64050862	64071450	1459	131641.7525	0	0.142957932	0.109534013	0.095133201	0.076065462	0.053157913	0.089800019
chr2	207248671	207260959	1012	131636.5653	0	0.085854828	0.073820888	0.086632058	0.093567915	0.173538517	0.099717629
chr7	86808459	86842728	2495	131579.885	0	0.098287853	0.083786735	0.112948275	0.104759604	0.039848991	0.073099284
chr2	224812982	224877931	4732	131560.7706	0	0.150532222	0.076496515	0.11647405	0.095897216	0.118190654	0.074035706
chr6	12838548	12881564	3246	131533.7605	0	0.076613005	0.074719269	0.069929342	0.096577162	0.028451138	0.068126024
chr1	183953085	183992995	3097	131218.9745	0	0.08572752	0.09205526	0.095347747	0.10565488	0.146774945	0.061047424
chr1	81489757	81516125	1985	131072.439	0	0.110583467	0.090813324	0.11272109	0.127131713	0.183977837	0.093164514
chr18	63327619	63365405	2961	131004.1251	0	0.118230131	0.075423693	0.073354257	0.042125025	0.056952551	0.076105106
chr7	121193763	121216531	1627	130968.2565	0	0.172333577	0.130637064	0.138015709	0.122204659	0.084596873	0.087736704
chr6	131009942	131049107	3145	130950.682	0	0.092917957	0.073794543	0.113454673	0.124564571	0.050240906	0.074323665
chr18	42248290	42297931	3339	130911.4292	0	0.183178815	0.130756772	0.155898525	0.10254205	0.12983348	0.080636766
chr1	228214331	228240253	1912	130835.9197	0	0.111852032	0.087322295	0.104864933	0.066911933	0.036316872	0.07553516
chr6	42287169	42320109	2651	130687.3068	0	0.112934826	0.112482847	0.096320554	0.082070905	0.051942409	0.060992417
chr3	57146579	57167167	1664	130596.16	0	0.156720094	0.112693534	0.128681092	0.120435127	0.217529062	0.104835528
chr10	125020869	125060075	3449	130593.769	0	0.1682344	0.113819059	0.148822758	0.082872766	0.169377864	0.086505098
chr5	6064892	6099063	2898	130591.5144	0	0.122150913	0.088456582	0.134292497	0.13108299	0.178696297	0.090239715
chr5	77158058	77187296	2102	130535.8534	0	0.122389552	0.092042408	0.122724555	0.127385014	0.197714314	0.105671906
chr4	96872704	96894076	1456	130458.9206	0	0.174470863	0.149183831	0.127038862	0.089848253	0.092465476	0.08462261
chr3	63499467	63531473	2328	130421.4397	0	0.140685781	0.089262651	0.115066393	0.103275352	0.060117823	0.080567958
chr1	206696799	206724501	1875	130136.7887	0	0.17638276	0.133646906	0.168326663	0.105440252	0.228882492	0.12344224
chr3	39236335	39278274	3073	130127.1191	0	0.127835884	0.09610457	0.116863539	0.093812134	0.154013039	0.060200905
chr11	16828948	16848760	1561	130093.8616	0	0.163642632	0.12417563	0.12791258	0.062327841	0.068986081	0.101314792
chr16	68903422	68943806	2872	130088.4966	0	0.144594835	0.103775975	0.114823913	0.08367001	0.075466762	0.069128073
chr3	56042342	56065879	1850	129941.3337	0	0.087369216	0.058799102	0.079772618	0.100759306	0.151192715	0.092393613
chr18	36510831	36546150	2473	129938.9547	0	0.115054702	0.073967267	0.093073134	0.08877034	0.155054675	0.081087408
chr9	116768058	116788509	1482	129909.1327	0	0.117496506	0.132630724	0.14641555	0.094825133	0.223661008	0.128835875
chr3	54665028	54700914	2551	129822.1646	0	0.111310252	0.075653549	0.09824413	0.107317259	0.047588515	0.063721737
chr17	79964480	79991345	2258	129817.326	0	0.206985927	0.150414305	0.180619244	0.109192778	0.13075613	0.09779315
chr2	177643197	177706971	4440	129791.0322	0	0.171784882	0.119878355	0.125909317	0.107872695	0.129413503	0.063912187
chr8	11097249	11120706	1850	129655.6766	0	0.134411314	0.088978727	0.130815028	0.065849425	0.050101845	0.084309468
chr9	13246979	13266555	1565	129593.2876	0	0.085084668	0.063939271	0.068181098	0.086781155	0.157312149	0.093372878
chr7	36505151	36523884	1791	129532.4595	0	0.161226342	0.125038763	0.131692377	0.119160873	0.070994607	0.090231735
chr2	143342176	143363870	1499	129500.8901	0	0.092179921	0.063904157	0.094934059	0.128712313	0.14960791	0.085703753
chr1	234115236	234142302	2063	129459.2894	0	0.128840273	0.085621765	0.114646456	0.1067229	0.05315149	0.075688783
chr6	3613825	3630717	1380	129458.4341	0	0.168527711	0.145361789	0.173161976	0.170022102	0.074627981	0.098533995
chr10	97061399	97082184	1870	129405.2828	0	0.074492662	0.053745728	0.058351511	0.068794921	0.170208925	0.116463196
chr5	19932016	19957811	1792	129379.5812	0	0.096119578	0.090303633	0.092354695	0.086893478	0.170993268	0.08409979
chr2	69169035	69206367	2993	129355.1838	0	0.154347158	0.102759119	0.139914184	0.095245075	0.086247264	0.068099894
chr4	56302364	56330146	2027	129324.6243	0	0.132441953	0.089775971	0.100083292	0.056664003	0.182608245	0.125944242
chr1	19537420	19566932	2208	129175.3514	0	0.142505115	0.101748127	0.117697359	0.104834309	0.189711502	0.087963375
chr12	120169526	120194083	2166	129104.9051	0	0.051380199	0.038072001	0.045726538	0.02602931	0.108555368	0.082526058
chr11	83294458	83314964	1419	129040.8863	0	0.150464357	0.102324949	0.120895431	0.099455266	0.060685724	0.089778633
chr8	96847344	96877208	1910	128802.6227	0	0.191427809	0.145789481	0.171180199	0.141501547	0.112077691	0.079350118
chr22	26053185	26084158	2492	128730.9041	0	0.188540518	0.115825716	0.147108744	0.104693488	0.221736192	0.117042704
chr18	36688943	36731386	3136	128727.427	0	0.142845821	0.085093387	0.099003544	0.079202719	0.156574158	0.077371439
chr1	75417290	75431384	1045	128649.2859	0	0.077452072	0.050283707	0.082011196	0.10813247	0.165449227	0.11516552
chr10	34117633	34157167	2964	128549.4446	0	0.170002356	0.0939695	0.131538288	0.100310704	0.102865512	0.076032856
chr2	239358944	239380393	2175	128536.9312	0	0.070967085	0.076953631	0.074636561	0.067387826	0.136542743	0.069154917
chr8	27422249	27464411	3276	128493.0729	0	0.110683847	0.058050517	0.077573149	0.118981184	0.054877893	0.064103291
chr2	143938273	143958268	1365	128427.66	0	0.070210231	0.069586574	0.103276892	0.15989662	0.153990951	0.090310046
chr4	37117421	37138581	1600	128408.6427	0	0.105176044	0.087190155	0.107530645	0.107407209	0.181025967	0.093835812
chr6	13785831	13813436	2049	128365.1684	0	0.069229818	0.064435043	0.063488175	0.057433956	0.131881774	0.074447818
chr16	19170086	19197565	1995	128303.2694	0	0.077134554	0.045795374	0.074334014	0.086280254	0.139458495	0.093663121
chr8	11074072	11096688	1843	128278.234	0	0.131881356	0.087703955	0.124678801	0.056011419	0.046029663	0.085851693
chr17	51764922	51780898	1214	128242.4572	0	0.115388369	0.091474398	0.091639847	0.085144812	0.202639889	0.117495076
chr11	61061182	61084049	1888	128215.878	0	0.160400398	0.118760719	0.119006873	0.120143453	0.211214626	0.092453908
chr15	69690292	69728498	2933	128059.0097	0	0.182800805	0.137863803	0.174372303	0.137368892	0.212384443	0.075015551
chr3	178537954	178555510	1262	127984.0124	0	0.115277143	0.081610451	0.135787039	0.151345277	0.205363026	0.123752574
chr16	81547211	81576276	2305	127820.9093	0	0.046426646	0.033938482	0.037296761	0.03679822	0.112502792	0.07856431
chr4	150840985	150873860	2452	127783.3476	0	0.155975538	0.10674152	0.128234888	0.122754862	0.08730644	0.068669098
chr6	148503420	148530827	1928	127744.8904	0	0.101326397	0.065155665	0.100838169	0.106296508	0.165470146	0.100314481
chr22	26332436	26348172	1256	127626.8006	0	0.098380071	0.05370749	0.079968455	0.067873212	0.186256657	0.132549166
chr6	166542819	166557794	1198	127544.9811	0	0.079435578	0.078345655	0.078220157	0.104302057	0.184094804	0.105874647
chr1	202146066	202167886	1603	127430.8012	0	0.174613825	0.127236561	0.157947679	0.148080244	0.07055991	0.104053915
chr12	2908741	2944461	2536	127351.5593	0	0.182772487	0.133272161	0.140618919	0.106162949	0.114460056	0.076609538
chr13	100740484	100777378	2732	127323.4456	0	0.165632936	0.103474469	0.139224699	0.12324844	0.190476483	0.087002014
chr22	29041073	29065426	1804	127245.0521	0	0.157623075	0.111409945	0.143167495	0.115232148	0.064995313	0.092627762
chr18	48286713	48329657	3594	127135.4367	0	0.191059164	0.174696941	0.18089707	0.101919665	0.171566496	0.089139499
chr7	95258541	95299031	2824	127047.4148	0	0.12345966	0.076081672	0.096694029	0.076522324	0.05702088	0.06643878
chr7	104464945	104482724	1291	127014.3709	0	0.17713536	0.155150209	0.149163752	0.107934986	0.081952048	0.095183312
chr3	140528491	140554858	2097	127002.633	0	0.147303947	0.082306213	0.123480957	0.117507752	0.200814445	0.118508232
chr1	228277155	228301212	1913	126941.0943	0	0.117096729	0.09369998	0.095236347	0.054382988	0.037555811	0.079540918
chr4	11406616	11427039	1561	126941.0131	0	0.075321289	0.069061304	0.083490242	0.129416087	0.159379588	0.090318284
chr10	34193754	34225592	2533	126673.3815	0	0.190916396	0.100101852	0.150317673	0.109680992	0.126640182	0.090814544
chr5	169160713	169203842	3539	126587.4785	0	0.136481865	0.07290767	0.099590883	0.126854521	0.080872554	0.063574195
chr7	22309028	22348529	3239	126517.1552	0	0.053614643	0.052072649	0.065671184	0.11884248	0.027732338	0.091110142
chr2	196990174	197047117	4245	126494.3232	0	0.148829133	0.10643012	0.115137238	0.065861516	0.132042375	0.082967616
chr10	131193801	131219653	2199	126427.43	0	0.184250111	0.143610877	0.186873212	0.147805951	0.256198345	0.112587468
chr20	8861946	8893065	2254	126424.8771	0	0.135286816	0.134840674	0.146539354	0.099135969	0.070515388	0.076023966
chr20	1029731	1062336	2651	126366.8247	0	0.170331776	0.120280949	0.141536119	0.110969758	0.211218442	0.100248683
chr19	2502330	2524188	1578	126293.3079	0	0.11527149	0.085902147	0.104034822	0.095158882	0.03687146	0.07840003
chr5	17128541	17175301	3270	126265.0468	0	0.101884542	0.07642988	0.103196868	0.094466455	0.145235493	0.068805614
chr17	38446740	38484617	2579	126159.9182	0	0.07844061	0.077294999	0.068790851	0.056894313	0.151632661	0.094738348
chr10	12855780	12880108	1997	126154.0802	0	0.112437559	0.078874969	0.091598321	0.08582568	0.18215431	0.103279341
chr2	44943159	44952328	712	126039.9112	0	0.192374813	0.158979858	0.175604868	0.155994764	0.044626905	0.147747908
chr5	116368602	116388577	1454	125994.4972	0	0.151342671	0.128511195	0.134555202	0.114484744	0.064949607	0.086393064
chr9	116790215	116824159	2442	125971.8196	0	0.100568104	0.126088576	0.129962314	0.100799572	0.175801345	0.07523324
chr19	38552769	38586441	2672	125917.9334	0	0.164262116	0.115342873	0.136793446	0.097808212	0.196058802	0.098250589
chr8	101865943	101890273	1867	125887.926	0	0.106374996	0.092248738	0.118311298	0.12390135	0.175861764	0.083613026
chr14	53338570	53370249	2272	125871.0848	0	0.161835358	0.133294178	0.143933115	0.135104451	0.228309179	0.095015001
chr5	76013706	76031748	1335	125770.4244	0	0.175857935	0.146816534	0.146616578	0.123979851	0.085266415	0.09059152
chr1	93297288	93327507	2223	125764.0578	0	0.174711341	0.12557792	0.136418092	0.086968377	0.099630975	0.087742964
chr1	230500872	230524266	1734	125759.1102	0	0.139750195	0.071755711	0.092616069	0.115336015	0.175570119	0.103814408
chr2	101373480	101386442	963	125663.9519	0	0.080661451	0.045891345	0.077946236	0.104171874	0.18822681	0.142335466
chr9	126459467	126489099	2334	125590.5548	0	0.122563611	0.069354719	0.091811019	0.065134631	0.048517643	0.074045968
chr1	62131440	62166984	2652	125556.4791	0	0.140233741	0.104766107	0.112201527	0.085229777	0.070607018	0.069626723
chr11	134740142	134767005	2054	125547.2956	0	0.142387528	0.099925265	0.116224228	0.140235979	0.20047384	0.100548575
chr1	203584117	203620647	2968	125451.1217	0	0.204846602	0.133415989	0.134707706	0.139720381	0.225728581	0.092312592
chr17	57258698	57305008	2868	125383.405	0	0.170830183	0.127900438	0.176352315	0.091434432	0.215427381	0.123992949
chr19	30287867	30315071	1866	125342.5617	0	0.147186329	0.098149938	0.132294207	0.137029758	0.205297666	0.107147727
chr12	49976881	49996619	1610	125321.5757	0	0.155209599	0.115705178	0.13062089	0.109809028	0.067085992	0.088123607
chr11	83351101	83370946	1407	125310.5479	0	0.148144909	0.112190097	0.109294784	0.090619745	0.060522489	0.08762242
chr5	54283928	54309638	2119	125221.4395	0	0.106850833	0.083467308	0.109120285	0.117875467	0.176697909	0.093230601
chr3	105519738	105544209	1725	125151.0193	0	0.152978278	0.103339864	0.098421835	0.087322982	0.066331131	0.086647147
chr12	75876985	75895431	1435	125109.3281	0	0.182138272	0.130158748	0.151286186	0.122555037	0.087922959	0.094215313
chr2	44439618	44461272	1378	125007.9258	0	0.153540481	0.173846051	0.149777633	0.123143406	0.08148082	0.092365232
chr14	102877772	102917785	2957	124939.5867	0	0.097560854	0.055641434	0.078027352	0.053238464	0.131025324	0.07778686
chr9	132636872	132667495	2526	124919.9232	0	0.175480492	0.110807793	0.115930113	0.069200893	0.100341133	0.106279599
chr2	199285373	199312309	2078	124907.4202	0	0.081787574	0.116521398	0.133933571	0.129110474	0.167533849	0.085746276
chr5	66597100	66622512	1570	124849.1622	0	0.111279453	0.149486864	0.173946363	0.151107019	0.207533831	0.096254378
chr13	26670693	26698189	1889	124842.0106	0	0.091359064	0.075355859	0.088972454	0.067842152	0.148890633	0.081048481
chr16	7474653	7504574	2124	124692.7162	0	0.099765255	0.06043613	0.086812094	0.134957107	0.038345745	0.096611362
chr11	134886892	134906523	1336	124660.5667	0	0.089263024	0.066628781	0.084530299	0.085030693	0.178326818	0.111698037
chr3	178946112	178965856	1437	124654.4614	0	0.155761607	0.107965963	0.137573718	0.126533853	0.241987327	0.134021363
chr3	4651286	4688143	2415	124544.6898	0	0.087664109	0.10875429	0.099566769	0.102492642	0.040205107	0.068549183
chr17	57617850	57661381	3445	124462.3309	0	0.199228064	0.147382763	0.171216442	0.09964438	0.16445853	0.099583684
chr20	25520829	25561341	3479	124416.2907	0	0.175627991	0.124788517	0.155991394	0.06832888	0.119369096	0.107299111
chr21	40708469	40720850	960	124416.0685	0	0.075983136	0.055996116	0.074887399	0.048199982	0.182170539	0.133970557
chr11	132616823	132642973	1961	124332.2971	0	0.069172133	0.061567104	0.076248883	0.093922264	0.147252139	0.085685035
chr2	31273135	31297799	1966	124242.4224	0	0.142299797	0.113452061	0.123508632	0.112601446	0.217777587	0.105176141
chr3	155080771	155098910	1220	124187.6084	0	0.13834961	0.112491278	0.127696417	0.11099073	0.045448723	0.092900887
chr6	134204536	134232851	2005	124053.2324	0	0.121254519	0.075026317	0.101120515	0.102148021	0.046239668	0.075014851
chr2	50563622	50600017	2547	123864.5268	0	0.075871387	0.050370372	0.05974264	0.061151141	0.121388237	0.071017865
chr14	54568487	54583022	929	123852.0367	0	0.096471853	0.082804073	0.096055521	0.081240226	0.213733078	0.132492852
chr8	102977012	102998065	1604	123838.3849	0	0.12693735	0.111272103	0.118663056	0.102903429	0.211494692	0.108591263
chr10	132479389	132502494	1950	123802.7786	0	0.147450481	0.105835444	0.127895753	0.120451037	0.06887122	0.078579261
chr1	85111736	85139832	2082	123598.4096	0	0.161595127	0.098801101	0.132496453	0.131829647	0.209566052	0.110764951
chr11	70733893	70748546	1339	123591.0756	0	0.0961576	0.092096159	0.084550801	0.10107911	0.200183454	0.115632654
chr13	37642513	37664326	1417	123588.5642	0	0.101081634	0.070881177	0.066986789	0.0719942	0.171822495	0.104835705
chr5	176620825	176633374	1071	123438.1604	0	0.025703785	0.023676412	0.024875156	0.031441973	0.116005393	0.092328981
chr1	201528346	201552419	1728	123426.2126	0	0.151818205	0.118835706	0.140240585	0.136036759	0.210840643	0.092004937
chr2	162818750	162837723	1358	123266.6741	0	0.088068276	0.112355915	0.089978544	0.098492204	0.180118166	0.09204989
chr20	51456117	51476630	1731	123255.5144	0	0.197733937	0.134449093	0.165192652	0.159833581	0.083202993	0.114530944
chr21	37736366	37748361	847	123085.5353	0	0.093317965	0.055966278	0.105784861	0.097766575	0.203881867	0.147915589
chr2	224967833	225009867	3098	123071.0856	0	0.159459714	0.089117455	0.127584578	0.110064735	0.184549376	0.095431921
chr12	124619609	124644603	2130	123035.3948	0	0.190579267	0.126501066	0.14836086	0.155161552	0.241700668	0.115199602
chr7	70355200	70391551	2555	123003.4322	0	0.16594377	0.090794134	0.132033918	0.116898798	0.095287866	0.075149636
chr3	54529185	54560242	2215	122970.789	0	0.11080524	0.071437883	0.10736476	0.123799464	0.049601198	0.074198266
chr9	99352507	99380276	2156	122901.4932	0	0.12590547	0.086864626	0.109834921	0.121245983	0.172849356	0.08598473
chr5	80962113	81006959	2940	122882.8471	0	0.077296856	0.059659087	0.073866167	0.110976222	0.127048725	0.067389639
chr1	54924827	54944239	1396	122818.1403	0	0.173916709	0.123769851	0.142674836	0.111180574	0.079865396	0.094051313
chr6	35050561	35078964	2137	122815.7002	0	0.125618642	0.131805357	0.133156615	0.091188216	0.064687705	0.06846891
chr3	72812494	72845149	2627	122814.1629	0	0.170222505	0.127445217	0.145238293	0.131700975	0.101861352	0.068361152
chr22	17074146	17108440	2487	122754.5725	0	0.14071658	0.090532789	0.124370745	0.11844939	0.062943262	0.077773318
chr6	111165136	111190656	1750	122725.3491	0	0.131407933	0.114732238	0.121743186	0.098933443	0.056799947	0.074607986
chr13	96702816	96726952	1597	122702.1781	0	0.098294189	0.083790918	0.112189318	0.098814006	0.171671977	0.087881058
chr3	4806108	4841591	2517	122679.7326	0	0.105678995	0.089473228	0.101591413	0.109463304	0.044725333	0.064737971
chr2	43231326	43282980	3961	122670.9812	0	0.166637264	0.112449843	0.145211533	0.121173081	0.11194429	0.054692974
chr18	48196587	48235747	3191	122658.6807	0	0.200641682	0.149270363	0.180917569	0.107434758	0.188465134	0.093206925
chr8	19863879	19885045	1523	122567.7513	0	0.159538439	0.123509406	0.14702565	0.131618326	0.076535032	0.083003407
chr14	80772546	80798972	2038	122553.9464	0	0.207572956	0.15733673	0.181805524	0.124529753	0.122923104	0.084649852
chr1	18906174	18925739	1645	122494.0892	0	0.060283592	0.052988099	0.057378626	0.043479968	0.140587648	0.097107681
chr9	101185509	101224908	2698	122312.1506	0	0.138800316	0.084061469	0.119445269	0.107828118	0.071431363	0.067368953
chr12	108690751	108724298	2869	122310.5528	0	0.087309998	0.046473814	0.062563141	0.063666386	0.1472904	0.100816586
chr8	21713455	21728353	1320	122207.792	0	0.13573879	0.11578451	0.161107618	0.095516253	0.222156452	0.126640199
chr8	136473046	136496414	1722	122177.3563	0	0.10292026	0.081698366	0.089609228	0.120421936	0.166215751	0.084517385
chr13	98139429	98169085	1861	122165.4639	0	0.081366282	0.091031965	0.079458846	0.078765691	0.152120389	0.073354698
chr3	100414116	100441951	1917	122161.5074	0	0.129850613	0.117050299	0.113662506	0.072098275	0.06084736	0.069003253
chr18	43056914	43082513	1849	122152.0039	0	0.143160261	0.110596856	0.136627548	0.109981197	0.070264121	0.072896139
chr2	69067622	69095346	2133	122132.6954	0	0.152112694	0.091623446	0.136754759	0.083054866	0.074430704	0.07768199
chr11	57461593	57479917	1420	122116.5203	0	0.088000424	0.049509522	0.080793697	0.138834962	0.166588765	0.117079243
chr4	113537742	113588962	3731	122094.3449	0	0.135583779	0.103521913	0.078909632	0.075211604	0.147546287	0.072334683
chr2	196324108	196346851	1727	122014.9854	0	0.058051345	0.049884816	0.069084815	0.10933376	0.15429782	0.104413004
chr5	66723487	66750117	1683	122013.2455	0	0.101651068	0.1185351	0.145624818	0.127855493	0.183291608	0.08164054
chr10	131269260	131284032	1277	121948.8958	0	0.14677035	0.111769347	0.156792305	0.130785278	0.226816065	0.115046718
chr5	175658806	175683986	2070	121873.7264	0	0.054866316	0.073174386	0.073784392	0.134582373	0.027487058	0.107095316
chr5	53874872	53897661	1697	121810.336	0	0.114890898	0.099743646	0.120266863	0.118056293	0.20046946	0.100725814
chr2	229352650	229382033	2391	121796.3034	0	0.137615466	0.105782878	0.089452268	0.053839916	0.144943608	0.091103692
chr6	12120009	12143272	1785	121779.7315	0	0.068273661	0.079522701	0.073837971	0.071743554	0.145287583	0.077013923
chr15	36494525	36517573	1606	121735.6049	0	0.193351128	0.163735406	0.175252132	0.141518995	0.107329455	0.086021673
chr14	22524207	22554119	2121	121728.0091	0	0.193962405	0.148408672	0.163148111	0.139521055	0.116037769	0.077924636
chr7	74455885	74478112	1560	121689.1262	0	0.143048098	0.132205255	0.112353461	0.037686439	0.066445604	0.105361659
chr8	124670700	124687772	1577	121658.7143	0	0.142663988	0.108455374	0.083832749	0.040214307	0.05555291	0.102449681
chr8	90441087	90471584	2264	121504.7823	0	0.159063762	0.122678971	0.136493479	0.117592154	0.088160128	0.070903634
chr7	44129663	44168240	3079	121365.5054	0	0.126791706	0.088678734	0.106415962	0.070913183	0.156573711	0.085660528
chr13	85779462	85809752	2002	121333.7574	0	0.14852509	0.126771751	0.135581751	0.105198065	0.080377982	0.068147108
chr6	42325855	42349949	2060	121313.9551	0	0.13036498	0.144793818	0.114621067	0.082870427	0.067498387	0.07729543
chr7	41124554	41153621	2128	121183.4502	0	0.168717316	0.106677256	0.147476147	0.137063642	0.092790694	0.075926622
chr18	52737855	52781789	3070	121183.0647	0	0.141423356	0.086431991	0.130245001	0.105684356	0.082534558	0.058888798
chr5	74235986	74268385	2498	121144.9101	0	0.129101648	0.084936559	0.106052245	0.126707034	0.171436248	0.08649969
chr16	24623297	24645891	1758	121054.4906	0	0.133436922	0.139498667	0.087217904	0.048882036	0.068859299	0.090616631
chr4	54263737	54295182	2232	120990.2268	0	0.134195237	0.104003946	0.1202594	0.094521056	0.182152772	0.087631716
chr6	151287457	151323435	2509	120966.271	0	0.1438002	0.12682415	0.135147378	0.074000537	0.086492216	0.069799663
chr5	178032281	178070393	2946	120926.63	0	0.107650353	0.069945466	0.096394388	0.115134511	0.154095993	0.084150527
chr9	133941803	133962605	1886	120879.1269	0	0.108937878	0.101266757	0.120448394	0.116232558	0.182798361	0.081531605
chr3	45484675	45511370	1912	120831.1002	0	0.132416301	0.099510494	0.098060925	0.092159309	0.055045213	0.077371088
chr5	74399819	74435838	2806	120562.7166	0	0.139133152	0.088386279	0.109782254	0.127827853	0.174926674	0.086540395
chr12	78554374	78570322	1114	120560.0004	0	0.069870861	0.055263203	0.073007553	0.106700351	0.148043784	0.092780581
chr17	20229046	20248805	1403	120428.28	0	0.109365259	0.062704905	0.095035574	0.083713242	0.176094036	0.113389131
chr9	101685071	101710412	1818	120408.6674	0	0.094586874	0.073390983	0.088894644	0.084461136	0.158703729	0.085312746
chr12	97550754	97578891	1920	120353.1567	0	0.156915029	0.143892179	0.132807555	0.074224763	0.182638558	0.108413795
chr1	100606302	100629695	1605	120350.0967	0	0.154094409	0.116289374	0.121491091	0.121740764	0.069697765	0.084396644
chr9	27147924	27176214	2018	120299.4956	0	0.151589717	0.124652051	0.138223573	0.122400523	0.218873853	0.096473331
chr5	115123034	115150768	2147	120279.4419	0	0.089771089	0.075342135	0.065355928	0.074377835	0.15956114	0.094205212
chr7	150948264	150968293	1881	120254.4638	0	0.154487703	0.131772405	0.139268883	0.050087836	0.0837714	0.104399867
chr6	6607531	6630993	1762	120216.9231	0	0.11359834	0.088373178	0.11950329	0.13652402	0.181751794	0.093378616
chr13	42648128	42664555	1219	120163.5184	0	0.169440006	0.126774487	0.13962536	0.097908968	0.082796761	0.086643244
chr15	69580539	69617862	2734	120150.8875	0	0.207212084	0.148955971	0.192003016	0.16307561	0.241447518	0.092491547
chr1	60514324	60550052	2665	120127.9634	0	0.160067071	0.129279124	0.132751441	0.100901556	0.094630348	0.065436724
chr11	27635227	27666126	2390	120034.2899	0	0.148446999	0.083999297	0.111817803	0.097266252	0.173957754	0.089958457
chr7	4195834	4226935	2640	120008.1754	0	0.165540089	0.137662625	0.169567978	0.12736154	0.214343784	0.086982244
chr18	76405613	76429357	2179	120005.5945	0	0.167659144	0.090123676	0.116174987	0.092891611	0.081121638	0.086537506
chr8	2523643	2559538	2598	120003.531	0	0.141546529	0.089883483	0.112850144	0.110170925	0.185506115	0.095622632
chr1	51948331	51990394	3396	119919.9532	0	0.142981784	0.100129231	0.094851128	0.067140438	0.141689137	0.075841346
chr4	150191572	150230961	2617	119875.2007	0	0.125144565	0.058571239	0.068197882	0.068568301	0.063586836	0.066573326
chr16	12700681	12718299	1337	119839.685	0	0.135654578	0.102538568	0.125024188	0.106748963	0.201904425	0.099365857
chr5	66262958	66290030	1800	119790.9175	0	0.152016805	0.123855617	0.134179458	0.12214013	0.234937559	0.112797429
chr1	161259254	161290714	2192	119749.9418	0	0.115015935	0.083479524	0.102044896	0.074639855	0.041930622	0.073085313
chr2	64097542	64142108	3192	119745.6805	0	0.094556877	0.051990942	0.071300799	0.119311875	0.047544026	0.071767849
chr19	9864963	9888854	1942	119709.6675	0	0.0689243	0.073723168	0.089378805	0.061708424	0.133797239	0.072088815
chr12	89943	138264	3585	119699.8217	0	0.094050333	0.068478282	0.091587565	0.058917158	0.129304461	0.070387303
chr11	28571329	28609365	2536	119677.7809	0	0.135544987	0.086838221	0.11867077	0.114556982	0.180132293	0.093294072
chr22	45336385	45362370	1901	119380.5442	0	0.154009046	0.108645972	0.108282482	0.076923134	0.067537913	0.086471133
chr3	105676894	105725779	3475	119284.1473	0	0.154375029	0.100186661	0.115948921	0.088415646	0.100112015	0.065959383
chr1	54577696	54612123	2514	119260.8482	0	0.18178288	0.139053808	0.144950505	0.105865014	0.199009791	0.093144777
chr13	30014784	30034193	1559	119238.8343	0	0.172494751	0.119708322	0.136157857	0.09577923	0.093045613	0.079449138
chr13	100647991	100673966	2094	119226.7354	0	0.14428191	0.099197521	0.12878416	0.119577781	0.182862925	0.083665404
chr2	20110880	20147168	3046	119017.8617	0	0.188025011	0.139611908	0.166878916	0.148127609	0.228854056	0.089242148
chr11	8016716	8033271	1168	118971.8743	0	0.092814131	0.054205538	0.075456461	0.077443559	0.181741012	0.127535474
chr18	70142696	70162867	1771	118960.2485	0	0.129422942	0.120917763	0.118547904	0.085655672	0.054755222	0.07466772
chr3	114844054	114881642	2653	118942.1918	0	0.179531468	0.091423079	0.156438023	0.119073684	0.113004702	0.08810839
chr19	2612539	2628436	1301	118764.0223	0	0.116021231	0.081172338	0.103073498	0.090346154	0.029455512	0.086565719
chr8	18810513	18848871	3101	118736.0932	0	0.144258069	0.11514179	0.112868295	0.099564815	0.081696145	0.062561923
chr19	30571627	30597298	1952	118594.5889	0	0.144132854	0.096187543	0.132411102	0.117393605	0.191679888	0.095492345
chr4	56049945	56073805	1589	118594.2605	0	0.116329151	0.071624566	0.090260071	0.055222231	0.176190307	0.120968077
chr12	45629475	45660538	2273	118577.5104	0	0.172871552	0.11086667	0.138642713	0.104228232	0.198170211	0.093941979
chr3	178702337	178722182	1487	118505.6603	0	0.085836991	0.054920242	0.086565413	0.112699605	0.16008501	0.105164768
chr1	93469128	93509669	2536	118420.415	0	0.101400055	0.087585382	0.078422056	0.061721998	0.034361217	0.067038838
chr12	75185492	75207692	1568	118356.104	0	0.048388856	0.044235213	0.068515188	0.064555008	0.121847625	0.077612412
chr13	31190379	31216090	1661	118355.7433	0	0.114501048	0.118302308	0.099486727	0.113576586	0.051800786	0.066501522
chr18	57106165	57120002	1076	118348.3816	0	0.169649494	0.134515487	0.14598735	0.114437663	0.071994232	0.097655262
chr1	93002893	93019103	1227	118347.4907	0	0.164247099	0.119309914	0.133050729	0.118321421	0.066327742	0.097919357
chr16	9192681	9225899	2352	118337.5662	0	0.156561513	0.105814069	0.125872973	0.126042213	0.197444015	0.091629946
chr3	14556757	14600852	3839	118166.256	0	0.167242713	0.130275857	0.138757314	0.078793076	0.17213278	0.093339704
chr7	29168397	29187826	1423	118126.1941	0	0.151404533	0.111839039	0.120247262	0.110639757	0.063680871	0.087723662
chr2	102900755	102933389	2474	118100.7405	0	0.138834669	0.10294981	0.131308837	0.098229529	0.17983264	0.081603111
chr18	57761200	57790620	2307	118034.7439	0	0.125281807	0.097166076	0.13859842	0.153329306	0.181734518	0.084568442
chr13	49937520	49949607	861	118019.0864	0	0.062257729	0.040955862	0.05442908	0.045392513	0.154216313	0.113260451
chr10	82735321	82761324	1852	117963.9789	0	0.080071495	0.056450223	0.077028865	0.092548679	0.140440025	0.083989803
chr17	19482527	19501312	1432	117934.1544	0	0.155420083	0.106712375	0.109863854	0.106031975	0.060072108	0.095347975
chr14	76242133	76270097	1986	117904.4747	0	0.145059524	0.103516284	0.121370392	0.102279882	0.199702311	0.097422429
chr12	47726674	47764196	3179	117851.8476	0	0.171663132	0.118488059	0.12665568	0.090307246	0.169745794	0.081355886
chr9	114676224	114710388	2316	117764.8849	0	0.181414982	0.129968791	0.137774044	0.126390251	0.114468426	0.066946555
chr8	135312616	135333430	1590	117703.7996	0	0.097723246	0.117215	0.103465794	0.144525897	0.188421604	0.090698358
chr9	117730758	117744344	957	117618.7053	0	0.199964244	0.168700073	0.14868046	0.111386814	0.09353869	0.106425554
chr8	115599450	115623525	1757	117574.279	0	0.131540576	0.112778494	0.116187062	0.09791258	0.052129173	0.079411403
chr12	64141203	64161382	1487	117522.1512	0	0.127964682	0.10047809	0.080081771	0.059778695	0.044172559	0.083792123
chr6	13849099	13877493	1985	117493.944	0	0.117956663	0.103037897	0.113743926	0.113412341	0.180616073	0.077578175
chr10	132574557	132604770	1953	117488.2684	0	0.098584859	0.08315051	0.084534781	0.079172632	0.025860978	0.072723881
chr15	29451501	29480207	2602	117400.0859	0	0.093837752	0.0628964	0.075807493	0.107908914	0.139139129	0.07624273
chr6	135935163	135968248	2362	117395.2902	0	0.122746993	0.110059503	0.121401219	0.094205872	0.059939685	0.062807308
chr3	40103247	40132732	2258	117290.4639	0	0.078366111	0.060605284	0.096841895	0.105317466	0.136529183	0.075923899
chr3	45981620	45994235	1057	117175.1629	0	0.153807298	0.127657741	0.142048511	0.123752681	0.254443719	0.130691038
chr4	87424915	87465427	2447	117161.972	0	0.065504563	0.149463843	0.071819344	0.052750504	0.052263438	0.097200405
chr5	57609542	57635976	1792	117146.6949	0	0.088299369	0.082436319	0.088803407	0.092948703	0.156014542	0.073578224
chr6	36767371	36787667	1684	117001.7412	0	0.099938172	0.111812044	0.073154968	0.082870434	0.032759988	0.079052057
chr22	36212444	36240314	2182	116967.7673	0	0.113946903	0.070222977	0.101262534	0.089366099	0.162491694	0.092268717
chr14	61476483	61492578	1226	116958.99	0	0.180121769	0.148550316	0.165980305	0.169445929	0.084820136	0.095301633
chr3	35590313	35612417	1622	116925.1249	0	0.100489289	0.06756484	0.088953692	0.076542438	0.167179066	0.099614226
chr7	118035881	118060335	1819	116886.5832	0	0.166417476	0.089330864	0.129284066	0.115690954	0.079926822	0.086490654
chr2	216710471	216745633	2531	116852.2215	0	0.167409413	0.114706276	0.135000266	0.127504193	0.099364001	0.068045412
chr3	154413011	154428428	1035	116845.7389	0	0.116567325	0.102006422	0.109481207	0.06953314	0.026641813	0.089925512
chr1	210371174	210384618	871	116782.1639	0	0.18661463	0.172340397	0.160924891	0.147792456	0.079659472	0.106955158
chr3	68206881	68234302	1948	116695.1334	0	0.119896768	0.078746146	0.104502805	0.123327512	0.18305093	0.104304784
chr11	62996879	63024979	2055	116659.6953	0	0.133681958	0.101142221	0.109714319	0.131279063	0.190088389	0.088946168
chr11	119892222	119915293	1773	116649.7862	0	0.175480277	0.094903281	0.136467285	0.136914216	0.228012151	0.13310887
chr15	79339971	79379526	2943	116636.5145	0	0.231106403	0.160933528	0.176291455	0.133410115	0.186805241	0.097696288
chr10	82515362	82556816	2868	116622.5772	0	0.075009334	0.05205246	0.067930211	0.084010264	0.121607745	0.069555285
chr11	119828541	119867457	3043	116509.9183	0	0.203809541	0.146077689	0.180625747	0.139065709	0.226637632	0.087571923
chr11	64937743	64952623	1123	116432.1004	0	0.197073842	0.149971869	0.166164198	0.108820551	0.09860519	0.098468652
chr6	134457785	134483139	1853	116284.4645	0	0.161481021	0.110522978	0.138027358	0.136454552	0.087938891	0.07354213
chr5	168680353	168724049	3341	116251.0875	0	0.152416742	0.085887434	0.121316937	0.137972241	0.092316431	0.066529308
chr6	52253884	52281107	2237	116185.7187	0	0.189660724	0.140819896	0.149062941	0.127205181	0.112472706	0.077188018
chr8	123082105	123132760	3478	116099.9239	0	0.126620601	0.080050029	0.096861332	0.086559112	0.068217011	0.05840359
chr19	50695988	50717827	1673	116048.6385	0	0.036372277	0.027227203	0.028956516	0.0254384	0.122739453	0.097301053
chr20	11947975	11974695	1959	115999.5197	0	0.150161286	0.134999527	0.145198793	0.118382383	0.221680867	0.103298485
chr11	128511103	128543193	2546	115884.2418	0	0.152047731	0.118729105	0.154169924	0.140637433	0.196277936	0.077548831
chr5	9351162	9383061	2438	115847.5867	0	0.130109159	0.076667565	0.106539031	0.096857795	0.166184685	0.089517119
chr3	58138039	58175331	2804	115825.7467	0	0.102076573	0.053731144	0.058667697	0.052493819	0.039259615	0.062816958
chr3	54753942	54785132	2328	115815.975	0	0.118321321	0.077534127	0.10656959	0.101977066	0.052803744	0.065517576
chr20	36811222	36841575	2553	115780.6508	0	0.053857509	0.041937244	0.040105141	0.025743762	0.102987413	0.077243651
chr3	132821727	132844214	1571	115703.2259	0	0.157459733	0.117235009	0.136016955	0.109495869	0.172735216	0.063239347
chr11	106360554	106385806	1669	115636.8211	0	0.149663601	0.133820044	0.147585423	0.131289289	0.076187481	0.07347612
chr9	133599880	133614360	1110	115608.638	0	0.0419832	0.045244755	0.05409309	0.076791357	0.142034835	0.100051635
chr3	56403683	56433539	2435	115577.3918	0	0.06078493	0.040379336	0.06153232	0.062407521	0.11155802	0.071178683
chr10	127021097	127042455	1479	115454.3009	0	0.189257551	0.150126339	0.159439367	0.105844549	0.113187337	0.083413002
chr2	160409784	160428815	1344	115444.7811	0	0.157882875	0.144256867	0.151994358	0.134946156	0.069439784	0.08844309
chr5	139728778	139745804	1251	115429.1399	0	0.111360797	0.092769061	0.112999971	0.117321889	0.18296994	0.090200879
chr2	182503030	182526729	1811	115340.1986	0	0.074194148	0.047770275	0.050187	0.057501409	0.130470098	0.082699823
chr11	133889571	133917893	2724	115249.3401	0	0.102161755	0.106177179	0.101544241	0.045715968	0.048678848	0.060461211
chr9	2593619	2620140	2117	115074.5342	0	0.145543688	0.100073885	0.116056837	0.095539422	0.064127961	0.081415727
chr15	91917524	91964508	3308	115057.0791	0	0.122086981	0.058931859	0.072857412	0.106489165	0.127941379	0.06900952
chr7	86733611	86764495	2289	114869.7081	0	0.110090713	0.089566801	0.119162672	0.113185507	0.049714893	0.06944778
chr22	27087725	27105249	1632	114846.9562	0	0.159453891	0.111376436	0.136008389	0.121522874	0.067520635	0.091933256
chr15	69191743	69217805	1559	114839.3797	0	0.106817888	0.174198356	0.058417661	0.059238231	0.05205918	0.122139176
chr5	157750726	157762432	774	114833.0495	0	0.052462283	0.067794896	0.052654061	0.056759322	0.182193682	0.129731399
chr6	135184900	135203300	1241	114782.9162	0	0.158369989	0.141722408	0.139493453	0.122294012	0.069100214	0.089269775
chr15	81283292	81303276	1553	114746.2798	0	0.177198663	0.14000962	0.158774601	0.142915164	0.088441355	0.088757308
chr1	185657633	185684747	1827	114679.7671	0	0.181722296	0.145970175	0.162481082	0.136581736	0.10542086	0.076301436
chr12	124749874	124767733	1612	114470.2556	0	0.119017842	0.069260285	0.095909892	0.092137119	0.170807187	0.101546902
chr11	71702958	71729162	2205	114470.143	0	0.152941359	0.115011368	0.116147648	0.098701828	0.079286617	0.073654741
chr2	2650628	2666155	1494	114469.5539	0	0.121733185	0.086212756	0.119681222	0.110877646	0.183440291	0.097227535
chr15	77210300	77235131	1801	114418.221	0	0.160262466	0.122153315	0.123397343	0.107453149	0.074389484	0.085872982
chr16	82951778	82982460	2250	114404.9673	0	0.140327779	0.122480673	0.135311453	0.122683471	0.199131274	0.076650601
chr10	26163780	26179646	1131	114371.6836	0	0.193876733	0.149246737	0.172655052	0.127129427	0.094481094	0.09939564
chr6	37615244	37648799	2718	114337.9228	0	0.159451363	0.116394194	0.123026604	0.119222935	0.190464533	0.074070339
chr15	82944479	82952909	643	114189.4565	0	0.057659678	0.098858674	0.052212029	0.080187894	0.234531462	0.182319433
chr13	98213757	98236991	1599	114188.144	0	0.077209468	0.079619306	0.078039549	0.08164839	0.147138735	0.069929267
chr1	51713604	51743125	1741	114120.3233	0	0.135829729	0.123150018	0.126892184	0.055193948	0.070317666	0.080635781
chr7	14710191	14736970	1884	114103.7002	0	0.105735552	0.06483843	0.096866724	0.086691704	0.032151423	0.073584129
chr4	38117600	38163567	3419	114020.2796	0	0.143736391	0.090420427	0.129977565	0.134469718	0.163322449	0.072902022
chr9	95464493	95491846	2271	113985.6338	0	0.149276897	0.135641591	0.118207518	0.094827479	0.08059486	0.068682037
chr7	41679009	41704548	1874	113975.8871	0	0.138287759	0.088045078	0.113302087	0.123377409	0.054447457	0.083840302
chr3	172075719	172147001	4392	113962.7201	0	0.179812873	0.09786251	0.148102952	0.127799139	0.144680293	0.081950363
chr1	244770382	244791550	1647	113938.3133	0	0.17260978	0.125790001	0.133327533	0.127566698	0.084643871	0.087965908
chr1	57206368	57244731	2980	113914.2441	0	0.133957461	0.064617117	0.112642252	0.126488821	0.157764471	0.093147354
chr15	76060861	76090684	2166	113897.8021	0	0.108389768	0.078976935	0.084138356	0.065442015	0.157667478	0.092225462
chr6	71401055	71419624	1324	113841.2982	0	0.173875244	0.133623572	0.15679257	0.155264948	0.078173039	0.095702206
chr20	9515648	9531462	1111	113704.0109	0	0.145820261	0.088895471	0.098886501	0.120610467	0.031106308	0.114713953
chr12	96970762	96996855	1733	113696.3052	0	0.137846872	0.10914991	0.124454939	0.092995811	0.173080033	0.080084222
chr1	87949832	87969983	1434	113651.5975	0	0.08920817	0.084222995	0.108889072	0.156014619	0.159261332	0.075038338
chr1	247087863	247101744	1186	113647.0341	0	0.064336883	0.047864587	0.055663178	0.04132356	0.143881387	0.102557827
chr11	85732206	85767914	2812	113640.8497	0	0.128936088	0.138966788	0.14602824	0.138299911	0.204175359	0.075239271
chr3	133201815	133216530	906	113627.8189	0	0.077631878	0.043760368	0.049527781	0.060342048	0.163737352	0.119976984
chr5	12072979	12114124	3027	113591.9506	0	0.131848015	0.093851835	0.118806527	0.08944449	0.156374245	0.066929755
chr13	107871807	107898546	2148	113588.9785	0	0.108201098	0.072337159	0.081985783	0.056924058	0.143418676	0.086494618
chr11	13839788	13863723	1788	113450.9767	0	0.198970822	0.104675192	0.131627062	0.142769172	0.096141606	0.102829216
chr2	232966718	232985248	1399	113404.2809	0	0.173491695	0.123093406	0.135511407	0.137897336	0.085669642	0.087822054
chr2	230888073	230911293	1974	113380.2773	0	0.138686926	0.091901377	0.108159321	0.096220575	0.062826058	0.075860868
chr16	55382119	55400235	1380	113341.2088	0	0.181760914	0.141704448	0.158273374	0.144395613	0.09070479	0.091056124
chr8	97453484	97475203	1778	113299.5869	0	0.181165905	0.123439043	0.144113	0.118771379	0.092537861	0.088628044
chr20	33994881	34014137	1194	113213.4414	0	0.114610041	0.137503988	0.110359588	0.070048515	0.268146932	0.198098416
chr3	139824087	139841125	1264	113182.5851	0	0.096714962	0.061863823	0.095924488	0.124997527	0.171659407	0.109795584
chr1	205432281	205455012	1803	113121.0041	0	0.129635222	0.109946161	0.114401605	0.061467416	0.178658581	0.117191166
chr18	58131703	58170271	2534	113115.5648	0	0.121887936	0.06703118	0.108057127	0.093364296	0.151905634	0.084874454
chr7	104563101	104581401	1271	112950.9104	0	0.170540133	0.143071338	0.146958425	0.101378306	0.080218361	0.090321772
chr12	49586662	49614131	2197	112921.359	0	0.086643619	0.063618896	0.073571747	0.0548929	0.129044183	0.074151283
chr4	14438195	14462891	1747	112845.9544	0	0.153962703	0.118972977	0.120064589	0.102713511	0.081119606	0.072843097
chr5	132459488	132490790	2582	112812.6758	0	0.159720402	0.101832039	0.135785957	0.108188307	0.181927302	0.080095263
chr10	34463286	34491313	2281	112799.9103	0	0.17900104	0.102301824	0.137323278	0.106704198	0.103967578	0.076699216
chr14	69620259	69643004	1488	112756.8682	0	0.09974401	0.068053533	0.089078866	0.077272615	0.163478376	0.095424843
chr15	33764158	33789829	1882	112715.1133	0	0.129976988	0.099981941	0.107227746	0.09596671	0.05028332	0.079693668
chr13	114118913	114137727	1757	112694.1551	0	0.103472951	0.072702267	0.097285404	0.082392868	0.172318958	0.099616691
chr2	50626954	50653643	1897	112667.2464	0	0.0780541	0.051772011	0.060606233	0.064961569	0.129754159	0.077982148
chr3	4560325	4596390	2315	112623.1553	0	0.073343131	0.110127138	0.108364947	0.112533462	0.044648781	0.067884682
chr12	105057809	105083988	1948	112588.3347	0	0.101139381	0.085647591	0.097430623	0.073703666	0.153700876	0.07999721
chr9	34469600	34499651	2128	112585.6081	0	0.175348634	0.139074499	0.142587088	0.128010383	0.100606905	0.074741729
chr18	599545	656103	4114	112538.4446	0	0.189418186	0.128183577	0.148158487	0.110931992	0.188157423	0.078486194
chr17	66966654	66982022	1231	112528.7922	0	0.144146287	0.114906964	0.08237943	0.060524819	0.031133323	0.113012964
chr15	79396573	79428070	2450	112500.2291	0	0.266272764	0.194210203	0.215906381	0.146404433	0.203347134	0.119868331
chr22	32947650	32985342	2960	112446.7308	0	0.134221531	0.079032326	0.087937319	0.07911406	0.06460868	0.069612851
chr8	23541561	23576165	2334	112369.9883	0	0.164460023	0.128318516	0.150289032	0.130597202	0.094045297	0.070414726
chr10	90682238	90714842	2420	112318.8364	0	0.140147395	0.114834179	0.113087974	0.091354884	0.183515125	0.092160242
chr1	156422515	156441773	1366	112293.6785	0	0.052110525	0.038515547	0.05207602	0.112945797	0.126205189	0.087689642
chr12	112660935	112698239	2739	112238.8135	0	0.127117377	0.104429646	0.132732165	0.099652478	0.168241492	0.068589014
chr2	78980422	78991719	915	112236.4667	0	0.177873394	0.125901118	0.167836618	0.163826944	0.06983731	0.108036084
chr10	84196608	84221395	2037	112228.9326	0	0.170679663	0.139345943	0.161427892	0.128445853	0.098947538	0.071732125
chr6	168498759	168518322	1479	112193.0756	0	0.206235683	0.166086258	0.197353799	0.17407483	0.113725891	0.092509793
chr6	168442096	168469386	1832	112189.331	0	0.180238257	0.140967924	0.169501469	0.155215974	0.106646492	0.073591765
chr16	52496004	52507976	995	112118.2008	0	0.132110203	0.117873178	0.114353196	0.106569931	0.215936263	0.109366332
chr15	37355610	37368434	876	111976.6189	0	0.153202767	0.118023767	0.129979257	0.115015805	0.049725368	0.103477399
chr12	106036119	106052623	1329	111950.1384	0	0.096290016	0.111487418	0.119185528	0.141603017	0.176166323	0.079876307
chr7	107682504	107701206	1360	111885.3996	0	0.060565846	0.05897116	0.076547775	0.127047133	0.136947657	0.077976496
chr5	55947031	55985448	2778	111883.7701	0	0.141057346	0.115787847	0.134662694	0.084929906	0.081851049	0.059206296
chr11	125312335	125344187	2402	111803.4719	0	0.069134643	0.070507018	0.074766376	0.098969266	0.132527809	0.063393166
chr13	107149539	107177220	1790	111736.6938	0	0.077732043	0.050960061	0.064387231	0.059090009	0.128207649	0.077247588
chr20	48450806	48469009	1658	111727.2407	0	0.178828122	0.114767001	0.145969416	0.119198856	0.099157054	0.079671068
chr8	72881360	72899187	1343	111723.0568	0	0.11919312	0.100516921	0.12969173	0.109226518	0.196308867	0.095791945
chr5	9086499	9138009	3959	111700.8054	0	0.164803981	0.097561191	0.131412163	0.115378074	0.159785065	0.067242789
chr10	79070913	79102378	2322	111698.1673	0	0.196527125	0.145410085	0.168312249	0.092403009	0.195473099	0.104124116
chr1	217012140	217037049	1944	111652.0969	0	0.166684179	0.15219036	0.156507118	0.146111408	0.094959074	0.071725105
chr14	51676558	51699416	1430	111639.3829	0	0.128529021	0.094251881	0.135849523	0.127329615	0.198033679	0.103781798
chr1	10601869	10627322	1763	111597.8147	0	0.141491442	0.139611435	0.140682578	0.104954477	0.219585413	0.114630936
chr2	11508804	11548597	2802	111484.3143	0	0.163615514	0.092398472	0.133792762	0.099546863	0.105919155	0.071217042
chr4	184615328	184640839	1964	111465.1615	0	0.142313412	0.073384777	0.087435931	0.053593103	0.061170446	0.088720309
chr16	17411644	17448324	3076	111405.7949	0	0.076581424	0.079903825	0.089236658	0.090041665	0.132478902	0.055897478
chr18	57085719	57098092	988	111363.8178	0	0.192104944	0.149418367	0.158917189	0.143211621	0.089942663	0.102162281
chr8	11143112	11166507	1905	111255.9513	0	0.118638438	0.081563938	0.127064028	0.062271162	0.046777387	0.080286641
chr3	16404819	16423796	1551	111233.9776	0	0.0939311	0.063598632	0.090664967	0.101907912	0.164314813	0.100716181
chr17	27570321	27599745	2216	111070.4295	0	0.090139065	0.052938162	0.099535298	0.078499712	0.144921084	0.091982922
chr10	127130038	127142477	851	111066.7998	0	0.179509442	0.09682991	0.127855217	0.106144955	0.054546553	0.124962889
chr18	24494485	24508518	1056	111042.2851	0	0.063011311	0.071673229	0.079751321	0.103700898	0.154157391	0.09114608
chr1	15405893	15420177	1136	110986.1162	0	0.080522137	0.075969632	0.097644835	0.082542568	0.172190462	0.09622083
chr10	100347605	100369022	1500	110968.2234	0	0.089606079	0.069892017	0.081350494	0.066301771	0.155754974	0.089453202
chr11	96151161	96197997	3420	110942.8298	0	0.174192122	0.108956794	0.145669488	0.102532517	0.158853354	0.071659605
chr14	91239862	91252760	1061	110932.2378	0	0.094449859	0.071833371	0.082755147	0.045754672	0.164057568	0.118302896
chr5	174176921	174199576	1808	110846.3253	0	0.216173373	0.152501317	0.157867561	0.125671427	0.130758342	0.090501945
chr12	130670014	130694254	2021	110836.0106	0	0.068058693	0.040816231	0.06234775	0.064829802	0.126253227	0.085436995
chr9	120938993	120990302	3628	110822.8262	0	0.184847481	0.138110726	0.16468211	0.118046209	0.140662021	0.066801272
chr21	32069884	32092472	1668	110792.2601	0	0.142737322	0.088512879	0.120234798	0.124327733	0.214528673	0.126015794
chr9	106880061	106900009	1287	110761.8003	0	0.141746778	0.115885708	0.107513566	0.045564747	0.055257932	0.096182031
chr7	157617719	157637740	1582	110747.0141	0	0.117122502	0.066156217	0.063618286	0.030681902	0.035803223	0.086440599
chr11	45498357	45515769	1423	110745.6196	0	0.122721854	0.085826642	0.103730508	0.08405711	0.182157119	0.098100009
chr13	80169681	80198187	2122	110731.3781	0	0.114788092	0.098239467	0.122507568	0.146039463	0.178713028	0.080473561
chr5	31583822	31604681	1449	110704.3908	0	0.184098431	0.161306813	0.155584574	0.11524708	0.111998334	0.072100097
chr19	34310546	34336021	1736	110658.9452	0	0.102931882	0.071863267	0.085244051	0.050289515	0.164585714	0.114296199
chr11	14233494	14259131	2047	110639.1457	0	0.18518847	0.098141888	0.132036612	0.119650787	0.095567781	0.089620689
chr14	83122706	83150902	1914	110621.73	0	0.127508901	0.12037975	0.112577651	0.106703611	0.062531719	0.064977182
chr10	94405006	94423328	1120	110580.4935	0	0.148542304	0.079945629	0.096150334	0.075055397	0.041035478	0.107506826
chr4	167022332	167054641	2151	110530.9311	0	0.125880735	0.086127252	0.114083573	0.085407527	0.05951431	0.066366424
chr3	20089270	20129792	2674	110525.0875	0	0.170495417	0.134372792	0.158717245	0.106908219	0.11396377	0.063587198
chr18	13612542	13631554	1454	110459.5256	0	0.102368084	0.102761279	0.121555563	0.090616744	0.029861021	0.091694542
chr2	50348374	50376608	2183	110432.5121	0	0.063637711	0.044145069	0.050324186	0.056600659	0.113810307	0.069665238
chr5	88559269	88581140	1604	110402.8553	0	0.095753896	0.069505082	0.081971159	0.080354208	0.172909557	0.103404475
chr5	80555878	80569955	978	110362.7974	0	0.143083557	0.108866289	0.12314376	0.099988058	0.04257391	0.100509648
chr10	123682275	123705455	1828	110194.1722	0	0.137974233	0.113310141	0.127977331	0.109252444	0.203971217	0.094718774
chr2	36780839	36802263	1575	110169.4371	0	0.132687585	0.087292248	0.113623949	0.128859647	0.052277688	0.080409898
chr8	104420630	104442205	1625	110145.984	0	0.150175623	0.124673214	0.118693782	0.101226657	0.068086137	0.082089486
chr3	58047503	58071879	1689	110145.5883	0	0.138677145	0.069770429	0.080607472	0.079389667	0.056974618	0.081702528
chr22	25566822	25584171	1133	110128.3298	0	0.061377172	0.037533938	0.063569196	0.090699105	0.152848311	0.115314372
chr2	62553321	62588398	2407	110090.0737	0	0.136504691	0.097639234	0.11505713	0.102314708	0.172991278	0.075352043
chr7	18634864	18664325	1983	110057.3435	0	0.069006133	0.045424808	0.066628922	0.076385359	0.123556459	0.078131651
chr2	21446130	21457152	791	110038.9611	0	0.17491425	0.140988434	0.160946567	0.130149335	0.068160278	0.106753972
chr11	26551597	26589855	2536	109952.5496	0	0.091923837	0.069831671	0.089677208	0.116431684	0.040190325	0.07624136
chr19	32440251	32487544	3256	109931.5104	0	0.136702183	0.064136334	0.108058123	0.093517241	0.098403328	0.072565849
chr19	2640155	2654119	1108	109874.2303	0	0.12464964	0.094431662	0.121962762	0.111121673	0.029299619	0.095350021
chr17	11800662	11839252	2925	109865.6416	0	0.201363482	0.107603626	0.154174103	0.123766358	0.155058356	0.093759856
chr2	9973833	10009099	2468	109845.6153	0	0.138456878	0.091367906	0.113316874	0.098678512	0.188851873	0.097483967
chr12	93183164	93197720	1089	109793.7451	0	0.075034818	0.069507114	0.082462518	0.117548141	0.160270275	0.090763161
chr6	107802747	107829042	2035	109731.4493	0	0.181608105	0.127089782	0.155283556	0.110357073	0.213062753	0.10270568
chr19	57061572	57073996	988	109730.3912	0	0.159896481	0.125209954	0.129560999	0.054292076	0.068879274	0.105604405
chr3	8495940	8533416	2869	109701.7407	0	0.151284509	0.109571065	0.113461964	0.119787887	0.172250081	0.062679016
chr7	96169039	96204013	2753	109650.6579	0	0.190711587	0.141290752	0.165192725	0.119454326	0.137462586	0.071257261
chr18	11752645	11768920	1174	109524.444	0	0.121476911	0.062400106	0.071713276	0.079013102	0.019982152	0.101494759
chr9	135088267	135098972	865	109522.5972	0	0.028683207	0.02125962	0.032419124	0.057407729	0.133507709	0.112248089
chr14	24775381	24804347	2102	109505.9582	0	0.160052003	0.120836942	0.134477019	0.11280341	0.090475554	0.069576449
chr1	22750969	22775792	1892	109498.6433	0	0.125205974	0.107243881	0.153702424	0.085196823	0.182335076	0.097138253
chr6	134179563	134202979	1755	109408.9542	0	0.126638664	0.075534465	0.106628025	0.114854982	0.04994196	0.076696704
chr7	47207061	47239141	2532	109378.013	0	0.169746243	0.120260031	0.141456797	0.120780147	0.201605458	0.081345427
chr21	40730836	40745477	1208	109371.8334	0	0.085929584	0.065016809	0.091999188	0.053711384	0.163758021	0.110046638
chr5	83870700	83885174	935	109371.1277	0	0.159005034	0.135640148	0.157496743	0.133779874	0.240038001	0.106258127
chr1	30802623	30823779	1769	109364.3812	0	0.118041182	0.103990258	0.091512049	0.087832905	0.181738802	0.093905897
chr7	150919944	150945527	2158	109352.3406	0	0.200063076	0.15105696	0.163165623	0.103114371	0.142501808	0.096948705
chr3	16450393	16468029	1491	109336.0793	0	0.088329937	0.064536079	0.102372235	0.114108106	0.163109645	0.098573566
chr9	83482126	83517874	3009	109299.074	0	0.168627252	0.112778676	0.109471652	0.086402488	0.149515905	0.082224764
chr4	23980081	24003317	1836	109190.6355	0	0.163185869	0.122079995	0.155931708	0.139860067	0.0932463	0.069939569
chr1	88164259	88194205	2336	109187.3938	0	0.09827172	0.098721128	0.106999492	0.137593155	0.160502061	0.062230341
chr12	97484736	97506467	1486	109182.4195	0	0.154481064	0.156544356	0.13453122	0.072671092	0.191272092	0.118600999
chr17	51710443	51730842	1442	109158.1612	0	0.109999275	0.088075879	0.095346111	0.091919064	0.179703676	0.091627797
chr5	73903386	73942553	2601	109054.439	0	0.121682179	0.070354407	0.089184996	0.114856797	0.149088857	0.07873445
chr9	138145263	138174880	2113	109043.062	0	0.10436335	0.083874891	0.088938491	0.073722725	0.16189547	0.088172745
chr1	19730861	19755785	1977	109006.7165	0	0.154828628	0.111903572	0.13736943	0.118186836	0.083889835	0.070938793
chr4	96896599	96925166	2193	108892.2795	0	0.151579622	0.106170363	0.098354049	0.078734622	0.089540688	0.072845
chr10	119305356	119350586	3322	108879.704	0	0.199783848	0.159254615	0.181573533	0.110459069	0.150971412	0.08932478
chr4	81892840	81907263	1100	108835.8335	0	0.19431635	0.166797105	0.171668165	0.150024446	0.104159223	0.090157127
chr7	55553403	55571854	1607	108797.694	0	0.069205279	0.061195089	0.062667505	0.051502157	0.189688649	0.138186493
chr3	154858247	154874088	1139	108743.1946	0	0.184342392	0.168541137	0.174955404	0.117482664	0.104429297	0.079913095
chr4	4552647	4586184	2599	108641.9275	0	0.126504834	0.100282168	0.099909996	0.064355893	0.069891505	0.06214894
chr12	52173774	52203447	2260	108611.4283	0	0.178923731	0.134120589	0.157230301	0.181521601	0.2253643	0.091243712
chr4	151869356	151898018	2121	108602.3849	0	0.106233638	0.084040914	0.102096706	0.125882261	0.159178858	0.075137944
chr1	57698575	57740841	3108	108596.428	0	0.120984926	0.077375879	0.105525159	0.1006044	0.150842726	0.073466848
chr3	25889618	25913523	1648	108569.8061	0	0.137264548	0.09764155	0.120721529	0.112033298	0.206827294	0.109185744
chr8	76747425	76770329	1528	108559.5251	0	0.142161628	0.154181515	0.138258407	0.070798792	0.077386579	0.083382723
chr3	70521857	70538167	1168	108552.7179	0	0.173634313	0.133464542	0.18011409	0.158080647	0.085610451	0.094503639
chr6	107654926	107683634	2051	108526.7014	0	0.098907779	0.064455647	0.082346512	0.080137227	0.144374972	0.079919324
chr9	70114546	70161595	3608	108501.6209	0	0.181310692	0.124879434	0.135467516	0.125421634	0.182075288	0.057195854
chr18	23840921	23877126	2735	108477.5589	0	0.171236518	0.100671605	0.135861955	0.15259866	0.196191473	0.095519867
chr17	43026589	43065089	2958	108336.8442	0	0.216242855	0.178478215	0.180135068	0.109672148	0.152801075	0.106570706
chr3	178652871	178682133	2254	108335.3607	0	0.115298712	0.082526469	0.121714426	0.11522843	0.16486619	0.082339721
chr16	73086692	73106670	1571	108249.789	0	0.167356137	0.123693527	0.161155075	0.117490231	0.247056844	0.129566612
chr16	51134584	51149644	1085	108226.5615	0	0.097820442	0.114358704	0.123483322	0.167341447	0.211897781	0.114077338
chr2	98786044	98811469	2033	108215.1566	0	0.087342922	0.054892935	0.07815905	0.130909618	0.036905343	0.094004275
chr16	13485119	13510646	1893	108198.6348	0	0.137593911	0.090216164	0.110416775	0.109556069	0.062775265	0.074818646
chr4	183853086	183890521	2462	108195.9144	0	0.141934304	0.09405089	0.116614103	0.112854399	0.08190448	0.060029824
chr2	160253614	160269077	1141	108134.1339	0	0.156698203	0.138451854	0.137996731	0.114099444	0.070659247	0.086038956
chr15	82868004	82883551	1249	108003.7686	0	0.087362534	0.107014981	0.072054944	0.070578165	0.176898335	0.10632017
chr13	110256303	110276794	1744	107979.8018	0	0.166530647	0.125626227	0.159287747	0.156346929	0.246332525	0.120706298
chr11	120050076	120073772	1891	107970.3237	0	0.167872293	0.119573629	0.156763299	0.138208826	0.226745077	0.107171447
chr3	140079119	140101987	1618	107864.3933	0	0.135765633	0.071660947	0.117136395	0.120249025	0.190076751	0.118415804
chr2	172087873	172093156	359	107846.1372	0	0.011510222	0.009581858	0.018520963	0.022760733	0.164971893	0.155390035
chr6	40847994	40873045	1832	107796.585	0	0.139286103	0.113773783	0.134471121	0.1350967	0.200759087	0.086985304
chr5	61724086	61741935	1297	107725.4434	0	0.149685735	0.115095786	0.128599479	0.096341861	0.063638242	0.086047493
chr15	66134364	66151550	1408	107719.6671	0	0.248587722	0.166577806	0.207009217	0.189612623	0.324686081	0.158108275
chr9	135101003	135115819	1114	107694.4632	0	0.044348887	0.034815331	0.053743333	0.079900341	0.136173111	0.10135778
chr2	60517740	60548932	2540	107692.1188	0	0.053272876	0.051222273	0.125832519	0.135722364	0.045377975	0.09034439
chr2	50901757	50938020	2600	107631.6055	0	0.084115956	0.052144014	0.062268303	0.054917581	0.121874997	0.069730984
chr14	50035116	50067220	2596	107559.2768	0	0.156961844	0.113858449	0.140588421	0.104925393	0.183049879	0.078124486
chr11	133533336	133557028	1858	107421.7385	0	0.185582089	0.130213477	0.180018968	0.173907756	0.234142554	0.103929077
chr18	46672964	46697574	2027	107419.1073	0	0.055316155	0.081266992	0.07489519	0.102730347	0.125410572	0.070094417
chr2	150857026	150899546	3269	107308.136	0	0.170052525	0.132838053	0.144707979	0.1158415	0.189170064	0.073328564
chr18	24210876	24245381	2638	107288.4738	0	0.046732604	0.048740692	0.085119957	0.114069698	0.104488135	0.067337094
chr9	79968620	79998201	2076	107286.8178	0	0.167121329	0.12154678	0.150236771	0.130943205	0.098323258	0.068798071
chr15	83827866	83860078	2180	107279.5177	0	0.105838443	0.084442404	0.103082538	0.108704929	0.161831605	0.077389201
chr6	34966753	34995362	1860	107236.6871	0	0.117586644	0.110022195	0.112461418	0.095536679	0.052160993	0.065425651
chr14	23631995	23667074	2703	107195.1531	0	0.139788302	0.099344993	0.111969541	0.076751816	0.167250146	0.09049833
chr5	9638910	9663578	1898	107107.1899	0	0.146260494	0.09745717	0.130836583	0.113812761	0.196373649	0.098916479
chr12	45335916	45361693	1754	107078.6721	0	0.155309934	0.098636309	0.122633121	0.102967714	0.199087383	0.100451074
chr12	29521137	29552138	2276	107021.1056	0	0.128196378	0.085027254	0.112616219	0.092248744	0.063398795	0.064797583
chr9	2486234	2516522	2399	106963.9562	0	0.132818426	0.095795776	0.101695111	0.092403597	0.058956452	0.073861973
chr1	204181842	204204936	1933	106933.7436	0	0.16708528	0.126909622	0.127083673	0.10283724	0.091250622	0.075834658
chr1	11483702	11504478	1536	106884.7774	0	0.15603866	0.073859497	0.094917755	0.084633674	0.051048494	0.104990166
chr5	38474509	38508311	2536	106866.8184	0	0.145394357	0.102190815	0.130355296	0.123843928	0.081140859	0.064253498
chr12	113255863	113287185	2321	106830.2246	0	0.137709737	0.089218231	0.123929461	0.108422963	0.076892433	0.060817303
chr9	112565237	112605421	2705	106793.9837	0	0.156917889	0.106737601	0.128986956	0.086420823	0.096362872	0.070497067
chr1	202576530	202607701	2501	106762.1337	0	0.116897542	0.079943506	0.094928061	0.080169801	0.050493244	0.066404297
chr8	62503598	62544800	2996	106728.446	0	0.172727183	0.096602246	0.112171463	0.11792247	0.154784782	0.076124936
chr1	205295541	205325063	2350	106719.9952	0	0.199043923	0.149730074	0.171350577	0.115805715	0.149021584	0.083238208
chr19	13880600	13902684	1739	106669.2504	0	0.122846012	0.094692172	0.111626388	0.09326405	0.18608455	0.0928205
chr9	135235879	135254088	1508	106665.1256	0	0.115623333	0.089169859	0.131879999	0.155004232	0.201429574	0.112259715
chr16	7418564	7452483	2420	106617.6467	0	0.086269003	0.059410267	0.076983143	0.119194916	0.035401731	0.083793185
chr11	134504153	134539450	2792	106602.6471	0	0.184372534	0.117392252	0.151065487	0.166594504	0.196292052	0.0788998
chr18	36654333	36676116	1414	106575.4728	0	0.11869907	0.076279981	0.092340447	0.0761683	0.185158373	0.108990073
chr2	31175573	31210831	2749	106558.2451	0	0.156128757	0.098690252	0.131357747	0.125037376	0.179786393	0.081096141
chr4	24395704	24418872	1806	106479.6997	0	0.139944772	0.120429766	0.154095421	0.123222093	0.073831411	0.080264011
chr7	14480476	14507267	1799	106458.5348	0	0.113237034	0.073750399	0.102841661	0.081252482	0.038254776	0.074982258
chr6	80303376	80331935	1847	106450.5018	0	0.179974471	0.14428377	0.124988857	0.094439029	0.10929158	0.085535442
chr9	95440931	95459440	1519	106431.222	0	0.149689609	0.152586472	0.12625303	0.086267468	0.075355608	0.077230864
chr17	11866719	11902253	2747	106382.1245	0	0.203643596	0.108264811	0.156217297	0.120044934	0.143704319	0.095378785
chr6	12151513	12171787	1429	106347.7963	0	0.076367839	0.08452988	0.083754639	0.071041258	0.152809814	0.081768556
chr5	153875870	153913337	3042	106316.2575	0	0.153024751	0.076903056	0.101952405	0.113199551	0.149921594	0.076121695
chr4	5173875	5221572	3561	106283.661	0	0.199521691	0.14744684	0.161288355	0.121841816	0.187394862	0.077679875
chr5	74352620	74377262	2085	106274.8481	0	0.139061724	0.093244393	0.121561895	0.139139525	0.183114695	0.089870302
chr7	157594381	157615065	1691	106221.6068	0	0.110242425	0.05787509	0.058993104	0.030790398	0.033576294	0.079452027
chr4	41419851	41445194	1659	106214.839	0	0.055313017	0.039710526	0.053117079	0.081916616	0.115653408	0.075942883
chr11	26615269	26649685	2291	106195.4168	0	0.104388497	0.075685565	0.096787809	0.120283318	0.046123319	0.074159999
chr8	126061203	126087792	1919	106177.3444	0	0.158909823	0.125493181	0.131626844	0.113424361	0.088068259	0.070841565
chr8	101686009	101697276	914	106173.8302	0	0.079511953	0.084402045	0.108281869	0.104735889	0.183843044	0.104331091
chr2	162702953	162720867	1199	106114.1637	0	0.102647009	0.142631988	0.10384982	0.095762192	0.207469773	0.111707581
chr5	88476648	88493995	1217	106065.7848	0	0.109731406	0.090879778	0.099675873	0.112948039	0.180964534	0.090084756
chr6	96925289	96948254	1559	106028.3069	0	0.088792041	0.071423858	0.134857232	0.065887206	0.173169448	0.107282243
chr14	51639340	51651508	845	106011.7089	0	0.093767949	0.06893205	0.09526909	0.099148913	0.198761471	0.129829421
chr4	184401150	184432662	2571	105896.8143	0	0.153230189	0.092719955	0.122914556	0.089053105	0.092305328	0.064177084
chr17	79934437	79961674	2237	105680.9646	0	0.215821844	0.160915018	0.200334231	0.115579091	0.148575213	0.100242752
chr2	112001315	112031057	2231	105642.7082	0	0.1596056	0.125293586	0.147815882	0.123982486	0.089524556	0.070081044
chr11	62965528	62995219	2128	105634.7786	0	0.129049402	0.100343921	0.108394364	0.09897838	0.16791734	0.06893896
chr7	3996342	4017674	1568	105536.8562	0	0.168210858	0.145630738	0.175866469	0.140684723	0.234809304	0.094124581
chr4	150125252	150148376	1530	105535.416	0	0.122874616	0.051185521	0.055231933	0.04973281	0.04855756	0.074317056
chr9	126416108	126441412	1792	105532.0936	0	0.126294294	0.079938525	0.101458052	0.075873518	0.048193127	0.078101167
chr2	144313381	144330386	1370	105482.359	0	0.080079076	0.072521507	0.104431212	0.133919808	0.158861548	0.086340041
chr13	31236592	31252093	975	105446.6854	0	0.123127583	0.10330941	0.104258193	0.110400557	0.034387847	0.088739736
chr7	86479622	86497832	1270	105375.8183	0	0.147528098	0.133770114	0.141710631	0.112972091	0.067802996	0.079725101
chr9	114371199	114388630	1428	105359.1148	0	0.127027594	0.126497887	0.111453871	0.073975443	0.047615577	0.079412017
chr15	36689801	36715828	1719	105353.3002	0	0.149154327	0.104415929	0.112940182	0.098218833	0.066789187	0.082365139
chr19	30062273	30094612	2604	105330.4402	0	0.176785836	0.125334515	0.163196052	0.14738076	0.214407986	0.089073471
chr17	1978571	1997010	1500	105272.563	0	0.06867592	0.048009577	0.075952637	0.102921607	0.149623021	0.101613444
chr11	34234282	34265372	2541	105260.1994	0	0.231575788	0.173630417	0.214213413	0.184871336	0.272191508	0.098561091
chr4	186654213	186678023	1909	105249.7647	0	0.175925989	0.139529921	0.170733668	0.137076992	0.106288478	0.069637511
chr16	27838028	27860568	1782	105227.1247	0	0.154754594	0.117576342	0.13757709	0.113760717	0.07509049	0.079664103
chr11	77101743	77126892	1934	105221.1024	0	0.120904326	0.105100352	0.105994432	0.082176269	0.173158806	0.090982538
chr8	20240526	20267000	1974	105169.8416	0	0.098621054	0.074819589	0.066393723	0.132285128	0.040692643	0.091592485
chr1	22711740	22736239	1794	105116.3156	0	0.105718504	0.083057353	0.124489043	0.071502507	0.168461221	0.096958715
chr6	37662126	37692285	2614	104997.2781	0	0.18173212	0.119130975	0.145374647	0.131558767	0.209362893	0.090231918
chr9	98815614	98853007	2630	104973.989	0	0.19055523	0.120700695	0.166187115	0.10429673	0.165500495	0.0862585
chr14	25889823	25907131	1157	104958.367	0	0.093333804	0.114675968	0.104478202	0.098702755	0.18615111	0.092817307
chr20	58858108	58869355	816	104945.7114	0	0.229467917	0.175469184	0.216132789	0.170121374	0.119763528	0.109704389
chr7	96771614	96790202	1324	104927.495	0	0.176828413	0.129520045	0.141697999	0.120219253	0.090130706	0.086697707
chr13	24066283	24083295	1263	104775.3714	0	0.158180291	0.080434149	0.113526185	0.128147459	0.070422472	0.087757819
chr20	9262895	9296113	2227	104727.8192	0	0.189416933	0.169186652	0.168438877	0.072702877	0.166307325	0.116714055
chr11	30226230	30252313	1976	104668.2959	0	0.144476234	0.097729662	0.099016214	0.099608543	0.076778576	0.067697659
chr3	185064355	185098778	2545	104633.4466	0	0.124230734	0.084239762	0.097387916	0.075229227	0.060239905	0.063990829
chr1	166898593	166909664	856	104604.8958	0	0.089158859	0.060282049	0.069372538	0.084885161	0.191127177	0.130845128
chr12	82839456	82865084	1719	104592.6126	0	0.117720748	0.104498155	0.120539628	0.100237428	0.174648255	0.074410827
chr12	8666732	8681325	1177	104585.0338	0	0.162491016	0.114914802	0.136969442	0.107553483	0.06496549	0.097525526
chr10	26243959	26259152	1126	104479.1517	0	0.116669505	0.092700438	0.106629209	0.065503992	0.026510251	0.090159253
chr13	112849100	112872860	2024	104393.6856	0	0.128366668	0.085398555	0.108021651	0.08463567	0.059848746	0.068517923
chr5	177684834	177703970	1319	104378.8294	0	0.114789634	0.084212238	0.099165117	0.091794981	0.203917448	0.11970521
chr13	45072829	45103663	2498	104307.5163	0	0.13541338	0.086090655	0.118931956	0.108805254	0.183907216	0.097816561
chr5	157521460	157550989	2523	104128.2056	0	0.092386073	0.105868075	0.089307527	0.078537508	0.148625308	0.0700878
chr8	96495972	96519813	1532	104081.5191	0	0.180302269	0.131102536	0.164056312	0.119629752	0.093552247	0.086750023
chr7	140592081	140618360	1987	103971.3159	0	0.165618264	0.116399468	0.126338648	0.088308446	0.219817628	0.131509182
chr17	45821008	45844842	1895	103893.7146	0	0.108469526	0.086614111	0.0888617	0.110183101	0.170474478	0.083860367
chr2	2866866	2882123	1373	103860.4791	0	0.146064858	0.099665239	0.132639436	0.109494539	0.06073284	0.085332018
chr22	33005794	33038040	2440	103807.5809	0	0.143166121	0.091091249	0.086747443	0.083034576	0.070710316	0.072455806
chr18	57290612	57301409	951	103670.7406	0	0.18187211	0.141856075	0.156398506	0.120808489	0.073121697	0.108750413
chr2	42043594	42063212	1467	103640.9994	0	0.098440586	0.090893606	0.110742414	0.13904437	0.181281202	0.090387596
chr4	38865982	38888354	1625	103613.9265	0	0.1679266	0.113478541	0.157905902	0.142893761	0.221352643	0.107874102
chr18	52495541	52506943	808	103580.6814	0	0.167199548	0.10449687	0.155099407	0.11761656	0.05535875	0.111840797
chr14	88247562	88272676	2121	103580.4769	0	0.119889742	0.085802126	0.106062814	0.090070079	0.168786148	0.082984022
chr4	113494714	113536532	2936	103565.3438	0	0.128948057	0.098465486	0.071124664	0.064329334	0.137158167	0.072828833
chr3	135239887	135252172	986	103513.3185	0	0.157812734	0.133154127	0.154940817	0.072989031	0.063703934	0.0941088
chr18	57269962	57284225	1074	103463.2014	0	0.159658466	0.116546565	0.110807554	0.09023632	0.058397184	0.101261283
chr1	182774439	182789074	1154	103414.3714	0	0.170490635	0.12709159	0.128134614	0.122756756	0.073431671	0.097058964
chr3	25085584	25101208	1060	103408.3593	0	0.131532755	0.117454069	0.135664991	0.126297468	0.049401648	0.086263343
chr4	184433774	184471541	3112	103408.282	0	0.149905251	0.08848801	0.125433321	0.095909324	0.096850488	0.061417241
chr10	102716224	102740513	1692	103404.9793	0	0.128980099	0.088415097	0.108259229	0.069265572	0.049462339	0.079517761
chr11	125401800	125429158	2140	103354.0043	0	0.074171703	0.078393234	0.081203407	0.090126129	0.146850525	0.072678822
chr10	116797977	116819264	1784	103337.9725	0	0.113058811	0.071287149	0.082526408	0.086948325	0.177580442	0.106293293
chr6	148951199	148986514	2637	103322.5645	0	0.175707616	0.132098696	0.182901674	0.159404172	0.227771378	0.095672682
chr2	21883309	21901320	1277	103306.8191	0	0.15791823	0.127723101	0.141494729	0.122223573	0.073055479	0.084862751
chr1	168434170	168455209	1491	103300.5053	0	0.088939124	0.061159237	0.076243334	0.087776382	0.171964949	0.110805712
chr7	85884635	85901620	1154	103280.923	0	0.139248397	0.127167127	0.146755118	0.132604973	0.059324126	0.087430992
chr12	5004502	5028553	1860	103266.6243	0	0.180357911	0.127956383	0.15983873	0.153023581	0.107353925	0.073003985
chr20	41480201	41507186	1964	103195.5065	0	0.139816436	0.08897354	0.091831458	0.042087111	0.060686441	0.097729324
chr3	45074633	45095233	1560	103126.831	0	0.158343013	0.110203421	0.111802926	0.101398842	0.084504209	0.073838804
chr8	40369403	40384075	1081	103057.9848	0	0.075929728	0.064656847	0.112578377	0.126154934	0.158334642	0.093677794
chr3	123451763	123461396	713	102984.0616	0	0.163905822	0.145744086	0.114244109	0.098160838	0.056122803	0.107783019
chr5	7497367	7508751	827	102973.3358	0	0.045355012	0.072279349	0.082093125	0.105359283	0.152836821	0.107481809
chr6	100506521	100535427	2027	102909.614	0	0.135430614	0.144282994	0.111511489	0.086184632	0.075707052	0.068575942
chr16	85304865	85330727	1983	102882.917	0	0.174810662	0.13049953	0.151092621	0.119177229	0.22453658	0.10535935
chr2	25082540	25125451	3218	102857.1586	0	0.094979593	0.054529844	0.085168055	0.067802465	0.040143969	0.054835623
chr15	65353761	65375874	1814	102792.0812	0	0.175220627	0.106028605	0.16970387	0.124771362	0.209577666	0.103549061
chr18	56309376	56335756	2095	102765.9962	0	0.1713668	0.10352217	0.165684575	0.155091022	0.203467532	0.099945362
chr9	70379037	70412217	2552	102732.4323	0	0.071199479	0.054079539	0.098053089	0.140818246	0.049879552	0.090938693
chr5	168841496	168871107	2282	102702.5541	0	0.160854271	0.109225981	0.150140026	0.168339684	0.210317322	0.101091341
chr6	112122435	112152074	2025	102649.7505	0	0.153952343	0.117615747	0.13250528	0.113004063	0.207312842	0.094308779
chr6	49551773	49564338	846	102646.6469	0	0.155170601	0.133821382	0.1483056	0.143379096	0.048790931	0.10637967
chr12	119457916	119482444	2123	102640.4941	0	0.144983005	0.115057125	0.119429996	0.120194759	0.197318275	0.08226115
chr15	73014415	73038287	1744	102629.4026	0	0.144404375	0.109677146	0.130700341	0.110754833	0.19479168	0.085114534
chr2	168277613	168304105	1788	102616.0341	0	0.160079637	0.120854208	0.142450552	0.123958422	0.223352969	0.102498761
chr13	48237271	48255455	1141	102494.1137	0	0.023301341	0.019562768	0.038049998	0.034372271	0.098556023	0.078993255
chr1	68009412	68020672	788	102483.1304	0	0.180724746	0.151361827	0.142259163	0.088071278	0.082891667	0.097833079
chr10	123712502	123752197	3139	102467.0418	0	0.159852168	0.124159001	0.148121397	0.116754825	0.191010375	0.07425555
chr7	66877202	66899434	1592	102416.6483	0	0.199621025	0.129134585	0.145314813	0.11621834	0.114223266	0.085397759
chr6	11801545	11819367	1344	102409.1398	0	0.115338416	0.117478691	0.115054624	0.127569029	0.19711565	0.082061027
chr10	13982296	14001458	1397	102380.2092	0	0.055039366	0.041985016	0.057502487	0.067292793	0.126443393	0.084458377
chr1	160397186	160434784	2398	102349.0894	0	0.157365992	0.097610022	0.107761639	0.053689682	0.164656281	0.110966599
chr10	118568360	118590798	1816	102329.9228	0	0.169292618	0.131665265	0.141905821	0.132907994	0.225105277	0.093440011
chr7	158599668	158628211	2337	102239.738	0	0.160245967	0.112293724	0.131165501	0.119549098	0.0945408	0.065705167
chr12	127916725	127932806	1204	102154.5632	0	0.075392811	0.115878997	0.12488468	0.139249053	0.166660181	0.09126737
chr15	101375902	101401004	2075	102151.3959	0	0.187102987	0.143661161	0.1838888	0.142688013	0.103185954	0.083917033
chr2	154726722	154737917	711	102100.7675	0	0.051047793	0.034180091	0.056841664	0.072402016	0.148638668	0.114458578
chr3	143974401	144008600	2129	102097.7523	0	0.067656773	0.09149803	0.077361628	0.076205417	0.131008375	0.063351602
chr10	14358804	14374125	1375	102077.6266	0	0.121144248	0.102944784	0.139089851	0.163216843	0.200945292	0.098000507
chr8	94349434	94376212	2087	102066.777	0	0.130414134	0.098758515	0.115455829	0.093217813	0.190077882	0.096860069
chr7	111667396	111687147	1380	102065.7986	0	0.160961022	0.117609235	0.139246361	0.108640636	0.081910424	0.079050598
chr1	168472250	168512856	2908	102064.3721	0	0.126124657	0.073660382	0.098039312	0.089825922	0.150679962	0.07701958
chr6	165836648	165853958	1362	102021.7014	0	0.163887772	0.145903576	0.18971993	0.183220799	0.076294899	0.113425032
chr14	25925259	25947861	1626	102000.1369	0	0.144509993	0.146032409	0.156899143	0.099896622	0.209766419	0.109869797
chr20	51977851	51999821	1633	101960.9486	0	0.186614007	0.143146041	0.159038459	0.139014702	0.235103147	0.096088444
chr2	28614852	28644847	2344	101960.4048	0	0.152186783	0.093154355	0.116475529	0.10741557	0.083935657	0.068251126
chr6	14015254	14032905	1297	101926.9136	0	0.157641884	0.11471242	0.1464252	0.129245584	0.23306756	0.11835514
chr2	111474438	111499010	2059	101922.5066	0	0.163603155	0.120755369	0.129767406	0.145336471	0.209781814	0.089026445
chr9	91069726	91093487	1990	101922.1231	0	0.167315693	0.12356676	0.140644992	0.124596164	0.217764141	0.094197382
chr8	61614879	61647079	2474	101907.3156	0	0.161669399	0.126806914	0.146403942	0.121747327	0.096969148	0.064700252
chr4	14379191	14396451	1228	101884.3254	0	0.178687759	0.147313194	0.146926716	0.117631866	0.094045773	0.084641985
chr4	38968761	38993861	1857	101822.7227	0	0.164463102	0.089668086	0.132250466	0.147541253	0.192189578	0.102521491
chr2	192029688	192070766	2758	101766.9667	0	0.068216864	0.049357868	0.052018305	0.057695651	0.115248273	0.065890405
chr5	9160619	9204964	3375	101726.9688	0	0.158089819	0.09409331	0.118344256	0.097041424	0.158601112	0.064507801
chr17	11298504	11344406	3240	101688.2869	0	0.183248409	0.079609846	0.146287126	0.12856058	0.160854724	0.103638563
chr22	27199348	27226131	2088	101666.3255	0	0.179442051	0.129372641	0.158051899	0.137451347	0.101639923	0.077802128
chr7	72222708	72248719	2131	101622.9512	0	0.118325949	0.062171752	0.076113889	0.073471023	0.048293923	0.070032026
chr10	89299997	89317038	1193	101525.2953	0	0.069773794	0.043769144	0.062489538	0.060925478	0.13915018	0.095381036
chr2	205611306	205640180	2224	101512.4496	0	0.205648732	0.144123388	0.17364116	0.138097683	0.253833875	0.115736192
chr3	45961594	45980349	1490	101483.8664	0	0.212453904	0.170686076	0.189440978	0.156517891	0.269942448	0.113424557
chr16	9895799	9923630	2076	101483.3565	0	0.06394523	0.042590092	0.073430693	0.12267585	0.119151363	0.080085757
chr10	73580136	73618116	3040	101478.6119	0	0.131382248	0.086595571	0.109792409	0.062671863	0.14345086	0.080778997
chr8	84854992	84881075	1729	101453.5238	0	0.096581814	0.184045343	0.126144907	0.065087018	0.077748666	0.118958325
chr22	24388600	24420326	2493	101449.6748	0	0.072037672	0.050788072	0.06080764	0.050600784	0.119732448	0.069131664
chr7	105974525	106005700	2385	101427.909	0	0.182296898	0.110039109	0.132395628	0.149301101	0.121678073	0.072257789
chr13	110145768	110172677	2110	101414.3995	0	0.133262526	0.089798981	0.120952501	0.128711115	0.207709048	0.117910067
chr10	20666301	20679824	1044	101407.003	0	0.146457565	0.102102447	0.128702848	0.125468562	0.238101037	0.135998589
chr7	30983460	31010863	2107	101346.4629	0	0.175503384	0.115836013	0.124772941	0.087199957	0.195965669	0.108765713
chr7	99595168	99614626	1510	101284.8954	0	0.096338787	0.073069282	0.091885852	0.076350293	0.175958151	0.102888869
chr2	42300071	42328661	1915	101247.7007	0	0.12729639	0.074044773	0.073469627	0.060966388	0.056903965	0.070392425
chr1	64563335	64591318	1809	101222.0447	0	0.16406048	0.101490074	0.103346186	0.103369411	0.087948035	0.076112445
chr11	62939355	62964488	1696	101221.431	0	0.110291388	0.095228455	0.093440501	0.110483734	0.169570075	0.076129574
chr18	8281587	8299029	1320	101197.0733	0	0.174161427	0.158471732	0.149309874	0.111571391	0.091892713	0.082268713
chr1	43029870	43058587	2181	101161.483	0	0.194767275	0.149817944	0.174666755	0.140902965	0.238311603	0.097408637
chr2	237659981	237691181	2288	101156.3047	0	0.096648155	0.078810644	0.08108308	0.069717332	0.14309117	0.073373838
chr3	135005532	135024168	1316	101135.4511	0	0.188642028	0.149083241	0.197179182	0.104298265	0.099751344	0.097427838
chr21	38609542	38629393	1928	101128.0575	0	0.15310489	0.126658959	0.13567304	0.127019229	0.209524875	0.082865916
chr16	49484992	49505550	1808	101081.5299	0	0.176807313	0.144067919	0.174762027	0.13642627	0.22824259	0.09181632
chr11	123438207	123475604	2589	100960.2915	0	0.175958729	0.091654181	0.12794087	0.128209138	0.105255208	0.084304547
chr12	66357694	66383049	1899	100959.5415	0	0.143954801	0.095175494	0.093484661	0.07879565	0.071355346	0.072599455
chr15	90811680	90826201	1216	100947.5465	0	0.145274365	0.116832674	0.135980184	0.155961328	0.21931504	0.102482366
chr3	113253099	113279280	2112	100942.2613	0	0.15247732	0.091751398	0.132850199	0.138719445	0.200122277	0.108370879
chr4	37256079	37273471	1146	100894.8079	0	0.082786483	0.06491765	0.080596853	0.090137747	0.158073239	0.093155589
chr11	78359081	78383548	1851	100893.2318	0	0.084423474	0.084305898	0.103999593	0.082850461	0.149500251	0.066649789
chr3	131797135	131819438	1598	100685.4587	0	0.112184872	0.082223005	0.098967509	0.106776542	0.185814928	0.103591923
chr1	6111075	6134215	1968	100676.7313	0	0.028803818	0.024678893	0.029150943	0.028012191	0.088824366	0.064145472
chr3	54357174	54387991	2179	100620.0185	0	0.100666589	0.073310229	0.09461885	0.112402096	0.044010286	0.06839181
chr22	32848555	32885370	2832	100553.2623	0	0.137489671	0.080719533	0.08544819	0.076087264	0.071601604	0.065888068
chr1	149986514	150013177	2110	100544.4675	0	0.104240754	0.079027958	0.093184374	0.066422801	0.156049594	0.089626793
chr7	104443695	104457537	917	100489.4957	0	0.200927637	0.174824945	0.172115948	0.111482555	0.094886059	0.106041579
chr8	101280859	101298609	1394	100461.5565	0	0.104011799	0.082465162	0.086776244	0.148447188	0.172719791	0.090254629
chr1	22485911	22517169	2134	100430.5129	0	0.169723022	0.135646688	0.161999226	0.090774793	0.108287817	0.078948229
chr15	70023047	70047941	1988	100417.6324	0	0.190812453	0.127709219	0.174547072	0.152588374	0.232057135	0.104347915
chr4	92306970	92339644	2136	100413.0247	0	0.129013622	0.142036959	0.117244652	0.08269539	0.078325607	0.063711353
chr1	147571665	147598096	1761	100338.9583	0	0.1485449	0.090418145	0.118785908	0.100569513	0.194578291	0.104160146
chr12	75759733	75770541	796	100311.2544	0	0.159692947	0.12468205	0.128508153	0.107076108	0.056752444	0.102940503
chr16	7539809	7567242	2041	100225.7865	0	0.097702448	0.069701892	0.086311295	0.124632348	0.039901512	0.084730836
chr5	50175179	50218418	3937	100161.286	0	0.153566288	0.09488035	0.099741435	0.07937197	0.122500012	0.074194317
chr6	91654991	91693595	2648	100150.9579	0	0.148757714	0.07351381	0.114103483	0.119448512	0.098326435	0.075243904
chr13	110278973	110303053	2053	100078.9491	0	0.138271023	0.103518498	0.13297591	0.145847945	0.212052569	0.108534071
chr8	41769143	41789888	1730	100022.7277	0	0.206027251	0.152419481	0.201567335	0.147496923	0.265345851	0.117848928
chr12	96934257	96961272	1674	99966.9574	0	0.153427858	0.135294994	0.139003673	0.102954728	0.197761615	0.094806887
chr11	134565777	134586790	1593	99913.00506	0	0.170250192	0.113004945	0.155456382	0.154499278	0.221411417	0.108406471
chr17	38588037	38604814	1480	99907.51627	0	0.022344448	0.026546548	0.027713526	0.026715661	0.104318429	0.08197398
chr5	67053073	67078598	1712	99876.8413	0	0.102523585	0.066181606	0.10977124	0.098678947	0.155526367	0.089344762
chr4	76751789	76769615	1329	99848.44482	0	0.088190309	0.103015964	0.114772989	0.117879131	0.169593972	0.081403663
chr5	66293435	66305560	876	99847.02903	0	0.134631337	0.119780272	0.141347124	0.132524647	0.240794809	0.121014537
chr12	113224032	113252321	2041	99806.30709	0	0.1401712	0.086258861	0.12813281	0.10767453	0.076765301	0.063405899
chr1	225558001	225586584	2220	99803.56413	0	0.097986768	0.065084547	0.07908431	0.056407837	0.158276471	0.101868634
chr14	51717121	51733959	1140	99803.16958	0	0.12017839	0.083746065	0.116838226	0.113244214	0.20462438	0.120878314
chr6	111107742	111140347	2149	99796.64121	0	0.120389958	0.112410809	0.113982059	0.096998443	0.061001365	0.059388593
chr15	33185097	33193593	616	99789.0254	0	0.068806267	0.094330865	0.093679208	0.09924671	0.214996655	0.146190389
chr13	112120319	112135988	1184	99729.65182	0	0.123976705	0.09185083	0.127100597	0.132976896	0.183907471	0.092056641
chr6	163240886	163267263	2000	99689.80998	0	0.15549051	0.11064726	0.146016781	0.125161726	0.089945638	0.065544871
chr2	30680690	30693665	1011	99656.76041	0	0.129056426	0.076406662	0.117222934	0.09319483	0.20788888	0.131482218
chr3	138097853	138119507	1829	99648.50082	0	0.158472823	0.110068441	0.143969756	0.116646235	0.207093724	0.097025283
chr18	26563955	26582842	1388	99644.60032	0	0.130340786	0.103173946	0.127460406	0.158653601	0.059322802	0.099330799
chr18	2960124	2989380	2326	99614.37196	0	0.131999065	0.088795855	0.120987011	0.064760945	0.070684844	0.06723812
chr9	106905855	106929126	1636	99561.39168	0	0.117599335	0.092812982	0.081984624	0.033917377	0.044047466	0.083681958
chr22	44590539	44610954	1962	99543.54751	0	0.166470746	0.130338433	0.140518666	0.109703614	0.205654502	0.095950889
chr2	162401247	162416156	1017	99512.63619	0	0.091496697	0.095970859	0.089179115	0.090963702	0.190940768	0.101761653
chr9	98765407	98795923	2623	99440.95867	0	0.09811622	0.06484379	0.102173108	0.065106538	0.130972106	0.066128316
chr1	60585301	60603161	1341	99411.32521	0	0.169104069	0.146429081	0.143196989	0.115712538	0.085660512	0.083443557
chr17	11482823	11522674	3167	99351.82038	0	0.178610098	0.084996127	0.156365709	0.146628055	0.179277651	0.094281524
chr3	54428855	54454912	1906	99277.54813	0	0.115680845	0.077786924	0.098379704	0.101038803	0.047817036	0.06786381
chr16	52453022	52473423	1516	99174.0394	0	0.135235601	0.123294794	0.126046988	0.1115784	0.197186531	0.085608131
chr5	157553481	157571448	1465	99080.23207	0	0.084434308	0.112880481	0.094269689	0.077656492	0.166023089	0.088366596
chr19	41696027	41722333	2421	98981.39587	0	0.111738298	0.073897792	0.071522001	0.064970189	0.154847224	0.089877035
chr14	74364237	74377944	1023	98938.25101	0	0.181855172	0.140814857	0.160170067	0.126475426	0.087426127	0.094429045
chr1	156632127	156657827	1842	98907.07106	0	0.127539251	0.091825234	0.128990605	0.130161097	0.183658184	0.09183295
chr8	20287730	20304776	1318	98904.31908	0	0.099805233	0.070767101	0.057767931	0.144246657	0.033891254	0.110355403
chr2	102780120	102818270	2605	98896.1445	0	0.178134038	0.112075649	0.164254296	0.116686541	0.13587455	0.06605839
chr5	102780146	102807843	1712	98893.11933	0	0.123255174	0.074322864	0.111779674	0.086171014	0.048594394	0.07466078
chr8	97078600	97092586	961	98870.64518	0	0.177987966	0.135676102	0.153150569	0.133201632	0.086008752	0.091979214
chr2	233533823	233556890	1749	98787.81476	0	0.174006722	0.125683879	0.118546626	0.078097351	0.098951638	0.095909371
chr6	121877780	121899243	1491	98753.35091	0	0.138915311	0.103119228	0.12365221	0.097245655	0.1868301	0.089584445
chr14	68540463	68555068	1092	98698.73506	0	0.085466909	0.066452587	0.073436005	0.123783346	0.159652557	0.093199969
chr17	57791875	57829403	2894	98670.29357	0	0.182457481	0.130327895	0.152429779	0.118086231	0.186944196	0.068857965
chr1	203129689	203158176	2124	98666.12465	0	0.094323713	0.055659081	0.078825827	0.116617252	0.037023407	0.079593846
chr20	2219588	2239973	1455	98652.73208	0	0.098484242	0.067289263	0.090808393	0.121497438	0.176170399	0.108881136
chr10	76045302	76070645	1840	98561.11601	0	0.145664309	0.119616281	0.130102944	0.113854708	0.207036676	0.093181968
chr1	192641395	192661047	1452	98530.43006	0	0.13290221	0.109745199	0.111297518	0.090486947	0.051869856	0.081032354
chr7	105364486	105388102	1940	98486.33216	0	0.076004446	0.058985824	0.081067661	0.083273177	0.132712436	0.073726612
chr7	41978277	42001422	1788	98485.50382	0	0.239003558	0.201782388	0.218587096	0.184508816	0.14049043	0.098513128
chr6	40918796	40939988	1719	98479.38941	0	0.195643231	0.145018793	0.175610251	0.156991814	0.243849016	0.098830223
chr2	16944672	16970365	1835	98427.22727	0	0.123745883	0.124250584	0.107127204	0.117252177	0.183392704	0.076265501
chr8	41654881	41674960	1647	98420.94945	0	0.157900637	0.138900663	0.15655915	0.108906963	0.227712305	0.118805343
chr7	70393999	70416683	1623	98413.80671	0	0.187865517	0.106116791	0.139476772	0.125224942	0.096983885	0.090881632
chr5	35867494	35903189	2677	98398.3357	0	0.161325472	0.112604823	0.134290008	0.112906132	0.189161548	0.076556725
chr6	40319721	40338603	1445	98388.79492	0	0.129784592	0.098601665	0.122258113	0.14347275	0.204232114	0.105630449
chr6	165792523	165805894	1151	98248.43369	0	0.154669974	0.129314851	0.172286604	0.15207223	0.070093634	0.102192969
chr1	151829247	151867906	2860	98222.84651	0	0.175675864	0.116522718	0.142592338	0.126043418	0.182451092	0.065928374
chr3	155678750	155690412	949	98167.73385	0	0.181224444	0.182480172	0.181610517	0.133164225	0.104670037	0.077810135
chr15	82953354	82978662	1963	98159.0077	0	0.117479954	0.146623994	0.096208144	0.085912263	0.178830469	0.092918205
chr1	202610611	202624374	1145	98124.37688	0	0.158816815	0.101495511	0.13757383	0.120150461	0.058168508	0.100648307
chr7	140618513	140641101	1691	98089.06313	0	0.158733862	0.114303745	0.116759166	0.079783379	0.215857258	0.136073879
chr6	15269525	15312110	2751	98064.5613	0	0.117970845	0.100438519	0.123338236	0.103433534	0.065467614	0.057870622
chr7	2195595	2202409	710	98053.70826	0	0.129352244	0.102521517	0.115962382	0.109772976	0.265187645	0.162666128
chr13	72162944	72177910	1016	98031.60594	0	0.183848538	0.155609104	0.17344861	0.137258886	0.094433869	0.089414669
chr2	85176477	85202313	1865	97996.70175	0	0.171979055	0.128382925	0.145549135	0.13562097	0.097242216	0.074736839
chr5	157494716	157519544	2143	97983.78796	0	0.10088387	0.109852246	0.09800976	0.08289028	0.160419505	0.077529224
chr6	24817690	24854873	2767	97965.22986	0	0.092860837	0.051627801	0.059519718	0.077717103	0.034783832	0.058077005
chr5	102704316	102722848	1299	97941.73166	0	0.160412023	0.108364813	0.125201921	0.093389258	0.070579601	0.089832422
chr22	27326282	27340723	1208	97913.99739	0	0.137091774	0.096771439	0.112539198	0.095881155	0.03683239	0.100259385
chr6	114442590	114460418	1177	97791.57365	0	0.175138053	0.160215157	0.158232215	0.13784939	0.092651561	0.082486492
chr1	44679557	44707554	2160	97737.81875	0	0.16101045	0.100252359	0.112030148	0.095898239	0.095196462	0.065813988
chr12	132331154	132361738	2561	97660.56962	0	0.141755171	0.111563507	0.14327331	0.121366585	0.191523541	0.079960034
chr10	82134631	82162606	1889	97657.82563	0	0.069192029	0.0462089	0.071122605	0.083557242	0.124437039	0.078228139
chr14	100398220	100417821	1326	97590.69585	0	0.164755517	0.103383467	0.126294382	0.09698743	0.086088542	0.078666975
chr9	132206402	132235933	2450	97584.35507	0	0.161450965	0.106684862	0.152047157	0.158862429	0.199942986	0.093258124
chr1	37938784	37950027	843	97535.20918	0	0.038685807	0.037451259	0.035925687	0.029834609	0.126525638	0.096691029
chr1	10574984	10601325	1786	97513.41095	0	0.134880961	0.153399386	0.127700091	0.090730574	0.200066273	0.109335699
chr11	23955829	23965171	682	97492.02636	0	0.192575108	0.1819692	0.173635186	0.135958855	0.085624548	0.10695056
chr6	12013892	12026391	778	97466.75091	0	0.077475783	0.125557788	0.110563852	0.082271994	0.203820328	0.126344545
chr9	88678736	88699198	1457	97445.35377	0	0.095111328	0.064087448	0.090700016	0.124448604	0.164999183	0.100911735
chr6	105314426	105330612	1302	97425.51889	0	0.088246957	0.087680803	0.11896433	0.095687509	0.165768571	0.078087769
[truncated: 221,802 more rows]
