# Supplementary material for: Human brain region-specific variably methylated regions are enriched for heritability of distinct neuropsychiatric traits
Source: Genome Biol. 2021 Apr 22;22:116. doi: 10.1186/s13059-021-02335-w (PMC8061076; doi:10.1186/s13059-021-02335-w)
Supplement: Supplementary file 13 — Additional file 13: Table S12. CH DMRs identified among neuronal samples isolated from the basal ganglia tissues and between the two hippocampus tissue groups. [file 13059_2021_2335_MOESM13_ESM.xlsx]

## Sheet: TableS12a.BG_CH-DMRs
Table S12a. CH-DMRs identified among neuronal samples isolated from the basal ganglia tissues.
chr	start	end	width	strand
chr1	113125	113954	830	*
chr1	120140	120374	235	*
chr1	127376	127924	549	*
chr1	667139	667633	495	*
chr1	844909	846271	1363	*
chr1	846584	847149	566	*
chr1	848397	849921	1525	*
chr1	862965	865049	2085	*
chr1	865616	866254	639	*
chr1	867058	868113	1056	*
chr1	876687	877881	1195	*
chr1	886100	888755	2656	*
chr1	890841	893087	2247	*
chr1	899682	901999	2318	*
chr1	990691	991298	608	*
chr1	1009862	1011453	1592	*
chr1	1011808	1012495	688	*
chr1	1186421	1187723	1303	*
chr1	1190544	1191507	964	*
chr1	1423281	1423633	353	*
chr1	1447313	1448706	1394	*
chr1	1591755	1592102	348	*
chr1	1593783	1594569	787	*
chr1	1602178	1602933	756	*
chr1	1949785	1952103	2319	*
chr1	1962748	1963370	623	*
chr1	1991032	1991679	648	*
chr1	1999435	2001536	2102	*
chr1	2007910	2008502	593	*
chr1	2009038	2009763	726	*
chr1	2015729	2016743	1015	*
chr1	2037593	2041328	3736	*
chr1	2041578	2042492	915	*
chr1	2318998	2319271	274	*
chr1	2352040	2352589	550	*
chr1	2570284	2571704	1421	*
chr1	2621667	2622832	1166	*
chr1	2623311	2626324	3014	*
chr1	2845575	2846762	1188	*
chr1	2927746	2928305	560	*
chr1	2998012	2998939	928	*
chr1	3033559	3035239	1681	*
chr1	3042790	3043763	974	*
chr1	3059075	3059863	789	*
chr1	3102091	3103344	1254	*
chr1	3132013	3133168	1156	*
chr1	3177517	3178279	763	*
chr1	3178409	3178692	284	*
chr1	3208523	3210198	1676	*
chr1	3256629	3259049	2421	*
chr1	3366468	3367142	675	*
chr1	3371611	3372769	1159	*
chr1	3400204	3401420	1217	*
chr1	3440701	3441567	867	*
chr1	3443550	3444570	1021	*
chr1	3458413	3459123	711	*
chr1	3506479	3508434	1956	*
chr1	3614372	3616381	2010	*
chr1	3653646	3654104	459	*
chr1	3655038	3655985	948	*
chr1	3750282	3751839	1558	*
chr1	3764097	3765401	1305	*
chr1	3931556	3933447	1892	*
chr1	3934143	3934780	638	*
chr1	3940619	3941463	845	*
chr1	3946807	3948615	1809	*
chr1	3952272	3953292	1021	*
chr1	3957130	3958295	1166	*
chr1	3969085	3971903	2819	*
chr1	3985308	3985511	204	*
chr1	3994906	3996941	2036	*
chr1	4000742	4001931	1190	*
chr1	4022010	4022445	436	*
chr1	4028485	4030149	1665	*
chr1	4037979	4039565	1587	*
chr1	4041662	4043560	1899	*
chr1	4070520	4072340	1821	*
chr1	4082433	4082890	458	*
chr1	4089720	4093900	4181	*
chr1	4105631	4107421	1791	*
chr1	4116121	4118044	1924	*
chr1	4119629	4121959	2331	*
chr1	4129353	4131395	2043	*
chr1	4133909	4135338	1430	*
chr1	4141044	4142088	1045	*
chr1	4142163	4144420	2258	*
chr1	4145960	4146510	551	*
chr1	4146824	4149201	2378	*
chr1	4154303	4156451	2149	*
chr1	4157863	4159800	1938	*
chr1	4163601	4164245	645	*
chr1	4168098	4170833	2736	*
chr1	4175257	4177866	2610	*
chr1	4193987	4195833	1847	*
chr1	4201790	4202861	1072	*
chr1	4203038	4203903	866	*
chr1	4209085	4211131	2047	*
chr1	4216865	4218578	1714	*
chr1	4218864	4223279	4416	*
chr1	4236704	4237528	825	*
chr1	4237977	4238718	742	*
chr1	4242974	4243984	1011	*
chr1	4255798	4256928	1131	*
chr1	4260402	4261837	1436	*
chr1	4272252	4273854	1603	*
chr1	4280951	4282429	1479	*
chr1	4291770	4295397	3628	*
chr1	4310529	4312826	2298	*
chr1	4315705	4316283	579	*
chr1	4318975	4321805	2831	*
chr1	4321977	4323033	1057	*
chr1	4323387	4325555	2169	*
chr1	4334650	4335811	1162	*
chr1	4338242	4339473	1232	*
chr1	4345695	4348166	2472	*
chr1	4353336	4355595	2260	*
chr1	4361032	4362104	1073	*
chr1	4366688	4367422	735	*
chr1	4371315	4372119	805	*
chr1	4378485	4379000	516	*
chr1	4384783	4387648	2866	*
chr1	4389207	4389965	759	*
chr1	4395326	4397204	1879	*
chr1	4398800	4400733	1934	*
chr1	4402995	4405207	2213	*
chr1	4406442	4408220	1779	*
chr1	4410846	4413475	2630	*
chr1	4415738	4418556	2819	*
chr1	4423205	4426787	3583	*
chr1	4427673	4431713	4041	*
chr1	4431813	4434601	2789	*
chr1	4439248	4440020	773	*
chr1	4442427	4443185	759	*
chr1	4443935	4444173	239	*
chr1	4445232	4445896	665	*
chr1	4448550	4449948	1399	*
chr1	4470593	4472610	2018	*
chr1	4487045	4487735	691	*
chr1	4492424	4493861	1438	*
chr1	4500553	4505903	5351	*
chr1	4509404	4510847	1444	*
chr1	4524353	4525852	1500	*
chr1	4529604	4531598	1995	*
chr1	4548681	4552045	3365	*
chr1	4554352	4555404	1053	*
chr1	4560442	4561333	892	*
chr1	4561635	4561951	317	*
chr1	4574082	4575722	1641	*
chr1	4581999	4583678	1680	*
chr1	4583999	4585445	1447	*
chr1	4601889	4603933	2045	*
chr1	4607836	4609000	1165	*
chr1	4612086	4613735	1650	*
chr1	4624428	4626136	1709	*
chr1	4634205	4636270	2066	*
chr1	4637015	4637773	759	*
chr1	4639877	4640909	1033	*
chr1	4641298	4643774	2477	*
chr1	4648728	4651133	2406	*
chr1	4815364	4816574	1211	*
chr1	4832639	4834484	1846	*
chr1	4840653	4842888	2236	*
chr1	4853307	4859191	5885	*
chr1	4870044	4874109	4066	*
chr1	4879471	4882266	2796	*
chr1	4897038	4903535	6498	*
chr1	4904066	4908522	4457	*
chr1	4922632	4930909	8278	*
chr1	4935867	4936667	801	*
chr1	4936967	4938194	1228	*
chr1	4978717	4979225	509	*
chr1	4987609	4989265	1657	*
chr1	4997655	4998257	603	*
chr1	5002384	5003161	778	*
chr1	5003957	5008165	4209	*
chr1	5011292	5017607	6316	*
chr1	5018927	5021016	2090	*
chr1	5030441	5031001	561	*
chr1	5031481	5031971	491	*
chr1	5034879	5036836	1958	*
chr1	5069589	5070438	850	*
chr1	5081193	5081907	715	*
chr1	5104228	5106880	2653	*
chr1	5125292	5126576	1285	*
chr1	5139506	5141970	2465	*
chr1	5148563	5150407	1845	*
chr1	5153542	5155644	2103	*
chr1	5166584	5167197	614	*
chr1	5172391	5172751	361	*
chr1	5178316	5178767	452	*
chr1	5190281	5193136	2856	*
chr1	5196363	5201529	5167	*
chr1	5202000	5203328	1329	*
chr1	5203612	5206291	2680	*
chr1	5230826	5232128	1303	*
chr1	5236717	5237234	518	*
chr1	5243257	5243600	344	*
chr1	5254681	5255401	721	*
chr1	5264425	5265974	1550	*
chr1	5272699	5274156	1458	*
chr1	5282106	5282335	230	*
chr1	5298148	5298829	682	*
chr1	5302420	5303717	1298	*
chr1	5323461	5326321	2861	*
chr1	5329903	5331246	1344	*
chr1	5332315	5332669	355	*
chr1	5336946	5339216	2271	*
chr1	5340584	5343647	3064	*
chr1	5346607	5347070	464	*
chr1	5347133	5349144	2012	*
chr1	5349469	5350949	1481	*
chr1	5367375	5370878	3504	*
chr1	5382488	5384457	1970	*
chr1	5388765	5389308	544	*
chr1	5400210	5402633	2424	*
chr1	5406900	5410399	3500	*
chr1	5410810	5413118	2309	*
chr1	5419067	5419706	640	*
chr1	5422150	5422981	832	*
chr1	5423381	5424795	1415	*
chr1	5428035	5430808	2774	*
chr1	5451593	5452654	1062	*
chr1	5452728	5453370	643	*
chr1	5468117	5469875	1759	*
chr1	5474596	5476074	1479	*
chr1	5504779	5505383	605	*
chr1	5507944	5509507	1564	*
chr1	5519151	5521310	2160	*
chr1	5528899	5529193	295	*
chr1	5529610	5531749	2140	*
chr1	5532304	5535486	3183	*
chr1	5562057	5563205	1149	*
chr1	5573924	5574470	547	*
chr1	5574612	5580583	5972	*
chr1	5584180	5584608	429	*
chr1	5585446	5586157	712	*
chr1	5618789	5620180	1392	*
chr1	5620584	5621041	458	*
chr1	5621996	5625464	3469	*
chr1	5628333	5628999	667	*
chr1	5629737	5630504	768	*
chr1	5638150	5640535	2386	*
chr1	5643405	5650208	6804	*
chr1	5651741	5653709	1969	*
chr1	5656083	5658209	2127	*
chr1	5659499	5660453	955	*
chr1	5663461	5665276	1816	*
chr1	5677232	5678789	1558	*
chr1	5681834	5688218	6385	*
chr1	5688488	5689933	1446	*
chr1	5692264	5694755	2492	*
chr1	5696095	5700080	3986	*
chr1	5700585	5701573	989	*
chr1	5701660	5702655	996	*
chr1	5702954	5704016	1063	*
chr1	5704517	5708495	3979	*
chr1	5709606	5710064	459	*
chr1	5712789	5713048	260	*
chr1	5716468	5721818	5351	*
chr1	5723385	5725768	2384	*
chr1	5729701	5730732	1032	*
chr1	5731050	5731927	878	*
chr1	5733639	5737001	3363	*
chr1	5737323	5738344	1022	*
chr1	5738529	5743206	4678	*
chr1	5743804	5744058	255	*
chr1	5747928	5748621	694	*
chr1	5751192	5752808	1617	*
chr1	5773856	5775468	1613	*
chr1	5775663	5777099	1437	*
chr1	5785534	5786262	729	*
chr1	5790632	5793094	2463	*
chr1	5793502	5798543	5042	*
chr1	5804636	5808305	3670	*
chr1	5818450	5822650	4201	*
chr1	5822918	5823370	453	*
chr1	5828000	5829355	1356	*
chr1	5846618	5847144	527	*
chr1	6301564	6302807	1244	*
chr1	6310871	6311827	957	*
chr1	6312340	6312795	456	*
chr1	6319117	6320091	975	*
chr1	6334777	6335001	225	*
chr1	6337482	6338151	670	*
chr1	6341603	6342617	1015	*
chr1	6396309	6398358	2050	*
chr1	6398377	6398745	369	*
chr1	6463787	6464377	591	*
chr1	6476808	6479197	2390	*
chr1	6479723	6480560	838	*
chr1	6482217	6484013	1797	*
chr1	6492279	6493868	1590	*
chr1	6499818	6500819	1002	*
chr1	6513533	6514208	676	*
chr1	6557062	6558761	1700	*
chr1	6566518	6568237	1720	*
chr1	6568558	6571105	2548	*
chr1	6576019	6576938	920	*
chr1	6616536	6617892	1357	*
chr1	6654024	6656017	1994	*
chr1	6656301	6657639	1339	*
chr1	6658854	6664122	5269	*
chr1	6664412	6665610	1199	*
chr1	6670890	6673140	2251	*
chr1	6704142	6704564	423	*
chr1	6723485	6726030	2546	*
chr1	6729693	6731192	1500	*
chr1	6731677	6732670	994	*
chr1	6732751	6733455	705	*
chr1	6734058	6735007	950	*
chr1	6747566	6748409	844	*
chr1	6749888	6751268	1381	*
chr1	6759600	6760607	1008	*
chr1	6764223	6765096	874	*
chr1	6766259	6766926	668	*
chr1	6770959	6771960	1002	*
chr1	6795814	6797799	1986	*
chr1	6807419	6810214	2796	*
chr1	6810677	6816898	6222	*
chr1	6818409	6828813	10405	*
chr1	6829180	6830091	912	*
chr1	6830531	6831799	1269	*
chr1	6834700	6849567	14868	*
chr1	6851299	6860641	9343	*
chr1	6861528	6866577	5050	*
chr1	6869383	6879554	10172	*
chr1	6884397	6885679	1283	*
chr1	6886023	6888647	2625	*
chr1	6890683	6892787	2105	*
chr1	6893657	6894095	439	*
chr1	6894641	6902503	7863	*
chr1	6902933	6904448	1516	*
chr1	6908488	6911473	2986	*
chr1	6911491	6912185	695	*
chr1	6914178	6915911	1734	*
chr1	6916332	6917476	1145	*
chr1	6919393	6921976	2584	*
chr1	6934532	6936244	1713	*
chr1	6970861	6971557	697	*
chr1	6981303	6983619	2317	*
chr1	6989999	6990734	736	*
chr1	6990919	6991790	872	*
chr1	6995618	7001852	6235	*
chr1	7002181	7005611	3431	*
chr1	7005625	7006295	671	*
chr1	7006369	7007166	798	*
chr1	7007916	7009044	1129	*
chr1	7009810	7011917	2108	*
chr1	7014172	7025975	11804	*
chr1	7026472	7029202	2731	*
chr1	7029224	7030373	1150	*
chr1	7033635	7038134	4500	*
chr1	7041554	7042328	775	*
chr1	7044638	7047657	3020	*
chr1	7047948	7051171	3224	*
chr1	7051651	7052036	386	*
chr1	7053852	7054149	298	*
chr1	7054167	7056256	2090	*
chr1	7059141	7061377	2237	*
chr1	7064498	7069202	4705	*
chr1	7071148	7072699	1552	*
chr1	7076528	7077186	659	*
chr1	7082847	7083654	808	*
chr1	7088876	7092247	3372	*
chr1	7093495	7094878	1384	*
chr1	7095306	7097645	2340	*
chr1	7108358	7109019	662	*
chr1	7112303	7114329	2027	*
chr1	7118433	7121262	2830	*
chr1	7124529	7125801	1273	*
chr1	7126412	7126928	517	*
chr1	7127372	7128321	950	*
chr1	7136204	7137074	871	*
chr1	7141255	7144530	3276	*
chr1	7150850	7151318	469	*
chr1	7151504	7153533	2030	*
chr1	7158185	7160189	2005	*
chr1	7162505	7162906	402	*
chr1	7163938	7165303	1366	*
chr1	7190653	7192466	1814	*
chr1	7194933	7197284	2352	*
chr1	7205855	7206431	577	*
chr1	7223228	7224621	1394	*
chr1	7303655	7304221	567	*
chr1	7311395	7312276	882	*
chr1	7312546	7312964	419	*
chr1	7358870	7359785	916	*
chr1	7363761	7365506	1746	*
chr1	7373280	7374962	1683	*
chr1	7378465	7379653	1189	*
chr1	7385711	7388079	2369	*
chr1	7391481	7392166	686	*
chr1	7426330	7428446	2117	*
chr1	7441878	7443123	1246	*
chr1	7481615	7482627	1013	*
chr1	7490786	7492282	1497	*
chr1	7501143	7502175	1033	*
chr1	7511264	7512194	931	*
chr1	7514125	7514838	714	*
chr1	7515376	7516211	836	*
chr1	7527311	7528951	1641	*
chr1	7553545	7554118	574	*
chr1	7565587	7566414	828	*
chr1	7570993	7571382	390	*
chr1	7574150	7577953	3804	*
chr1	7581405	7582787	1383	*
chr1	7609932	7610807	876	*
chr1	7628018	7629058	1041	*
chr1	7636496	7638637	2142	*
chr1	7655390	7656843	1454	*
chr1	7659293	7661487	2195	*
chr1	7665523	7666343	821	*
chr1	7673137	7674221	1085	*
chr1	7850166	7852022	1857	*
chr1	7857722	7860274	2553	*
chr1	7860606	7860986	381	*
chr1	7867760	7872118	4359	*
chr1	7872411	7873911	1501	*
chr1	7891682	7891974	293	*
chr1	7892830	7894840	2011	*
chr1	7898530	7900291	1762	*
chr1	7918317	7919662	1346	*
chr1	7922229	7922722	494	*
chr1	7946616	7947253	638	*
chr1	8028621	8029161	541	*
chr1	8071935	8073112	1178	*
chr1	8077373	8079795	2423	*
chr1	8082074	8082620	547	*
chr1	8083220	8084264	1045	*
chr1	8088737	8090863	2127	*
chr1	8091178	8091862	685	*
chr1	8092161	8092565	405	*
chr1	8094545	8095532	988	*
chr1	8106803	8108051	1249	*
chr1	8116378	8116942	565	*
chr1	8121015	8121713	699	*
chr1	8137573	8138030	458	*
chr1	8140482	8142979	2498	*
chr1	8151435	8152572	1138	*
chr1	8159546	8159934	389	*
chr1	8171152	8172686	1535	*
chr1	8199295	8199644	350	*
chr1	8203880	8205566	1687	*
chr1	8205601	8206478	878	*
chr1	8250998	8251757	760	*
chr1	8256362	8257489	1128	*
chr1	8258835	8259717	883	*
chr1	8266481	8266954	474	*
chr1	8272238	8274697	2460	*
chr1	8292162	8293146	985	*
chr1	8651351	8651919	569	*
chr1	8835388	8839100	3713	*
chr1	8852810	8853236	427	*
chr1	8884178	8884896	719	*
chr1	8885200	8886312	1113	*
chr1	8899750	8900967	1218	*
chr1	8901114	8904194	3081	*
chr1	8904273	8904935	663	*
chr1	8935279	8935779	501	*
chr1	8938506	8939474	969	*
chr1	8941630	8942456	827	*
chr1	8954903	8956322	1420	*
chr1	8965290	8967850	2561	*
chr1	8984975	8986669	1695	*
chr1	9000267	9000954	688	*
chr1	9031549	9032221	673	*
chr1	9032327	9032756	430	*
chr1	9036883	9037601	719	*
chr1	9055132	9056070	939	*
chr1	9078314	9080277	1964	*
chr1	9083104	9087146	4043	*
chr1	9090443	9091899	1457	*
chr1	9170991	9171681	691	*
chr1	9217298	9217962	665	*
chr1	9390291	9391992	1702	*
chr1	9392625	9393488	864	*
chr1	9407524	9408800	1277	*
chr1	9409341	9411097	1757	*
chr1	9420343	9421794	1452	*
chr1	9434289	9436193	1905	*
chr1	9442303	9443647	1345	*
chr1	9444042	9444422	381	*
chr1	9456800	9458005	1206	*
chr1	9460581	9461182	602	*
chr1	9507529	9510514	2986	*
chr1	9527081	9527539	459	*
chr1	9635655	9636682	1028	*
chr1	9637049	9638166	1118	*
chr1	9644874	9647229	2356	*
chr1	9669429	9671044	1616	*
chr1	9690816	9692694	1879	*
chr1	9693263	9695726	2464	*
chr1	9696038	9696555	518	*
chr1	9836353	9841372	5020	*
chr1	9897327	9898805	1479	*
chr1	10004574	10005364	791	*
chr1	10018783	10019797	1015	*
chr1	10030569	10031151	583	*
chr1	10400921	10401434	514	*
chr1	10683464	10683985	522	*
chr1	10702418	10703172	755	*
chr1	10703560	10704267	708	*
chr1	10725039	10725967	929	*
chr1	10730830	10732485	1656	*
chr1	10732511	10733962	1452	*
chr1	10741086	10742079	994	*
chr1	10744900	10745803	904	*
chr1	10749399	10750209	811	*
chr1	10757007	10757988	982	*
chr1	10759611	10761051	1441	*
chr1	10769265	10769722	458	*
chr1	10774026	10776869	2844	*
chr1	10807445	10808023	579	*
chr1	10841567	10842049	483	*
chr1	10846029	10847173	1145	*
chr1	10847474	10848654	1181	*
chr1	10868017	10871448	3432	*
chr1	10871807	10874315	2509	*
chr1	10882831	10883070	240	*
chr1	10883674	10885706	2033	*
chr1	10902888	10903892	1005	*
chr1	10912603	10912957	355	*
chr1	10913095	10914348	1254	*
chr1	10923237	10923816	580	*
chr1	10928246	10929495	1250	*
chr1	10933123	10933802	680	*
chr1	11007014	11008046	1033	*
chr1	11328233	11329606	1374	*
chr1	11344660	11347219	2560	*
chr1	11372298	11373490	1193	*
chr1	11375613	11376350	738	*
chr1	11379607	11380102	496	*
chr1	11417091	11417587	497	*
chr1	11418168	11418735	568	*
chr1	11562107	11564117	2011	*
chr1	11597197	11597573	377	*
chr1	11597938	11598832	895	*
chr1	11603053	11603683	631	*
chr1	11609850	11610658	809	*
chr1	11612163	11614290	2128	*
chr1	11617848	11619240	1393	*
chr1	11682899	11684006	1108	*
chr1	11687001	11690487	3487	*
chr1	11694159	11700534	6376	*
chr1	11722283	11723060	778	*
chr1	11723737	11725732	1996	*
chr1	11727549	11728593	1045	*
chr1	11734350	11735368	1019	*
chr1	11745043	11747318	2276	*
chr1	11752879	11753834	956	*
chr1	11773797	11774500	704	*
chr1	11843594	11844892	1299	*
chr1	11845133	11846264	1132	*
chr1	11847486	11849981	2496	*
chr1	11850452	11854444	3993	*
chr1	11854824	11858056	3233	*
chr1	11861099	11864115	3017	*
chr1	11864403	11864948	546	*
chr1	11867560	11867934	375	*
chr1	11868501	11870431	1931	*
chr1	11874989	11876643	1655	*
chr1	11881505	11882448	944	*
chr1	11886027	11886796	770	*
chr1	11931049	11931867	819	*
chr1	11937147	11937757	611	*
chr1	11940474	11941634	1161	*
chr1	11961498	11962075	578	*
chr1	11962425	11963022	598	*
chr1	12039455	12040209	755	*
chr1	12054632	12059085	4454	*
chr1	12059429	12060775	1347	*
chr1	12070384	12071344	961	*
chr1	12074648	12076060	1413	*
chr1	12077050	12077673	624	*
chr1	12081741	12082895	1155	*
chr1	12084740	12086145	1406	*
chr1	12086597	12087051	455	*
chr1	12087535	12088198	664	*
chr1	12091104	12092333	1230	*
chr1	12098447	12099883	1437	*
chr1	12102457	12107937	5481	*
chr1	12112949	12116553	3605	*
chr1	12126396	12127410	1015	*
chr1	12128542	12130902	2361	*
chr1	12139387	12139954	568	*
chr1	12143588	12144539	952	*
chr1	12145082	12145733	652	*
chr1	12146171	12147662	1492	*
chr1	12148171	12148582	412	*
chr1	12149031	12150967	1937	*
chr1	12151532	12152907	1376	*
chr1	12154821	12156480	1660	*
chr1	12161143	12165297	4155	*
chr1	12185687	12186904	1218	*
chr1	12214881	12217719	2839	*
chr1	12576738	12577968	1231	*
chr1	12597557	12598990	1434	*
chr1	12602088	12602906	819	*
chr1	12660967	12663664	2698	*
chr1	12669402	12672193	2792	*
chr1	12673638	12676613	2976	*
chr1	12683176	12685702	2527	*
chr1	12693129	12693593	465	*
chr1	12693939	12696226	2288	*
chr1	12700951	12701515	565	*
chr1	12707744	12709727	1984	*
chr1	12711345	12712139	795	*
chr1	12715597	12719432	3836	*
chr1	12724310	12724889	580	*
chr1	12744067	12744539	473	*
chr1	12769177	12772337	3161	*
chr1	12795734	12796931	1198	*
chr1	12797268	12798931	1664	*
chr1	12807403	12809066	1664	*
chr1	12809594	12810441	848	*
chr1	12810624	12811936	1313	*
chr1	12823436	12825206	1771	*
chr1	12826804	12827920	1117	*
chr1	12828790	12829438	649	*
chr1	12834988	12838178	3191	*
chr1	12839659	12842742	3084	*
chr1	12851114	12853305	2192	*
chr1	12853659	12859219	5561	*
chr1	12878423	12878918	496	*
chr1	12882188	12883090	903	*
chr1	12883462	12884070	609	*
chr1	12890961	12891648	688	*
chr1	12893875	12894454	580	*
chr1	12896299	12896450	152	*
chr1	12917397	12917540	144	*
chr1	12933257	12933938	682	*
chr1	12937998	12938313	316	*
chr1	13012428	13012937	510	*
chr1	13048643	13049141	499	*
chr1	13104154	13107822	3669	*
chr1	13112652	13115459	2808	*
chr1	13121820	13122380	561	*
chr1	13224615	13228424	3810	*
chr1	13234923	13237553	2631	*
chr1	13244554	13245820	1267	*
chr1	13263375	13263675	301	*
chr1	13310873	13312019	1147	*
chr1	13317828	13318708	881	*
chr1	13319133	13321300	2168	*
chr1	13321505	13324442	2938	*
chr1	13370785	13374047	3263	*
chr1	13381308	13382280	973	*
chr1	13384473	13385090	618	*
chr1	13388383	13392488	4106	*
chr1	13395800	13396172	373	*
chr1	13396488	13398904	2417	*
chr1	13405888	13406337	450	*
chr1	13414257	13417694	3438	*
chr1	13418077	13420271	2195	*
chr1	13429368	13430444	1077	*
chr1	13437378	13439123	1746	*
chr1	13443544	13444539	996	*
chr1	13450167	13450569	403	*
chr1	13450891	13452305	1415	*
chr1	13461427	13463352	1926	*
chr1	13466307	13468754	2448	*
chr1	13473648	13476460	2813	*
chr1	13478808	13481269	2462	*
chr1	13482308	13483026	719	*
chr1	13488883	13490449	1567	*
chr1	13491878	13494104	2227	*
chr1	13495355	13496728	1374	*
chr1	13532633	13533405	773	*
chr1	13533711	13533946	236	*
chr1	13534254	13538022	3769	*
chr1	13550360	13551360	1001	*
chr1	13555621	13558151	2531	*
chr1	13561989	13564405	2417	*
chr1	13575981	13577635	1655	*
chr1	13585128	13586529	1402	*
chr1	13589564	13590392	829	*
chr1	13590990	13594453	3464	*
chr1	13596994	13598831	1838	*
chr1	13599534	13601490	1957	*
chr1	13602267	13602836	570	*
chr1	13603141	13608538	5398	*
chr1	13613192	13615198	2007	*
chr1	13615646	13617648	2003	*
chr1	13618961	13620990	2030	*
chr1	13623165	13625145	1981	*
chr1	13625895	13627512	1618	*
chr1	13639792	13640367	576	*
chr1	13643897	13646159	2263	*
chr1	13646535	13647098	564	*
chr1	13682525	13683736	1212	*
chr1	13734667	13735427	761	*
chr1	13831049	13836449	5401	*
chr1	13842641	13843713	1073	*
chr1	13847668	13848067	400	*
chr1	13854613	13855926	1314	*
chr1	13877899	13879270	1372	*
chr1	13883466	13883949	484	*
chr1	13888638	13890202	1565	*
chr1	13906191	13907723	1533	*
chr1	13907786	13909097	1312	*
chr1	13913572	13916394	2823	*
chr1	13917213	13917617	405	*
chr1	13917999	13918421	423	*
chr1	13922823	13923209	387	*
chr1	13957744	13958323	580	*
chr1	13966827	13967937	1111	*
chr1	13974297	13977087	2791	*
chr1	13982570	13983143	574	*
chr1	13986544	13990465	3922	*
chr1	13992493	13993315	823	*
chr1	14003869	14004824	956	*
chr1	14009503	14015373	5871	*
chr1	14015771	14019346	3576	*
chr1	14024100	14026100	2001	*
chr1	14026308	14026757	450	*
chr1	14030235	14032850	2616	*
chr1	14035827	14036725	899	*
chr1	14036892	14040514	3623	*
chr1	14050910	14055040	4131	*
chr1	14055652	14055959	308	*
chr1	14060467	14060960	494	*
chr1	14061090	14063385	2296	*
chr1	14064903	14066740	1838	*
chr1	14067407	14073491	6085	*
chr1	14073696	14074949	1254	*
chr1	14075393	14080609	5217	*
chr1	14083532	14083832	301	*
chr1	14097193	14097577	385	*
chr1	14124576	14125176	601	*
chr1	14127069	14127965	897	*
chr1	14128423	14131719	3297	*
chr1	14134377	14138254	3878	*
chr1	14138998	14140310	1313	*
chr1	14140574	14141187	614	*
chr1	14142301	14145322	3022	*
chr1	14162986	14163840	855	*
chr1	14167078	14170744	3667	*
chr1	14172446	14176774	4329	*
chr1	14179433	14180989	1557	*
chr1	14184540	14187020	2481	*
chr1	14187411	14188132	722	*
chr1	14188489	14192276	3788	*
chr1	14195002	14198492	3491	*
chr1	14198559	14206693	8135	*
chr1	14206817	14213866	7050	*
chr1	14220348	14221275	928	*
chr1	14223664	14225001	1338	*
chr1	14226437	14233006	6570	*
chr1	14233068	14233543	476	*
chr1	14236590	14243028	6439	*
chr1	14243334	14243980	647	*
chr1	14244498	14245660	1163	*
chr1	14247964	14253042	5079	*
chr1	14253357	14254297	941	*
chr1	14258538	14259686	1149	*
chr1	14264182	14265012	831	*
chr1	14268707	14269616	910	*
chr1	14273088	14274603	1516	*
chr1	14280638	14286239	5602	*
chr1	14291139	14293471	2333	*
chr1	14294005	14299332	5328	*
chr1	14303418	14307681	4264	*
chr1	14331984	14333510	1527	*
chr1	14343060	14344765	1706	*
chr1	14345091	14345937	847	*
chr1	14359891	14360907	1017	*
chr1	14362167	14363267	1101	*
chr1	14369235	14375582	6348	*
chr1	14376148	14378749	2602	*
chr1	14390320	14392080	1761	*
chr1	14400869	14401252	384	*
chr1	14401591	14402886	1296	*
chr1	14408140	14408733	594	*
chr1	14409062	14410061	1000	*
chr1	14417687	14418460	774	*
chr1	14447972	14450029	2058	*
chr1	14450950	14453492	2543	*
chr1	14461231	14464395	3165	*
chr1	14470939	14472759	1821	*
chr1	14493654	14496964	3311	*
chr1	14497417	14497698	282	*
chr1	14497876	14501765	3890	*
chr1	14504620	14512071	7452	*
chr1	14512941	14513492	552	*
chr1	14515368	14519511	4144	*
chr1	14519879	14521557	1679	*
chr1	14524260	14527488	3229	*
chr1	14527837	14528263	427	*
chr1	14528607	14530979	2373	*
chr1	14532959	14534925	1967	*
chr1	14542730	14544296	1567	*
chr1	14546031	14549363	3333	*
chr1	14553823	14556013	2191	*
chr1	14557833	14560609	2777	*
chr1	14571719	14572323	605	*
chr1	14573301	14574066	766	*
chr1	14582085	14583404	1320	*
chr1	14666142	14667289	1148	*
chr1	14668846	14669754	909	*
chr1	14669791	14675516	5726	*
chr1	14675638	14679174	3537	*
chr1	14681968	14686329	4362	*
chr1	14687887	14690449	2563	*
chr1	14744445	14744990	546	*
chr1	14755731	14756630	900	*
chr1	14834559	14835229	671	*
chr1	14838855	14840205	1351	*
chr1	14846782	14848458	1677	*
chr1	14848884	14854873	5990	*
chr1	14860533	14862080	1548	*
chr1	14869031	14870498	1468	*
chr1	14901811	14902338	528	*
chr1	14927056	14928019	964	*
chr1	14928564	14930615	2052	*
chr1	15008298	15008985	688	*
chr1	15029219	15030564	1346	*
chr1	15067022	15068348	1327	*
chr1	15090111	15091135	1025	*
chr1	15114026	15114814	789	*
chr1	15115124	15116098	975	*
chr1	15144560	15150086	5527	*
chr1	15150246	15151373	1128	*
chr1	15164685	15166965	2281	*
chr1	15176998	15177804	807	*
chr1	15178269	15180350	2082	*
chr1	15199290	15199699	410	*
chr1	15200383	15201228	846	*
chr1	15207615	15208602	988	*
chr1	15226553	15232218	5666	*
chr1	15238379	15240394	2016	*
chr1	15247813	15250798	2986	*
chr1	15255176	15255524	349	*
chr1	15258602	15261083	2482	*
chr1	15275784	15277300	1517	*
chr1	15281970	15282605	636	*
chr1	15283280	15283907	628	*
chr1	15286700	15288535	1836	*
chr1	15291704	15296160	4457	*
chr1	15307904	15308419	516	*
chr1	15308790	15309372	583	*
chr1	15310254	15311327	1074	*
chr1	15312498	15313688	1191	*
chr1	15331960	15332737	778	*
chr1	15340991	15342612	1622	*
chr1	15345161	15349518	4358	*
chr1	15354696	15357203	2508	*
chr1	15359634	15361775	2142	*
chr1	15362133	15364689	2557	*
chr1	15365045	15366855	1811	*
chr1	15379794	15382369	2576	*
chr1	15391410	15392969	1560	*
chr1	15396861	15403268	6408	*
chr1	15406503	15409125	2623	*
chr1	15412403	15412786	384	*
chr1	15414513	15415158	646	*
chr1	15424851	15426818	1968	*
chr1	15437280	15438792	1513	*
chr1	15605833	15606601	769	*
chr1	15607929	15608585	657	*
chr1	15610126	15611113	988	*
chr1	15612094	15613414	1321	*
chr1	15677322	15679204	1883	*
chr1	15680134	15681020	887	*
chr1	15752455	15753511	1057	*
chr1	15769710	15772063	2354	*
chr1	15779335	15782776	3442	*
chr1	15784064	15786390	2327	*
chr1	15808828	15810980	2153	*
chr1	15817126	15819392	2267	*
chr1	15885663	15886064	402	*
chr1	15999586	16000472	887	*
chr1	16052968	16055259	2292	*
chr1	16100566	16101186	621	*
chr1	16101568	16104074	2507	*
chr1	16157840	16158276	437	*
chr1	16158303	16160345	2043	*
chr1	16163369	16164446	1078	*
chr1	16170286	16170700	415	*
chr1	16179936	16181073	1138	*
chr1	16210652	16211594	943	*
chr1	16229129	16229549	421	*
chr1	16410974	16411540	567	*
chr1	16427073	16427444	372	*
chr1	16523519	16524903	1385	*
chr1	16527808	16529714	1907	*
chr1	16561125	16561628	504	*
chr1	16650188	16651850	1663	*
chr1	16711875	16713728	1854	*
chr1	16719413	16723054	3642	*
chr1	16724261	16726869	2609	*
chr1	16728651	16729412	762	*
chr1	16732787	16733431	645	*
chr1	16755284	16756578	1295	*
chr1	16769765	16770318	554	*
chr1	16780752	16782567	1816	*
chr1	16782949	16783373	425	*
chr1	16793230	16794046	817	*
chr1	16863508	16864386	879	*
chr1	16885113	16887401	2289	*
chr1	16977531	16978034	504	*
chr1	17006367	17007153	787	*
chr1	17061335	17062166	832	*
chr1	17094902	17096518	1617	*
chr1	17127403	17131260	3858	*
chr1	17132741	17134247	1507	*
chr1	17137786	17141740	3955	*
chr1	17146234	17148041	1808	*
chr1	17158961	17161943	2983	*
chr1	17163556	17164060	505	*
chr1	17169450	17170273	824	*
chr1	17170537	17171541	1005	*
chr1	17181673	17182977	1305	*
chr1	17186871	17187459	589	*
chr1	17190776	17191358	583	*
chr1	17207744	17208722	979	*
chr1	17216332	17218224	1893	*
chr1	17251103	17252079	977	*
chr1	17260830	17261343	514	*
chr1	17265359	17266124	766	*
chr1	17283335	17285512	2178	*
chr1	17285824	17286870	1047	*
chr1	17315030	17315674	645	*
chr1	17332648	17333183	536	*
chr1	17357017	17357685	669	*
chr1	17377893	17378793	901	*
chr1	17379333	17383500	4168	*
chr1	17384383	17391667	7285	*
chr1	17392015	17394118	2104	*
chr1	17394422	17395051	630	*
chr1	17395495	17396732	1238	*
chr1	17446340	17447457	1118	*
chr1	17451342	17452212	871	*
chr1	17505383	17507428	2046	*
chr1	17509330	17510624	1295	*
chr1	17517008	17517590	583	*
chr1	17559360	17560518	1159	*
chr1	17583857	17584333	477	*
chr1	17597079	17598138	1060	*
chr1	17604684	17605703	1020	*
chr1	17613451	17613775	325	*
chr1	17642068	17644488	2421	*
chr1	17650278	17651485	1208	*
chr1	17663804	17664285	482	*
chr1	17667056	17668607	1552	*
chr1	17669035	17669589	555	*
chr1	17671856	17673247	1392	*
chr1	17673656	17675245	1590	*
chr1	17682143	17682988	846	*
chr1	17685557	17686557	1001	*
chr1	17689817	17691195	1379	*
chr1	17698008	17699277	1270	*
chr1	17726088	17727241	1154	*
chr1	17732634	17733537	904	*
chr1	17733877	17734887	1011	*
chr1	17737637	17739651	2015	*
chr1	17742878	17744581	1704	*
chr1	17767466	17770624	3159	*
chr1	17777522	17778547	1026	*
chr1	17781438	17781805	368	*
chr1	17789206	17789887	682	*
chr1	17790192	17790649	458	*
chr1	17801689	17803080	1392	*
chr1	17805677	17806305	629	*
chr1	17806621	17807870	1250	*
chr1	17808135	17810131	1997	*
chr1	17810593	17811127	535	*
chr1	17831519	17833412	1894	*
chr1	17876072	17877540	1469	*
chr1	17896425	17897443	1019	*
chr1	17902546	17904194	1649	*
chr1	17907881	17909531	1651	*
chr1	17910462	17911011	550	*
chr1	17920294	17921361	1068	*
chr1	17935117	17936299	1183	*
chr1	17938578	17942179	3602	*
chr1	17959755	17961604	1850	*
chr1	17961946	17962701	756	*
chr1	17969471	17970332	862	*
chr1	17988768	17992198	3431	*
chr1	18016466	18018076	1611	*
chr1	18027779	18030154	2376	*
chr1	18038838	18039984	1147	*
chr1	18064045	18064464	420	*
chr1	18073540	18074488	949	*
chr1	18078487	18078963	477	*
chr1	18079552	18080931	1380	*
chr1	18085002	18085698	697	*
chr1	18114327	18116343	2017	*
chr1	18124647	18125757	1111	*
chr1	18137984	18138693	710	*
chr1	18145109	18145766	658	*
chr1	18151052	18154083	3032	*
chr1	18159794	18162708	2915	*
chr1	18166249	18167411	1163	*
chr1	18171700	18172333	634	*
chr1	18172843	18173649	807	*
chr1	18194384	18196387	2004	*
chr1	18208722	18212766	4045	*
chr1	18220304	18221858	1555	*
chr1	18224245	18224980	736	*
chr1	18225796	18230374	4579	*
chr1	18235749	18237929	2181	*
chr1	18244483	18245412	930	*
chr1	18247162	18247845	684	*
chr1	18253547	18255817	2271	*
chr1	18257562	18258901	1340	*
chr1	18263724	18265517	1794	*
chr1	18266841	18270433	3593	*
chr1	18273931	18275537	1607	*
chr1	18279941	18280580	640	*
chr1	18280954	18281450	497	*
chr1	18288090	18289266	1177	*
chr1	18310258	18313358	3101	*
chr1	18316565	18318131	1567	*
chr1	18326126	18328775	2650	*
chr1	18333850	18337396	3547	*
chr1	18347290	18349161	1872	*
chr1	18367982	18368928	947	*
chr1	18375481	18376665	1185	*
chr1	18377205	18378514	1310	*
chr1	18378909	18379909	1001	*
chr1	18381774	18382367	594	*
chr1	18387440	18388053	614	*
chr1	18394348	18399258	4911	*
chr1	18400909	18403433	2525	*
chr1	18405731	18407099	1369	*
chr1	18414558	18415046	489	*
chr1	18417047	18419168	2122	*
chr1	18428889	18433009	4121	*
chr1	18435973	18437516	1544	*
chr1	18440036	18444673	4638	*
chr1	18458400	18459567	1168	*
chr1	18460832	18462829	1998	*
chr1	18474701	18476512	1812	*
chr1	18484717	18486755	2039	*
chr1	18495095	18496047	953	*
chr1	18505101	18505437	337	*
chr1	18519303	18520259	957	*
chr1	18524598	18527975	3378	*
chr1	18528354	18530913	2560	*
chr1	18531717	18532727	1011	*
chr1	18534946	18536564	1619	*
chr1	18543741	18545314	1574	*
chr1	18548849	18549865	1017	*
chr1	18554320	18556250	1931	*
chr1	18559932	18560579	648	*
chr1	18560793	18562259	1467	*
chr1	18565790	18566383	594	*
chr1	18586073	18586783	711	*
chr1	18599996	18600384	389	*
chr1	18615380	18617273	1894	*
chr1	18624418	18626690	2273	*
chr1	18649112	18649882	771	*
chr1	18687042	18689275	2234	*
chr1	18709581	18710285	705	*
chr1	18742479	18747697	5219	*
chr1	18759405	18760563	1159	*
chr1	18774342	18775912	1571	*
chr1	18789436	18790731	1296	*
chr1	18808819	18810164	1346	*
chr1	18810637	18811039	403	*
chr1	18822667	18823262	596	*
chr1	18823589	18824412	824	*
chr1	18829608	18830533	926	*
chr1	18833105	18834247	1143	*
chr1	18861664	18862365	702	*
chr1	18914677	18916935	2259	*
chr1	18919577	18922618	3042	*
chr1	18923003	18924224	1222	*
chr1	18934447	18935494	1048	*
chr1	18936310	18937662	1353	*
chr1	18940223	18946261	6039	*
chr1	18964897	18965544	648	*
chr1	18965853	18967914	2062	*
chr1	18968379	18972066	3688	*
chr1	18977200	18978141	942	*
chr1	18986708	18988291	1584	*
chr1	18994944	18995402	459	*
chr1	18997760	18999310	1551	*
chr1	19010903	19016189	5287	*
chr1	19036719	19041406	4688	*
chr1	19041846	19042194	349	*
chr1	19046741	19048187	1447	*
chr1	19264016	19264864	849	*
chr1	19265320	19266030	711	*
chr1	19271659	19272888	1230	*
chr1	19285890	19288108	2219	*
chr1	19309734	19310073	340	*
chr1	19315105	19315533	429	*
chr1	19319677	19320362	686	*
chr1	19415978	19416816	839	*
chr1	19425825	19428224	2400	*
chr1	19431997	19432740	744	*
chr1	19444855	19446026	1172	*
chr1	19490488	19493450	2963	*
chr1	19495921	19496936	1016	*
chr1	19499403	19500789	1387	*
chr1	19501204	19503187	1984	*
chr1	19505241	19506666	1426	*
chr1	19506759	19507664	906	*
chr1	19515766	19519423	3658	*
chr1	19519812	19521185	1374	*
chr1	19524052	19526058	2007	*
chr1	19528974	19530171	1198	*
chr1	19533786	19534505	720	*
chr1	19541716	19542607	892	*
chr1	19547499	19551591	4093	*
chr1	19552159	19553133	975	*
chr1	19558193	19562263	4071	*
chr1	19573724	19574363	640	*
chr1	19577524	19579970	2447	*
chr1	19592499	19593236	738	*
chr1	19646509	19647610	1102	*
chr1	19788390	19789755	1366	*
chr1	19790123	19791297	1175	*
chr1	19792273	19793282	1010	*
chr1	19805068	19807352	2285	*
chr1	19807871	19811380	3510	*
chr1	19811666	19814500	2835	*
chr1	19816856	19818335	1480	*
chr1	19822894	19823737	844	*
chr1	19844059	19846461	2403	*
chr1	19849140	19850186	1047	*
chr1	19874225	19875997	1773	*
chr1	19938720	19942394	3675	*
chr1	19945177	19947936	2760	*
chr1	19948602	19950659	2058	*
chr1	19957583	19958770	1188	*
chr1	19963281	19964018	738	*
chr1	19969063	19970720	1658	*
chr1	19972186	19975331	3146	*
chr1	19975820	19980960	5141	*
chr1	19987977	19995194	7218	*
chr1	19999607	20005481	5875	*
chr1	20011035	20012125	1091	*
chr1	20012330	20013160	831	*
chr1	20028887	20029628	742	*
chr1	20029723	20031600	1878	*
chr1	20038505	20042381	3877	*
chr1	20045773	20049217	3445	*
chr1	20055088	20057420	2333	*
chr1	20061509	20065876	4368	*
chr1	20074928	20075710	783	*
chr1	20076172	20077647	1476	*
chr1	20078667	20080814	2148	*
chr1	20081306	20083681	2376	*
chr1	20085266	20086543	1278	*
chr1	20089888	20094892	5005	*
chr1	20101538	20104277	2740	*
chr1	20137594	20138761	1168	*
chr1	20141911	20143425	1515	*
chr1	20154923	20155338	416	*
chr1	20155534	20157715	2182	*
chr1	20162567	20163489	923	*
chr1	20201284	20201706	423	*
chr1	20202235	20203796	1562	*
chr1	20211813	20214529	2717	*
chr1	20214623	20215122	500	*
chr1	20271309	20273578	2270	*
chr1	20276659	20278164	1506	*
chr1	20278369	20279342	974	*
chr1	20282982	20290503	7522	*
chr1	20303522	20304684	1163	*
chr1	20323869	20326568	2700	*
chr1	20332274	20337396	5123	*
chr1	20351028	20351963	936	*
chr1	20352268	20353070	803	*
chr1	20360441	20360693	253	*
chr1	20419646	20421773	2128	*
chr1	20436950	20437217	268	*
chr1	20437633	20439470	1838	*
chr1	20445864	20446754	891	*
chr1	20450002	20452053	2052	*
chr1	20455279	20456631	1353	*
chr1	20458189	20458883	695	*
chr1	20478119	20479225	1107	*
chr1	20481414	20483275	1862	*
chr1	20537051	20538164	1114	*
chr1	20561485	20563318	1834	*
chr1	20563736	20565485	1750	*
chr1	20592846	20594244	1399	*
chr1	20602808	20604732	1925	*
chr1	20607115	20609999	2885	*
chr1	20611809	20612678	870	*
chr1	20613090	20615342	2253	*
chr1	20615677	20616028	352	*
chr1	21032384	21033141	758	*
chr1	21034046	21034744	699	*
chr1	21188300	21189177	878	*
chr1	21281409	21282096	688	*
chr1	21283613	21284029	417	*
chr1	21284955	21285567	613	*
chr1	21342704	21343153	450	*
chr1	21349709	21350306	598	*
chr1	21375957	21376387	431	*
chr1	21391776	21393905	2130	*
chr1	21397618	21403981	6364	*
chr1	21404715	21406126	1412	*
chr1	21410890	21412820	1931	*
chr1	21418718	21420092	1375	*
chr1	21426516	21426967	452	*
chr1	21434352	21435509	1158	*
chr1	21456112	21458078	1967	*
chr1	21464363	21466723	2361	*
chr1	21471005	21472449	1445	*
chr1	21474865	21476765	1901	*
chr1	21476898	21477871	974	*
chr1	21490567	21491451	885	*
chr1	21491577	21493820	2244	*
chr1	21497711	21498793	1083	*
chr1	21499201	21502202	3002	*
chr1	21505501	21506875	1375	*
chr1	21516505	21517897	1393	*
chr1	21519917	21523930	4014	*
chr1	21524425	21526923	2499	*
chr1	21535824	21536734	911	*
chr1	21555827	21556955	1129	*
chr1	21557258	21558065	808	*
chr1	21571157	21571732	576	*
chr1	21572192	21572649	458	*
chr1	21797596	21799177	1582	*
chr1	21812300	21813053	754	*
chr1	21816437	21817659	1223	*
chr1	21836046	21837287	1242	*
chr1	21843733	21844064	332	*
chr1	21849271	21849734	464	*
chr1	21888303	21889921	1619	*
chr1	21896172	21896864	693	*
chr1	21905808	21906643	836	*
chr1	21909027	21911233	2207	*
chr1	21919079	21921507	2429	*
chr1	21925153	21926272	1120	*
chr1	21940529	21942358	1830	*
chr1	21944041	21944815	775	*
chr1	21948242	21950880	2639	*
chr1	21950941	21951531	591	*
chr1	21951951	21952514	564	*
chr1	21953444	21954046	603	*
chr1	21959773	21960956	1184	*
chr1	21971426	21971982	557	*
chr1	21982329	21983153	825	*
chr1	21989731	21990224	494	*
chr1	21997677	21998550	874	*
chr1	22002157	22003792	1636	*
chr1	22019011	22020297	1287	*
chr1	22041603	22046034	4432	*
chr1	22115258	22115721	464	*
chr1	22116087	22116901	815	*
chr1	22117300	22118989	1690	*
chr1	22119306	22119853	548	*
chr1	22122529	22126649	4121	*
chr1	22128093	22128462	370	*
chr1	22129231	22129821	591	*
chr1	22133131	22133962	832	*
chr1	22134355	22135761	1407	*
chr1	22137331	22141917	4587	*
chr1	22143904	22145221	1318	*
chr1	22146466	22148877	2412	*
chr1	22151637	22151951	315	*
chr1	22152670	22153414	745	*
chr1	22160405	22171519	11115	*
chr1	22177337	22177641	305	*
chr1	22184174	22184453	280	*
chr1	22185408	22187620	2213	*
chr1	22190177	22193228	3052	*
chr1	22193740	22199697	5958	*
chr1	22202776	22203442	667	*
chr1	22203955	22205239	1285	*
chr1	22213067	22214487	1421	*
chr1	22217230	22217912	683	*
chr1	22218507	22219622	1116	*
chr1	22220401	22221249	849	*
chr1	22226259	22226789	531	*
chr1	22228838	22230268	1431	*
chr1	22236733	22237540	808	*
chr1	22237569	22238919	1351	*
chr1	22239988	22240714	727	*
chr1	22260648	22261403	756	*
chr1	22261837	22262614	778	*
chr1	22262793	22263227	435	*
chr1	22269491	22269803	313	*
chr1	22281560	22284815	3256	*
chr1	22286215	22289520	3306	*
chr1	22289596	22291953	2358	*
chr1	22292310	22293669	1360	*
chr1	22295660	22296767	1108	*
chr1	22297616	22298667	1052	*
chr1	22317078	22318425	1348	*
chr1	22319834	22324358	4525	*
chr1	22324601	22325330	730	*
chr1	22325531	22328568	3038	*
chr1	22332374	22334234	1861	*
chr1	22339907	22340467	561	*
chr1	22345006	22346858	1853	*
chr1	22363979	22366690	2712	*
chr1	22370621	22373950	3330	*
chr1	22376340	22379107	2768	*
chr1	22384992	22386567	1576	*
chr1	22387921	22389379	1459	*
chr1	22390674	22393259	2586	*
chr1	22407123	22412275	5153	*
chr1	22412608	22415129	2522	*
chr1	22423595	22424539	945	*
chr1	22426150	22427329	1180	*
chr1	22431596	22433209	1614	*
chr1	22433592	22435287	1696	*
chr1	22442848	22443286	439	*
chr1	22443802	22444222	421	*
chr1	22474297	22475568	1272	*
chr1	22502171	22502983	813	*
chr1	22503329	22504130	802	*
chr1	22530975	22531601	627	*
chr1	22569155	22572611	3457	*
chr1	22575476	22576214	739	*
chr1	22604210	22606278	2069	*
chr1	22611030	22612096	1067	*
chr1	22630324	22631485	1162	*
chr1	22644873	22646767	1895	*
chr1	22659669	22660470	802	*
chr1	22665755	22667484	1730	*
chr1	22687675	22689676	2002	*
chr1	22690510	22692123	1614	*
chr1	22707696	22708752	1057	*
chr1	22718459	22720048	1590	*
chr1	22723693	22726327	2635	*
chr1	22726645	22728635	1991	*
chr1	22728944	22729385	442	*
chr1	22733476	22735250	1775	*
chr1	22743711	22744220	510	*
chr1	22744913	22747025	2113	*
chr1	22747911	22752450	4540	*
chr1	22752764	22753422	659	*
chr1	22753923	22754344	422	*
chr1	22763580	22765511	1932	*
chr1	22765601	22769377	3777	*
chr1	22772263	22774184	1922	*
chr1	22774340	22774618	279	*
chr1	22778475	22779230	756	*
chr1	22787492	22788070	579	*
chr1	22794882	22795748	867	*
chr1	22796054	22797293	1240	*
chr1	22820203	22822955	2753	*
chr1	22824814	22828010	3197	*
chr1	22830981	22834193	3213	*
chr1	22834792	22835815	1024	*
chr1	22836277	22836852	576	*
chr1	22847977	22850131	2155	*
chr1	22851379	22854186	2808	*
chr1	22855654	22856719	1066	*
chr1	22871039	22871893	855	*
chr1	22872102	22873905	1804	*
chr1	22878376	22879191	816	*
chr1	22879409	22879896	488	*
chr1	22892589	22894216	1628	*
chr1	22896483	22897852	1370	*
chr1	22898176	22898884	709	*
chr1	22899320	22905572	6253	*
chr1	22908294	22909863	1570	*
chr1	22912694	22913159	466	*
chr1	22913969	22914912	944	*
chr1	22914915	22916066	1152	*
chr1	22916070	22919580	3511	*
chr1	22920407	22923462	3056	*
chr1	22928279	22929066	788	*
chr1	22935574	22936962	1389	*
chr1	22941567	22944986	3420	*
chr1	22947557	22949368	1812	*
chr1	22957300	22959140	1841	*
chr1	22959144	22960097	954	*
chr1	22979066	22979681	616	*
chr1	22980396	22981066	671	*
chr1	22981856	22983041	1186	*
chr1	22984888	22985945	1058	*
chr1	22989099	22990265	1167	*
chr1	22993544	22997327	3784	*
chr1	23002243	23003077	835	*
chr1	23004451	23005984	1534	*
chr1	23006368	23007384	1017	*
chr1	23008986	23011372	2387	*
chr1	23012599	23014249	1651	*
chr1	23188191	23189056	866	*
chr1	23189695	23190880	1186	*
chr1	23194169	23196317	2149	*
chr1	23199895	23200161	267	*
chr1	23210731	23211823	1093	*
chr1	23211853	23212280	428	*
chr1	23213787	23216102	2316	*
chr1	23220734	23221764	1031	*
chr1	23222322	23222969	648	*
chr1	23223476	23224913	1438	*
chr1	23233412	23234163	752	*
chr1	23241990	23242467	478	*
chr1	23242825	23245036	2212	*
chr1	23253948	23256589	2642	*
chr1	23262727	23264141	1415	*
chr1	23265015	23267447	2433	*
chr1	23274324	23275223	900	*
chr1	23380721	23381825	1105	*
chr1	23383558	23387121	3564	*
chr1	23387515	23390838	3324	*
chr1	23394758	23395729	972	*
chr1	23419550	23421251	1702	*
chr1	23428528	23430786	2259	*
chr1	23431155	23431979	825	*
chr1	23434803	23435969	1167	*
chr1	23447846	23449988	2143	*
chr1	23455510	23457814	2305	*
chr1	23465380	23467409	2030	*
chr1	23472177	23473640	1464	*
chr1	23505552	23505930	379	*
chr1	23506287	23506856	570	*
chr1	23518287	23521178	2892	*
chr1	23526829	23528711	1883	*
chr1	23556601	23557652	1052	*
chr1	23564854	23566389	1536	*
chr1	23573359	23575593	2235	*
chr1	23575881	23578256	2376	*
chr1	23584573	23587439	2867	*
chr1	23605585	23607463	1879	*
chr1	23609757	23610664	908	*
chr1	23643917	23646818	2902	*
chr1	23648926	23649662	737	*
chr1	23650049	23651311	1263	*
chr1	23671849	23676271	4423	*
chr1	23727338	23728759	1422	*
chr1	23811877	23812598	722	*
chr1	23834084	23835250	1167	*
chr1	23840420	23841152	733	*
chr1	23887271	23888947	1677	*
chr1	23932639	23933785	1147	*
chr1	24003103	24003647	545	*
chr1	24020692	24021528	837	*
chr1	24022079	24022973	895	*
chr1	24034967	24035888	922	*
chr1	24036325	24037016	692	*
chr1	24037508	24039698	2191	*
chr1	24043056	24043737	682	*
chr1	24054606	24057423	2818	*
chr1	24057873	24058547	675	*
chr1	24059368	24060072	705	*
chr1	24063911	24066212	2302	*
chr1	24072747	24073560	814	*
chr1	24077237	24080670	3434	*
chr1	24081591	24082109	519	*
chr1	24082547	24086429	3883	*
chr1	24087342	24089130	1789	*
chr1	24098287	24099985	1699	*
chr1	24123414	24129841	6428	*
chr1	24133720	24136491	2772	*
chr1	24140722	24142828	2107	*
chr1	24143267	24145127	1861	*
chr1	24145201	24148898	3698	*
chr1	24153294	24156208	2915	*
chr1	24159032	24162548	3517	*
chr1	24163781	24166023	2243	*
chr1	24167240	24167768	529	*
chr1	24171234	24177149	5916	*
chr1	24177192	24179732	2541	*
chr1	24183024	24184005	982	*
chr1	24184431	24185887	1457	*
chr1	24189350	24191823	2474	*
chr1	24197247	24198004	758	*
chr1	24223403	24226007	2605	*
chr1	24226682	24230909	4228	*
chr1	24231240	24231834	595	*
chr1	24240277	24241254	978	*
chr1	24249073	24255347	6275	*
chr1	24257519	24258648	1130	*
chr1	24259660	24265887	6228	*
chr1	24266374	24267587	1214	*
chr1	24292067	24292604	538	*
chr1	24308369	24311482	3114	*
chr1	24320640	24321690	1051	*
chr1	24331062	24331573	512	*
chr1	24363927	24365114	1188	*
chr1	24470607	24471159	553	*
chr1	24482910	24483435	526	*
chr1	24486854	24489020	2167	*
chr1	24498854	24499346	493	*
chr1	24511549	24515946	4398	*
chr1	24530606	24532328	1723	*
chr1	24532441	24533897	1457	*
chr1	24536671	24537620	950	*
chr1	24539439	24541443	2005	*
chr1	24545509	24546265	757	*
chr1	24566600	24567571	972	*
chr1	24580811	24582846	2036	*
chr1	24603392	24604378	987	*
chr1	24607201	24609645	2445	*
chr1	24699782	24700977	1196	*
chr1	24712729	24713643	915	*
chr1	24722642	24724077	1436	*
chr1	24726178	24728868	2691	*
chr1	24731842	24733147	1306	*
chr1	24773777	24774731	955	*
chr1	24792342	24794384	2043	*
chr1	24817334	24818649	1316	*
chr1	24855114	24856756	1643	*
chr1	24865380	24866686	1307	*
chr1	24878167	24880368	2202	*
chr1	24894829	24896417	1589	*
chr1	24937166	24939541	2376	*
chr1	24954207	24956037	1831	*
chr1	24985428	24988022	2595	*
chr1	25009569	25010418	850	*
chr1	25015089	25016189	1101	*
chr1	25051197	25052100	904	*
chr1	25057165	25058550	1386	*
chr1	25069727	25070729	1003	*
chr1	25072824	25073795	972	*
chr1	25091111	25091677	567	*
chr1	25096298	25100374	4077	*
chr1	25107517	25107998	482	*
chr1	25109481	25114480	5000	*
chr1	25118115	25119138	1024	*
chr1	25143352	25144432	1081	*
chr1	25172779	25174940	2162	*
chr1	25190694	25191555	862	*
chr1	25377067	25378756	1690	*
chr1	25381602	25385309	3708	*
chr1	25399890	25401254	1365	*
chr1	25411624	25412478	855	*
chr1	25424241	25425333	1093	*
chr1	25532130	25533316	1187	*
chr1	25533817	25534367	551	*
chr1	25551299	25553676	2378	*
chr1	25558511	25560200	1690	*
chr1	25560555	25561661	1107	*
chr1	25565560	25566426	867	*
chr1	25578103	25579821	1719	*
chr1	25580159	25581020	862	*
chr1	25587303	25588021	719	*
chr1	25590241	25591628	1388	*
chr1	25593385	25594616	1232	*
chr1	25595619	25596784	1166	*
chr1	25606058	25606644	587	*
chr1	25609776	25611044	1269	*
chr1	25613370	25615956	2587	*
chr1	25618647	25624497	5851	*
chr1	25630789	25634572	3784	*
chr1	25640881	25643172	2292	*
chr1	25643735	25644365	631	*
chr1	25645002	25647282	2281	*
chr1	25649889	25656711	6823	*
chr1	25658944	25660332	1389	*
chr1	25660657	25662988	2332	*
chr1	25663431	25667329	3899	*
chr1	25667583	25668326	744	*
chr1	25668945	25672716	3772	*
chr1	25672722	25679459	6738	*
chr1	25679670	25679831	162	*
chr1	25680301	25681030	730	*
chr1	25681333	25683834	2502	*
chr1	25684236	25695033	10798	*
chr1	25698450	25699201	752	*
chr1	25699419	25704052	4634	*
chr1	25706156	25717528	11373	*
chr1	25720819	25727841	7023	*
chr1	25727956	25729177	1222	*
chr1	25729702	25740401	10700	*
chr1	25740810	25746365	5556	*
chr1	25747356	25761961	14606	*
chr1	25762599	25763334	736	*
chr1	25763619	25767140	3522	*
chr1	25770247	25774694	4448	*
chr1	25774905	25777937	3033	*
chr1	25778395	25783747	5353	*
chr1	25783904	25784673	770	*
chr1	25788460	25795342	6883	*
chr1	25841920	25843058	1139	*
chr1	25843394	25844398	1005	*
chr1	25845770	25846172	403	*
chr1	25853995	25855691	1697	*
chr1	25870860	25872373	1514	*
chr1	25877474	25878246	773	*
chr1	25878788	25881372	2585	*
chr1	25881533	25882976	1444	*
chr1	25885548	25886300	753	*
chr1	25890356	25894228	3873	*
chr1	25896422	25904290	7869	*
chr1	25910016	25910304	289	*
chr1	25914925	25916598	1674	*
chr1	25919690	25920641	952	*
chr1	25927698	25928538	841	*
chr1	25930310	25931838	1529	*
chr1	25936372	25937951	1580	*
chr1	25941894	25942447	554	*
chr1	25942934	25946785	3852	*
chr1	25951670	25952316	647	*
chr1	25985875	25986632	758	*
chr1	26001221	26001777	557	*
chr1	26012804	26013416	613	*
chr1	26013787	26015121	1335	*
chr1	26019089	26020176	1088	*
chr1	26039704	26042397	2694	*
chr1	26055618	26058908	3291	*
chr1	26064699	26065244	546	*
chr1	26069612	26070990	1379	*
chr1	26084771	26085443	673	*
chr1	26096221	26098360	2140	*
chr1	26128911	26130244	1334	*
chr1	26148437	26151115	2679	*
chr1	26198535	26199164	630	*
chr1	26313869	26315481	1613	*
chr1	26362065	26362783	719	*
chr1	26371254	26372897	1644	*
chr1	26387837	26388905	1069	*
chr1	26389050	26389739	690	*
chr1	26402946	26405129	2184	*
chr1	26506159	26506897	739	*
chr1	26516588	26519912	3325	*
chr1	26530960	26533769	2810	*
chr1	26534970	26535441	472	*
chr1	26536328	26536765	438	*
chr1	26543603	26544573	971	*
chr1	26548714	26550081	1368	*
chr1	26559618	26561517	1900	*
chr1	26562047	26562585	539	*
chr1	26562910	26563659	750	*
chr1	26564207	26565038	832	*
chr1	26565351	26566057	707	*
chr1	26572474	26572943	470	*
chr1	26578320	26579350	1031	*
chr1	26583178	26584189	1012	*
chr1	26617231	26618144	914	*
chr1	26629244	26629725	482	*
chr1	26630175	26631046	872	*
chr1	26639243	26639912	670	*
chr1	26811046	26813339	2294	*
chr1	26908962	26909332	371	*
chr1	26958729	26959198	470	*
chr1	26969174	26969920	747	*
chr1	27018332	27019190	859	*
chr1	27019705	27020084	380	*
chr1	27035032	27036105	1074	*
chr1	27040351	27040999	649	*
chr1	27054352	27054780	429	*
chr1	27057553	27058386	834	*
chr1	27070091	27070626	536	*
chr1	27071426	27072601	1176	*
chr1	27073128	27075950	2823	*
chr1	27123995	27124582	588	*
chr1	27133842	27136228	2387	*
chr1	27144153	27144500	348	*
chr1	27147587	27149326	1740	*
chr1	27157609	27160281	2673	*
chr1	27164955	27165362	408	*
chr1	27173288	27173908	621	*
chr1	27176145	27176920	776	*
chr1	27177433	27179335	1903	*
chr1	27183058	27185975	2918	*
chr1	27199862	27201636	1775	*
chr1	27202468	27204587	2120	*
chr1	27205182	27207266	2085	*
chr1	27211739	27212857	1119	*
chr1	27213080	27214499	1420	*
chr1	27221271	27223377	2107	*
chr1	27225985	27227109	1125	*
chr1	27230896	27232268	1373	*
chr1	27354120	27355933	1814	*
chr1	27407027	27407815	789	*
chr1	27476463	27477567	1105	*
chr1	27621249	27621627	379	*
chr1	27627669	27628044	376	*
chr1	27639867	27640412	546	*
chr1	27640808	27641314	507	*
chr1	27678270	27678699	430	*
chr1	27682776	27684676	1901	*
chr1	27687185	27688446	1262	*
chr1	27688754	27690011	1258	*
chr1	27692671	27694443	1773	*
chr1	27697229	27699280	2052	*
chr1	27711684	27714749	3066	*
chr1	27721660	27722507	848	*
chr1	27863732	27864737	1006	*
chr1	27938195	27939399	1205	*
chr1	27947953	27950492	2540	*
chr1	27953334	27956690	3357	*
chr1	28101355	28102539	1185	*
chr1	28105802	28109343	3542	*
chr1	28110070	28111710	1641	*
chr1	28118926	28121237	2312	*
chr1	28129374	28129647	274	*
chr1	28129961	28130936	976	*
chr1	28134742	28135521	780	*
chr1	28135986	28138533	2548	*
chr1	28138859	28139737	879	*
chr1	28140155	28140517	363	*
chr1	28156390	28157345	956	*
chr1	28159289	28160150	862	*
chr1	28160453	28161405	953	*
chr1	28164005	28164785	781	*
chr1	28194432	28194980	549	*
chr1	28261379	28262432	1054	*
chr1	28262787	28264760	1974	*
chr1	28265144	28267186	2043	*
chr1	28269874	28270469	596	*
chr1	28270771	28271630	860	*
chr1	28275866	28276448	583	*
chr1	28277041	28280694	3654	*
chr1	28281597	28284389	2793	*
chr1	28292822	28294490	1669	*
chr1	28313993	28314504	512	*
chr1	28353945	28354353	409	*
chr1	28392692	28394008	1317	*
chr1	28404936	28405586	651	*
chr1	28405995	28407155	1161	*
chr1	28411837	28413737	1901	*
chr1	28416649	28416817	169	*
chr1	28417344	28418347	1004	*
chr1	28428077	28430588	2512	*
chr1	28431287	28432153	867	*
chr1	28445750	28446757	1008	*
chr1	28447652	28448268	617	*
chr1	28451841	28454170	2330	*
chr1	28455569	28457808	2240	*
chr1	28458621	28459253	633	*
chr1	28462625	28463887	1263	*
chr1	28468100	28470374	2275	*
chr1	28538497	28539228	732	*
chr1	28584602	28585334	733	*
chr1	28586599	28591869	5271	*
chr1	28656187	28657906	1720	*
chr1	28804119	28804865	747	*
chr1	28884003	28884944	942	*
chr1	28888996	28891903	2908	*
chr1	28892209	28892616	408	*
chr1	28892877	28892963	87	*
chr1	28893082	28900259	7178	*
chr1	28900657	28901079	423	*
chr1	28901365	28905185	3821	*
chr1	28905958	28906758	801	*
chr1	28907426	28908156	731	*
chr1	28908695	28909016	322	*
chr1	28909226	28912943	3718	*
chr1	28917480	28920178	2699	*
chr1	28920437	28921598	1162	*
chr1	28924579	28924922	344	*
chr1	28925458	28927499	2042	*
chr1	28927783	28928385	603	*
chr1	28928578	28929377	800	*
chr1	28932723	28935234	2512	*
chr1	28936753	28941648	4896	*
chr1	28942029	28943258	1230	*
chr1	28943588	28944382	795	*
chr1	28945163	28947071	1909	*
chr1	28948815	28949315	501	*
chr1	28950522	28950922	401	*
chr1	28951516	28954603	3088	*
chr1	28954682	28958547	3866	*
chr1	28958946	28959746	801	*
chr1	28960207	28960711	505	*
chr1	28961221	28962066	846	*
chr1	28962155	28964126	1972	*
chr1	28964326	28964582	257	*
chr1	28964657	28970928	6272	*
chr1	28971471	28971895	425	*
chr1	28973390	28975740	2351	*
chr1	28976048	28977542	1495	*
chr1	28978703	28982238	3536	*
chr1	28984121	28985077	957	*
chr1	28985293	28987712	2420	*
chr1	28988532	28988908	377	*
chr1	28989299	28989422	124	*
chr1	28989771	28990858	1088	*
chr1	28995960	28997461	1502	*
chr1	28998479	28999169	691	*
chr1	29001073	29004099	3027	*
chr1	29007258	29007556	299	*
chr1	29008440	29009243	804	*
chr1	29012233	29014533	2301	*
chr1	29014659	29015217	559	*
chr1	29017232	29017809	578	*
chr1	29020597	29021574	978	*
chr1	29024773	29027996	3224	*
chr1	29028083	29030883	2801	*
chr1	29031039	29033061	2023	*
chr1	29037667	29038252	586	*
chr1	29038366	29039466	1101	*
chr1	29048197	29050774	2578	*
chr1	29051295	29055576	4282	*
chr1	29056557	29057084	528	*
chr1	29059726	29061421	1696	*
chr1	29064279	29065844	1566	*
chr1	29066292	29066967	676	*
chr1	29067707	29073004	5298	*
chr1	29073225	29078891	5667	*
chr1	29081634	29085241	3608	*
chr1	29085334	29086172	839	*
chr1	29086604	29087048	445	*
chr1	29087233	29087915	683	*
chr1	29094938	29099036	4099	*
chr1	29108785	29110400	1616	*
chr1	29110713	29110985	273	*
chr1	29115636	29120406	4771	*
chr1	29120446	29120978	533	*
chr1	29125719	29126896	1178	*
chr1	29127292	29131016	3725	*
chr1	29232766	29233979	1214	*
chr1	29242514	29243049	536	*
chr1	29252922	29255568	2647	*
chr1	29261554	29262485	932	*
chr1	29265393	29267418	2026	*
chr1	29273516	29275875	2360	*
chr1	29280383	29282602	2220	*
chr1	29284636	29287485	2850	*
chr1	29289283	29291131	1849	*
chr1	29291974	29293034	1061	*
chr1	29296939	29301431	4493	*
chr1	29304997	29305856	860	*
chr1	29309609	29310480	872	*
chr1	29311011	29317244	6234	*
chr1	29317501	29318293	793	*
chr1	29319772	29320507	736	*
chr1	29329510	29331693	2184	*
chr1	29335444	29339595	4152	*
chr1	29345608	29345914	307	*
chr1	29346708	29350503	3796	*
chr1	29351811	29352730	920	*
chr1	29361368	29364209	2842	*
chr1	29366321	29368322	2002	*
chr1	29369932	29371715	1784	*
chr1	29385188	29386549	1362	*
chr1	29403201	29408108	4908	*
chr1	29417819	29418293	475	*
chr1	29422026	29424512	2487	*
chr1	29424637	29426294	1658	*
chr1	29428520	29437902	9383	*
chr1	29441807	29442706	900	*
chr1	29443082	29443459	378	*
chr1	29443713	29444455	743	*
chr1	29444772	29445224	453	*
chr1	29467127	29470134	3008	*
chr1	29475847	29477185	1339	*
chr1	29480293	29485522	5230	*
chr1	29499579	29500295	717	*
chr1	29500939	29505537	4599	*
chr1	29505906	29507048	1143	*
chr1	29507148	29510943	3796	*
chr1	29525829	29527008	1180	*
chr1	29542080	29546570	4491	*
chr1	29546935	29548275	1341	*
chr1	29559504	29561110	1607	*
chr1	29570745	29576615	5871	*
chr1	29579603	29580096	494	*
chr1	29580157	29582771	2615	*
chr1	29583108	29583925	818	*
chr1	29586758	29589815	3058	*
chr1	29595247	29597052	1806	*
chr1	29598593	29610036	11444	*
chr1	29613253	29615926	2674	*
chr1	29618371	29619581	1211	*
chr1	29620390	29620594	205	*
chr1	29621186	29626723	5538	*
chr1	29627645	29628092	448	*
chr1	29635534	29637078	1545	*
chr1	29639616	29640331	716	*
chr1	29640703	29641400	698	*
chr1	29663501	29667135	3635	*
chr1	29670949	29671506	558	*
chr1	29675784	29676612	829	*
chr1	29677186	29677731	546	*
chr1	29683100	29684471	1372	*
chr1	29690833	29692788	1956	*
chr1	29694157	29694784	628	*
chr1	29695725	29695972	248	*
chr1	29697659	29698511	853	*
chr1	29698594	29700313	1720	*
chr1	29700614	29702896	2283	*
chr1	29708385	29709321	937	*
chr1	29709337	29711110	1774	*
chr1	29719462	29720415	954	*
chr1	29726143	29727112	970	*
chr1	29731238	29733477	2240	*
chr1	29733554	29734002	449	*
chr1	29736368	29737972	1605	*
chr1	29740143	29741022	880	*
chr1	29746258	29747671	1414	*
chr1	29756472	29756784	313	*
chr1	29759412	29762233	2822	*
chr1	29782457	29783288	832	*
chr1	29809090	29810125	1036	*
chr1	29822495	29823278	784	*
chr1	29839062	29839831	770	*
chr1	29852556	29853641	1086	*
chr1	29862648	29865049	2402	*
chr1	29866917	29869351	2435	*
chr1	29875188	29876207	1020	*
chr1	29894456	29895097	642	*
chr1	29897578	29898758	1181	*
chr1	29906636	29907310	675	*
chr1	29914223	29915382	1160	*
chr1	29923507	29924455	949	*
chr1	29925181	29925759	579	*
chr1	29927992	29929183	1192	*
chr1	29929390	29930051	662	*
chr1	29950421	29951750	1330	*
chr1	29953968	29958111	4144	*
chr1	29961953	29962735	783	*
chr1	29964647	29965118	472	*
chr1	29965522	29966057	536	*
chr1	29966908	29969171	2264	*
chr1	29991743	29992564	822	*
chr1	30000093	30001526	1434	*
chr1	30004326	30007132	2807	*
chr1	30013842	30015756	1915	*
chr1	30028934	30030321	1388	*
chr1	30042430	30043952	1523	*
chr1	30045054	30045554	501	*
chr1	30049598	30052387	2790	*
chr1	30056331	30057196	866	*
chr1	30057561	30060159	2599	*
chr1	30061495	30066013	4519	*
chr1	30068664	30070702	2039	*
chr1	30072536	30074178	1643	*
chr1	30076197	30081669	5473	*
chr1	30084094	30084659	566	*
chr1	30098448	30100796	2349	*
chr1	30119995	30121029	1035	*
chr1	30123439	30123936	498	*
chr1	30128032	30129265	1234	*
chr1	30139759	30140465	707	*
chr1	30140707	30144734	4028	*
chr1	30147047	30154670	7624	*
chr1	30160087	30161617	1531	*
chr1	30162211	30165053	2843	*
chr1	30170199	30170824	626	*
chr1	30171678	30175932	4255	*
chr1	30180980	30181450	471	*
chr1	30182033	30182450	418	*
chr1	30220398	30223894	3497	*
chr1	30233172	30241005	7834	*
chr1	30244451	30246439	1989	*
chr1	30253346	30254034	689	*
chr1	30264895	30265789	895	*
chr1	30266293	30269326	3034	*
chr1	30274534	30275790	1257	*
chr1	30278037	30284799	6763	*
chr1	30287596	30289339	1744	*
chr1	30291072	30292071	1000	*
chr1	30295454	30295725	272	*
chr1	30299736	30301128	1393	*
chr1	30301439	30301735	297	*
chr1	30306591	30308500	1910	*
chr1	30309457	30309850	394	*
chr1	30313490	30314862	1373	*
chr1	30331243	30332311	1069	*
chr1	30334337	30335688	1352	*
chr1	30350999	30352637	1639	*
chr1	30355193	30358707	3515	*
chr1	30362227	30365380	3154	*
chr1	30389245	30389496	252	*
chr1	30395809	30397865	2057	*
chr1	30399103	30401340	2238	*
chr1	30410912	30412754	1843	*
chr1	30413030	30414028	999	*
chr1	30418347	30419963	1617	*
chr1	30420736	30421320	585	*
chr1	30421638	30423131	1494	*
chr1	30425942	30426361	420	*
chr1	30434573	30435663	1091	*
chr1	30448990	30449975	986	*
chr1	30460885	30462842	1958	*
chr1	30471361	30474766	3406	*
chr1	30503511	30504858	1348	*
chr1	30522831	30523794	964	*
chr1	30533533	30534533	1001	*
chr1	30535424	30538185	2762	*
chr1	30540157	30544702	4546	*
chr1	30549722	30550713	992	*
chr1	30551015	30556564	5550	*
chr1	30572055	30577405	5351	*
chr1	30585486	30586869	1384	*
chr1	30589071	30591324	2254	*
chr1	30599189	30600727	1539	*
chr1	30603758	30604381	624	*
chr1	30611210	30616835	5626	*
chr1	30617924	30621507	3584	*
chr1	30625572	30627280	1709	*
chr1	30629754	30635185	5432	*
chr1	30639037	30639644	608	*
chr1	30645805	30647644	1840	*
chr1	30652677	30653267	591	*
chr1	30669215	30670418	1204	*
chr1	30671034	30671677	644	*
chr1	30705622	30706411	790	*
chr1	30716018	30717137	1120	*
chr1	30724396	30724801	406	*
chr1	30737234	30737856	623	*
chr1	30738160	30739920	1761	*
chr1	30740914	30741436	523	*
chr1	30742356	30743531	1176	*
chr1	30743843	30744930	1088	*
chr1	30745597	30746366	770	*
chr1	30749030	30750563	1534	*
chr1	30752441	30757102	4662	*
chr1	30768348	30768953	606	*
chr1	30790722	30791148	427	*
[truncated: 150,058 more rows]

## Sheet: TableS12b.HC_CH-DMRs
Table S12b. CH-DMRs identified among neuronal samples isolated from the two hippocampus tissue groups.
chr	start	end	width	strand
chr1	894119	903078	8960	*
chr1	909813	920210	10398	*
chr1	1092692	1097004	4313	*
chr1	1102498	1106978	4481	*
chr1	1129351	1132071	2721	*
chr1	1582129	1583811	1683	*
chr1	1949190	1952270	3081	*
chr1	1995609	2000618	5010	*
chr1	2006922	2009724	2803	*
chr1	2011890	2018093	6204	*
chr1	2026416	2028603	2188	*
chr1	2056971	2059558	2588	*
chr1	2421092	2422845	1754	*
chr1	2423696	2427012	3317	*
chr1	2569230	2571518	2289	*
chr1	2623702	2625812	2111	*
chr1	2815652	2818154	2503	*
chr1	2928651	2931047	2397	*
chr1	3078320	3081133	2814	*
chr1	3088081	3098495	10415	*
chr1	3099610	3104455	4846	*
chr1	3122601	3134492	11892	*
chr1	3159024	3162612	3589	*
chr1	3196134	3210698	14565	*
chr1	3213753	3235725	21973	*
chr1	3243737	3246159	2423	*
chr1	3265423	3268932	3510	*
chr1	3272073	3276249	4177	*
chr1	3279930	3282734	2805	*
chr1	3301504	3303820	2317	*
chr1	3304272	3310657	6386	*
chr1	3316607	3320771	4165	*
chr1	3348222	3360950	12729	*
chr1	3385443	3390069	4627	*
chr1	3394637	3408389	13753	*
chr1	3418032	3424569	6538	*
chr1	3440959	3444539	3581	*
chr1	3457812	3460487	2676	*
chr1	3506984	3509162	2179	*
chr1	3533750	3536366	2617	*
chr1	3547780	3560580	12801	*
chr1	3561588	3563968	2381	*
chr1	3593367	3602839	9473	*
chr1	3612887	3618176	5290	*
chr1	3665056	3667556	2501	*
chr1	3676668	3678764	2097	*
chr1	3691545	3693737	2193	*
chr1	3714221	3723559	9339	*
chr1	3763785	3766104	2320	*
chr1	3905334	3907194	1861	*
chr1	3915032	3919742	4711	*
chr1	3920652	3923721	3070	*
chr1	3924825	3933988	9164	*
chr1	3942875	3949339	6465	*
chr1	3950487	3954172	3686	*
chr1	3958049	3960272	2224	*
chr1	3963139	3965804	2666	*
chr1	3968244	3972667	4424	*
chr1	3974385	3976782	2398	*
chr1	3979135	3983910	4776	*
chr1	3992397	3995304	2908	*
chr1	4009151	4012418	3268	*
chr1	4023170	4025625	2456	*
chr1	4025911	4029689	3779	*
chr1	4043113	4058759	15647	*
chr1	4072063	4077316	5254	*
chr1	4077664	4080539	2876	*
chr1	4081204	4090361	9158	*
chr1	4091099	4094169	3071	*
chr1	4119214	4132627	13414	*
chr1	4133598	4135632	2035	*
chr1	4137233	4139664	2432	*
chr1	4142459	4144996	2538	*
chr1	4147075	4164805	17731	*
chr1	4174875	4177512	2638	*
chr1	4211006	4215684	4679	*
chr1	4217732	4226230	8499	*
chr1	4252657	4256129	3473	*
chr1	4265889	4268327	2439	*
chr1	4292560	4294741	2182	*
chr1	4301208	4302905	1698	*
chr1	4306212	4309237	3026	*
chr1	4317643	4321866	4224	*
chr1	4342609	4346355	3747	*
chr1	4349391	4352013	2623	*
chr1	4353864	4363959	10096	*
chr1	4366216	4368766	2551	*
chr1	4388851	4390924	2074	*
chr1	4395291	4397864	2574	*
chr1	4398721	4400791	2071	*
chr1	4402721	4408385	5665	*
chr1	4417098	4419701	2604	*
chr1	4429991	4434300	4310	*
chr1	4434735	4443875	9141	*
chr1	4445729	4451344	5616	*
chr1	4454188	4472778	18591	*
chr1	4492916	4494576	1661	*
chr1	4497211	4500734	3524	*
chr1	4504038	4507751	3714	*
chr1	4516330	4519134	2805	*
chr1	4522365	4527790	5426	*
chr1	4560299	4564484	4186	*
chr1	4588113	4596501	8389	*
chr1	4611549	4618280	6732	*
chr1	4619966	4632444	12479	*
chr1	4636183	4646957	10775	*
chr1	4648935	4651173	2239	*
chr1	4668153	4671962	3810	*
chr1	4729862	4732376	2515	*
chr1	4822571	4838147	15577	*
chr1	4841105	4847638	6534	*
chr1	4853257	4855951	2695	*
chr1	4869765	4874582	4818	*
chr1	4895459	4902640	7182	*
chr1	4905578	4918042	12465	*
chr1	4922632	4926681	4050	*
chr1	4931181	4938162	6982	*
chr1	4961776	4964502	2727	*
chr1	4968982	4975981	7000	*
chr1	4976704	4991747	15044	*
chr1	4996814	4999782	2969	*
chr1	5002596	5008172	5577	*
chr1	5013818	5016621	2804	*
chr1	5016933	5021522	4590	*
chr1	5033129	5038883	5755	*
chr1	5084600	5087905	3306	*
chr1	5099499	5101590	2092	*
chr1	5103703	5106782	3080	*
chr1	5116859	5120453	3595	*
chr1	5125709	5127866	2158	*
chr1	5138748	5141947	3200	*
chr1	5145657	5150713	5057	*
chr1	5152377	5156487	4111	*
chr1	5165336	5168139	2804	*
chr1	5172047	5175330	3284	*
chr1	5176602	5178998	2397	*
chr1	5184822	5187890	3069	*
chr1	5191394	5197202	5809	*
chr1	5197573	5205914	8342	*
chr1	5217069	5219814	2746	*
chr1	5223523	5228479	4957	*
chr1	5230575	5238302	7728	*
chr1	5251311	5255454	4144	*
chr1	5266453	5281582	15130	*
chr1	5286661	5289586	2926	*
chr1	5295680	5299259	3580	*
chr1	5305569	5315968	10400	*
chr1	5323772	5326860	3089	*
chr1	5328308	5330606	2299	*
chr1	5336018	5351840	15823	*
chr1	5359724	5366300	6577	*
chr1	5368799	5371792	2994	*
chr1	5372624	5386867	14244	*
chr1	5392778	5394917	2140	*
chr1	5399525	5424009	24485	*
chr1	5427143	5438129	10987	*
chr1	5440691	5462013	21323	*
chr1	5468652	5485763	17112	*
chr1	5487800	5497084	9285	*
chr1	5503938	5511619	7682	*
chr1	5520347	5522929	2583	*
chr1	5524493	5528077	3585	*
chr1	5552436	5555955	3520	*
chr1	5574588	5576651	2064	*
chr1	5577811	5585652	7842	*
chr1	5594079	5596177	2099	*
chr1	5597478	5604470	6993	*
chr1	5615903	5632298	16396	*
chr1	5634776	5646899	12124	*
chr1	5647560	5650646	3087	*
chr1	5657445	5669277	11833	*
chr1	5680168	5686096	5929	*
chr1	5706968	5710248	3281	*
chr1	5717745	5736074	18330	*
chr1	5740005	5742118	2114	*
chr1	5760759	5763014	2256	*
chr1	5763987	5783563	19577	*
chr1	5786018	5788665	2648	*
chr1	5791148	5799823	8676	*
chr1	5804518	5807378	2861	*
chr1	5813258	5823922	10665	*
chr1	5836540	5852526	15987	*
chr1	5857392	5863199	5808	*
chr1	5890058	5892903	2846	*
chr1	5894997	5904377	9381	*
chr1	5908918	5913790	4873	*
chr1	5919486	5929692	10207	*
chr1	5933981	5937274	3294	*
chr1	5970665	5975204	4540	*
chr1	6053967	6064459	10493	*
chr1	6066421	6068350	1930	*
chr1	6068801	6071172	2372	*
chr1	6238178	6239628	1451	*
chr1	6410255	6413249	2995	*
chr1	6420574	6423117	2544	*
chr1	6425451	6435923	10473	*
chr1	6456513	6468483	11971	*
chr1	6476088	6485073	8986	*
chr1	6506311	6520208	13898	*
chr1	6573241	6577803	4563	*
chr1	6660385	6663026	2642	*
chr1	6683993	6689257	5265	*
chr1	6706182	6708104	1923	*
chr1	6716367	6719664	3298	*
chr1	6729298	6731629	2332	*
chr1	6770890	6774121	3232	*
chr1	6778905	6783293	4389	*
chr1	6788621	6792581	3961	*
chr1	6804206	6835622	31417	*
chr1	6837354	6839355	2002	*
chr1	6841843	6852710	10868	*
chr1	6854345	6884910	30566	*
chr1	6885703	6889955	4253	*
chr1	6900301	6904448	4148	*
chr1	6908064	6913325	5262	*
chr1	6919531	6923850	4320	*
chr1	6926912	6929313	2402	*
chr1	6929740	6931202	1463	*
chr1	6942290	6945310	3021	*
chr1	6955134	6957246	2113	*
chr1	6966163	6983828	17666	*
chr1	6994646	6999237	4592	*
chr1	7010123	7013188	3066	*
chr1	7015539	7017919	2381	*
chr1	7018613	7021356	2744	*
chr1	7034194	7037728	3535	*
chr1	7039831	7057851	18021	*
chr1	7061488	7076722	15235	*
chr1	7079285	7084325	5041	*
chr1	7085544	7095346	9803	*
chr1	7097707	7100102	2396	*
chr1	7101262	7106004	4743	*
chr1	7107628	7112451	4824	*
chr1	7117370	7121064	3695	*
chr1	7123227	7147547	24321	*
chr1	7148215	7156529	8315	*
chr1	7159356	7179357	20002	*
chr1	7188312	7192578	4267	*
chr1	7193405	7199644	6240	*
chr1	7209283	7211778	2496	*
chr1	7219952	7223717	3766	*
chr1	7225138	7227421	2284	*
chr1	7231606	7240448	8843	*
chr1	7244118	7262270	18153	*
chr1	7267543	7270428	2886	*
chr1	7279041	7290471	11431	*
chr1	7293743	7296333	2591	*
chr1	7300410	7305903	5494	*
chr1	7311686	7321867	10182	*
chr1	7328302	7332490	4189	*
chr1	7338183	7340716	2534	*
chr1	7342063	7382776	40714	*
chr1	7383495	7392843	9349	*
chr1	7400688	7410881	10194	*
chr1	7418540	7429942	11403	*
chr1	7430630	7456794	26165	*
chr1	7457203	7488887	31685	*
chr1	7494885	7497086	2202	*
chr1	7500196	7505045	4850	*
chr1	7507211	7520133	12923	*
chr1	7520274	7533969	13696	*
chr1	7535167	7548908	13742	*
chr1	7550319	7563097	12779	*
chr1	7572225	7574051	1827	*
chr1	7576601	7579278	2678	*
chr1	7580742	7593123	12382	*
chr1	7596324	7607338	11015	*
chr1	7607834	7639633	31800	*
chr1	7640583	7654852	14270	*
chr1	7655390	7658998	3609	*
chr1	7682677	7692184	9508	*
chr1	7726024	7728051	2028	*
chr1	7823249	7825330	2082	*
chr1	7846451	7849599	3149	*
chr1	7857221	7859698	2478	*
chr1	7868274	7871745	3472	*
chr1	7892663	7895782	3120	*
chr1	7925649	7928013	2365	*
chr1	7934572	7936817	2246	*
chr1	7938630	7941310	2681	*
chr1	7945070	7947383	2314	*
chr1	8003350	8005427	2078	*
chr1	8063108	8067585	4478	*
chr1	8074670	8079090	4421	*
chr1	8103997	8106418	2422	*
chr1	8112997	8115742	2746	*
chr1	8119487	8121722	2236	*
chr1	8131364	8134952	3589	*
chr1	8140224	8141820	1597	*
chr1	8145623	8155252	9630	*
chr1	8160611	8163005	2395	*
chr1	8172946	8175949	3004	*
chr1	8188438	8190997	2560	*
chr1	8191421	8195538	4118	*
chr1	8205305	8214591	9287	*
chr1	8220087	8239417	19331	*
chr1	8240550	8259979	19430	*
chr1	8264511	8280172	15662	*
chr1	8310006	8313672	3667	*
chr1	8561949	8564692	2744	*
chr1	8578650	8581190	2541	*
chr1	8716254	8724804	8551	*
chr1	8733235	8736423	3189	*
chr1	8754829	8757621	2793	*
chr1	8777660	8787812	10153	*
chr1	8795391	8801199	5809	*
chr1	8801507	8804905	3399	*
chr1	8812006	8814993	2988	*
chr1	8821019	8828299	7281	*
chr1	8836170	8839656	3487	*
chr1	8844316	8848845	4530	*
chr1	8851336	8853208	1873	*
chr1	8883789	8888777	4989	*
chr1	8889918	8895931	6014	*
chr1	8898758	8902110	3353	*
chr1	8913470	8916781	3312	*
chr1	8919780	8927720	7941	*
chr1	8928216	8931489	3274	*
chr1	8933855	8936664	2810	*
chr1	8942389	8944369	1981	*
chr1	8945076	8947201	2126	*
chr1	8963645	8965697	2053	*
chr1	8969893	8974159	4267	*
chr1	8981763	8995574	13812	*
chr1	9008635	9025615	16981	*
chr1	9026089	9031725	5637	*
chr1	9043714	9048491	4778	*
chr1	9054187	9059085	4899	*
chr1	9060763	9075872	15110	*
chr1	9078612	9089798	11187	*
chr1	9096463	9098863	2401	*
chr1	9105215	9123022	17808	*
chr1	9123847	9128241	4395	*
chr1	9135381	9139370	3990	*
chr1	9143712	9165458	21747	*
chr1	9165983	9176643	10661	*
chr1	9186023	9189242	3220	*
chr1	9191635	9195064	3430	*
chr1	9205780	9218188	12409	*
chr1	9219945	9222032	2088	*
chr1	9225710	9231170	5461	*
chr1	9251356	9262831	11476	*
chr1	9266447	9283717	17271	*
chr1	9295280	9319460	24181	*
chr1	9321290	9338829	17540	*
chr1	9340094	9354628	14535	*
chr1	9357420	9378906	21487	*
chr1	9384064	9393054	8991	*
chr1	9398504	9401059	2556	*
chr1	9403008	9411735	8728	*
chr1	9421698	9425058	3361	*
chr1	9436746	9439716	2971	*
chr1	9450227	9452740	2514	*
chr1	9455085	9460155	5071	*
chr1	9465290	9468727	3438	*
chr1	9470482	9497871	27390	*
chr1	9504521	9508577	4057	*
chr1	9520098	9522510	2413	*
chr1	9618577	9621949	3373	*
chr1	9629476	9637811	8336	*
chr1	9638869	9642829	3961	*
chr1	9646066	9650563	4498	*
chr1	9660751	9675229	14479	*
chr1	9680742	9682841	2100	*
chr1	9915514	9918598	3085	*
chr1	9958858	9961259	2402	*
chr1	9983719	9985591	1873	*
chr1	9998908	10001704	2797	*
chr1	10003742	10005818	2077	*
chr1	10007331	10012752	5422	*
chr1	10019381	10023804	4424	*
chr1	10202694	10207233	4540	*
chr1	10439414	10442110	2697	*
chr1	10514994	10516942	1949	*
chr1	10592653	10600011	7359	*
chr1	10652389	10656009	3621	*
chr1	10676215	10677913	1699	*
chr1	10680818	10688080	7263	*
chr1	10703588	10718352	14765	*
chr1	10720371	10722983	2613	*
chr1	10729531	10731949	2419	*
chr1	10732438	10740200	7763	*
chr1	10747762	10755437	7676	*
chr1	10759045	10762405	3361	*
chr1	10768695	10773736	5042	*
chr1	10774154	10776869	2716	*
chr1	10780060	10790673	10614	*
chr1	10797753	10802544	4792	*
chr1	10803681	10822221	18541	*
chr1	10827122	10843356	16235	*
chr1	10845486	10857924	12439	*
chr1	10867885	10871220	3336	*
chr1	10874087	10878405	4319	*
chr1	10880531	10883111	2581	*
chr1	10883677	10888276	4600	*
chr1	10889122	10892300	3179	*
chr1	10898153	10907698	9546	*
chr1	10912600	10915159	2560	*
chr1	10929967	10932384	2418	*
chr1	10943191	10944686	1496	*
chr1	10967697	10977462	9766	*
chr1	11276783	11354443	77661	*
chr1	11357464	11373718	16255	*
chr1	11373950	11402486	28537	*
chr1	11405943	11411382	5440	*
chr1	11415023	11417917	2895	*
chr1	11420036	11431478	11443	*
chr1	11432452	11468337	35886	*
chr1	11469620	11478395	8776	*
chr1	11482848	11502745	19898	*
chr1	11512659	11515418	2760	*
chr1	11515452	11569206	53755	*
chr1	11570273	11574511	4239	*
chr1	11575115	11635425	60311	*
chr1	11682337	11687086	4750	*
chr1	11723299	11735139	11841	*
chr1	11737499	11749174	11676	*
chr1	11749832	11757762	7931	*
chr1	11758220	11774499	16280	*
chr1	11774958	11782991	8034	*
chr1	11842579	11845302	2724	*
chr1	11848504	11851437	2934	*
chr1	11851781	11872455	20675	*
chr1	11874021	11889262	15242	*
chr1	11892097	11894336	2240	*
chr1	11894792	11906540	11749	*
chr1	11942155	11947924	5770	*
chr1	12031952	12039376	7425	*
chr1	12043925	12048708	4784	*
chr1	12051392	12058680	7289	*
chr1	12073859	12077567	3709	*
chr1	12101747	12113731	11985	*
chr1	12119352	12124195	4844	*
chr1	12125752	12136358	10607	*
chr1	12138055	12167091	29037	*
chr1	12181185	12203299	22115	*
chr1	12208483	12214852	6370	*
chr1	12215295	12221010	5716	*
chr1	12454076	12456893	2818	*
chr1	12467295	12477185	9891	*
chr1	12521136	12524849	3714	*
chr1	12527984	12533572	5589	*
chr1	12539545	12544045	4501	*
chr1	12553351	12556047	2697	*
chr1	12566958	12582698	15741	*
chr1	12586155	12589315	3161	*
chr1	12589752	12592198	2447	*
chr1	12597521	12599869	2349	*
chr1	12600676	12605207	4532	*
chr1	12606354	12610984	4631	*
chr1	12611023	12613419	2397	*
chr1	12621924	12638016	16093	*
chr1	12645282	12650735	5454	*
chr1	12652840	12656212	3373	*
chr1	12659714	12662261	2548	*
chr1	12664569	12667012	2444	*
chr1	12686939	12694572	7634	*
chr1	12701894	12704072	2179	*
chr1	12704613	12706016	1404	*
chr1	12707941	12710425	2485	*
chr1	12710858	12716819	5962	*
chr1	12716961	12720647	3687	*
chr1	12755262	12757309	2048	*
chr1	12777684	12781944	4261	*
chr1	13090133	13098254	8122	*
chr1	13234536	13237304	2769	*
chr1	13359124	13361400	2277	*
chr1	13401411	13403154	1744	*
chr1	13407972	13421643	13672	*
chr1	13424648	13442012	17365	*
chr1	13450848	13452772	1925	*
chr1	13457958	13464534	6577	*
chr1	13466277	13472127	5851	*
chr1	13484030	13501081	17052	*
chr1	13501811	13504624	2814	*
chr1	13505969	13513320	7352	*
chr1	13513963	13517437	3475	*
chr1	13520198	13524589	4392	*
chr1	13530039	13533425	3387	*
chr1	13534044	13545607	11564	*
chr1	13546881	13561701	14821	*
chr1	13570929	13574267	3339	*
chr1	13574626	13582888	8263	*
chr1	13585346	13595476	10131	*
chr1	13608396	13611379	2984	*
chr1	13611752	13614776	3025	*
chr1	13616056	13619504	3449	*
chr1	13624152	13627150	2999	*
chr1	13638982	13642212	3231	*
chr1	13650490	13654184	3695	*
chr1	13660213	13665771	5559	*
chr1	13677699	13679825	2127	*
chr1	13842453	13845817	3365	*
chr1	13858767	13860639	1873	*
chr1	13864452	13867103	2652	*
chr1	13870482	13879399	8918	*
chr1	13884020	13886922	2903	*
chr1	14076656	14082447	5792	*
chr1	14141224	14144274	3051	*
chr1	14163091	14166687	3597	*
chr1	14172027	14173851	1825	*
chr1	14179188	14182736	3549	*
chr1	14185533	14196440	10908	*
chr1	14240375	14242976	2602	*
chr1	14245122	14248474	3353	*
chr1	14250602	14253025	2424	*
chr1	14285700	14288169	2470	*
chr1	14290881	14292273	1393	*
chr1	14302930	14307162	4233	*
chr1	14308956	14316181	7226	*
chr1	14319344	14321821	2478	*
chr1	14331137	14333578	2442	*
chr1	14372597	14375121	2525	*
chr1	14505918	14509334	3417	*
chr1	14612813	14616439	3627	*
chr1	14619875	14622627	2753	*
chr1	14628428	14635005	6578	*
chr1	14646401	14648379	1979	*
chr1	14653470	14656849	3380	*
chr1	14707348	14709377	2030	*
chr1	14738584	14741262	2679	*
chr1	14748291	14753198	4908	*
chr1	14755023	14756996	1974	*
chr1	14766219	14769079	2861	*
chr1	14769622	14773936	4315	*
chr1	14793561	14796762	3202	*
chr1	14798638	14800795	2158	*
chr1	14810593	14813067	2475	*
chr1	14822855	14825552	2698	*
chr1	14829912	14833126	3215	*
chr1	14856266	14859733	3468	*
chr1	14878325	14880481	2157	*
chr1	14901863	14906447	4585	*
chr1	14906829	14910957	4129	*
chr1	14916770	14919866	3097	*
chr1	14934864	14937104	2241	*
chr1	14949315	14951942	2628	*
chr1	14959568	14961480	1913	*
chr1	15019931	15022919	2989	*
chr1	15051572	15054208	2637	*
chr1	15066690	15070891	4202	*
chr1	15130886	15134440	3555	*
chr1	15144651	15147350	2700	*
chr1	15148355	15151940	3586	*
chr1	15156156	15158441	2286	*
chr1	15172632	15184576	11945	*
chr1	15186656	15189099	2444	*
chr1	15195612	15213919	18308	*
chr1	15214251	15253016	38766	*
chr1	15254592	15263092	8501	*
chr1	15274688	15278360	3673	*
chr1	15281483	15284829	3347	*
chr1	15287227	15290399	3173	*
chr1	15292819	15295853	3035	*
chr1	15298210	15306784	8575	*
chr1	15308601	15311913	3313	*
chr1	15362709	15366063	3355	*
chr1	15437586	15440145	2560	*
chr1	15442492	15448488	5997	*
chr1	15452478	15454954	2477	*
chr1	15455411	15464697	9287	*
chr1	15471987	15478154	6168	*
chr1	15478439	15481541	3103	*
chr1	15487218	15493769	6552	*
chr1	15746997	15749144	2148	*
chr1	15749446	15751718	2273	*
chr1	15767659	15770914	3256	*
chr1	15806689	15811860	5172	*
chr1	15986709	15989723	3015	*
chr1	15996532	16006007	9476	*
chr1	16022318	16033067	10750	*
chr1	16082578	16093438	10861	*
chr1	16099873	16105014	5142	*
chr1	16109988	16113716	3729	*
chr1	16119257	16123463	4207	*
chr1	16125484	16127622	2139	*
chr1	16128252	16132345	4094	*
chr1	16137014	16139322	2309	*
chr1	16148445	16150381	1937	*
chr1	16158020	16194976	36957	*
chr1	16197691	16201851	4161	*
chr1	16202647	16212981	10335	*
chr1	16412677	16417033	4357	*
chr1	16518510	16520912	2403	*
chr1	16527062	16532680	5619	*
chr1	16543587	16546320	2734	*
chr1	16574557	16579380	4824	*
chr1	16588030	16590577	2548	*
chr1	16649674	16652343	2670	*
chr1	16704888	16706598	1711	*
chr1	16706690	16728191	21502	*
chr1	16764012	16766087	2076	*
chr1	16766329	16768265	1937	*
chr1	16795408	16797605	2198	*
chr1	16875804	16880315	4512	*
chr1	16926766	16929716	2951	*
chr1	17069563	17074293	4731	*
chr1	17076316	17090475	14160	*
chr1	17093173	17097003	3831	*
chr1	17097460	17107935	10476	*
chr1	17108492	17118603	10112	*
chr1	17130428	17136920	6493	*
chr1	17158101	17162378	4278	*
chr1	17162802	17164742	1941	*
chr1	17166910	17171568	4659	*
chr1	17184124	17186221	2098	*
chr1	17193450	17207382	13933	*
chr1	17218197	17228607	10411	*
chr1	17228929	17246797	17869	*
chr1	17249604	17255872	6269	*
chr1	17270199	17273592	3394	*
chr1	17276336	17294609	18274	*
chr1	17304888	17311337	6450	*
chr1	17313810	17315741	1932	*
chr1	17316943	17318586	1644	*
chr1	17318904	17323159	4256	*
chr1	17338065	17347536	9472	*
chr1	17353334	17357681	4348	*
chr1	17358747	17364732	5986	*
chr1	17365243	17375513	10271	*
chr1	17381202	17384316	3115	*
chr1	17385866	17388968	3103	*
chr1	17393631	17398071	4441	*
chr1	17398495	17424211	25717	*
chr1	17426789	17436467	9679	*
chr1	17453045	17468659	15615	*
chr1	17478603	17494448	15846	*
chr1	17501764	17520618	18855	*
chr1	17520806	17524252	3447	*
chr1	17524440	17537709	13270	*
chr1	17545919	17554730	8812	*
chr1	17555480	17571823	16344	*
chr1	17575388	17587537	12150	*
chr1	17599588	17602223	2636	*
chr1	17609352	17614090	4739	*
chr1	17640922	17649848	8927	*
chr1	17651698	17654210	2513	*
chr1	17656322	17659433	3112	*
chr1	17670535	17672372	1838	*
chr1	17677183	17679616	2434	*
chr1	17680398	17683004	2607	*
chr1	17685408	17694407	9000	*
chr1	17699943	17710172	10230	*
chr1	17710469	17754128	43660	*
chr1	17763956	17768858	4903	*
chr1	17771601	17794480	22880	*
chr1	17823589	17833165	9577	*
chr1	17834134	17849213	15080	*
chr1	17849783	17883002	33220	*
chr1	17884279	17885805	1527	*
chr1	17892430	17895474	3045	*
chr1	17902302	17904206	1905	*
chr1	17907742	17910467	2726	*
chr1	17911362	17915818	4457	*
chr1	17915960	17918829	2870	*
chr1	17928587	17936995	8409	*
chr1	17944554	17946364	1811	*
chr1	17947435	17964964	17530	*
chr1	17972242	17974542	2301	*
chr1	17979442	17983626	4185	*
chr1	17984475	18000325	15851	*
chr1	18003685	18006760	3076	*
chr1	18009263	18020331	11069	*
chr1	18020849	18029925	9077	*
chr1	18030011	18043928	13918	*
chr1	18074849	18093946	19098	*
chr1	18094267	18097555	3289	*
chr1	18113462	18117426	3965	*
chr1	18138881	18141275	2395	*
chr1	18189727	18191422	1696	*
chr1	18223042	18224886	1845	*
chr1	18392993	18402712	9720	*
chr1	18405310	18426571	21262	*
chr1	18427484	18439227	11744	*
chr1	18439545	18444513	4969	*
chr1	18447903	18451047	3145	*
chr1	18457642	18476267	18626	*
chr1	18477250	18486086	8837	*
chr1	18486450	18500000	13551	*
chr1	18500235	18502757	2523	*
chr1	18512617	18514882	2266	*
chr1	18524598	18551625	27028	*
chr1	18552133	18556643	4511	*
chr1	18560336	18567842	7507	*
chr1	18570447	18574077	3631	*
chr1	18576967	18581608	4642	*
chr1	18593222	18595798	2577	*
chr1	18599752	18601895	2144	*
chr1	18603096	18610677	7582	*
chr1	18611590	18628789	17200	*
chr1	18649579	18651967	2389	*
chr1	18658664	18667190	8527	*
chr1	18667624	18669858	2235	*
chr1	18670823	18674198	3376	*
chr1	18682852	18686615	3764	*
chr1	18687156	18690007	2852	*
chr1	18690827	18695798	4972	*
chr1	18696397	18705774	9378	*
chr1	18707187	18716615	9429	*
chr1	18717602	18730186	12585	*
chr1	18730688	18737774	7087	*
chr1	18738668	18744073	5406	*
chr1	18758119	18777300	19182	*
chr1	18780896	18783303	2408	*
chr1	18783653	18786930	3278	*
chr1	18794652	18797360	2709	*
chr1	18802701	18805092	2392	*
chr1	18810940	18823944	13005	*
chr1	18828913	18832514	3602	*
chr1	18834206	18837979	3774	*
chr1	18846934	18853377	6444	*
chr1	18854198	18861801	7604	*
chr1	18864539	18870898	6360	*
chr1	18885523	18900830	15308	*
chr1	18961159	18974402	13244	*
chr1	18974794	18978173	3380	*
chr1	18988269	18991009	2741	*
chr1	18991315	18995670	4356	*
chr1	19005451	19019085	13635	*
chr1	19035280	19038196	2917	*
chr1	19039754	19057675	17922	*
chr1	19268632	19272660	4029	*
chr1	19286384	19288126	1743	*
chr1	19400652	19414749	14098	*
chr1	19419324	19429186	9863	*
chr1	19432018	19434874	2857	*
chr1	19439790	19447130	7341	*
chr1	19489548	19493448	3901	*
chr1	19498547	19518539	19993	*
chr1	19522486	19531273	8788	*
chr1	19542671	19554136	11466	*
chr1	19556801	19562560	5760	*
chr1	19567095	19570003	2909	*
chr1	19577306	19579755	2450	*
chr1	19588464	19591236	2773	*
chr1	19639980	19642505	2526	*
chr1	19690900	19704537	13638	*
chr1	19710126	19715405	5280	*
chr1	19718750	19723245	4496	*
chr1	19725172	19732948	7777	*
chr1	19736156	19751282	15127	*
chr1	19751288	19755998	4711	*
chr1	19757322	19763792	6471	*
chr1	19767666	19777929	10264	*
chr1	19782886	19790549	7664	*
chr1	19794319	19796938	2620	*
chr1	19798144	19799200	1057	*
chr1	19803848	19815279	11432	*
chr1	19815861	19820224	4364	*
chr1	19821048	19824041	2994	*
chr1	19840693	19852994	12302	*
chr1	19868195	19871601	3407	*
chr1	19920724	19929631	8908	*
chr1	19935713	19940104	4392	*
chr1	19945305	19949491	4187	*
chr1	19955886	19960951	5066	*
chr1	19973609	19982685	9077	*
chr1	19991288	19993514	2227	*
chr1	19997479	20000643	3165	*
chr1	20054513	20056447	1935	*
chr1	20100263	20104741	4479	*
chr1	20107296	20116258	8963	*
chr1	20117880	20122530	4651	*
chr1	20137925	20148311	10387	*
chr1	20155059	20156636	1578	*
chr1	20172405	20175283	2879	*
chr1	20176408	20179131	2724	*
chr1	20179980	20182976	2997	*
chr1	20201145	20204773	3629	*
chr1	20229444	20254693	25250	*
chr1	20263119	20268879	5761	*
chr1	20274260	20276848	2589	*
chr1	20281127	20293431	12305	*
chr1	20296802	20302664	5863	*
chr1	20305764	20308285	2522	*
chr1	20308833	20327573	18741	*
chr1	20331014	20345687	14674	*
chr1	20346642	20349847	3206	*
chr1	20354765	20361322	6558	*
chr1	20363615	20365738	2124	*
chr1	20368934	20384244	15311	*
chr1	20398117	20407523	9407	*
chr1	20411410	20421693	10284	*
chr1	20435268	20439977	4710	*
chr1	20451407	20453458	2052	*
chr1	20454516	20462674	8159	*
chr1	20463139	20476100	12962	*
chr1	20523667	20527817	4151	*
chr1	20537855	20539840	1986	*
chr1	20541336	20544717	3382	*
chr1	20545928	20547993	2066	*
chr1	20561126	20564787	3662	*
chr1	20583843	20586756	2914	*
chr1	20592003	20594193	2191	*
chr1	20602435	20604408	1974	*
chr1	20612989	20615164	2176	*
chr1	20615600	20618605	3006	*
chr1	20623929	20627692	3764	*
chr1	20718674	20721761	3088	*
chr1	21187544	21190866	3323	*
chr1	21355603	21366307	10705	*
chr1	21382669	21386958	4290	*
chr1	21392687	21394950	2264	*
chr1	21406410	21408738	2329	*
chr1	21410646	21415748	5103	*
chr1	21425981	21427979	1999	*
chr1	21520665	21522876	2212	*
chr1	21531074	21533526	2453	*
chr1	21544821	21547939	3119	*
chr1	21571095	21573006	1912	*
chr1	21789161	21793436	4276	*
chr1	21800496	21807607	7112	*
chr1	21810819	21818675	7857	*
chr1	21820343	21822443	2101	*
chr1	21825893	21829032	3140	*
chr1	21834907	21837700	2794	*
chr1	21848199	21851599	3401	*
chr1	21866158	21881653	15496	*
chr1	21882052	21885104	3053	*
chr1	21893366	21901609	8244	*
chr1	21903548	21913927	10380	*
chr1	21917212	21922467	5256	*
chr1	21922774	21925706	2933	*
chr1	21937780	21941062	3283	*
chr1	21941725	21944771	3047	*
chr1	21946604	21951182	4579	*
chr1	21951718	21955577	3860	*
chr1	21955879	21962868	6990	*
chr1	21964380	21967429	3050	*
chr1	21968409	21972331	3923	*
chr1	21988098	21990047	1950	*
chr1	21990961	21994818	3858	*
chr1	22003794	22016240	12447	*
chr1	22145175	22172585	27411	*
chr1	22175379	22200115	24737	*
chr1	22204138	22207654	3517	*
chr1	22208056	22211163	3108	*
chr1	22215933	22230724	14792	*
chr1	22233204	22263877	30674	*
chr1	22267229	22291658	24430	*
chr1	22291877	22299642	7766	*
chr1	22299978	22302298	2321	*
chr1	22313108	22333583	20476	*
chr1	22338244	22341956	3713	*
chr1	22362344	22366758	4415	*
chr1	22370395	22419481	49087	*
chr1	22420070	22427994	7925	*
chr1	22431557	22433253	1697	*
chr1	22434714	22437148	2435	*
chr1	22454204	22465154	10951	*
chr1	22465548	22468417	2870	*
chr1	22473751	22478553	4803	*
chr1	22485520	22501679	16160	*
chr1	22516447	22520053	3607	*
chr1	22522106	22527262	5157	*
chr1	22529898	22545979	16082	*
chr1	22551258	22562795	11538	*
chr1	22570226	22576606	6381	*
chr1	22583631	22595542	11912	*
chr1	22604442	22606315	1874	*
chr1	22606893	22609959	3067	*
chr1	22610220	22620520	10301	*
chr1	22625431	22636690	11260	*
chr1	22638726	22658310	19585	*
chr1	22659417	22672069	12653	*
chr1	22676321	22685435	9115	*
chr1	22686583	22689725	3143	*
chr1	22691804	22703746	11943	*
chr1	22722585	22725971	3387	*
chr1	22726584	22729504	2921	*
chr1	22737957	22740487	2531	*
chr1	22741904	22744375	2472	*
chr1	22761680	22764928	3249	*
chr1	22774602	22776901	2300	*
chr1	22777092	22779209	2118	*
chr1	22788190	22791091	2902	*
chr1	22796407	22799395	2989	*
chr1	22807038	22810449	3412	*
chr1	22815818	22857950	42133	*
chr1	22860666	22863421	2756	*
chr1	22867647	22871979	4333	*
chr1	22879130	22882493	3364	*
chr1	22896608	22905697	9090	*
chr1	22914129	22925224	11096	*
chr1	22931241	22933448	2208	*
chr1	22934976	22937938	2963	*
chr1	22953760	22963280	9521	*
chr1	22972490	22975577	3088	*
chr1	22980417	22986838	6422	*
chr1	23004490	23007469	2980	*
chr1	23112099	23115042	2944	*
chr1	23181986	23183925	1940	*
chr1	23187237	23193394	6158	*
chr1	23194220	23197623	3404	*
chr1	23208762	23215875	7114	*
chr1	23223255	23226789	3535	*
chr1	23238910	23242629	3720	*
chr1	23252654	23256644	3991	*
chr1	23259549	23267818	8270	*
chr1	23384209	23390034	5826	*
chr1	23425862	23429316	3455	*
chr1	23442540	23452699	10160	*
chr1	23456490	23460172	3683	*
chr1	23465082	23468907	3826	*
chr1	23479662	23482517	2856	*
chr1	23487390	23490163	2774	*
chr1	23505117	23521201	16085	*
chr1	23523792	23527514	3723	*
chr1	23532252	23537073	4822	*
chr1	23542314	23545037	2724	*
chr1	23546061	23553836	7776	*
chr1	23560976	23563891	2916	*
chr1	23569284	23572133	2850	*
chr1	23580097	23598005	17909	*
chr1	23599111	23618611	19501	*
chr1	23620382	23625491	5110	*
chr1	23631661	23634494	2834	*
chr1	23638430	23640537	2108	*
chr1	23642089	23645824	3736	*
chr1	23646518	23659567	13050	*
chr1	23660341	23669914	9574	*
chr1	23671832	23674409	2578	*
chr1	23679037	23685510	6474	*
chr1	23907705	23909491	1787	*
chr1	23911364	23913636	2273	*
chr1	23922016	23925100	3085	*
chr1	23955754	23957484	1731	*
chr1	24046004	24048084	2081	*
chr1	24088262	24090992	2731	*
chr1	24099036	24103282	4247	*
chr1	24110634	24116027	5394	*
chr1	24116428	24122053	5626	*
chr1	24141535	24145165	3631	*
chr1	24155214	24158870	3657	*
chr1	24161136	24169224	8089	*
chr1	24178336	24180213	1878	*
chr1	24188744	24191961	3218	*
chr1	24196982	24199625	2644	*
chr1	24200827	24205013	4187	*
chr1	24206885	24209801	2917	*
chr1	24209977	24211645	1669	*
chr1	24212798	24219064	6267	*
chr1	24230414	24245357	14944	*
chr1	24245891	24249450	3560	*
chr1	24260231	24264185	3955	*
chr1	24274747	24282582	7836	*
chr1	24290746	24292651	1906	*
chr1	24297187	24306548	9362	*
chr1	24314756	24317479	2724	*
chr1	24320363	24321931	1569	*
chr1	24341224	24344016	2793	*
chr1	24448608	24457056	8449	*
chr1	24459878	24462246	2369	*
chr1	24487780	24489961	2182	*
chr1	24497608	24501259	3652	*
chr1	24504080	24513753	9674	*
chr1	24515239	24525873	10635	*
chr1	24529753	24535779	6027	*
chr1	24538629	24541355	2727	*
chr1	24546676	24550183	3508	*
chr1	24553250	24556035	2786	*
chr1	24557541	24559916	2376	*
chr1	24568547	24581331	12785	*
chr1	24630043	24633659	3617	*
chr1	24690731	24696835	6105	*
chr1	24699597	24707351	7755	*
chr1	24714821	24717231	2411	*
chr1	24725815	24729996	4182	*
chr1	24730511	24733556	3046	*
chr1	24734469	24737759	3291	*
chr1	24749316	24752282	2967	*
chr1	24788066	24790055	1990	*
chr1	24820458	24823529	3072	*
chr1	24823559	24826205	2647	*
chr1	24849510	24878338	28829	*
chr1	24897678	24900641	2964	*
chr1	24904506	24915983	11478	*
chr1	24918127	24924719	6593	*
chr1	24934030	24941797	7768	*
chr1	24948889	24952321	3433	*
chr1	24953829	24957448	3620	*
chr1	24959606	24974305	14700	*
chr1	24978744	25001526	22783	*
chr1	25002855	25006234	3380	*
chr1	25007289	25021034	13746	*
chr1	25031460	25037705	6246	*
chr1	25042349	25045905	3557	*
chr1	25050668	25059027	8360	*
chr1	25062330	25068366	6037	*
chr1	25069384	25075466	6083	*
chr1	25079878	25095437	15560	*
chr1	25098232	25108661	10430	*
chr1	25108995	25115369	6375	*
chr1	25119481	25144778	25298	*
chr1	25167468	25172099	4632	*
chr1	25177951	25179914	1964	*
chr1	25181514	25184092	2579	*
chr1	25186464	25208920	22457	*
chr1	25213409	25216899	3491	*
chr1	25358845	25361059	2215	*
chr1	25376043	25379171	3129	*
chr1	25409742	25412656	2915	*
chr1	25422603	25425419	2817	*
chr1	25515075	25520155	5081	*
chr1	25521996	25524462	2467	*
chr1	25526898	25543209	16312	*
chr1	25553148	25556978	3831	*
chr1	25557282	25559768	2487	*
chr1	25563670	25566284	2615	*
chr1	25569829	25589267	19439	*
chr1	25589639	25592659	3021	*
chr1	25597348	25599259	1912	*
chr1	25605113	25607746	2634	*
chr1	25608479	25614415	5937	*
chr1	25644749	25646733	1985	*
chr1	25649456	25656860	7405	*
chr1	25657232	25666441	9210	*
chr1	25668821	25691222	22402	*
chr1	25692294	25694800	2507	*
chr1	25700929	25705221	4293	*
chr1	25707072	25733708	26637	*
chr1	25735090	25739316	4227	*
chr1	25742417	25746475	4059	*
chr1	25747265	25751012	3748	*
chr1	25757701	25759395	1695	*
chr1	25776917	25780688	3772	*
chr1	26043771	26045195	1425	*
chr1	26047528	26055894	8367	*
chr1	26056016	26091807	35792	*
chr1	26128060	26129844	1785	*
chr1	26139983	26144531	4549	*
chr1	26193524	26195220	1697	*
chr1	26214171	26217420	3250	*
chr1	26291023	26303508	12486	*
chr1	26321609	26328395	6787	*
chr1	26338033	26346432	8400	*
chr1	26352809	26367666	14858	*
chr1	26372079	26374548	2470	*
chr1	26387255	26392075	4821	*
chr1	26532560	26536093	3534	*
chr1	26541635	26545612	3978	*
chr1	26565885	26567877	1993	*
chr1	26570779	26573501	2723	*
chr1	26580616	26585432	4817	*
chr1	26602986	26607579	4594	*
chr1	26608405	26610398	1994	*
chr1	26612280	26616598	4319	*
chr1	26622975	26631299	8325	*
chr1	26631308	26633898	2591	*
chr1	26637290	26676754	39465	*
chr1	26680431	26682852	2422	*
chr1	26799187	26801719	2533	*
chr1	26870408	26873070	2663	*
chr1	26911413	26914800	3388	*
chr1	26957295	26959923	2629	*
chr1	26966007	26975487	9481	*
chr1	26979649	26984374	4726	*
chr1	27018346	27021069	2724	*
chr1	27026437	27028806	2370	*
chr1	27087345	27090589	3245	*
chr1	27161283	27170992	9710	*
chr1	27192055	27196307	4253	*
chr1	27197501	27201843	4343	*
chr1	27202398	27205467	3070	*
chr1	27208172	27216184	8013	*
chr1	27251345	27254307	2963	*
chr1	27373157	27377703	4547	*
chr1	27413618	27415958	2341	*
chr1	27422337	27425610	3274	*
chr1	27437840	27439951	2112	*
chr1	27441889	27444706	2818	*
chr1	27447234	27453932	6699	*
chr1	27454606	27458214	3609	*
chr1	27463999	27466795	2797	*
chr1	27511859	27521024	9166	*
chr1	27609341	27612699	3359	*
chr1	27616115	27624511	8397	*
chr1	27628704	27632026	3323	*
chr1	27636495	27638985	2491	*
chr1	27640660	27658371	17712	*
chr1	27663714	27665885	2172	*
chr1	27687136	27690414	3279	*
chr1	27711164	27715402	4239	*
chr1	27858356	27861851	3496	*
chr1	27863080	27866797	3718	*
chr1	27868030	27871781	3752	*
chr1	27947800	27950365	2566	*
chr1	28016057	28019153	3097	*
chr1	28024812	28027977	3166	*
chr1	28100359	28116849	16491	*
chr1	28117354	28121237	3884	*
chr1	28128615	28139374	10760	*
chr1	28140155	28147921	7767	*
chr1	28151655	28165762	14108	*
chr1	28168529	28193291	24763	*
chr1	28265357	28271956	6600	*
chr1	28282446	28286411	3966	*
chr1	28287723	28299298	11576	*
chr1	28301974	28307106	5133	*
chr1	28342767	28345322	2556	*
chr1	28351841	28354914	3074	*
chr1	28436982	28439787	2806	*
chr1	28451022	28453020	1999	*
chr1	28524512	28528739	4228	*
chr1	28536912	28538659	1748	*
chr1	28539700	28543030	3331	*
chr1	28583805	28592370	8566	*
chr1	28613635	28616938	3304	*
chr1	28779596	28782731	3136	*
chr1	28787227	28791811	4585	*
chr1	28832768	28837112	4345	*
chr1	28837939	28840758	2820	*
chr1	28852264	28856991	4728	*
chr1	28868185	28870107	1923	*
chr1	29049146	29050809	1664	*
chr1	29063341	29065893	2553	*
chr1	29067839	29072105	4267	*
chr1	29222171	29224863	2693	*
chr1	29270319	29273262	2944	*
chr1	29363895	29372823	8929	*
chr1	29385162	29394229	9068	*
chr1	29402710	29417739	15030	*
chr1	29427822	29429560	1739	*
chr1	29432532	29436084	3553	*
chr1	29443088	29447467	4380	*
chr1	29447833	29462401	14569	*
chr1	29472759	29478258	5500	*
chr1	29479756	29484888	5133	*
chr1	29488483	29492262	3780	*
chr1	29498200	29508241	10042	*
chr1	29518570	29523470	4901	*
chr1	29539748	29551469	11722	*
chr1	29558855	29561533	2679	*
chr1	29582853	29587878	5026	*
chr1	29592709	29595747	3039	*
chr1	29633443	29635733	2291	*
chr1	29642556	29651848	9293	*
chr1	29669633	29672739	3107	*
chr1	29679436	29691312	11877	*
chr1	29702795	29717468	14674	*
chr1	29725167	29727058	1892	*
chr1	29730606	29734524	3919	*
chr1	29737849	29746985	9137	*
chr1	29753343	29759968	6626	*
chr1	29785200	29787954	2755	*
chr1	29788028	29794073	6046	*
chr1	29798341	29807568	9228	*
chr1	29823109	29835624	12516	*
chr1	29838187	29840468	2282	*
chr1	29844140	29852471	8332	*
chr1	29853493	29857138	3646	*
chr1	29863791	29867010	3220	*
chr1	29873386	29878461	5076	*
chr1	29878805	29881401	2597	*
chr1	29894388	29901298	6911	*
chr1	29905937	29907856	1920	*
chr1	29913937	29917177	3241	*
chr1	29918249	29926653	8405	*
chr1	29942824	29948904	6081	*
chr1	29981411	29985352	3942	*
chr1	29988164	29991341	3178	*
chr1	30010461	30016762	6302	*
chr1	30034957	30037688	2732	*
chr1	30043666	30049833	6168	*
chr1	30052663	30055208	2546	*
chr1	30065268	30074216	8949	*
chr1	30113734	30116620	2887	*
chr1	30131746	30133863	2118	*
chr1	30134911	30138875	3965	*
chr1	30140074	30142737	2664	*
chr1	30147567	30150804	3238	*
chr1	30159346	30162666	3321	*
chr1	30162999	30166791	3793	*
chr1	30170461	30173930	3470	*
chr1	30179006	30181479	2474	*
chr1	30183876	30187285	3410	*
chr1	30187607	30190181	2575	*
chr1	30211639	30214323	2685	*
chr1	30216886	30218755	1870	*
chr1	30227660	30232831	5172	*
chr1	30243548	30247058	3511	*
chr1	30247582	30250158	2577	*
chr1	30250477	30253339	2863	*
chr1	30258981	30278851	19871	*
chr1	30283588	30288784	5197	*
chr1	30312202	30314997	2796	*
chr1	30315332	30329050	13719	*
chr1	30350700	30353481	2782	*
chr1	30358383	30374564	16182	*
chr1	30380799	30390797	9999	*
chr1	30399136	30402389	3254	*
chr1	30408436	30418255	9820	*
chr1	30419924	30424516	4593	*
chr1	30444385	30447253	2869	*
chr1	30447842	30451798	3957	*
chr1	30460477	30463937	3461	*
chr1	30466456	30476496	10041	*
chr1	30484194	30488090	3897	*
chr1	30502315	30504892	2578	*
chr1	30510571	30516069	5499	*
chr1	30520108	30522533	2426	*
chr1	30524785	30529819	5035	*
chr1	30535323	30540698	5376	*
chr1	30549526	30555041	5516	*
chr1	30569826	30576244	6419	*
chr1	30595410	30602463	7054	*
chr1	30606020	30611452	5433	*
chr1	30625911	30652096	26186	*
chr1	30657039	30672068	15030	*
chr1	30681695	30683891	2197	*
chr1	30710165	30711660	1496	*
chr1	30733903	30737543	3641	*
chr1	30749045	30757501	8457	*
chr1	30760588	30772891	12304	*
chr1	30784268	30795273	11006	*
chr1	30842147	30847352	5206	*
chr1	30847730	30849904	2175	*
chr1	30852324	30854707	2384	*
chr1	30856107	30860143	4037	*
chr1	31015545	31018864	3320	*
chr1	31067293	31094471	27179	*
chr1	31097440	31101143	3704	*
chr1	31102412	31104288	1877	*
chr1	31105052	31115874	10823	*
chr1	31118275	31126911	8637	*
chr1	31129181	31131997	2817	*
chr1	31132279	31137084	4806	*
chr1	31139411	31152808	13398	*
chr1	31165886	31175613	9728	*
chr1	31184678	31189792	5115	*
chr1	31197043	31205233	8191	*
chr1	31229083	31232012	2930	*
chr1	31232590	31238815	6226	*
chr1	31242156	31247448	5293	*
chr1	31249708	31251845	2138	*
chr1	31390723	31402139	11417	*
chr1	31402473	31412529	10057	*
chr1	31413987	31430879	16893	*
chr1	31462599	31466008	3410	*
chr1	31477254	31479579	2326	*
chr1	31492439	31494299	1861	*
chr1	31497573	31507156	9584	*
chr1	31507858	31510289	2432	*
chr1	31522503	31524713	2211	*
chr1	31529915	31534151	4237	*
chr1	31535311	31540006	4696	*
chr1	31554829	31557358	2530	*
chr1	31565071	31575119	10049	*
chr1	31588946	31603318	14373	*
chr1	31604164	31608370	4207	*
chr1	31611471	31616069	4599	*
chr1	31676348	31686735	10388	*
chr1	31692686	31695113	2428	*
chr1	31697414	31714585	17172	*
chr1	31783670	31786999	3330	*
chr1	31790509	31794967	4459	*
chr1	31799988	31803461	3474	*
chr1	31812983	31815905	2923	*
chr1	31818199	31839082	20884	*
chr1	31842398	31844795	2398	*
chr1	31848435	31851357	2923	*
chr1	31852141	31855497	3357	*
chr1	31860064	31872904	12841	*
chr1	31877173	31879492	2320	*
chr1	31883271	31887138	3868	*
chr1	31889918	31893144	3227	*
chr1	31896257	31899550	3294	*
chr1	31942433	31946247	3815	*
chr1	31946556	31948886	2331	*
chr1	31951137	31956545	5409	*
chr1	31960096	31963402	3307	*
chr1	31972774	31990170	17397	*
chr1	31992412	32003427	11016	*
chr1	32235827	32239388	3562	*
chr1	32244178	32258540	14363	*
chr1	32262768	32266568	3801	*
chr1	32266923	32291821	24899	*
chr1	32293360	32304592	11233	*
chr1	32306169	32330560	24392	*
chr1	32337336	32349747	12412	*
chr1	32398577	32400424	1848	*
chr1	32406206	32410445	4240	*
chr1	32427285	32437877	10593	*
chr1	32452939	32456910	3972	*
chr1	32461045	32462635	1591	*
chr1	32489228	32494956	5729	*
chr1	32501609	32505825	4217	*
chr1	32508029	32511598	3570	*
chr1	32514600	32519805	5206	*
chr1	32520180	32526396	6217	*
chr1	32534804	32537467	2664	*
chr1	32541195	32547516	6322	*
chr1	32547684	32551437	3754	*
chr1	32573949	32575995	2047	*
chr1	32708165	32712466	4302	*
chr1	32727413	32731007	3595	*
chr1	32734929	32738047	3119	*
chr1	32838017	32840449	2433	*
chr1	32910848	32922045	11198	*
chr1	32979683	32982164	2482	*
chr1	33046934	33050339	3406	*
chr1	33053381	33057365	3985	*
chr1	33072428	33075127	2700	*
chr1	33151178	33154688	3511	*
chr1	33184638	33194477	9840	*
chr1	33229810	33236153	6344	*
chr1	33246896	33249601	2706	*
chr1	33375486	33378986	3501	*
chr1	33380914	33384996	4083	*
chr1	33400240	33404692	4453	*
chr1	33411734	33414343	2610	*
chr1	33432713	33434878	2166	*
chr1	33437288	33447534	10247	*
chr1	33450750	33470621	19872	*
chr1	33563147	33565837	2691	*
chr1	33576322	33581280	4959	*
chr1	33612500	33620322	7823	*
chr1	33627899	33631187	3289	*
chr1	33653246	33655999	2754	*
chr1	33658319	33660741	2423	*
chr1	33665869	33669661	3793	*
chr1	33679193	33683256	4064	*
chr1	33699147	33710196	11050	*
chr1	33726947	33729433	2487	*
chr1	33729878	33736184	6307	*
chr1	33743801	33746870	3070	*
chr1	33762966	33766080	3115	*
chr1	33768924	33772542	3619	*
chr1	33778613	33781858	3246	*
chr1	33784735	33789960	5226	*
chr1	33792958	33802200	9243	*
chr1	33815403	33821919	6517	*
chr1	33826047	33833100	7054	*
chr1	33837288	33849516	12229	*
chr1	33850777	33855173	4397	*
chr1	33856011	33865198	9188	*
chr1	33866321	33867890	1570	*
chr1	33873030	33875532	2503	*
chr1	33884887	33888167	3281	*
chr1	33913510	33916055	2546	*
chr1	33944243	33950316	6074	*
chr1	33961699	33965315	3617	*
chr1	33987040	33989647	2608	*
chr1	33989985	33992449	2465	*
chr1	33994334	33996562	2229	*
chr1	33996907	34000438	3532	*
chr1	34010768	34013648	2881	*
chr1	34018600	34021814	3215	*
chr1	34023827	34036371	12545	*
chr1	34071085	34079802	8718	*
chr1	34103889	34107007	3119	*
chr1	34211851	34213961	2111	*
chr1	34216075	34219400	3326	*
chr1	34231220	34234138	2919	*
chr1	34237630	34242220	4591	*
chr1	34262268	34264659	2392	*
chr1	34280300	34286628	6329	*
chr1	34356435	34359177	2743	*
chr1	34360612	34363195	2584	*
chr1	34364664	34367591	2928	*
chr1	34421830	34425359	3530	*
chr1	34426581	34432954	6374	*
chr1	34437080	34445725	8646	*
chr1	34448046	34462604	14559	*
chr1	34501276	34505517	4242	*
chr1	34521416	34524648	3233	*
chr1	34528072	34530411	2340	*
chr1	34559675	34562794	3120	*
chr1	34575776	34581528	5753	*
chr1	34584350	34587556	3207	*
chr1	34588904	34592615	3712	*
chr1	34597850	34602289	4440	*
chr1	34604008	34606174	2167	*
chr1	34612512	34616344	3833	*
chr1	34622258	34628908	6651	*
chr1	34640592	34650034	9443	*
chr1	34659407	34667977	8571	*
chr1	34674277	34677233	2957	*
chr1	34677765	34681833	4069	*
chr1	34682205	34684407	2203	*
chr1	34687810	34703301	15492	*
chr1	34703677	34706432	2756	*
chr1	34707946	34718329	10384	*
chr1	34724461	34742247	17787	*
chr1	34747644	34751477	3834	*
chr1	34754888	34759734	4847	*
chr1	34772011	34774494	2484	*
chr1	34778082	34780889	2808	*
chr1	34786637	34790635	3999	*
chr1	34795085	34810966	15882	*
chr1	34811501	34817131	5631	*
chr1	34931781	34934796	3016	*
chr1	34935916	34938410	2495	*
chr1	34940574	34951208	10635	*
chr1	34958876	34965523	6648	*
chr1	35016041	35018310	2270	*
chr1	35044983	35048315	3333	*
chr1	35094733	35115268	20536	*
chr1	35117453	35124336	6884	*
chr1	35143066	35147240	4175	*
chr1	35230266	35238445	8180	*
chr1	35439240	35441806	2567	*
chr1	35442982	35446380	3399	*
chr1	35466225	35468253	2029	*
chr1	35583717	35586461	2745	*
chr1	35651965	35656176	4212	*
chr1	35656672	35658608	1937	*
chr1	35659042	35663306	4265	*
chr1	35682125	35688223	6099	*
chr1	35699923	35702429	2507	*
chr1	35720941	35747223	26283	*
chr1	35749697	35764469	14773	*
chr1	35771412	35774287	2876	*
chr1	35775025	35780738	5714	*
chr1	35788742	35790664	1923	*
chr1	35792880	35804744	11865	*
chr1	35873002	35874783	1782	*
chr1	36100228	36124301	24074	*
chr1	36187531	36203540	16010	*
chr1	36204868	36217151	12284	*
chr1	36217589	36220832	3244	*
chr1	36466304	36496295	29992	*
chr1	36508806	36530026	21221	*
chr1	36533881	36538249	4369	*
chr1	36538670	36542353	3684	*
chr1	36554602	36579622	25021	*
chr1	36585974	36588797	2824	*
chr1	36589165	36594705	5541	*
chr1	36595679	36601268	5590	*
chr1	36606142	36611841	5700	*
chr1	36612159	36613652	1494	*
chr1	36616648	36620593	3946	*
chr1	36628662	36631296	2635	*
chr1	36632502	36649402	16901	*
chr1	36653145	36659356	6212	*
chr1	36663812	36667740	3929	*
chr1	36669345	36671750	2406	*
chr1	36672003	36674981	2979	*
chr1	36676260	36679024	2765	*
chr1	36689275	36698853	9579	*
chr1	36700672	36702565	1894	*
chr1	36727791	36731915	4125	*
chr1	36749429	36752180	2752	*
chr1	36754077	36756167	2091	*
chr1	36769390	36771626	2237	*
chr1	36776924	36779250	2327	*
chr1	36785591	36788992	3402	*
chr1	36909411	36913680	4270	*
chr1	36931634	36933908	2275	*
chr1	36968395	36970225	1831	*
chr1	36975879	36978060	2182	*
chr1	37038738	37043588	4851	*
chr1	37062860	37065482	2623	*
chr1	37067914	37075409	7496	*
chr1	37093611	37096018	2408	*
chr1	37099342	37101742	2401	*
chr1	37103494	37107522	4029	*
chr1	37111732	37114828	3097	*
chr1	37119728	37130518	10791	*
chr1	37139387	37141604	2218	*
chr1	37150016	37152084	2069	*
chr1	37155460	37159536	4077	*
chr1	37168142	37182520	14379	*
chr1	37185686	37189537	3852	*
chr1	37192296	37195080	2785	*
chr1	37225489	37229198	3710	*
chr1	37233187	37241136	7950	*
chr1	37246209	37256362	10154	*
chr1	37256774	37268112	11339	*
chr1	37268931	37272384	3454	*
chr1	37272709	37275716	3008	*
chr1	37288745	37292640	3896	*
chr1	37298635	37301845	3211	*
chr1	37303017	37306962	3946	*
chr1	37307632	37309660	2029	*
chr1	37311171	37318533	7363	*
chr1	37319759	37323019	3261	*
chr1	37323365	37327917	4553	*
chr1	37337067	37364713	27647	*
chr1	37365995	37375290	9296	*
chr1	37379420	37408312	28893	*
chr1	37420328	37428368	8041	*
chr1	37434804	37443324	8521	*
chr1	37449284	37462725	13442	*
chr1	37464399	37474113	9715	*
chr1	37476803	37480054	3252	*
chr1	37480419	37483140	2722	*
chr1	37612851	37615692	2842	*
chr1	37616689	37618588	1900	*
chr1	37627015	37633007	5993	*
chr1	37636056	37638395	2340	*
chr1	37648361	37667977	19617	*
chr1	37670226	37673855	3630	*
chr1	37674172	37678876	4705	*
chr1	38027533	38044079	16547	*
chr1	38048226	38104605	56380	*
chr1	38115619	38131989	16371	*
chr1	38134471	38141033	6563	*
chr1	38142363	38145011	2649	*
chr1	38150678	38158957	8280	*
chr1	38159169	38161415	2247	*
chr1	38161569	38164294	2726	*
chr1	38166307	38194128	27822	*
chr1	38194500	38201971	7472	*
chr1	38203441	38220031	16591	*
chr1	38223059	38225012	1954	*
chr1	38225645	38227294	1650	*
chr1	38232313	38234468	2156	*
chr1	38237196	38242521	5326	*
chr1	38245212	38258919	13708	*
chr1	38259323	38263966	4644	*
chr1	38265038	38269079	4042	*
chr1	38270365	38275925	5561	*
chr1	38281481	38305736	24256	*
chr1	38321045	38333500	12456	*
chr1	38336252	38340256	4005	*
chr1	38349908	38353577	3670	*
chr1	38354922	38372411	17490	*
chr1	38375759	38378289	2531	*
chr1	38380885	38386631	5747	*
chr1	38427618	38431669	4052	*
chr1	38432088	38436331	4244	*
chr1	38443648	38461281	17634	*
chr1	38463651	38468320	4670	*
chr1	38471983	38479051	7069	*
chr1	38479827	38487673	7847	*
chr1	38491509	38510631	19123	*
chr1	38512388	38516127	3740	*
chr1	38528631	38537858	9228	*
chr1	38539897	38546233	6337	*
chr1	38548563	38550473	1911	*
chr1	38552245	38574077	21833	*
chr1	38580931	38583814	2884	*
chr1	38586501	38590444	3944	*
chr1	38600356	38607718	7363	*
chr1	38608165	38625645	17481	*
chr1	38636072	38641877	5806	*
chr1	38642215	38654403	12189	*
chr1	38659389	38662852	3464	*
chr1	38670724	38673201	2478	*
chr1	38673615	38681522	7908	*
chr1	38693900	38702263	8364	*
chr1	38713140	38715938	2799	*
chr1	38722522	38728138	5617	*
chr1	38728523	38732051	3529	*
chr1	38734255	38756229	21975	*
chr1	38760173	38764065	3893	*
chr1	38764964	38769433	4470	*
chr1	38772994	38777244	4251	*
chr1	38779129	38790611	11483	*
chr1	38797759	38804353	6595	*
chr1	38804505	38833912	29408	*
chr1	38889072	38892270	3199	*
chr1	38917632	38919874	2243	*
chr1	38925184	38928049	2866	*
chr1	38936672	38944932	8261	*
chr1	38951115	38953622	2508	*
chr1	38954284	38956482	2199	*
chr1	38973038	38975522	2485	*
chr1	39055685	39058685	3001	*
chr1	39059033	39063711	4679	*
chr1	39073243	39075931	2689	*
chr1	39499589	39503383	3795	*
chr1	39535569	39538466	2898	*
chr1	39543583	39546453	2871	*
chr1	39590724	39600860	10137	*
chr1	39610338	39612242	1905	*
chr1	39612756	39615171	2416	*
chr1	39619318	39630345	11028	*
chr1	39633281	39651550	18270	*
chr1	39665307	39667709	2403	*
chr1	39703223	39717834	14612	*
chr1	39727600	39731300	3701	*
chr1	39778752	39802935	24184	*
chr1	39808703	39812260	3558	*
chr1	39814017	39816198	2182	*
chr1	39825384	39828158	2775	*
chr1	39896451	39900563	4113	*
chr1	39904748	39907017	2270	*
chr1	39909418	39912291	2874	*
chr1	39919846	39935869	16024	*
chr1	39939142	39948792	9651	*
chr1	39960903	39964499	3597	*
chr1	39965150	39972640	7491	*
chr1	39984195	39991744	7550	*
chr1	39995115	39997573	2459	*
chr1	40119457	40121732	2276	*
chr1	40122475	40128218	5744	*
chr1	40134454	40144607	10154	*
chr1	40322101	40325098	2998	*
chr1	40333663	40338125	4463	*
chr1	40347097	40350062	2966	*
chr1	40619326	40623216	3891	*
chr1	40626194	40630753	4560	*
chr1	40633671	40635563	1893	*
chr1	40645051	40648359	3309	*
chr1	40654557	40659050	4494	*
chr1	40796753	40799271	2519	*
chr1	40844630	40847273	2644	*
chr1	40851931	40854295	2365	*
chr1	41260143	41262798	2656	*
chr1	41271182	41273253	2072	*
chr1	41278784	41286129	7346	*
chr1	41300934	41303874	2941	*
chr1	41310434	41313118	2685	*
chr1	41325021	41333177	8157	*
chr1	41341528	41343719	2192	*
chr1	41344208	41348391	4184	*
chr1	41355846	41357845	2000	*
chr1	41368881	41370928	2048	*
chr1	41376761	41379321	2561	*
chr1	41382318	41390802	8485	*
chr1	41390968	41401095	10128	*
chr1	41432824	41444306	11483	*
chr1	41450881	41452520	1640	*
chr1	41454606	41460455	5850	*
chr1	41463663	41466370	2708	*
chr1	41472667	41479055	6389	*
chr1	41482350	41484669	2320	*
chr1	41486047	41489437	3391	*
chr1	41490091	41492713	2623	*
chr1	41770094	41773802	3709	*
chr1	41774403	41778547	4145	*
chr1	41784544	41787508	2965	*
chr1	41795137	41799335	4199	*
chr1	41926830	41930405	3576	*
chr1	41978036	41980406	2371	*
chr1	41996109	41998683	2575	*
chr1	42001522	42017596	16075	*
chr1	42020673	42033803	13131	*
chr1	42042657	42045816	3160	*
chr1	42048267	42052440	4174	*
chr1	42104774	42108027	3254	*
chr1	42117923	42120549	2627	*
chr1	42124503	42151497	26995	*
chr1	42153979	42156779	2801	*
chr1	42168418	42171473	3056	*
chr1	42338449	42341290	2842	*
chr1	42437646	42440874	3229	*
chr1	42446293	42451600	5308	*
chr1	42568240	42571075	2836	*
chr1	42582759	42585854	3096	*
chr1	42592479	42596003	3525	*
chr1	42639782	42643216	3435	*
chr1	42727902	42738977	11076	*
chr1	42794579	42798662	4084	*
chr1	42800479	42803709	3231	*
chr1	42819244	42843804	24561	*
chr1	42933893	42937337	3445	*
chr1	42954328	42957392	3065	*
chr1	42972712	42975078	2367	*
chr1	42992342	42996418	4077	*
chr1	43001280	43012350	11071	*
chr1	43020728	43023856	3129	*
chr1	43025356	43028996	3641	*
chr1	43029340	43035982	6643	*
chr1	43039131	43050717	11587	*
chr1	43052675	43057813	5139	*
chr1	43058724	43067896	9173	*
chr1	43068656	43071312	2657	*
chr1	43075760	43078918	3159	*
chr1	43081199	43084135	2937	*
chr1	43089391	43091779	2389	*
chr1	43100466	43102515	2050	*
chr1	43180835	43186344	5510	*
chr1	43223558	43226455	2898	*
chr1	43231806	43236816	5011	*
chr1	43254059	43257963	3905	*
chr1	43264593	43269200	4608	*
chr1	43274889	43278341	3453	*
chr1	43282682	43284860	2179	*
chr1	43286526	43301035	14510	*
chr1	43302317	43304793	2477	*
chr1	43329557	43331727	2171	*
chr1	43475050	43478663	3614	*
chr1	43492704	43511604	18901	*
chr1	43512408	43514720	2313	*
chr1	43751486	43754124	2639	*
chr1	43784242	43787787	3546	*
chr1	43795751	43798859	3109	*
chr1	43831334	43837085	5752	*
chr1	43837383	43839716	2334	*
chr1	44011797	44016343	4547	*
chr1	44032341	44035934	3594	*
chr1	44037691	44043127	5437	*
chr1	44043456	44046638	3183	*
chr1	44049361	44051859	2499	*
chr1	44054190	44056771	2582	*
chr1	44059261	44062975	3715	*
chr1	44076938	44079249	2312	*
chr1	44108873	44111585	2713	*
chr1	44112663	44116948	4286	*
chr1	44120625	44123336	2712	*
chr1	44197691	44199901	2211	*
chr1	44360002	44362483	2482	*
chr1	44367304	44369657	2354	*
chr1	44371178	44374917	3740	*
chr1	44378145	44380443	2299	*
chr1	44400193	44404921	4729	*
chr1	44414977	44417151	2175	*
chr1	44423171	44427274	4104	*
chr1	44431308	44452306	20999	*
chr1	44468396	44480996	12601	*
chr1	44482716	44485517	2802	*
chr1	44493759	44498387	4629	*
chr1	44502215	44507200	4986	*
chr1	44511125	44515766	4642	*
chr1	44527827	44532821	4995	*
chr1	44538189	44543190	5002	*
chr1	44547178	44550933	3756	*
chr1	44557501	44565195	7695	*
chr1	44566751	44574051	7301	*
chr1	44580177	44607146	26970	*
chr1	44609278	44629590	20313	*
chr1	44657387	44672300	14914	*
chr1	44685892	44698932	13041	*
chr1	44701678	44717307	15630	*
chr1	44733768	44736350	2583	*
chr1	44742576	44745164	2589	*
chr1	44752910	44754944	2035	*
chr1	44889937	44902106	12170	*
chr1	44905400	44908473	3074	*
chr1	44909112	44920057	10946	*
chr1	44933700	44937642	3943	*
chr1	44959651	44963846	4196	*
chr1	44993010	44995072	2063	*
chr1	45087443	45091894	4452	*
chr1	45139639	45144357	4719	*
chr1	45170443	45174218	3776	*
chr1	45216116	45219754	3639	*
chr1	45226203	45231192	4990	*
chr1	45237723	45240065	2343	*
chr1	45249810	45254619	4810	*
chr1	45264381	45268556	4176	*
chr1	45269054	45272987	3934	*
chr1	45273962	45275782	1821	*
chr1	45292129	45299542	7414	*
chr1	45361642	45366626	4985	*
chr1	45377522	45380072	2551	*
chr1	45382568	45385992	3425	*
chr1	45442806	45445375	2570	*
chr1	45468531	45471206	2676	*
chr1	45481173	45483213	2041	*
chr1	45527032	45531860	4829	*
chr1	45534158	45537954	3797	*
chr1	45541828	45545951	4124	*
chr1	45743274	45745406	2133	*
chr1	45769184	45773039	3856	*
chr1	45775186	45777928	2743	*
chr1	45778352	45783318	4967	*
chr1	46090549	46094322	3774	*
chr1	46135637	46138667	3031	*
chr1	46146910	46149232	2323	*
chr1	46161413	46164493	3081	*
chr1	46375969	46379117	3149	*
chr1	46425966	46438307	12342	*
chr1	46448971	46452962	3992	*
chr1	46456730	46458990	2261	*
chr1	46461080	46475318	14239	*
chr1	46477614	46479713	2100	*
chr1	46480130	46484370	4241	*
chr1	46495200	46504532	9333	*
chr1	46511824	46526114	14291	*
chr1	46576057	46578183	2127	*
chr1	46607553	46609918	2366	*
chr1	46613392	46616128	2737	*
chr1	46616744	46622081	5338	*
chr1	46622147	46625787	3641	*
chr1	46721227	46724444	3218	*
chr1	46742515	46746339	3825	*
chr1	46747929	46752552	4624	*
chr1	46754884	46760932	6049	*
chr1	46821704	46824341	2638	*
chr1	46937317	46942918	5602	*
chr1	46944590	46948675	4086	*
chr1	46952358	46954684	2327	*
chr1	46956013	46958404	2392	*
chr1	46989621	46992907	3287	*
chr1	47001646	47008143	6498	*
chr1	47105245	47108843	3599	*
chr1	47134960	47143530	8571	*
chr1	47147337	47150717	3381	*
chr1	47187286	47190553	3268	*
chr1	47193306	47202934	9629	*
chr1	47207542	47209750	2209	*
chr1	47213453	47219756	6304	*
chr1	47220164	47222613	2450	*
chr1	47235280	47246304	11025	*
chr1	47270812	47274390	3579	*
chr1	47391376	47396064	4689	*
chr1	47400079	47403202	3124	*
chr1	47404591	47415591	11001	*
chr1	47417820	47421349	3530	*
chr1	47421904	47430858	8955	*
chr1	47462593	47465881	3289	*
chr1	47473481	47475578	2098	*
chr1	47477522	47480665	3144	*
chr1	47480670	47493702	13033	*
chr1	47506153	47508059	1907	*
chr1	47508418	47511484	3067	*
chr1	47522259	47526695	4437	*
chr1	47529862	47532662	2801	*
chr1	47534072	47539036	4965	*
chr1	47548855	47552714	3860	*
chr1	47556866	47560398	3533	*
chr1	47562281	47564466	2186	*
chr1	47567373	47569436	2064	*
chr1	47572288	47574899	2612	*
chr1	47575139	47577656	2518	*
chr1	47577832	47581214	3383	*
chr1	47594081	47596831	2751	*
chr1	47617486	47620836	3351	*
chr1	47632614	47638176	5563	*
chr1	47639873	47647709	7837	*
chr1	47649295	47652535	3241	*
chr1	47658689	47663506	4818	*
chr1	47678890	47682514	3625	*
chr1	47685423	47692862	7440	*
chr1	47693260	47695377	2118	*
chr1	47701108	47707423	6316	*
chr1	47712958	47715142	2185	*
chr1	47717368	47724662	7295	*
chr1	47727061	47729705	2645	*
chr1	47745942	47747990	2049	*
chr1	47770857	47775868	5012	*
chr1	47778706	47796931	18226	*
chr1	47801173	47811083	9911	*
chr1	47811329	47816982	5654	*
chr1	47817137	47826285	9149	*
chr1	47838485	47841001	2517	*
chr1	47844125	47847860	3736	*
chr1	47856240	47858830	2591	*
chr1	47865496	47874121	8626	*
chr1	47874914	47887303	12390	*
chr1	47889174	47896728	7555	*
chr1	47897767	47908344	10578	*
chr1	47911751	47913843	2093	*
chr1	47914830	47919475	4646	*
chr1	47919745	47930142	10398	*
chr1	47932306	47936672	4367	*
chr1	47938736	47948422	9687	*
chr1	47949972	47954456	4485	*
chr1	47962410	47965021	2612	*
chr1	47969838	47974247	4410	*
chr1	47976552	47979973	3422	*
chr1	47981703	47985329	3627	*
chr1	47987625	47990641	3017	*
chr1	47990934	47994265	3332	*
chr1	47998122	48000894	2773	*
chr1	48002337	48005496	3160	*
chr1	48020107	48022646	2540	*
chr1	48027572	48030226	2655	*
chr1	48040495	48045309	4815	*
chr1	48048020	48050685	2666	*
chr1	48055112	48058408	3297	*
chr1	48058779	48068300	9522	*
chr1	48075502	48088571	13070	*
chr1	48096802	48099467	2666	*
chr1	48101731	48108362	6632	*
chr1	48109513	48113903	4391	*
chr1	48158577	48163412	4836	*
chr1	48164215	48166533	2319	*
chr1	48178168	48182949	4782	*
chr1	48193554	48199961	6408	*
chr1	48203956	48212383	8428	*
chr1	48219312	48226709	7398	*
chr1	48228340	48230615	2276	*
chr1	48237832	48248266	10435	*
chr1	48249937	48260547	10611	*
chr1	48267955	48272967	5013	*
chr1	48289042	48295356	6315	*
chr1	48317035	48320632	3598	*
chr1	48337060	48340212	3153	*
chr1	48384505	48387132	2628	*
chr1	48392694	48395367	2674	*
chr1	48423735	48426371	2637	*
chr1	48435688	48439300	3613	*
chr1	48447071	48449961	2891	*
chr1	48461464	48466447	4984	*
chr1	48525045	48530222	5178	*
chr1	48543579	48545163	1585	*
chr1	48579881	48584794	4914	*
chr1	48615841	48618891	3051	*
chr1	48629750	48633604	3855	*
chr1	48634816	48643896	9081	*
chr1	48646599	48655079	8481	*
chr1	48658129	48665282	7154	*
chr1	48670752	48678976	8225	*
chr1	48699687	48701658	1972	*
chr1	48827524	48831356	3833	*
chr1	48930639	48934058	3420	*
chr1	48937195	48942413	5219	*
chr1	49037239	49040325	3087	*
chr1	49062826	49065347	2522	*
chr1	49136055	49139074	3020	*
chr1	49336059	49338045	1987	*
chr1	49610109	49613362	3254	*
chr1	49727462	49734108	6647	*
chr1	49904100	49907551	3452	*
chr1	50031040	50033405	2366	*
chr1	50034245	50037474	3230	*
chr1	50088070	50090836	2767	*
chr1	50112265	50207651	95387	*
chr1	50219987	50222161	2175	*
chr1	50263757	50268198	4442	*
chr1	50295316	50297434	2119	*
chr1	50304784	50306813	2030	*
chr1	50311765	50314628	2864	*
chr1	50319349	50321946	2598	*
chr1	50341606	50354340	12735	*
chr1	50363998	50366705	2708	*
chr1	50397936	50403081	5146	*
chr1	50455751	50457654	1904	*
chr1	50476199	50479897	3699	*
chr1	50720672	50724350	3679	*
chr1	50741908	50744592	2685	*
chr1	50849144	50857139	7996	*
chr1	51078056	51080405	2350	*
chr1	51118755	51123466	4712	*
chr1	51140515	51143278	2764	*
chr1	51148142	51151217	3076	*
chr1	51172439	51178867	6429	*
chr1	51186272	51189144	2873	*
chr1	51195270	51197836	2567	*
chr1	51202901	51205230	2330	*
chr1	51212917	51216151	3235	*
chr1	51222600	51225744	3145	*
chr1	51315839	51318126	2288	*
chr1	51331416	51334422	3007	*
chr1	51335955	51338391	2437	*
chr1	51338775	51343755	4981	*
chr1	51431863	51435733	3871	*
chr1	51436308	51448600	12293	*
chr1	51453694	51456432	2739	*
chr1	51464070	51467500	3431	*
chr1	51478390	51504852	26463	*
chr1	51513598	51516964	3367	*
chr1	51521618	51527173	5556	*
chr1	51535621	51538716	3096	*
chr1	51541290	51544369	3080	*
chr1	51548296	51550904	2609	*
chr1	51552782	51563791	11010	*
chr1	51564354	51574538	10185	*
chr1	51575613	51589025	13413	*
chr1	51598541	51601985	3445	*
chr1	51610657	51613319	2663	*
chr1	51994391	52007984	13594	*
chr1	52010021	52012908	2888	*
chr1	52013245	52016294	3050	*
chr1	52101769	52121556	19788	*
chr1	52125536	52134994	9459	*
chr1	52372244	52376681	4438	*
chr1	52379470	52383020	3551	*
chr1	52393102	52396521	3420	*
chr1	52630225	52632848	2624	*
chr1	52639476	52641177	1702	*
chr1	52656762	52678486	21725	*
chr1	52716641	52720683	4043	*
chr1	52784324	52785789	1466	*
chr1	52788132	52793816	5685	*
chr1	52839047	52841467	2421	*
chr1	52849860	52851825	1966	*
chr1	52855766	52859469	3704	*
chr1	52862485	52866639	4155	*
chr1	52884732	52889738	5007	*
chr1	52890450	52894432	3983	*
chr1	52895641	52906521	10881	*
chr1	52918635	52920175	1541	*
chr1	53049854	53052371	2518	*
chr1	53054374	53057896	3523	*
chr1	53058216	53061189	2974	*
chr1	53063135	53093420	30286	*
chr1	53102290	53112785	10496	*
chr1	53115366	53126958	11593	*
chr1	53130546	53136097	5552	*
chr1	53136848	53183096	46249	*
chr1	53184928	53187524	2597	*
chr1	53188118	53190506	2389	*
chr1	53306848	53309096	2249	*
chr1	53349134	53352621	3488	*
chr1	53365946	53384682	18737	*
chr1	53394328	53400890	6563	*
chr1	53401436	53414514	13079	*
chr1	53418162	53420874	2713	*
chr1	53423481	53429714	6234	*
chr1	53435859	53449094	13236	*
chr1	53449724	53454058	4335	*
chr1	53458329	53471066	12738	*
chr1	53473021	53477595	4575	*
chr1	53478277	53484942	6666	*
chr1	53516676	53519918	3243	*
chr1	53520328	53522943	2616	*
chr1	53528122	53537002	8881	*
chr1	53537390	53554453	17064	*
chr1	53557620	53565086	7467	*
chr1	53568638	53601895	33258	*
chr1	53603209	53607419	4211	*
chr1	53628518	53631582	3065	*
[truncated: 98,759 more rows]
