# Supplementary material for: Human brain region-specific variably methylated regions are enriched for heritability of distinct neuropsychiatric traits
Source: Genome Biol. 2021 Apr 22;22:116. doi: 10.1186/s13059-021-02335-w (PMC8061076; doi:10.1186/s13059-021-02335-w)
Supplement: Supplementary file 14 — Additional file 14: Table S13. Lists of VMRs identified in each tissue. [file 13059_2021_2335_MOESM14_ESM.xlsx]

## Sheet: README
Table S13. Lists of all VMRs identified in this study.
All_VMRs	This is the union of all the VMRs identified in the individual tissues.
Ubiquitous_VMRs	These are the 202 VMRs that are shared among all tissues including lung and thyroid.
"only"	Indicates VMRs that were tissue-specific
"all"	the full list of VMRs identified in the indicated tissue
Tissue Abbreviations:
HC	Hippocampus
AMY	Amygdala
HYP	Hypothalamus
NAcc	Nuleus accumbens
PUT	Putamen
CAU	Caudate
BA9	Frontal cortex (BA9)
BA24	Anterior cingulate cortex (BA24)

## Sheet: All_VMRs
seqnames	start	end	width
chr1	51442	52755	1314
chr1	191438	191948	511
chr1	261259	264861	3603
chr1	286145	289424	3280
chr1	605330	605698	369
chr1	628959	635600	6642
chr1	779545	779903	359
chr1	794252	795402	1151
chr1	817990	818864	875
chr1	865710	866281	572
chr1	869379	870106	728
chr1	874070	874718	649
chr1	905358	905909	552
chr1	911016	911848	833
chr1	915324	915628	305
chr1	916622	916988	367
chr1	917257	918162	906
chr1	919742	921795	2054
chr1	922982	923334	353
chr1	925861	926527	667
chr1	933167	933469	303
chr1	935186	937048	1863
chr1	970301	970635	335
chr1	973056	973626	571
chr1	975748	976365	618
chr1	982262	982459	198
chr1	982788	984006	1219
chr1	1004716	1005614	899
chr1	1006915	1007723	809
chr1	1009305	1009541	237
chr1	1013784	1014932	1149
chr1	1021412	1022284	873
chr1	1023912	1024635	724
chr1	1027225	1027807	583
chr1	1032456	1032747	292
chr1	1034445	1038507	4063
chr1	1039336	1040148	813
chr1	1044419	1045176	758
chr1	1053050	1053689	640
chr1	1057865	1058776	912
chr1	1060026	1060786	761
chr1	1065991	1067138	1148
chr1	1069831	1070238	408
chr1	1073843	1075147	1305
chr1	1079436	1079859	424
chr1	1087081	1088075	995
chr1	1110408	1112061	1654
chr1	1117275	1117695	421
chr1	1118968	1119908	941
chr1	1122290	1123179	890
chr1	1124689	1125567	879
chr1	1129527	1129751	225
chr1	1130287	1130716	430
chr1	1132729	1132937	209
chr1	1140910	1141059	150
chr1	1142291	1142696	406
chr1	1144070	1144336	267
chr1	1153725	1154713	989
chr1	1155918	1156818	901
chr1	1163612	1166082	2471
chr1	1173440	1174806	1367
chr1	1175507	1177285	1779
chr1	1182398	1183350	953
chr1	1206420	1206769	350
chr1	1208100	1208542	443
chr1	1217860	1218601	742
chr1	1225175	1226862	1688
chr1	1229507	1230356	850
chr1	1238193	1240471	2279
chr1	1265045	1265326	282
chr1	1274792	1275250	459
chr1	1279495	1280019	525
chr1	1281977	1283953	1977
chr1	1290075	1290443	369
chr1	1291681	1292236	556
chr1	1303835	1304156	322
chr1	1309767	1311088	1322
chr1	1314555	1315576	1022
chr1	1316646	1318161	1516
chr1	1319302	1319806	505
chr1	1320921	1321974	1054
chr1	1325984	1327609	1626
chr1	1328773	1329640	868
chr1	1332623	1333089	467
chr1	1341498	1341740	243
chr1	1344645	1345810	1166
chr1	1347471	1348213	743
chr1	1352119	1352660	542
chr1	1356837	1358092	1256
chr1	1361850	1362196	347
chr1	1372253	1372794	542
chr1	1385155	1385784	630
chr1	1403463	1404278	816
chr1	1418352	1418754	403
chr1	1431645	1433562	1918
chr1	1436464	1438681	2218
chr1	1440526	1441140	615
chr1	1441816	1442660	845
chr1	1462159	1463086	928
chr1	1486095	1486453	359
chr1	1500780	1501506	727
chr1	1503421	1503894	474
chr1	1505069	1505773	705
chr1	1515748	1516836	1089
chr1	1518092	1519145	1054
chr1	1528518	1529196	679
chr1	1536644	1537349	706
chr1	1537622	1538063	442
chr1	1541638	1542183	546
chr1	1542953	1543543	591
chr1	1544510	1545978	1469
chr1	1550340	1551688	1349
chr1	1554619	1555313	695
chr1	1558267	1558810	544
chr1	1562248	1563361	1114
chr1	1566422	1568246	1825
chr1	1575713	1576313	601
chr1	1579766	1580263	498
chr1	1610867	1612417	1551
chr1	1613590	1613979	390
chr1	1616947	1618226	1280
chr1	1662350	1663208	859
chr1	1666347	1666876	530
chr1	1674756	1674891	136
chr1	1677949	1678272	324
chr1	1680629	1681502	874
chr1	1682226	1684372	2147
chr1	1687879	1689377	1499
chr1	1696018	1696570	553
chr1	1703756	1703981	226
chr1	1712225	1712395	171
chr1	1728257	1728937	681
chr1	1730606	1731504	899
chr1	1737405	1738138	734
chr1	1740870	1741582	713
chr1	1748249	1748830	582
chr1	1756596	1757070	475
chr1	1758169	1759220	1052
chr1	1760428	1760716	289
chr1	1761929	1762711	783
chr1	1763416	1764773	1358
chr1	1775445	1777194	1750
chr1	1779947	1780746	800
chr1	1782002	1783883	1882
chr1	1783919	1784656	738
chr1	1785585	1786431	847
chr1	1787757	1788524	768
chr1	1793478	1794792	1315
chr1	1799865	1801674	1810
chr1	1809526	1810300	775
chr1	1813304	1814731	1428
chr1	1827215	1828321	1107
chr1	1830961	1831407	447
chr1	1831726	1832705	980
chr1	1842029	1842888	860
chr1	1844880	1845445	566
chr1	1852511	1854183	1673
chr1	1870852	1871435	584
chr1	1879823	1880673	851
chr1	1883760	1884328	569
chr1	1885793	1888986	3194
chr1	1892032	1892965	934
chr1	1894608	1895231	624
chr1	1896953	1897732	780
chr1	1906140	1906816	677
chr1	1912219	1912815	597
chr1	1919822	1920000	179
chr1	1926986	1927385	400
chr1	1942128	1942604	477
chr1	1946547	1948295	1749
chr1	1955420	1956084	665
chr1	1957618	1957958	341
chr1	1959417	1961803	2387
chr1	1963567	1963952	386
chr1	1966239	1966985	747
chr1	1970621	1970999	379
chr1	1975051	1976751	1701
chr1	1982666	1983849	1184
chr1	1985279	1985517	239
chr1	1988561	1990108	1548
chr1	1990265	1990923	659
chr1	2008989	2009872	884
chr1	2012801	2013354	554
chr1	2014498	2015656	1159
chr1	2018462	2018749	288
chr1	2020072	2022769	2698
chr1	2023353	2024222	870
chr1	2025341	2027087	1747
chr1	2028236	2028463	228
chr1	2030497	2030841	345
chr1	2032741	2033390	650
chr1	2034699	2035233	535
chr1	2042011	2044568	2558
chr1	2049339	2049767	429
chr1	2051663	2052967	1305
chr1	2054265	2054830	566
chr1	2059649	2062093	2445
chr1	2071275	2072618	1344
chr1	2073684	2074107	424
chr1	2075150	2075345	196
chr1	2075871	2076614	744
chr1	2081920	2083615	1696
chr1	2083738	2085515	1778
chr1	2086668	2089283	2616
chr1	2089466	2093041	3576
chr1	2095044	2096661	1618
chr1	2097973	2101129	3157
chr1	2104234	2104607	374
chr1	2104763	2105860	1098
chr1	2106431	2107690	1260
chr1	2108737	2109230	494
chr1	2114225	2116963	2739
chr1	2124496	2125135	640
chr1	2126696	2129776	3081
chr1	2130946	2131398	453
chr1	2134078	2141195	7118
chr1	2143308	2143943	636
chr1	2146021	2146877	857
chr1	2148502	2149176	675
chr1	2150975	2153801	2827
chr1	2155766	2156921	1156
chr1	2158362	2161475	3114
chr1	2168421	2169328	908
chr1	2174388	2175293	906
chr1	2176018	2177142	1125
chr1	2178104	2178742	639
chr1	2179289	2180723	1435
chr1	2182464	2183817	1354
chr1	2184142	2184756	615
chr1	2185002	2186119	1118
chr1	2186849	2187137	289
chr1	2187738	2188111	374
chr1	2189420	2190742	1323
chr1	2192629	2193335	707
chr1	2197901	2198650	750
chr1	2198976	2199993	1018
chr1	2204150	2204322	173
chr1	2213360	2214405	1046
chr1	2220331	2221086	756
chr1	2231492	2232209	718
chr1	2232941	2233121	181
chr1	2233495	2234305	811
chr1	2234322	2234676	355
chr1	2236967	2237843	877
chr1	2238629	2239669	1041
chr1	2239814	2240291	478
chr1	2240440	2241220	781
chr1	2242372	2243890	1519
chr1	2246034	2246997	964
chr1	2247804	2248977	1174
chr1	2250497	2250846	350
chr1	2251793	2252317	525
chr1	2253145	2254046	902
chr1	2257111	2260469	3359
chr1	2261751	2262483	733
chr1	2266553	2267805	1253
chr1	2270404	2270939	536
chr1	2272128	2273215	1088
chr1	2274134	2274504	371
chr1	2275574	2276420	847
chr1	2286458	2287526	1069
chr1	2290450	2291371	922
chr1	2291432	2292282	851
chr1	2294115	2294904	790
chr1	2296424	2297068	645
chr1	2297402	2297728	327
chr1	2298585	2299376	792
chr1	2300344	2301612	1269
chr1	2303212	2305660	2449
chr1	2306815	2308701	1887
chr1	2311428	2311672	245
chr1	2318922	2319470	549
chr1	2320766	2321421	656
chr1	2325914	2326685	772
chr1	2330384	2332325	1942
chr1	2333588	2333854	267
chr1	2334789	2335497	709
chr1	2347707	2348060	354
chr1	2349128	2350872	1745
chr1	2355013	2355439	427
chr1	2374929	2376056	1128
chr1	2378222	2379361	1140
chr1	2379930	2380341	412
chr1	2381444	2382211	768
chr1	2383320	2385981	2662
chr1	2392650	2392957	308
chr1	2398577	2399202	626
chr1	2400861	2402502	1642
chr1	2417963	2418597	635
chr1	2425452	2426314	863
chr1	2430964	2432040	1077
chr1	2432209	2434422	2214
chr1	2437871	2439844	1974
chr1	2445719	2447390	1672
chr1	2449204	2451150	1947
chr1	2451891	2452595	705
chr1	2459151	2460321	1171
chr1	2462975	2463751	777
chr1	2467822	2468568	747
chr1	2468861	2471339	2479
chr1	2480197	2481304	1108
chr1	2481848	2482532	685
chr1	2489423	2490313	891
chr1	2491867	2492479	613
chr1	2493183	2494060	878
chr1	2496226	2497163	938
chr1	2506186	2507612	1427
chr1	2518412	2519876	1465
chr1	2527067	2527579	513
chr1	2528193	2529327	1135
chr1	2530808	2531560	753
chr1	2531946	2532372	427
chr1	2541276	2541785	510
chr1	2544046	2544708	663
chr1	2547176	2549117	1942
chr1	2552417	2552719	303
chr1	2555429	2556066	638
chr1	2556112	2557621	1510
chr1	2564974	2566003	1030
chr1	2569107	2569498	392
chr1	2570332	2570902	571
chr1	2577675	2577915	241
chr1	2578127	2578632	506
chr1	2582428	2583180	753
chr1	2584210	2585247	1038
chr1	2593833	2594184	352
chr1	2601304	2602110	807
chr1	2606146	2606419	274
chr1	2607532	2608178	647
chr1	2610497	2611751	1255
chr1	2632352	2632687	336
chr1	2636508	2637894	1387
chr1	2655527	2656064	538
chr1	2686088	2687394	1307
chr1	2786552	2787409	858
chr1	2789338	2789488	151
chr1	2792245	2793811	1567
chr1	2804009	2804322	314
chr1	2806392	2807162	771
chr1	2807808	2808270	463
chr1	2833026	2833752	727
chr1	2848034	2848524	491
chr1	2852133	2852913	781
chr1	2854938	2856550	1613
chr1	2857067	2857468	402
chr1	2861830	2862437	608
chr1	2863621	2864577	957
chr1	2866490	2867144	655
chr1	2868422	2868846	425
chr1	2874657	2875134	478
chr1	2882887	2883374	488
chr1	2905707	2906604	898
chr1	2911233	2912198	966
chr1	2922057	2922261	205
chr1	2927893	2929392	1500
chr1	2930883	2931243	361
chr1	2949159	2949489	331
chr1	2951790	2952391	602
chr1	2968713	2968927	215
chr1	2969658	2969992	335
chr1	2973460	2974209	750
chr1	2983011	2983599	589
chr1	3001773	3002144	372
chr1	3011930	3012792	863
chr1	3028658	3029014	357
chr1	3061547	3065498	3952
chr1	3065960	3067373	1414
chr1	3071358	3075453	4096
chr1	3076076	3076727	652
chr1	3078337	3078768	432
chr1	3079456	3080143	688
chr1	3086457	3087160	704
chr1	3093538	3094836	1299
chr1	3100887	3101377	491
chr1	3105148	3105874	727
chr1	3108942	3110022	1081
chr1	3113166	3114275	1110
chr1	3119541	3120121	581
chr1	3122367	3122849	483
chr1	3125746	3126056	311
chr1	3127044	3128488	1445
chr1	3134033	3135373	1341
chr1	3135550	3135946	397
chr1	3137433	3137993	561
chr1	3139387	3140557	1171
chr1	3145457	3146546	1090
chr1	3151586	3151932	347
chr1	3153312	3154756	1445
chr1	3155102	3155920	819
chr1	3156266	3157413	1148
chr1	3160915	3162540	1626
chr1	3163419	3163794	376
chr1	3165975	3166497	523
chr1	3169778	3171480	1703
chr1	3172723	3173423	701
chr1	3174592	3175437	846
chr1	3181617	3181885	269
chr1	3182036	3182303	268
chr1	3183460	3185035	1576
chr1	3186405	3187132	728
chr1	3187626	3189106	1481
chr1	3189782	3191135	1354
chr1	3195080	3195796	717
chr1	3198835	3199101	267
chr1	3206305	3206677	373
chr1	3211229	3212258	1030
chr1	3218152	3220288	2137
chr1	3226369	3228258	1890
chr1	3230538	3230830	293
chr1	3237623	3239040	1418
chr1	3240510	3241110	601
chr1	3242743	3243253	511
chr1	3244462	3245383	922
chr1	3247416	3248267	852
chr1	3248560	3249139	580
chr1	3249716	3250346	631
chr1	3251602	3252132	531
chr1	3258165	3259319	1155
chr1	3274201	3274713	513
chr1	3275749	3276438	690
chr1	3284107	3284533	427
chr1	3291980	3292662	683
chr1	3293443	3294308	866
chr1	3296724	3297782	1059
chr1	3312266	3316203	3938
chr1	3317936	3318574	639
chr1	3322204	3322546	343
chr1	3323127	3323822	696
chr1	3324278	3324730	453
chr1	3332059	3332404	346
chr1	3333976	3334524	549
chr1	3335014	3335716	703
chr1	3345717	3346520	804
chr1	3351069	3353239	2171
chr1	3359579	3360088	510
chr1	3360659	3361377	719
chr1	3364757	3365235	479
chr1	3365873	3366706	834
chr1	3367657	3368408	752
chr1	3368914	3369758	845
chr1	3380411	3381637	1227
chr1	3384243	3385002	760
chr1	3389710	3390193	484
chr1	3392798	3393628	831
chr1	3402206	3402700	495
chr1	3403651	3404071	421
chr1	3408759	3410640	1882
chr1	3415273	3415882	610
chr1	3420155	3420468	314
chr1	3434061	3434633	573
chr1	3453205	3453663	459
chr1	3470311	3471095	785
chr1	3471797	3472289	493
chr1	3473084	3473412	329
chr1	3483913	3484107	195
chr1	3491927	3492208	282
chr1	3494529	3494905	377
chr1	3504251	3504744	494
chr1	3510377	3511164	788
chr1	3516106	3516690	585
chr1	3517352	3517737	386
chr1	3529324	3529836	513
chr1	3530248	3530913	666
chr1	3535182	3535673	492
chr1	3538072	3538374	303
chr1	3539939	3540670	732
chr1	3542949	3543420	472
chr1	3543697	3543943	247
chr1	3548044	3548495	452
chr1	3556276	3556781	506
chr1	3557046	3557649	604
chr1	3576876	3577716	841
chr1	3585167	3586113	947
chr1	3587217	3588723	1507
chr1	3590309	3590900	592
chr1	3597049	3597845	797
chr1	3599356	3599745	390
chr1	3601647	3602351	705
chr1	3607486	3608235	750
chr1	3623360	3623655	296
chr1	3653160	3653403	244
chr1	3655766	3656334	569
chr1	3674068	3674577	510
chr1	3677778	3678681	904
chr1	3695543	3695885	343
chr1	3697860	3700064	2205
chr1	3703256	3703749	494
chr1	3707295	3707790	496
chr1	3708722	3709540	819
chr1	3712630	3713298	669
chr1	3716626	3717193	568
chr1	3730168	3730735	568
chr1	3731561	3731767	207
chr1	3733361	3733680	320
chr1	3735904	3737078	1175
chr1	3745469	3745855	387
chr1	3748518	3749392	875
chr1	3756434	3756942	509
chr1	3763322	3764103	782
chr1	3771143	3771545	403
chr1	3775931	3776167	237
chr1	3777399	3780145	2747
chr1	3781438	3782142	705
chr1	3783648	3785038	1391
chr1	3785255	3785644	390
chr1	3787280	3788008	729
chr1	3797016	3797781	766
chr1	3799733	3800977	1245
chr1	3806409	3806904	496
chr1	3809614	3810855	1242
chr1	3811249	3811954	706
chr1	3816293	3817003	711
chr1	3822132	3822955	824
chr1	3838237	3839987	1751
chr1	3858263	3859096	834
chr1	3862754	3864069	1316
chr1	3875815	3876708	894
chr1	3884790	3885711	922
chr1	3891145	3891749	605
chr1	3892784	3893349	566
chr1	3902665	3903277	613
chr1	3909716	3910348	633
chr1	3915861	3916961	1101
chr1	3940291	3941636	1346
chr1	3942586	3943367	782
chr1	3947753	3948304	552
chr1	3954360	3955094	735
chr1	3955146	3955444	299
chr1	3993400	3994257	858
chr1	3998679	3999248	570
chr1	4014096	4015413	1318
chr1	4017082	4020153	3072
chr1	4026902	4028193	1292
chr1	4047822	4048529	708
chr1	4064315	4067030	2716
chr1	4071458	4073031	1574
chr1	4082225	4082944	720
chr1	4084551	4085210	660
chr1	4100592	4101699	1108
chr1	4108901	4109310	410
chr1	4120278	4121107	830
chr1	4125641	4126631	991
chr1	4133500	4134002	503
chr1	4137612	4138674	1063
chr1	4146435	4147980	1546
chr1	4151992	4152843	852
chr1	4165736	4166909	1174
chr1	4169432	4174317	4886
chr1	4213359	4214009	651
chr1	4217441	4218136	696
chr1	4227354	4228555	1202
chr1	4270458	4271208	751
chr1	4367183	4367544	362
chr1	4396031	4398356	2326
chr1	4407747	4408437	691
chr1	4420642	4422651	2010
chr1	4460227	4461677	1451
chr1	4468478	4469065	588
chr1	4472594	4473836	1243
chr1	4480970	4481536	567
chr1	4509780	4511099	1320
chr1	4512570	4513953	1384
chr1	4526869	4527575	707
chr1	4532321	4533322	1002
chr1	4537657	4539834	2178
chr1	4569894	4572166	2273
chr1	4599539	4600111	573
chr1	4601631	4603958	2328
chr1	4604678	4606321	1644
chr1	4614798	4616245	1448
chr1	4633854	4635090	1237
chr1	4637172	4638285	1114
chr1	4660330	4660935	606
chr1	4664572	4667624	3053
chr1	4675261	4676805	1545
chr1	4689228	4690899	1672
chr1	4696135	4698125	1991
chr1	4700346	4700922	577
chr1	4701048	4701556	509
chr1	4701795	4702240	446
chr1	4702593	4703554	962
chr1	4706478	4707388	911
chr1	4709250	4715173	5924
chr1	4718575	4719843	1269
chr1	4723333	4724094	762
chr1	4725007	4725400	394
chr1	4726525	4727474	950
chr1	4728913	4730673	1761
chr1	4734556	4736808	2253
chr1	4738818	4740256	1439
chr1	4773320	4774360	1041
chr1	4778376	4779534	1159
chr1	4851342	4852510	1169
chr1	4963436	4964067	632
chr1	4984293	4985350	1058
chr1	5095069	5096990	1922
chr1	5098715	5100914	2200
chr1	5108984	5110250	1267
chr1	5133316	5134440	1125
chr1	5139545	5140892	1348
chr1	5150967	5152267	1301
chr1	5156194	5157527	1334
chr1	5219306	5222122	2817
chr1	5287649	5288385	737
chr1	5289117	5292207	3091
chr1	5295684	5297349	1666
chr1	5311933	5313208	1276
chr1	5379160	5379773	614
chr1	5390597	5391176	580
chr1	5424546	5425815	1270
chr1	5427952	5429101	1150
chr1	5430671	5431663	993
chr1	5448801	5450417	1617
chr1	5455105	5456278	1174
chr1	5473036	5473875	840
chr1	5479541	5480583	1043
chr1	5501037	5503189	2153
chr1	5506724	5507764	1041
chr1	5509657	5510075	419
chr1	5511298	5512190	893
chr1	5521640	5523076	1437
chr1	5568297	5569268	972
chr1	5593512	5594781	1270
chr1	5597178	5598397	1220
chr1	5600077	5601445	1369
chr1	5617518	5618576	1059
chr1	5632449	5634363	1915
chr1	5652538	5653517	980
chr1	5667292	5668536	1245
chr1	5680392	5682472	2081
chr1	5687911	5688711	801
chr1	5690655	5691663	1009
chr1	5702784	5703489	706
chr1	5704453	5705532	1080
chr1	5707727	5708481	755
chr1	5711657	5712024	368
chr1	5713191	5714368	1178
chr1	5720280	5721127	848
chr1	5727681	5728818	1138
chr1	5745021	5745450	430
chr1	5746351	5747236	886
chr1	5752238	5752791	554
chr1	5756898	5758399	1502
chr1	5765325	5766404	1080
chr1	5770740	5771956	1217
chr1	5773680	5774448	769
chr1	5811250	5812016	767
chr1	5825924	5827080	1157
chr1	5827522	5828582	1061
chr1	5834568	5835062	495
chr1	5836827	5837370	544
chr1	5840368	5841136	769
chr1	5843596	5844243	648
chr1	5846871	5847263	393
chr1	5848673	5849210	538
chr1	5857467	5857954	488
chr1	5863184	5863733	550
chr1	5864584	5865576	993
chr1	5866246	5866571	326
chr1	5867974	5869002	1029
chr1	5876881	5877411	531
chr1	5880155	5880632	478
chr1	5883290	5883965	676
chr1	5885463	5886321	859
chr1	5887574	5888452	879
chr1	5889359	5889953	595
chr1	5893726	5894406	681
chr1	5895494	5897712	2219
chr1	5908117	5909601	1485
chr1	5911017	5911546	530
chr1	5922959	5924058	1100
chr1	5935640	5937002	1363
chr1	5938269	5939530	1262
chr1	5943408	5944707	1300
chr1	5954056	5955277	1222
chr1	5961658	5962092	435
chr1	5963255	5963907	653
chr1	5967152	5969138	1987
chr1	5973711	5974265	555
chr1	5980407	5981034	628
chr1	5981127	5982321	1195
chr1	5984561	5986542	1982
chr1	5990009	5990822	814
chr1	5994287	5995171	885
chr1	5999000	6000427	1428
chr1	6002245	6002655	411
chr1	6002736	6003514	779
chr1	6003932	6004827	896
chr1	6006862	6008236	1375
chr1	6012542	6015435	2894
chr1	6016099	6016737	639
chr1	6025014	6028760	3747
chr1	6033053	6034277	1225
chr1	6034503	6034739	237
chr1	6035387	6035692	306
chr1	6041072	6041639	568
chr1	6045536	6047395	1860
chr1	6047865	6049112	1248
chr1	6051530	6051972	443
chr1	6058585	6059229	645
chr1	6060239	6061560	1322
chr1	6065042	6065428	387
chr1	6069669	6070213	545
chr1	6071183	6072272	1090
chr1	6073104	6075024	1921
chr1	6079810	6080737	928
chr1	6082263	6082800	538
chr1	6084071	6085071	1001
chr1	6086205	6088292	2088
chr1	6090732	6091722	991
chr1	6097715	6098812	1098
chr1	6101026	6101439	414
chr1	6105055	6105707	653
chr1	6110195	6110671	477
chr1	6123153	6123776	624
chr1	6125776	6126481	706
chr1	6138044	6139393	1350
chr1	6144551	6145358	808
chr1	6147576	6149332	1757
chr1	6150467	6150976	510
chr1	6153155	6153785	631
chr1	6157572	6158056	485
chr1	6162771	6163453	683
chr1	6165827	6167998	2172
chr1	6169262	6169586	325
chr1	6170453	6171271	819
chr1	6172154	6172689	536
chr1	6178192	6179097	906
chr1	6180972	6182126	1155
chr1	6183072	6183898	827
chr1	6204148	6206661	2514
chr1	6206843	6207605	763
chr1	6208871	6209853	983
chr1	6217947	6219010	1064
chr1	6220017	6220811	795
chr1	6221111	6222371	1261
chr1	6223621	6224233	613
chr1	6225235	6226256	1022
chr1	6229166	6229621	456
chr1	6233879	6234315	437
chr1	6234571	6234964	394
chr1	6236347	6236676	330
chr1	6240325	6241401	1077
chr1	6241645	6241898	254
chr1	6244160	6244592	433
chr1	6253873	6255259	1387
chr1	6261669	6262396	728
chr1	6263533	6264469	937
chr1	6266738	6268990	2253
chr1	6269479	6271852	2374
chr1	6272813	6274258	1446
chr1	6276075	6276881	807
chr1	6277923	6278763	841
chr1	6279775	6280200	426
chr1	6285096	6285842	747
chr1	6286896	6288279	1384
chr1	6293315	6294458	1144
chr1	6302709	6303873	1165
chr1	6307185	6307397	213
chr1	6313764	6314245	482
chr1	6315925	6316741	817
chr1	6321052	6322230	1179
chr1	6329706	6330505	800
chr1	6330655	6333108	2454
chr1	6335760	6337354	1595
chr1	6338280	6339227	948
chr1	6340272	6341210	939
chr1	6343219	6343670	452
chr1	6344957	6345273	317
chr1	6347490	6349084	1595
chr1	6350280	6351617	1338
chr1	6353628	6355128	1501
chr1	6362908	6363681	774
chr1	6385070	6386279	1210
chr1	6404879	6405347	469
chr1	6418545	6418956	412
chr1	6420407	6420937	531
chr1	6429486	6430995	1510
chr1	6437067	6437989	923
chr1	6446907	6447436	530
chr1	6449672	6451424	1753
chr1	6453981	6454215	235
chr1	6459069	6459863	795
chr1	6460881	6461894	1014
chr1	6469847	6470569	723
chr1	6474776	6475676	901
chr1	6482739	6483472	734
chr1	6486457	6487412	956
chr1	6488823	6489833	1011
chr1	6489961	6490111	151
chr1	6491827	6492457	631
chr1	6495104	6496462	1359
chr1	6498126	6499210	1085
chr1	6502290	6503500	1211
chr1	6507625	6508657	1033
chr1	6519899	6520481	583
chr1	6536206	6536947	742
chr1	6564751	6565728	978
chr1	6580864	6581520	657
chr1	6581785	6582346	562
chr1	6584415	6585485	1071
chr1	6587106	6587690	585
chr1	6587864	6588509	646
chr1	6594052	6594766	715
chr1	6599420	6600580	1161
chr1	6603730	6604460	731
chr1	6609191	6610007	817
chr1	6612341	6612450	110
chr1	6618329	6618978	650
chr1	6628823	6629413	591
chr1	6634059	6634854	796
chr1	6637933	6638867	935
chr1	6651995	6652317	323
chr1	6661050	6662014	965
chr1	6686719	6687930	1212
chr1	6690107	6691271	1165
chr1	6703556	6704608	1053
chr1	6734717	6735858	1142
chr1	6743573	6744381	809
chr1	6757765	6758183	419
chr1	6761008	6761882	875
chr1	6771886	6773451	1566
chr1	6881390	6881921	532
chr1	6894098	6895155	1058
chr1	6906525	6907250	726
chr1	6932522	6933278	757
chr1	6934762	6936219	1458
chr1	6947920	6949771	1852
chr1	6954587	6955270	684
chr1	6958585	6959095	511
chr1	6960275	6960747	473
chr1	6967380	6968310	931
chr1	6968945	6969490	546
chr1	6970237	6971985	1749
chr1	6984693	6985974	1282
chr1	7010752	7011660	909
chr1	7021006	7022067	1062
chr1	7027172	7028029	858
chr1	7036395	7037204	810
chr1	7039651	7040404	754
chr1	7042266	7044092	1827
chr1	7044289	7044486	198
chr1	7048758	7049206	449
chr1	7050535	7051513	979
chr1	7057257	7057497	241
chr1	7060459	7061423	965
chr1	7069836	7071194	1359
chr1	7077371	7078482	1112
chr1	7084468	7084814	347
chr1	7094402	7094833	432
chr1	7101083	7101356	274
chr1	7102312	7102933	622
chr1	7106309	7107111	803
chr1	7110343	7110824	482
chr1	7118078	7119419	1342
chr1	7121291	7122068	778
chr1	7145221	7145884	664
chr1	7149096	7150023	928
chr1	7150650	7151193	544
chr1	7164130	7165620	1491
chr1	7172785	7173534	750
chr1	7176114	7177275	1162
chr1	7198818	7199413	596
chr1	7208618	7210211	1594
chr1	7218003	7219432	1430
chr1	7221728	7222478	751
chr1	7234158	7234665	508
chr1	7247494	7249051	1558
chr1	7262817	7264773	1957
chr1	7291510	7292539	1030
chr1	7293410	7294824	1415
chr1	7329881	7330459	579
chr1	7333943	7335682	1740
chr1	7373483	7374222	740
chr1	7379295	7379864	570
chr1	7383063	7383847	785
chr1	7386130	7390108	3979
chr1	7419924	7420854	931
chr1	7426254	7428149	1896
chr1	7441821	7442704	884
chr1	7447308	7448028	721
chr1	7455021	7455816	796
chr1	7478391	7479245	855
chr1	7489236	7489884	649
chr1	7490928	7492994	2067
chr1	7493750	7494463	714
chr1	7502100	7502684	585
chr1	7508953	7509754	802
chr1	7543068	7544569	1502
chr1	7553795	7555727	1933
chr1	7558766	7559368	603
chr1	7562151	7563155	1005
chr1	7574297	7575389	1093
chr1	7581973	7582649	677
chr1	7586330	7586682	353
chr1	7587241	7587726	486
chr1	7613434	7614601	1168
chr1	7615682	7617221	1540
chr1	7633484	7634194	711
chr1	7640688	7641683	996
chr1	7642276	7642854	579
chr1	7645168	7645652	485
chr1	7647384	7647849	466
chr1	7650413	7651384	972
chr1	7652377	7653380	1004
chr1	7657363	7658522	1160
chr1	7676449	7677217	769
chr1	7694087	7695878	1792
chr1	7702091	7703853	1763
chr1	7706666	7707949	1284
chr1	7725106	7728632	3527
chr1	7731769	7733126	1358
chr1	7736297	7736655	359
chr1	7751072	7752526	1455
chr1	7755053	7756708	1656
chr1	7760220	7761845	1626
chr1	7766115	7767023	909
chr1	7768357	7770444	2088
chr1	7784749	7785386	638
chr1	7786809	7787785	977
chr1	7826543	7827604	1062
chr1	7850894	7852111	1218
chr1	7856290	7857015	726
chr1	7886358	7887244	887
chr1	7902553	7903609	1057
chr1	7915684	7917289	1606
chr1	7920872	7922499	1628
chr1	7975491	7976266	776
chr1	7984346	7985331	986
chr1	8004016	8005073	1058
chr1	8022372	8025133	2762
chr1	8026939	8028996	2058
chr1	8045879	8048276	2398
chr1	8058707	8059654	948
chr1	8076392	8077507	1116
chr1	8077771	8078764	994
chr1	8089569	8090961	1393
chr1	8092405	8092918	514
chr1	8095581	8098161	2581
chr1	8112910	8114288	1379
chr1	8154658	8155417	760
chr1	8166004	8167223	1220
chr1	8182107	8182840	734
chr1	8197339	8198200	862
chr1	8201780	8202896	1117
chr1	8211758	8212465	708
chr1	8238312	8238585	274
chr1	8250895	8252748	1854
chr1	8260304	8260942	639
chr1	8263108	8263774	667
chr1	8273713	8274760	1048
chr1	8283675	8284514	840
chr1	8293314	8295069	1756
chr1	8302030	8302690	661
chr1	8317480	8317759	280
chr1	8332604	8334454	1851
chr1	8343280	8344069	790
chr1	8348359	8348881	523
chr1	8360744	8361679	936
chr1	8363870	8364563	694
chr1	8366100	8366824	725
chr1	8369765	8370320	556
chr1	8382279	8383179	901
chr1	8446921	8447961	1041
chr1	8493357	8496391	3035
chr1	8508342	8509578	1237
chr1	8517073	8518653	1581
chr1	8638859	8639471	613
chr1	8652108	8657177	5070
chr1	8679730	8681322	1593
chr1	8701003	8702689	1687
chr1	8752235	8754702	2468
chr1	8773738	8774422	685
chr1	8789590	8790732	1143
chr1	8792847	8793688	842
chr1	8818765	8819194	430
chr1	8836024	8837952	1929
chr1	8856851	8857911	1061
chr1	8867613	8869521	1909
chr1	8869969	8871278	1310
chr1	8874784	8875396	613
chr1	8875950	8877275	1326
chr1	8879749	8881167	1419
chr1	8889772	8890414	643
chr1	8912007	8913473	1467
chr1	8914879	8915973	1095
chr1	8963905	8964551	647
chr1	8985954	8986652	699
chr1	9004939	9005572	634
chr1	9031268	9033453	2186
chr1	9060772	9062104	1333
chr1	9064733	9065331	599
chr1	9082850	9083550	701
chr1	9106878	9107647	770
chr1	9108080	9108541	462
chr1	9119719	9120413	695
chr1	9127402	9128225	824
chr1	9128629	9128763	135
chr1	9150792	9151802	1011
chr1	9181421	9182088	668
chr1	9183508	9183995	488
chr1	9198453	9199162	710
chr1	9231477	9232214	738
chr1	9233163	9233714	552
chr1	9236976	9238896	1921
chr1	9239235	9242908	3674
chr1	9248458	9248945	488
chr1	9250669	9252155	1487
chr1	9252803	9253352	550
chr1	9266930	9267624	695
chr1	9269781	9270360	580
chr1	9270972	9271464	493
chr1	9275574	9276885	1312
chr1	9279486	9280198	713
chr1	9280537	9280713	177
chr1	9281021	9282365	1345
chr1	9291926	9292384	459
chr1	9294225	9295084	860
chr1	9297618	9298427	810
chr1	9305456	9306536	1081
chr1	9308366	9309154	789
chr1	9315146	9316227	1082
chr1	9320839	9321922	1084
chr1	9331610	9332216	607
chr1	9342133	9342614	482
chr1	9345925	9346895	971
chr1	9346977	9347680	704
chr1	9358140	9358494	355
chr1	9361991	9363451	1461
chr1	9384875	9385149	275
chr1	9397842	9398596	755
chr1	9400031	9400603	573
chr1	9404676	9406308	1633
chr1	9422182	9423249	1068
chr1	9437754	9438776	1023
chr1	9441504	9441870	367
chr1	9448604	9449782	1179
chr1	9466774	9467849	1076
chr1	9473037	9473507	471
chr1	9476790	9478635	1846
chr1	9482991	9483704	714
chr1	9486690	9487057	368
chr1	9495482	9495632	151
chr1	9510705	9511560	856
chr1	9519108	9520033	926
chr1	9529354	9530035	682
chr1	9541570	9543037	1468
chr1	9555099	9555627	529
chr1	9558943	9559329	387
chr1	9560988	9562722	1735
chr1	9590853	9591585	733
chr1	9591618	9592558	941
chr1	9593176	9594164	989
chr1	9603791	9604557	767
chr1	9604640	9604970	331
chr1	9609794	9610302	509
chr1	9610409	9610809	401
chr1	9626288	9626776	489
chr1	9627377	9627876	500
chr1	9653075	9655590	2516
chr1	9687183	9687397	215
chr1	9688244	9688992	749
chr1	9690230	9691904	1675
chr1	9717765	9718093	329
chr1	9728094	9732691	4598
chr1	9735661	9737431	1771
chr1	9737680	9738568	889
chr1	9742764	9743996	1233
chr1	9746358	9748190	1833
chr1	9749433	9750123	691
chr1	9750825	9753638	2814
chr1	9755485	9756132	648
chr1	9758212	9760622	2411
chr1	9766064	9766743	680
chr1	9767125	9768106	982
chr1	9769768	9770862	1095
chr1	9780363	9781779	1417
chr1	9792271	9793493	1223
chr1	9794072	9795502	1431
chr1	9796600	9800003	3404
chr1	9802863	9805206	2344
chr1	9806645	9810273	3629
chr1	9811865	9812702	838
chr1	9814326	9821664	7339
chr1	9827243	9828169	927
chr1	9830578	9831407	830
chr1	9836366	9837169	804
chr1	9838888	9839499	612
chr1	9850374	9851803	1430
chr1	9863413	9863935	523
chr1	9878436	9878925	490
chr1	9885671	9886677	1007
chr1	9897759	9898352	594
chr1	9898455	9899404	950
chr1	9900295	9902308	2014
chr1	9912398	9912945	548
chr1	9949644	9950251	608
chr1	9957728	9958680	953
chr1	10034778	10035155	378
chr1	10038657	10039016	360
chr1	10054724	10055796	1073
chr1	10063991	10065561	1571
chr1	10066262	10067220	959
chr1	10108649	10109479	831
chr1	10126026	10126466	441
chr1	10130014	10130551	538
chr1	10131867	10132933	1067
chr1	10160275	10162496	2222
chr1	10173660	10174250	591
chr1	10178329	10181003	2675
chr1	10193739	10194414	676
chr1	10209075	10209425	351
chr1	10211857	10213419	1563
chr1	10218451	10219712	1262
chr1	10230624	10231629	1006
chr1	10241828	10242761	934
chr1	10301614	10303090	1477
chr1	10343672	10344715	1044
chr1	10376376	10377892	1517
chr1	10378165	10379036	872
chr1	10417829	10418558	730
chr1	10423565	10424566	1002
chr1	10434187	10435623	1437
chr1	10449546	10452231	2686
chr1	10457766	10458641	876
chr1	10460654	10461745	1092
chr1	10489880	10490541	662
chr1	10492661	10493771	1111
chr1	10495667	10496532	866
chr1	10500531	10500870	340
chr1	10506830	10508015	1186
chr1	10510212	10511451	1240
chr1	10511982	10513369	1388
chr1	10518548	10519585	1038
chr1	10530126	10530692	567
chr1	10531175	10531573	399
chr1	10537146	10538194	1049
chr1	10539341	10540895	1555
chr1	10586074	10587238	1165
chr1	10592314	10593103	790
chr1	10601842	10602917	1076
chr1	10605603	10606458	856
chr1	10612394	10613119	726
chr1	10615039	10616842	1804
chr1	10626552	10627445	894
chr1	10634523	10634875	353
chr1	10634977	10635802	826
chr1	10635824	10636099	276
chr1	10637559	10638366	808
chr1	10640377	10640797	421
chr1	10644345	10645402	1058
chr1	10648386	10648614	229
chr1	10651384	10652294	911
chr1	10656889	10657716	828
chr1	10659244	10659564	321
chr1	10659766	10660212	447
chr1	10663117	10664162	1046
chr1	10665874	10666277	404
chr1	10666558	10667193	636
chr1	10668490	10668880	391
chr1	10672006	10673770	1765
chr1	10674813	10675606	794
chr1	10676750	10677432	683
chr1	10681646	10683760	2115
chr1	10685804	10686821	1018
chr1	10687467	10688258	792
chr1	10695667	10696274	608
chr1	10699218	10699817	600
chr1	10707845	10709885	2041
chr1	10712563	10713033	471
chr1	10714256	10714805	550
chr1	10717125	10717953	829
chr1	10724491	10727236	2746
chr1	10727738	10728891	1154
chr1	10733979	10735788	1810
chr1	10737393	10738279	887
chr1	10754590	10754958	369
chr1	10761394	10762209	816
chr1	10771135	10772228	1094
chr1	10785598	10786539	942
chr1	10787339	10788361	1023
chr1	10791503	10793432	1930
chr1	10808714	10809518	805
chr1	10815308	10816144	837
chr1	10824330	10825290	961
chr1	10827745	10828182	438
chr1	10863673	10864526	854
chr1	10880838	10881531	694
chr1	10890004	10890563	560
chr1	10899720	10902248	2529
chr1	10906841	10907663	823
chr1	10916029	10916615	587
chr1	10941274	10941935	662
chr1	10943693	10944726	1034
chr1	10946227	10946507	281
chr1	10951923	10953904	1982
chr1	10957024	10957508	485
chr1	10965625	10966876	1252
chr1	10967699	10968596	898
chr1	10969297	10969798	502
chr1	10975664	10976190	527
chr1	10979893	10981214	1322
chr1	11011769	11011977	209
chr1	11045724	11046103	380
chr1	11067496	11068348	853
chr1	11071104	11073193	2090
chr1	11077237	11077721	485
chr1	11130103	11130766	664
chr1	11194568	11195942	1375
chr1	11241622	11242414	793
chr1	11288826	11289299	474
chr1	11301695	11302560	866
chr1	11314734	11315327	594
chr1	11331099	11332403	1305
chr1	11337517	11337736	220
chr1	11339344	11340534	1191
chr1	11342008	11342739	732
chr1	11345785	11346564	780
chr1	11355902	11358336	2435
chr1	11362383	11362883	501
chr1	11375533	11377825	2293
chr1	11383617	11384674	1058
chr1	11390504	11391156	653
chr1	11391472	11392075	604
chr1	11400103	11400933	831
chr1	11403270	11405708	2439
chr1	11412935	11414815	1881
chr1	11436016	11436539	524
chr1	11441013	11442872	1860
chr1	11448513	11448953	441
chr1	11452239	11454928	2690
chr1	11458035	11459090	1056
chr1	11461289	11462466	1178
chr1	11465728	11466819	1092
chr1	11474600	11476097	1498
chr1	11484266	11487832	3567
chr1	11487970	11489561	1592
chr1	11493373	11494780	1408
chr1	11496566	11497683	1118
chr1	11498202	11500404	2203
chr1	11501063	11502219	1157
chr1	11514372	11516244	1873
chr1	11521881	11523929	2049
chr1	11530369	11532455	2087
chr1	11534669	11536141	1473
chr1	11541102	11541823	722
chr1	11571723	11573002	1280
chr1	11629100	11630568	1469
chr1	11634274	11635163	890
chr1	11638455	11639296	842
chr1	11649336	11651084	1749
chr1	11652995	11653942	948
chr1	11655905	11656114	210
chr1	11662477	11663336	860
chr1	11689992	11690606	615
chr1	11700020	11703266	3247
chr1	11703859	11704507	649
chr1	11708634	11709377	744
chr1	11714927	11716014	1088
chr1	11722027	11723116	1090
chr1	11731164	11732881	1718
chr1	11752145	11752730	586
chr1	11784672	11785426	755
chr1	11788224	11788828	605
chr1	11790137	11791561	1425
chr1	11792060	11792846	787
chr1	11796789	11798007	1219
chr1	11800804	11801729	926
chr1	11802330	11803027	698
chr1	11803504	11803986	483
chr1	11847690	11848760	1071
chr1	11850354	11850881	528
chr1	11858546	11859642	1097
chr1	11876398	11877379	982
chr1	11880701	11881566	866
chr1	11890243	11891528	1286
chr1	11896555	11897348	794
chr1	11898997	11899255	259
chr1	11912842	11913477	636
chr1	11918644	11920792	2149
chr1	11923265	11924381	1117
chr1	11924678	11925102	425
chr1	11970578	11971829	1252
chr1	11979466	11979655	190
chr1	11990291	11991646	1356
chr1	12000897	12002322	1426
chr1	12003482	12004559	1078
chr1	12004985	12006322	1338
chr1	12009045	12009641	597
chr1	12012435	12014430	1996
chr1	12014841	12015843	1003
chr1	12017559	12017840	282
chr1	12023770	12024300	531
chr1	12037164	12040041	2878
chr1	12040197	12040808	612
chr1	12051982	12052522	541
chr1	12064186	12065334	1149
chr1	12067504	12068467	964
chr1	12100482	12101029	548
chr1	12133098	12134229	1132
chr1	12142897	12143428	532
chr1	12143622	12144695	1074
chr1	12167643	12169036	1394
chr1	12170046	12170864	819
chr1	12177850	12178741	892
chr1	12178830	12179336	507
chr1	12190922	12192107	1186
chr1	12196504	12197136	633
chr1	12197981	12198452	472
chr1	12201785	12202161	377
chr1	12255102	12255783	682
chr1	12308676	12310325	1650
chr1	12316764	12317650	887
chr1	12342959	12345936	2978
chr1	12355273	12356472	1200
chr1	12368883	12370462	1580
chr1	12469511	12470270	760
chr1	12477784	12478529	746
chr1	12486046	12486959	914
chr1	12501223	12503050	1828
chr1	12510130	12511323	1194
chr1	12513049	12514125	1077
chr1	12514432	12515001	570
chr1	12518829	12519945	1117
chr1	12530025	12531199	1175
chr1	12539381	12540890	1510
chr1	12546907	12547524	618
chr1	12549612	12550620	1009
chr1	12554372	12555156	785
chr1	12558016	12559594	1579
chr1	12580469	12581079	611
chr1	12582094	12582828	735
chr1	12596139	12596493	355
chr1	12618504	12619956	1453
chr1	12822403	12823216	814
chr1	12876672	12877863	1192
chr1	13277192	13278503	1312
chr1	13422614	13423355	742
chr1	13431541	13432439	899
chr1	13456887	13457349	463
chr1	13462471	13463695	1225
chr1	13514057	13514372	316
chr1	13521300	13521810	511
chr1	13530260	13531143	884
chr1	13543706	13544573	868
chr1	13584291	13586511	2221
chr1	13589984	13590874	891
chr1	13595105	13595919	815
chr1	13615941	13617287	1347
chr1	13701015	13701526	512
chr1	13733124	13735753	2630
chr1	13750452	13764605	14154
chr1	13771399	13772586	1188
chr1	13780001	13781032	1032
chr1	13781206	13789691	8486
chr1	13790033	13793834	3802
chr1	13796690	13798371	1682
chr1	13799538	13803386	3849
chr1	13804267	13806914	2648
chr1	13807889	13808860	972
chr1	13811012	13811493	482
chr1	13819367	13820156	790
chr1	13890976	13891979	1004
chr1	13893502	13895029	1528
chr1	13929485	13930833	1349
chr1	13954039	13954996	958
chr1	14015156	14018467	3312
chr1	14078965	14080371	1407
chr1	14107617	14113433	5817
chr1	14125280	14127287	2008
chr1	14138567	14139163	597
chr1	14141057	14143024	1968
chr1	14164626	14165462	837
chr1	14246224	14247521	1298
chr1	14255464	14256681	1218
chr1	14259054	14259656	603
chr1	14261361	14263098	1738
chr1	14338294	14340429	2136
chr1	14365709	14366614	906
chr1	14369028	14371304	2277
chr1	14377269	14378176	908
chr1	14413245	14414853	1609
chr1	14436483	14437792	1310
chr1	14439960	14440896	937
chr1	14491103	14492476	1374
chr1	14495123	14497756	2634
chr1	14506726	14507666	941
chr1	14521916	14523543	1628
chr1	14541049	14541673	625
chr1	14552196	14552492	297
chr1	14568440	14569543	1104
chr1	14570433	14571178	746
chr1	14596034	14596718	685
chr1	14599818	14603341	3524
chr1	14619396	14620505	1110
chr1	14625047	14626356	1310
chr1	14627557	14628815	1259
chr1	14654013	14655944	1932
chr1	14660626	14661283	658
chr1	14666777	14669033	2257
chr1	14671544	14672522	979
chr1	14688919	14690829	1911
chr1	14698137	14699215	1079
chr1	14706649	14707568	920
chr1	14715377	14716899	1523
chr1	14717850	14719034	1185
chr1	14732772	14733673	902
chr1	14739716	14740894	1179
chr1	14742127	14743082	956
chr1	14745337	14745943	607
chr1	14790981	14792143	1163
chr1	14800618	14801452	835
chr1	14810690	14811994	1305
chr1	14822231	14822961	731
chr1	14824265	14826154	1890
chr1	14826288	14827050	763
chr1	14834968	14835577	610
chr1	14848675	14849965	1291
chr1	14869367	14870636	1270
chr1	14884803	14885282	480
chr1	14894108	14895181	1074
chr1	14912824	14914133	1310
chr1	14928567	14930657	2091
chr1	14941891	14942687	797
chr1	14945264	14946217	954
chr1	14965537	14966622	1086
chr1	14970201	14971430	1230
chr1	14977133	14978017	885
chr1	14980552	14981289	738
chr1	14997988	14998303	316
chr1	15004622	15005513	892
chr1	15013918	15014918	1001
chr1	15046455	15047093	639
chr1	15060539	15061580	1042
chr1	15065723	15066932	1210
chr1	15093036	15093930	895
chr1	15095131	15095978	848
chr1	15140467	15141016	550
chr1	15160430	15161147	718
chr1	15172737	15173512	776
chr1	15191496	15192173	678
chr1	15200748	15202243	1496
chr1	15246207	15247070	864
chr1	15253711	15255575	1865
chr1	15261174	15262020	847
chr1	15314851	15315634	784
chr1	15323813	15324523	711
chr1	15326544	15329851	3308
chr1	15342122	15343202	1081
chr1	15345220	15346245	1026
chr1	15349888	15350701	814
chr1	15370868	15371429	562
chr1	15384230	15385037	808
chr1	15385887	15386793	907
chr1	15400578	15401980	1403
chr1	15406421	15409337	2917
chr1	15411746	15414473	2728
chr1	15417154	15417667	514
chr1	15418697	15419420	724
chr1	15423142	15424949	1808
chr1	15429668	15430164	497
chr1	15445338	15445835	498
chr1	15459734	15460544	811
chr1	15463353	15463657	305
chr1	15469660	15470193	534
chr1	15543215	15545215	2001
chr1	15550532	15551682	1151
chr1	15571820	15574070	2251
chr1	15574408	15575821	1414
chr1	15578848	15579633	786
chr1	15586691	15587467	777
chr1	15592478	15593178	701
chr1	15622106	15623478	1373
chr1	15665193	15668386	3194
chr1	15696285	15697941	1657
chr1	15703422	15704401	980
chr1	15722569	15723368	800
chr1	15732154	15733063	910
chr1	15733539	15734245	707
chr1	15734886	15736420	1535
chr1	15741488	15742519	1032
chr1	15757543	15758095	553
chr1	15765640	15766115	476
chr1	15776639	15777864	1226
chr1	15788446	15789449	1004
chr1	15830779	15831614	836
chr1	15832873	15833314	442
chr1	15837435	15837896	462
chr1	15851519	15851977	459
chr1	15866262	15867505	1244
chr1	15885232	15887017	1786
chr1	15916107	15917100	994
chr1	15929199	15930648	1450
chr1	15935383	15935793	411
chr1	15939264	15940537	1274
chr1	15941668	15942314	647
chr1	15946826	15948239	1414
chr1	15948752	15950106	1355
chr1	15953421	15953866	446
chr1	15963988	15966064	2077
chr1	16003733	16004221	489
chr1	16018076	16018492	417
chr1	16067251	16068196	946
chr1	16075431	16076290	860
chr1	16115292	16117094	1803
chr1	16119617	16120604	988
chr1	16121038	16122888	1851
chr1	16123275	16124557	1283
chr1	16140896	16142868	1973
chr1	16143732	16146734	3003
chr1	16164223	16164630	408
chr1	16175801	16176120	320
chr1	16178422	16179336	915
chr1	16181978	16183877	1900
chr1	16226290	16226834	545
chr1	16227569	16228860	1292
chr1	16275761	16276582	822
chr1	16278903	16279291	389
chr1	16298595	16299938	1344
chr1	16315036	16316062	1027
chr1	16376784	16377451	668
chr1	16392975	16394949	1975
chr1	16398043	16398551	509
chr1	16520424	16520662	239
chr1	16520739	16521357	619
chr1	16532341	16533206	866
chr1	16534049	16534379	331
chr1	16535391	16535800	410
chr1	16545815	16546614	800
chr1	16547540	16549295	1756
chr1	16623865	16624445	581
chr1	16647220	16647324	105
chr1	16648285	16648398	114
chr1	16677885	16678519	635
chr1	16680496	16680902	407
chr1	16685018	16687834	2817
chr1	16692890	16692979	90
chr1	16696155	16697440	1286
chr1	16698751	16700077	1327
chr1	16710114	16711549	1436
chr1	16712682	16712926	245
chr1	16717527	16718069	543
chr1	16747863	16750045	2183
chr1	16758950	16759295	346
chr1	16764970	16766253	1284
chr1	16796340	16797301	962
chr1	16861771	16862212	442
chr1	16871386	16872426	1041
chr1	16875003	16875592	590
chr1	16888927	16889351	425
chr1	16889412	16890019	608
chr1	16912979	16913575	597
chr1	16915161	16915814	654
chr1	16921555	16922605	1051
chr1	16926503	16927808	1306
chr1	16938839	16939422	584
chr1	16960424	16961565	1142
chr1	16961849	16962341	493
chr1	16966979	16968020	1042
chr1	16975271	16976463	1193
chr1	16981278	16982207	930
chr1	16985228	16985581	354
chr1	16998425	16999000	576
chr1	17021466	17022417	952
chr1	17059980	17060670	691
chr1	17118431	17118980	550
chr1	17120968	17121865	898
chr1	17125178	17126576	1399
chr1	17134725	17136387	1663
chr1	17149041	17150000	960
chr1	17213405	17213998	594
chr1	17222428	17223159	732
chr1	17233087	17234396	1310
chr1	17241160	17241908	749
chr1	17318142	17319291	1150
chr1	17336078	17337342	1265
chr1	17347751	17348943	1193
chr1	17350138	17350788	651
chr1	17358945	17359641	697
chr1	17375013	17375465	453
chr1	17375684	17376677	994
chr1	17387181	17387793	613
chr1	17392875	17393424	550
chr1	17408467	17409372	906
chr1	17411874	17413206	1333
chr1	17419670	17419872	203
chr1	17421230	17421707	478
chr1	17423453	17425797	2345
chr1	17432789	17433545	757
chr1	17441332	17442141	810
chr1	17460260	17461063	804
chr1	17501999	17502688	690
chr1	17538327	17538893	567
chr1	17540826	17541131	306
chr1	17553442	17554367	926
chr1	17565556	17566246	691
chr1	17569248	17570146	899
chr1	17581470	17582235	766
chr1	17591567	17592342	776
chr1	17595980	17597671	1692
chr1	17599133	17600440	1308
chr1	17605487	17606134	648
chr1	17641744	17642493	750
chr1	17644784	17645324	541
chr1	17648584	17650328	1745
chr1	17657247	17658013	767
chr1	17662012	17662363	352
chr1	17668598	17669070	473
chr1	17670092	17670966	875
chr1	17671770	17672873	1104
chr1	17680214	17681064	851
chr1	17683690	17684128	439
chr1	17697431	17698158	728
chr1	17731815	17732579	765
chr1	17795115	17796046	932
chr1	17798276	17800294	2019
chr1	17802107	17802877	771
chr1	17819129	17819820	692
chr1	17825850	17826568	719
chr1	17832452	17833415	964
chr1	17852996	17853871	876
chr1	17879015	17879742	728
chr1	17890322	17891690	1369
chr1	17912993	17914019	1027
chr1	17920121	17921827	1707
chr1	17922784	17925798	3015
chr1	17965924	17967492	1569
chr1	17987896	17989345	1450
chr1	18001797	18002462	666
chr1	18045675	18047601	1927
chr1	18052010	18053309	1300
chr1	18060362	18061585	1224
chr1	18071029	18072684	1656
chr1	18072876	18073625	750
chr1	18079185	18080641	1457
chr1	18111337	18111870	534
chr1	18112889	18114157	1269
chr1	18119301	18120478	1178
chr1	18123761	18126766	3006
chr1	18139550	18140607	1058
chr1	18148991	18149362	372
chr1	18155743	18156849	1107
chr1	18166430	18166987	558
chr1	18173838	18174781	944
chr1	18175997	18176949	953
chr1	18191062	18192142	1081
chr1	18197897	18200558	2662
chr1	18204939	18206227	1289
chr1	18210691	18212274	1584
chr1	18239109	18240057	949
chr1	18242182	18243755	1574
chr1	18283731	18284906	1176
chr1	18285720	18286188	469
chr1	18288076	18289407	1332
chr1	18290814	18291297	484
chr1	18303339	18304509	1171
chr1	18311404	18312930	1527
chr1	18322147	18322962	816
chr1	18325641	18327219	1579
chr1	18351129	18352473	1345
chr1	18352779	18353091	313
chr1	18364120	18364870	751
chr1	18373275	18373892	618
chr1	18374348	18375027	680
chr1	18384726	18385858	1133
chr1	18390520	18391260	741
chr1	18458653	18459351	699
chr1	18479230	18479722	493
chr1	18481225	18481561	337
chr1	18511969	18513048	1080
chr1	18557021	18557576	556
chr1	18558349	18560154	1806
chr1	18569843	18570190	348
chr1	18575253	18576849	1597
chr1	18581377	18581935	559
chr1	18586186	18587668	1483
chr1	18599041	18599337	297
chr1	18629592	18629870	279
chr1	18653218	18654118	901
chr1	18693196	18694459	1264
chr1	18700183	18701178	996
chr1	18702532	18703794	1263
chr1	18722267	18722777	511
chr1	18725151	18726023	873
chr1	18739591	18740507	917
chr1	18747702	18749271	1570
chr1	18783847	18785106	1260
chr1	18803099	18803701	603
chr1	18817394	18818837	1444
chr1	18821112	18821519	408
chr1	18875307	18875649	343
chr1	18882022	18882750	729
chr1	18883096	18883523	428
chr1	18905578	18907921	2344
chr1	18913855	18915348	1494
chr1	18915471	18915981	511
chr1	18922653	18924149	1497
chr1	18926775	18927821	1047
chr1	18947555	18952439	4885
chr1	18953766	18955274	1509
chr1	19010941	19011448	508
chr1	19055368	19056223	856
chr1	19066263	19067443	1181
chr1	19074801	19075233	433
chr1	19081556	19081778	223
chr1	19085767	19086831	1065
chr1	19090988	19092438	1451
chr1	19101127	19101658	532
chr1	19148357	19148856	500
chr1	19231842	19233926	2085
chr1	19257295	19257867	573
chr1	19260718	19261496	779
chr1	19273756	19274581	826
chr1	19288575	19289310	736
chr1	19315316	19317188	1873
chr1	19322271	19322764	494
chr1	19330671	19331452	782
chr1	19337859	19338071	213
chr1	19338336	19339799	1464
chr1	19339887	19340925	1039
chr1	19344548	19345587	1040
chr1	19352952	19353434	483
chr1	19353807	19354662	856
chr1	19360763	19362013	1251
chr1	19369862	19370896	1035
chr1	19377487	19378546	1060
chr1	19388961	19389552	592
chr1	19390638	19391316	679
chr1	19393414	19394277	864
chr1	19397761	19398424	664
chr1	19405238	19406479	1242
chr1	19413991	19415188	1198
chr1	19418284	19419177	894
chr1	19425682	19426609	928
chr1	19429440	19430583	1144
chr1	19435100	19436613	1514
chr1	19437626	19440527	2902
chr1	19442243	19442965	723
chr1	19446809	19448495	1687
chr1	19457337	19457843	507
chr1	19459497	19460841	1345
chr1	19468987	19469617	631
chr1	19488315	19488855	541
chr1	19512142	19512956	815
chr1	19513985	19515763	1779
chr1	19550592	19552330	1739
chr1	19563388	19565197	1810
chr1	19636670	19637137	468
chr1	19638842	19639428	587
chr1	19640477	19641047	571
chr1	19645400	19646213	814
chr1	19647056	19648704	1649
chr1	19659715	19660279	565
chr1	19666328	19667228	901
chr1	19670375	19673612	3238
chr1	19675965	19677489	1525
chr1	19679566	19680291	726
chr1	19705311	19706600	1290
chr1	19708438	19709690	1253
chr1	19715488	19716087	600
chr1	19726331	19727538	1208
chr1	19765018	19766587	1570
chr1	19771937	19772632	696
chr1	19786840	19787516	677
chr1	19859003	19860277	1275
chr1	19877944	19879151	1208
chr1	19883570	19886896	3327
chr1	19889616	19891674	2059
chr1	19896529	19898109	1581
chr1	19918488	19919536	1049
chr1	19921201	19922394	1194
chr1	19933941	19935548	1608
chr1	19940581	19942530	1950
chr1	20074477	20075574	1098
chr1	20078284	20079002	719
chr1	20165018	20166939	1922
chr1	20168455	20169044	590
chr1	20175741	20176617	877
chr1	20183999	20185289	1291
chr1	20185773	20186635	863
chr1	20186909	20190758	3850
chr1	20206615	20207746	1132
chr1	20211670	20212682	1013
chr1	20220966	20222314	1349
chr1	20227693	20229343	1651
chr1	20252883	20253650	768
chr1	20290458	20292425	1968
chr1	20301030	20302340	1311
chr1	20317881	20318644	764
chr1	20320609	20322209	1601
chr1	20339985	20340605	621
chr1	20343140	20343311	172
chr1	20344268	20345099	832
chr1	20358686	20359141	456
chr1	20389260	20391659	2400
chr1	20399835	20401738	1904
chr1	20427589	20429299	1711
chr1	20441544	20443165	1622
chr1	20465158	20466729	1572
chr1	20473185	20473708	524
chr1	20477818	20478819	1002
chr1	20480770	20483312	2543
chr1	20492462	20493057	596
chr1	20534917	20535754	838
chr1	20554444	20555708	1265
chr1	20557942	20558966	1025
chr1	20575129	20575505	377
chr1	20589591	20590813	1223
chr1	20615872	20617099	1228
chr1	20635148	20637338	2191
chr1	20650262	20651578	1317
chr1	20653700	20654465	766
chr1	20658405	20659016	612
chr1	20679985	20680622	638
chr1	20682006	20683264	1259
chr1	20684191	20685897	1707
chr1	20705228	20705993	766
chr1	20710723	20712201	1479
chr1	20716064	20716825	762
chr1	20729244	20731373	2130
chr1	20779862	20780741	880
chr1	20795917	20796590	674
chr1	20812151	20813329	1179
chr1	20817324	20818102	779
chr1	20947112	20948339	1228
chr1	20972005	20973095	1091
chr1	21012208	21013998	1791
chr1	21150176	21151517	1342
chr1	21192576	21193637	1062
chr1	21195625	21196653	1029
chr1	21198174	21198954	781
chr1	21210241	21210765	525
chr1	21227867	21228657	791
chr1	21229812	21231119	1308
chr1	21239112	21239928	817
chr1	21246155	21246949	795
chr1	21254167	21255281	1115
chr1	21261512	21263172	1661
chr1	21268468	21269130	663
chr1	21283902	21286215	2314
chr1	21305356	21305878	523
chr1	21307945	21310814	2870
chr1	21320671	21321155	485
chr1	21324173	21327159	2987
chr1	21331438	21333251	1814
chr1	21334320	21335325	1006
chr1	21336791	21338124	1334
chr1	21340233	21344642	4410
chr1	21349987	21350756	770
chr1	21353580	21354626	1047
chr1	21360760	21361773	1014
chr1	21384208	21385495	1288
chr1	21397283	21398572	1290
chr1	21467937	21468951	1015
chr1	21470510	21471242	733
chr1	21488320	21490149	1830
chr1	21508724	21509056	333
chr1	21510077	21510394	318
chr1	21524602	21525321	720
chr1	21550184	21551031	848
chr1	21558867	21559213	347
chr1	21567236	21568237	1002
chr1	21574155	21575076	922
chr1	21582520	21583458	939
chr1	21586185	21587847	1663
chr1	21590551	21591077	527
chr1	21594195	21594564	370
chr1	21600322	21601242	921
chr1	21603195	21604656	1462
chr1	21607454	21608096	643
chr1	21610824	21612378	1555
chr1	21615643	21617584	1942
chr1	21619539	21620944	1406
chr1	21621199	21625913	4715
chr1	21638686	21640207	1522
chr1	21640678	21643760	3083
chr1	21648906	21649773	868
chr1	21652676	21658440	5765
chr1	21660197	21665806	5610
chr1	21670245	21670769	525
chr1	21672899	21674189	1291
chr1	21675965	21676544	580
chr1	21700340	21701588	1249
chr1	21704718	21707235	2518
chr1	21716194	21717140	947
chr1	21756278	21757010	733
chr1	21764363	21765489	1127
chr1	21781484	21781791	308
chr1	21788000	21788505	506
chr1	21815019	21815515	497
chr1	21823539	21824105	567
chr1	21835270	21836569	1300
chr1	21837144	21838387	1244
chr1	21847754	21848421	668
chr1	21854223	21856240	2018
chr1	21857823	21858198	376
chr1	21871601	21872590	990
chr1	21878978	21879415	438
chr1	21891506	21892122	617
chr1	21904365	21905361	997
chr1	21906314	21906744	431
chr1	21935649	21936761	1113
chr1	21942414	21943511	1098
chr1	21956415	21957924	1510
chr1	21974648	21975359	712
chr1	22026319	22026526	208
chr1	22038211	22038860	650
chr1	22054228	22055630	1403
chr1	22056705	22057564	860
chr1	22121135	22122760	1626
chr1	22132459	22133042	584
chr1	22137271	22137820	550
chr1	22153690	22154427	738
chr1	22159290	22159960	671
chr1	22183121	22184256	1136
chr1	22184801	22185989	1189
chr1	22207839	22208841	1003
chr1	22239557	22239874	318
chr1	22252901	22255640	2740
chr1	22318367	22319041	675
chr1	22341879	22342752	874
chr1	22349564	22351849	2286
chr1	22363870	22364918	1049
chr1	22428643	22429209	567
chr1	22449218	22450460	1243
chr1	22493844	22495658	1815
chr1	22510253	22511261	1009
chr1	22517590	22518907	1318
chr1	22529912	22530963	1052
chr1	22536415	22537815	1401
chr1	22545327	22545682	356
chr1	22547574	22548749	1176
chr1	22554244	22555666	1423
chr1	22564232	22567815	3584
chr1	22581842	22583812	1971
chr1	22618302	22618890	589
chr1	22625660	22626875	1216
chr1	22635953	22637948	1996
chr1	22652063	22652668	606
chr1	22672954	22673460	507
chr1	22685374	22686137	764
chr1	22712059	22712824	766
chr1	22732042	22733328	1287
chr1	22739766	22740232	467
chr1	22760839	22762158	1320
chr1	22775929	22776683	755
chr1	22778607	22779190	584
chr1	22786721	22790317	3597
chr1	22799599	22800760	1162
chr1	22804060	22804771	712
chr1	22805969	22807086	1118
chr1	22808255	22809486	1232
chr1	22814258	22816241	1984
chr1	22828623	22829181	559
chr1	22835904	22836341	438
chr1	22859741	22861213	1473
chr1	22876559	22877412	854
chr1	22885147	22885598	452
chr1	22893963	22894521	559
chr1	22913532	22914700	1169
chr1	22916092	22917493	1402
chr1	22924553	22925623	1071
chr1	22952946	22953231	286
chr1	23078272	23079051	780
chr1	23084127	23086038	1912
chr1	23169156	23169585	430
chr1	23194327	23194924	598
chr1	23201983	23203056	1074
chr1	23240111	23240665	555
chr1	23366383	23367180	798
chr1	23371144	23374141	2998
chr1	23376945	23377814	870
chr1	23394792	23395354	563
chr1	23397476	23398915	1440
chr1	23406779	23409266	2488
chr1	23423024	23423776	753
chr1	23436143	23436631	489
chr1	23467674	23469125	1452
chr1	23475281	23476418	1138
chr1	23484952	23485383	432
chr1	23541383	23541793	411
chr1	23542853	23543482	630
chr1	23554188	23554489	302
chr1	23558209	23558499	291
chr1	23576540	23578235	1696
chr1	23626495	23627952	1458
chr1	23638620	23639459	840
chr1	23689561	23690099	539
chr1	23696943	23699668	2726
chr1	23704410	23706194	1785
chr1	23712339	23713214	876
chr1	23726860	23729146	2287
chr1	23792637	23793638	1002
chr1	23837579	23838180	602
chr1	23848600	23849729	1130
chr1	23856307	23857219	913
chr1	23868725	23869427	703
chr1	23896754	23897755	1002
chr1	23902349	23902671	323
[truncated: 79,131 more rows]

## Sheet: ubiquitous_VMRs
seqnames	start	end	width
chr1	628959	635600	6642
chr1	1575713	1576313	601
chr1	2300344	2301612	1269
chr1	106080259	106081583	1325
chr1	148155770	148162806	7037
chr1	148328540	148330037	1498
chr1	150925447	150925826	380
chr1	156907146	156909303	2158
chr1	157278450	157280761	2312
chr1	161442826	161444483	1658
chr1	195854241	195856824	2584
chr1	205848833	205851356	2524
chr1	228621002	228622667	1666
chr1	228633406	228633681	276
chr1	228635234	228635714	481
chr1	235638362	235639803	1442
chr1	243101284	243102363	1080
chr2	3482935	3483957	1023
chr2	37533638	37537203	3566
chr2	39243451	39244754	1304
chr2	94857976	94858837	862
chr2	94870540	94872880	2341
chr2	112431386	112432562	1177
chr2	129686009	129688741	2733
chr2	129933987	129937317	3331
chr2	130036523	130038384	1862
chr2	208111819	208113198	1380
chr3	52279195	52280781	1587
chr3	75553569	75557323	3755
chr3	137037386	137040383	2998
chr3	195491594	195496354	4761
chr3	196500014	196501591	1578
chr3	198100437	198103439	3003
chr4	1045323	1047876	2554
chr4	5764296	5767053	2758
chr4	32198541	32201242	2702
chr4	49122740	49123949	1210
chr4	49634116	49636445	2330
chr4	88696714	88698186	1473
chr4	121932137	121933250	1114
chr4	183721223	183722205	983
chr4	186203033	186205205	2173
chr4	190068461	190068640	180
chr4	190079751	190080862	1112
chr5	8456898	8458765	1868
chr5	21340756	21342160	1405
chr5	28927027	28928799	1773
chr5	38271348	38276234	4887
chr5	42923713	42924693	981
chr5	83609798	83617951	8154
chr5	138576104	138576407	304
chr5	148319042	148323132	4091
chr5	178165126	178166004	879
chr5	180313257	180315022	1766
chr6	25881720	25884185	2466
chr6	26172433	26173667	1235
chr6	27217696	27218783	1088
chr6	28694147	28697752	3606
chr6	28730638	28735052	4415
chr6	28739402	28742467	3066
chr6	29679879	29681449	1571
chr6	29936389	29942274	5886
chr6	31208684	31211339	2656
chr6	31259212	31270684	11473
chr6	31330972	31345044	14073
chr6	32458242	32461103	2862
chr6	32543868	32546367	2500
chr6	32609937	32614657	4721
chr6	32729280	32738589	9310
chr6	57809551	57812509	2959
chr6	73394414	73395213	800
chr6	129172353	129173661	1309
chr6	149979036	149983588	4553
chr6	160846457	160848338	1882
chr6	170279717	170281014	1298
chr7	30638	31513	876
chr7	1040035	1042395	2361
chr7	1169508	1170858	1351
chr7	2664278	2666951	2674
chr7	9596432	9597643	1212
chr7	47052399	47053285	887
chr7	50780271	50783634	3364
chr7	62094901	62100185	5285
chr7	73399395	73400232	838
chr7	73768380	73769800	1421
chr7	100744922	100745996	1075
chr7	130488542	130494000	5459
chr7	143510893	143511764	872
chr7	158957262	158959249	1988
chr7	158996727	158997542	816
chr8	1372288	1378095	5808
chr8	1416523	1417754	1232
chr8	1606873	1608765	1893
chr8	2727165	2728868	1704
chr8	21591234	21596619	5386
chr8	49203863	49208097	4235
chr8	57279627	57280967	1341
chr9	10207837	10209682	1846
chr9	38526379	38527077	699
chr9	40583232	40585078	1847
chr9	42850409	42854424	4016
chr9	87944038	87945792	1755
chr9	91713538	91715949	2412
chr9	92094142	92099395	5254
chr9	124486743	124488049	1307
chr9	128192117	128194316	2200
chr9	131269161	131276566	7406
chr9	135240271	135245409	5139
chr10	26059678	26065541	5864
chr10	26945837	26947181	1345
chr10	43350228	43351797	1570
chr10	46911213	46911414	202
chr10	50659823	50660674	852
chr10	58516335	58520376	4042
chr10	119817943	119819612	1670
chr10	132964454	132965958	1505
chr11	2943469	2946172	2704
chr11	6570731	6572289	1559
chr11	47426963	47427774	812
chr11	59062496	59063849	1354
chr11	75428084	75429740	1657
chr11	77588798	77589072	275
chr11	122556257	122557326	1070
chr12	8226891	8229420	2530
chr12	9739345	9740502	1158
chr12	32390616	32391656	1041
chr12	61390204	61399173	8970
chr12	132593503	132594445	943
chr13	19382057	19383186	1130
chr13	20141845	20143159	1315
chr13	21318455	21319536	1082
chr13	113729062	113730732	1671
chr14	20723135	20724161	1027
chr14	30689768	30691616	1849
chr14	35825269	35825732	464
chr14	47832556	47837988	5433
chr14	56447426	56448523	1098
chr14	59075704	59080015	4312
chr14	62284048	62286471	2424
chr14	64601408	64602310	903
chr14	94863850	94865221	1372
chr14	96423068	96424094	1027
chr14	100825014	100829128	4115
chr15	28788419	28791953	3535
chr15	40808035	40808600	566
chr16	10262	11627	1366
chr16	806973	808764	1792
chr16	28750068	28750302	235
chr16	63617090	63618769	1680
chr16	70450744	70451453	710
chr16	88754775	88755965	1191
chr17	303524	305563	2040
chr17	6654401	6655827	1427
chr17	20895819	20896837	1019
chr17	38840233	38841636	1404
chr17	44568823	44570058	1236
chr17	47324367	47326340	1974
chr17	63432116	63437604	5489
chr17	80941499	80943521	2023
chr17	83118591	83121985	3395
chr18	14457947	14458945	999
chr18	33819301	33822648	3348
chr18	76619146	76622919	3774
chr18	78506026	78506805	780
chr18	79531333	79532954	1622
chr18	79638595	79638897	303
chr19	3718688	3719942	1255
chr19	7003435	7005094	1660
chr19	12765662	12766652	991
chr19	13763976	13764369	394
chr19	15932381	15935430	3050
chr19	21081549	21083286	1738
chr19	21568179	21570354	2176
chr19	35773811	35775153	1343
chr19	37316697	37317119	423
chr19	38506785	38507675	891
chr19	39891187	39892223	1037
chr19	50458288	50460910	2623
chr19	51181922	51183156	1235
chr19	53197576	53197925	350
chr19	53537256	53539928	2673
chr19	53553664	53555586	1923
chr19	54966014	54967162	1149
chr19	56836739	56842973	6235
chr20	25750592	25753278	2687
chr20	25984069	25988978	4910
chr20	29323062	29327843	4782
chr20	29752719	29753924	1206
chr20	29761624	29765393	3770
chr20	30281240	30282118	879
chr20	30283003	30286975	3973
chr20	30288302	30291212	2911
chr20	30718226	30725559	7334
chr20	37516485	37525890	9406
chr20	43513365	43515957	2593
chr20	58839296	58842198	2903
chr20	58853850	58856828	2979
chr20	60967223	60968309	1087
chr21	13977666	13981911	4246
chr21	28196936	28200961	4026
chr22	30919761	30922559	2799
chr22	49051789	49052844	1056

## Sheet: Dentate.gyrus_all
seqnames	start	end	width	strand	idxStart	idxEnd	cluster	n
chr1	261259	264861	3603	*	476	491	44	16
chr1	605330	605698	369	*	728	754	68	27
chr1	633555	635600	2046	*	918	950	76	33
chr1	794252	795402	1151	*	1476	1490	114	15
chr1	817990	818864	875	*	1671	1690	115	20
chr1	911428	911848	421	*	2922	2932	117	11
chr1	915324	915628	305	*	3001	3018	117	18
chr1	982962	983622	661	*	4442	4479	125	38
chr1	1007025	1007319	295	*	4896	4916	127	21
chr1	1066802	1067138	337	*	5883	5894	137	12
chr1	1140910	1141059	150	*	7242	7254	142	13
chr1	1174292	1174689	398	*	7849	7875	148	27
chr1	1218249	1218601	353	*	8541	8561	152	21
chr1	1225597	1226155	559	*	8800	8828	152	29
chr1	1229507	1230356	850	*	8922	8953	152	32
chr1	1316646	1317529	884	*	10582	10612	167	31
chr1	1319302	1319806	505	*	10662	10686	167	25
chr1	1320921	1321974	1054	*	10712	10739	167	28
chr1	1326567	1327609	1043	*	10797	10841	168	45
chr1	1328773	1329640	868	*	10852	10876	168	25
chr1	1357369	1357791	423	*	11330	11344	174	15
chr1	1362024	1362196	173	*	11431	11441	174	11
chr1	1385155	1385784	630	*	11962	11983	174	22
chr1	1486095	1486453	359	*	14180	14191	185	12
chr1	1503421	1503894	474	*	14542	14562	185	21
chr1	1515748	1516836	1089	*	14887	14930	186	44
chr1	1518225	1519145	921	*	14958	14977	186	20
chr1	1528518	1529196	679	*	15133	15156	187	24
chr1	1544699	1545326	628	*	15448	15465	190	18
chr1	1558267	1558810	544	*	15785	15795	191	11
chr1	1562248	1563361	1114	*	15886	15917	191	32
chr1	1567151	1568246	1096	*	16018	16054	191	37
chr1	1575713	1576021	309	*	16274	16300	191	27
chr1	1616947	1618226	1280	*	17107	17140	193	34
chr1	1666347	1666876	530	*	17912	17925	199	14
chr1	1683992	1684372	381	*	18344	18364	200	21
chr1	1687879	1688778	900	*	18443	18475	200	33
chr1	1696018	1696570	553	*	18556	18566	202	11
chr1	1703756	1703981	226	*	18617	18629	204	13
chr1	1730606	1731504	899	*	19049	19075	210	27
chr1	1748249	1748830	582	*	19342	19353	212	12
chr1	1776122	1776645	524	*	19916	19928	213	13
chr1	1831726	1832705	980	*	20877	20893	213	17
chr1	1912219	1912815	597	*	22145	22165	215	21
chr1	1942128	1942473	346	*	22803	22819	216	17
chr1	1960827	1961208	382	*	23265	23276	216	12
chr1	1966239	1966811	573	*	23408	23437	216	30
chr1	1975944	1976300	357	*	23698	23716	216	19
chr1	1983576	1983849	274	*	23862	23877	218	16
chr1	1989188	1989585	398	*	24009	24030	218	22
chr1	2015036	2015533	498	*	24640	24659	218	20
chr1	2020402	2021371	970	*	24743	24765	219	23
chr1	2022166	2022499	334	*	24795	24809	219	15
chr1	2023481	2023934	454	*	24832	24844	219	13
chr1	2025341	2025764	424	*	24870	24893	219	24
chr1	2026272	2027087	816	*	24916	24945	219	30
chr1	2030497	2030841	345	*	25003	25016	219	14
chr1	2034699	2035233	535	*	25099	25119	219	21
chr1	2042011	2043362	1352	*	25276	25306	219	31
chr1	2059649	2060878	1230	*	25692	25734	219	43
chr1	2071706	2072271	566	*	25994	26016	219	23
chr1	2083738	2084262	525	*	26376	26402	219	27
chr1	2086689	2087334	646	*	26446	26467	219	22
chr1	2088480	2088779	300	*	26497	26512	219	16
chr1	2089466	2091283	1818	*	26533	26592	219	60
chr1	2114501	2115067	567	*	27127	27147	220	21
chr1	2168496	2168996	501	*	28375	28392	221	18
chr1	2182794	2183817	1024	*	28794	28822	221	29
chr1	2185002	2185417	416	*	28856	28874	221	19
chr1	2187738	2188111	374	*	28927	28942	221	16
chr1	2253145	2254046	902	*	30386	30414	226	29
chr1	2257957	2258397	441	*	30499	30512	226	14
chr1	2261751	2262483	733	*	30586	30601	226	16
chr1	2272381	2273215	835	*	30820	30838	226	19
chr1	2274134	2274504	371	*	30863	30879	226	17
chr1	2286458	2286898	441	*	31025	31040	228	16
chr1	2294506	2294904	399	*	31203	31217	228	15
chr1	2297402	2297728	327	*	31283	31300	228	18
chr1	2300756	2301092	337	*	31390	31400	228	11
chr1	2319178	2319470	293	*	31726	31737	233	12
chr1	2326040	2326685	646	*	31796	31824	235	29
chr1	2330384	2330690	307	*	31916	31928	235	13
chr1	2334885	2335200	316	*	32081	32098	235	18
chr1	2349667	2350284	618	*	32453	32465	236	13
chr1	2374949	2376056	1108	*	32954	32984	236	31
chr1	2383851	2384518	668	*	33211	33225	236	15
chr1	2438383	2439272	890	*	34522	34537	236	16
chr1	2459151	2460142	992	*	34871	34882	237	12
chr1	2467822	2468306	485	*	35005	35016	238	12
chr1	2489786	2490180	395	*	35373	35385	238	13
chr1	2493644	2493816	173	*	35487	35498	238	12
chr1	2518583	2518896	314	*	36028	36050	240	23
chr1	2530808	2531560	753	*	36369	36391	240	23
chr1	2531946	2532372	427	*	36399	36410	240	12
chr1	2570332	2570902	571	*	37178	37195	240	18
chr1	2578219	2578612	394	*	37348	37360	240	13
chr1	2601304	2602110	807	*	37756	37771	240	16
chr1	2607532	2608178	647	*	37882	37903	240	22
chr1	2807808	2808270	463	*	39353	39379	257	27
chr1	2848068	2848524	457	*	40202	40214	257	13
chr1	2861830	2862437	608	*	40545	40565	257	21
chr1	2905927	2906604	678	*	41595	41627	257	33
chr1	2930883	2931243	361	*	42268	42286	257	19
chr1	2949159	2949489	331	*	42646	42658	257	13
chr1	2973460	2974209	750	*	43023	43038	258	16
chr1	2983011	2983517	507	*	43191	43210	259	20
chr1	3093538	3094480	943	*	45376	45408	263	33
chr1	3100887	3101377	491	*	45558	45575	263	18
chr1	3113645	3114164	520	*	45807	45822	263	16
chr1	3125746	3126056	311	*	46159	46177	263	19
chr1	3153773	3154370	598	*	46973	47003	263	31
chr1	3155102	3155640	539	*	47018	47039	263	22
chr1	3195261	3195639	379	*	48100	48114	264	15
chr1	3218152	3219068	917	*	48741	48772	264	32
chr1	3230538	3230830	293	*	49111	49124	264	14
chr1	3238547	3238710	164	*	49337	49351	264	15
chr1	3240749	3241110	362	*	49391	49417	264	27
chr1	3251602	3251969	368	*	49718	49728	264	11
chr1	3293761	3294308	548	*	50735	50755	264	21
chr1	3312266	3312942	677	*	51153	51183	264	31
chr1	3313141	3314444	1304	*	51192	51245	264	54
chr1	3333976	3334524	549	*	51667	51678	264	12
chr1	3359579	3360088	510	*	52248	52270	264	23
chr1	3393311	3393572	262	*	53119	53131	265	13
chr1	3402258	3402535	278	*	53327	53337	265	11
chr1	3409068	3409314	247	*	53532	53545	265	14
chr1	3494529	3494905	377	*	55328	55342	270	15
chr1	3517352	3517737	386	*	55734	55747	273	14
chr1	3535182	3535673	492	*	56156	56168	273	13
chr1	3540043	3540429	387	*	56252	56268	273	17
chr1	3557046	3557649	604	*	56624	56648	274	25
chr1	3587527	3587744	218	*	57252	57263	275	12
chr1	3597049	3597845	797	*	57446	57473	275	28
chr1	3623360	3623655	296	*	58000	58012	276	13
chr1	3674068	3674577	510	*	59399	59413	277	15
chr1	3698014	3699778	1765	*	59881	59933	278	53
chr1	3707295	3707728	434	*	60121	60135	278	15
chr1	3731561	3731767	207	*	60575	60585	279	11
chr1	3756434	3756942	509	*	61184	61211	280	28
chr1	3777918	3778757	840	*	61591	61606	281	16
chr1	3783966	3784563	598	*	61734	61760	281	27
chr1	3816610	3816784	175	*	62530	62543	281	14
chr1	3822540	3822777	238	*	62677	62691	281	15
chr1	3838480	3839207	728	*	62984	63004	281	21
chr1	3858638	3859096	459	*	63367	63386	281	20
chr1	3862754	3864069	1316	*	63433	63461	281	29
chr1	4018674	4018946	273	*	66298	66310	284	13
chr1	4048036	4048529	494	*	66652	66670	285	19
chr1	4133500	4134002	503	*	67996	68011	286	16
chr1	4217441	4218136	696	*	69050	69063	288	14
chr1	4228032	4228217	186	*	69225	69235	288	11
chr1	4460227	4461677	1451	*	71637	71677	292	41
chr1	4468478	4469065	588	*	71789	71801	292	13
chr1	4512570	4513744	1175	*	72413	72428	293	16
chr1	4537657	4539628	1972	*	72728	72738	293	11
chr1	4615400	4616245	846	*	73703	73726	293	24
chr1	4666336	4666954	619	*	74538	74552	295	15
chr1	4711265	4711606	342	*	75304	75322	295	19
chr1	4713004	4713484	481	*	75333	75347	295	15
chr1	4725007	4725400	394	*	75543	75553	295	11
chr1	4773320	4774360	1041	*	76349	76368	295	20
chr1	4984293	4985350	1058	*	78515	78540	301	26
chr1	5109413	5110250	838	*	79496	79510	306	15
chr1	5287649	5288385	737	*	81246	81258	311	13
chr1	5289117	5292176	3060	*	81272	81288	311	17
chr1	5473036	5473875	840	*	83409	83432	313	24
chr1	5479541	5479849	309	*	83522	83534	313	13
chr1	5568297	5569268	972	*	84560	84572	315	13
chr1	5593749	5594652	904	*	84784	84800	316	17
chr1	5617804	5618576	773	*	85068	85093	319	26
chr1	5713296	5714368	1073	*	86279	86316	319	38
chr1	5720280	5720998	719	*	86418	86430	319	13
chr1	5746645	5747038	394	*	86798	86809	319	12
chr1	5843596	5844243	648	*	88329	88345	319	17
chr1	5846871	5847263	393	*	88395	88407	319	13
chr1	5864584	5864990	407	*	88827	88845	319	19
chr1	5866246	5866571	326	*	88880	88892	319	13
chr1	5876881	5877331	451	*	89137	89161	319	25
chr1	5885477	5886145	669	*	89381	89399	319	19
chr1	5889359	5889953	595	*	89489	89506	319	18
chr1	5893726	5894406	681	*	89592	89604	319	13
chr1	5909046	5909601	556	*	89893	89908	319	16
chr1	5922959	5924058	1100	*	90156	90171	319	16
chr1	5944239	5944707	469	*	90448	90468	319	21
chr1	5999000	6000427	1428	*	91554	91606	319	53
chr1	6025014	6026783	1770	*	92030	92058	320	29
chr1	6041072	6041639	568	*	92329	92351	320	23
chr1	6051530	6051972	443	*	92539	92558	320	20
chr1	6060239	6061447	1209	*	92723	92755	320	33
chr1	6071183	6071637	455	*	92930	92945	320	16
chr1	6087607	6088292	686	*	93325	93337	320	13
chr1	6123153	6123776	624	*	93934	93951	322	18
chr1	6150467	6150976	510	*	94413	94426	323	14
chr1	6204491	6204922	432	*	95382	95393	324	12
chr1	6223621	6223922	302	*	95718	95730	325	13
chr1	6225377	6226122	746	*	95765	95778	325	14
chr1	6253873	6255058	1186	*	96265	96312	327	48
chr1	6261932	6262396	465	*	96441	96452	328	12
chr1	6276396	6276703	308	*	96804	96822	328	19
chr1	6277923	6278763	841	*	96846	96869	328	24
chr1	6288021	6288279	259	*	97101	97111	328	11
chr1	6313764	6314245	482	*	97595	97606	329	12
chr1	6331183	6331467	285	*	97972	97984	329	13
chr1	6336482	6336934	453	*	98098	98114	329	17
chr1	6429486	6429942	457	*	99796	99807	329	12
chr1	6459069	6459863	795	*	100369	100379	330	11
chr1	6507625	6507877	253	*	101225	101235	334	11
chr1	6594052	6594766	715	*	102878	102894	334	17
chr1	6599444	6600265	822	*	102995	103012	334	18
chr1	6628823	6629413	591	*	103747	103762	335	16
chr1	6661050	6662014	965	*	104423	104440	335	18
chr1	6984693	6985776	1084	*	108663	108690	338	28
chr1	7039651	7040404	754	*	109457	109470	338	14
chr1	7042266	7043804	1539	*	109504	109537	338	34
chr1	7044289	7044486	198	*	109549	109559	338	11
chr1	7050535	7051186	652	*	109649	109669	338	21
chr1	7060739	7061146	408	*	109852	109865	338	14
chr1	7070512	7071194	683	*	110061	110072	338	12
chr1	7102312	7102933	622	*	110506	110524	338	19
chr1	7121291	7122068	778	*	110756	110767	339	12
chr1	7149177	7149763	587	*	111101	111125	339	25
chr1	7176114	7177275	1162	*	111488	111500	339	13
chr1	7218725	7219432	708	*	111868	111885	339	18
chr1	7221728	7222478	751	*	111923	111936	339	14
chr1	7234158	7234665	508	*	112153	112173	339	21
chr1	7329881	7330459	579	*	113209	113223	343	15
chr1	7373483	7374222	740	*	113838	113849	343	12
chr1	7389791	7390108	318	*	114097	114108	343	12
chr1	7426502	7428149	1648	*	114538	114575	344	38
chr1	7442291	7442574	284	*	114833	114843	344	11
chr1	7478531	7479057	527	*	115487	115498	344	12
chr1	7493750	7494127	378	*	115776	115788	344	13
chr1	7553795	7555727	1933	*	116715	116733	344	19
chr1	7562732	7563155	424	*	116882	116892	344	11
chr1	7633484	7634194	711	*	117889	117915	346	27
chr1	7645168	7645652	485	*	118149	118159	346	11
chr1	7676449	7677217	769	*	118741	118760	346	20
chr1	7694612	7695446	835	*	119049	119065	347	17
chr1	7726285	7727777	1493	*	119462	119485	348	24
chr1	7732293	7733126	834	*	119548	119576	348	29
chr1	7826543	7827604	1062	*	120783	120811	350	29
chr1	8197549	8198053	505	*	125911	125925	354	15
chr1	8252245	8252748	504	*	126873	126883	355	11
chr1	8293772	8294350	579	*	127509	127523	355	15
chr1	8334076	8334454	379	*	128198	128213	356	16
chr1	8360744	8361470	727	*	128805	128817	356	13
chr1	8818960	8819194	235	*	133513	133526	364	14
chr1	8868557	8869521	965	*	134279	134290	364	12
chr1	8876602	8877118	517	*	134380	134391	364	12
chr1	8963905	8964551	647	*	135742	135757	364	16
chr1	9239235	9240190	956	*	140117	140132	367	16
chr1	9248458	9248945	488	*	140270	140281	367	12
chr1	9275574	9275944	371	*	140855	140866	367	12
chr1	9281021	9282365	1345	*	140960	140995	367	36
chr1	9294225	9295084	860	*	141152	141162	368	11
chr1	9305456	9306536	1081	*	141326	141359	368	34
chr1	9308366	9309154	789	*	141388	141404	368	17
chr1	9315921	9316113	193	*	141537	141548	368	12
chr1	9321203	9321639	437	*	141654	141674	368	21
chr1	9331610	9332216	607	*	141906	141918	368	13
chr1	9342133	9342614	482	*	142146	142160	368	15
chr1	9345925	9346631	707	*	142225	142240	368	16
chr1	9404676	9406308	1633	*	143430	143451	368	22
chr1	9422182	9422717	536	*	143683	143700	368	18
chr1	9555099	9555627	529	*	145980	145993	368	14
chr1	9593822	9594164	343	*	146612	146625	368	14
chr1	9604640	9604970	331	*	146860	146874	368	15
chr1	9627475	9627876	402	*	147326	147336	368	11
chr1	9752769	9753638	870	*	149538	149557	368	20
chr1	9758212	9758603	392	*	149640	149654	368	15
chr1	9827243	9828046	804	*	150759	150781	368	23
chr1	9897759	9898352	594	*	151937	151957	368	21
chr1	9949644	9950251	608	*	152756	152766	368	11
chr1	10126026	10126466	441	*	155190	155200	370	11
chr1	10173660	10174250	591	*	155871	155884	371	14
chr1	10218667	10219712	1046	*	156555	156578	372	24
chr1	10423565	10424566	1002	*	159116	159138	373	23
chr1	10449907	10451488	1582	*	159584	159622	373	39
chr1	10612394	10613119	726	*	161991	162003	373	13
chr1	10616089	10616720	632	*	162065	162085	373	21
chr1	10634523	10634875	353	*	162476	162490	373	15
chr1	10644572	10645390	819	*	162636	162675	375	40
chr1	10663314	10664162	849	*	163111	163129	375	19
chr1	10676750	10677432	683	*	163438	163453	375	16
chr1	10682618	10683760	1143	*	163545	163570	375	26
chr1	10771135	10772228	1094	*	165362	165381	376	20
chr1	10785598	10786539	942	*	165633	165662	376	30
chr1	10787349	10787537	189	*	165680	165692	376	13
chr1	10808714	10809518	805	*	166050	166072	376	23
chr1	10824330	10825290	961	*	166301	166320	376	20
chr1	10827745	10828182	438	*	166367	166387	376	21
chr1	10899770	10900814	1045	*	167511	167528	376	18
chr1	10906841	10907449	609	*	167644	167658	376	15
chr1	10967769	10968230	462	*	168727	168739	376	13
chr1	10969297	10969798	502	*	168762	168772	376	11
chr1	10979893	10981214	1322	*	168927	168959	376	33
chr1	11067496	11068348	853	*	170329	170346	378	18
chr1	11288826	11289299	474	*	173111	173123	381	13
chr1	11314734	11315172	439	*	173440	173453	381	14
chr1	11376306	11377803	1498	*	174402	174427	383	26
chr1	11400103	11400933	831	*	174790	174800	383	11
chr1	11436016	11436539	524	*	175257	175269	384	13
chr1	11452239	11453825	1587	*	175509	175531	384	23
chr1	11458035	11459090	1056	*	175614	175641	384	28
chr1	11465728	11466819	1092	*	175751	175761	384	11
chr1	11484266	11486607	2342	*	175941	175969	384	29
chr1	11488493	11489561	1069	*	175994	176016	384	23
chr1	11493373	11494780	1408	*	176062	176078	384	17
chr1	11498202	11499006	805	*	176129	176147	384	19
chr1	11501063	11502219	1157	*	176180	176206	384	27
chr1	11514372	11516244	1873	*	176279	176308	384	30
chr1	11530369	11532455	2087	*	176560	176608	384	49
chr1	11535560	11536141	582	*	176659	176672	384	14
chr1	11541102	11541823	722	*	176775	176792	384	18
chr1	11634274	11635163	890	*	178044	178055	384	12
chr1	11731164	11732193	1030	*	179679	179701	388	23
chr1	11752145	11752730	586	*	180061	180080	388	20
chr1	11800804	11801729	926	*	180919	180945	388	27
chr1	11859425	11859589	165	*	181998	182008	388	11
chr1	11923937	11924381	445	*	183134	183149	389	16
chr1	12009045	12009641	597	*	184558	184572	390	15
chr1	12023770	12024300	531	*	184883	184898	390	16
chr1	12038238	12039680	1443	*	185126	185149	390	24
chr1	12477784	12478529	746	*	190782	190801	393	20
chr1	12554372	12554929	558	*	191994	192008	393	15
chr1	12558111	12558704	594	*	192057	192074	393	18
chr1	12580469	12581079	611	*	192427	192440	393	14
chr1	12619217	12619621	405	*	193054	193072	395	19
chr1	12822403	12823216	814	*	195065	195075	398	11
chr1	12876672	12877863	1192	*	195535	195551	400	17
chr1	13277192	13278503	1312	*	196647	196658	459	12
chr1	13585621	13586511	891	*	200494	200512	473	19
chr1	13589984	13590874	891	*	200561	200577	473	17
chr1	13805843	13806736	894	*	203374	203394	473	21
chr1	13890976	13891979	1004	*	204325	204336	475	12
chr1	13893975	13895029	1055	*	204385	204401	475	17
chr1	14259054	14259656	603	*	207444	207463	481	20
chr1	14599818	14601644	1827	*	210777	210799	486	23
chr1	14698137	14699215	1079	*	211952	211970	486	19
chr1	14732772	14733673	902	*	212416	212440	486	25
chr1	14790981	14792143	1163	*	213209	213236	486	28
chr1	14826288	14827050	763	*	213717	213740	486	24
chr1	14834968	14835577	610	*	213838	213849	486	12
chr1	14894108	14895181	1074	*	214622	214639	486	18
chr1	14942212	14942536	325	*	215367	215378	487	12
chr1	14945264	14946217	954	*	215424	215451	487	28
chr1	15004622	15005513	892	*	216445	216458	487	14
chr1	15060539	15061580	1042	*	217392	217403	487	12
chr1	15246207	15247070	864	*	220115	220132	488	18
chr1	15350013	15350471	459	*	221595	221610	488	16
chr1	15370868	15371429	562	*	221938	221952	488	15
chr1	15408747	15409337	591	*	222562	222573	488	12
chr1	15423142	15424949	1808	*	222799	222826	489	28
chr1	15445338	15445835	498	*	223196	223210	490	15
chr1	15469660	15470193	534	*	223547	223558	490	12
chr1	15574408	15575821	1414	*	224977	224992	491	16
chr1	15586691	15587467	777	*	225193	225206	491	14
chr1	15592478	15593178	701	*	225289	225300	491	12
chr1	15765640	15766115	476	*	227879	227894	492	16
chr1	15916107	15917100	994	*	230183	230196	495	14
chr1	15935383	15935793	411	*	230508	230522	495	15
chr1	15947011	15948239	1229	*	230699	230720	496	22
chr1	15953421	15953866	446	*	230836	230847	496	12
chr1	16075431	16076290	860	*	232539	232554	500	16
chr1	16124014	16124338	325	*	233276	233287	500	12
chr1	16164223	16164630	408	*	234087	234097	500	11
chr1	16392975	16393808	834	*	237408	237430	501	23
chr1	16398043	16398551	509	*	237486	237496	501	11
chr1	16520786	16521078	293	*	239284	239304	503	21
chr1	16532547	16533044	498	*	239451	239476	503	26
chr1	16545815	16546302	488	*	239799	239816	503	18
chr1	16678138	16678426	289	*	241378	241388	516	11
chr1	16680496	16680902	407	*	241420	241438	516	19
chr1	16685018	16686639	1622	*	241458	241499	516	42
chr1	16696550	16697440	891	*	241595	241622	518	28
chr1	16712682	16712926	245	*	241803	241815	521	13
chr1	16759040	16759238	199	*	242246	242266	526	21
chr1	16912979	16913516	538	*	243738	243752	530	15
chr1	16962088	16962341	254	*	244869	244879	530	11
chr1	17134725	17136266	1542	*	247515	247538	532	24
chr1	17149235	17149667	433	*	247672	247710	532	39
chr1	17241160	17241908	749	*	248783	248811	533	29
chr1	17408467	17409372	906	*	251154	251186	533	33
chr1	17421230	17421707	478	*	251443	251455	533	13
chr1	17423453	17423968	516	*	251496	251510	533	15
chr1	17425087	17425797	711	*	251539	251562	533	24
chr1	17433069	17433485	417	*	251689	251700	533	12
chr1	17565556	17566246	691	*	253695	253710	535	16
chr1	17581470	17582235	766	*	253939	253951	535	13
chr1	17605487	17606134	648	*	254304	254318	535	15
chr1	17641744	17642493	750	*	254948	254959	535	12
chr1	17644784	17645324	541	*	254990	255005	535	16
chr1	17671984	17672693	710	*	255533	255555	535	23
chr1	17879015	17879742	728	*	258311	258321	535	11
chr1	18139550	18140607	1058	*	261225	261245	538	21
chr1	18173838	18174396	559	*	261720	261738	538	19
chr1	18285720	18286188	469	*	262950	262960	539	11
chr1	18351384	18352338	955	*	263804	263823	539	20
chr1	18373275	18373892	618	*	264061	264072	539	12
chr1	18693196	18693997	802	*	268192	268215	539	24
chr1	18700183	18701178	996	*	268293	268309	539	17
chr1	18739858	18740126	269	*	268907	268917	539	11
chr1	18784007	18785106	1100	*	269331	269366	540	36
chr1	18817394	18818837	1444	*	269788	269820	540	33
chr1	18882022	18882277	256	*	270711	270721	540	11
chr1	18914032	18915114	1083	*	271368	271388	540	21
chr1	18926775	18927208	434	*	271610	271620	540	11
chr1	18949124	18949723	600	*	271954	271975	540	22
chr1	19085767	19086728	962	*	273982	273998	543	17
chr1	19337859	19338071	213	*	277286	277297	544	12
chr1	19338671	19338781	111	*	277317	277331	544	15
chr1	19339887	19340925	1039	*	277352	277375	544	24
chr1	19352952	19353434	483	*	277642	277655	544	14
chr1	19360763	19361418	656	*	277793	277805	544	13
chr1	19388961	19389552	592	*	278248	278263	544	16
chr1	19397761	19398424	664	*	278443	278465	544	23
chr1	19457337	19457843	507	*	279291	279305	545	15
chr1	19460071	19460841	771	*	279333	279349	545	17
chr1	19550592	19552330	1739	*	280355	280372	549	18
chr1	19647056	19647904	849	*	281534	281553	549	20
chr1	19676571	19677152	582	*	281968	281981	551	14
chr1	19726870	19727538	669	*	282628	282639	551	12
chr1	19765336	19766308	973	*	283149	283167	551	19
chr1	19921201	19921932	732	*	285093	285115	551	23
chr1	20317881	20318644	764	*	289188	289206	559	19
chr1	20320609	20321405	797	*	289233	289245	559	13
chr1	20554444	20555708	1265	*	292141	292162	562	22
chr1	20635721	20637020	1300	*	293234	293249	562	16
chr1	20795917	20796590	674	*	295783	295797	563	15
chr1	21195625	21196653	1029	*	299106	299123	578	18
chr1	21210241	21210765	525	*	299279	299289	578	11
chr1	21254863	21255281	419	*	300009	300021	578	13
chr1	21305356	21305878	523	*	300813	300826	578	14
chr1	21309396	21310814	1419	*	300875	300889	578	15
chr1	21341040	21343211	2172	*	301389	301426	578	38
chr1	21574523	21575076	554	*	304296	304313	583	18
chr1	21586719	21587081	363	*	304526	304538	583	13
chr1	21619539	21620179	641	*	305065	305076	584	12
chr1	21835604	21836051	448	*	308107	308120	586	14
chr1	21848042	21848421	380	*	308404	308415	586	12
chr1	21854223	21855957	1735	*	308569	308610	586	42
chr1	21871601	21872590	990	*	308880	308904	587	25
chr1	21878978	21879415	438	*	309048	309058	587	11
chr1	21904636	21905361	726	*	309514	309531	587	18
chr1	21942922	21943316	395	*	310123	310136	587	14
chr1	22121868	22122760	893	*	312450	312468	589	19
chr1	22137271	22137820	550	*	312699	312710	589	12
chr1	22153690	22154427	738	*	312938	312961	590	24
chr1	22159290	22159960	671	*	313046	313058	590	13
chr1	22183121	22184256	1136	*	313384	313396	590	13
chr1	22428643	22429209	567	*	316698	316712	592	15
chr1	22548208	22548433	226	*	318041	318052	593	12
chr1	22554244	22554816	573	*	318169	318181	593	13
chr1	22618302	22618890	589	*	319294	319307	593	14
chr1	22626065	22626766	702	*	319422	319438	593	17
chr1	22652063	22652668	606	*	319784	319797	593	14
chr1	22685524	22685952	429	*	320234	320244	593	11
chr1	22814524	22815016	493	*	321854	321867	594	14
chr1	23169215	23169361	147	*	325807	325818	598	12
chr1	23194327	23194924	598	*	326139	326149	599	11
chr1	23376945	23377814	870	*	328289	328307	604	19
chr1	23406779	23407458	680	*	328707	328719	604	13
chr1	23638620	23639459	840	*	331720	331735	606	16
chr1	23696943	23699668	2726	*	332446	332472	607	27
chr1	23995127	23995906	780	*	336427	336444	610	18
chr1	24341123	24341748	626	*	340890	340902	613	13
chr1	24746734	24746913	180	*	346258	346268	619	11
chr1	24970017	24970350	334	*	349267	349281	625	15
chr1	25057603	25058180	578	*	350498	350509	626	12
chr1	25065395	25066781	1387	*	350587	350620	626	34
chr1	25080869	25082036	1168	*	350787	350797	626	11
chr1	25091117	25091922	806	*	350934	350945	626	12
chr1	25319471	25320968	1498	*	353866	353885	634	20
chr1	25412572	25414478	1907	*	354741	354774	639	34
chr1	25540622	25541598	977	*	356216	356237	641	22
chr1	25554650	25555282	633	*	356382	356393	641	12
chr1	25583803	25584699	897	*	356916	356929	641	14
chr1	25770684	25771240	557	*	359291	359303	642	13
chr1	25863141	25863804	664	*	360700	360729	642	30
chr1	25898478	25899660	1183	*	361201	361214	642	14
chr1	25999085	25999648	564	*	362496	362511	645	16
chr1	26094442	26095000	559	*	363796	363811	645	16
chr1	26200776	26201432	657	*	365370	365388	647	19
chr1	26220123	26220627	505	*	365607	365620	647	14
chr1	26861650	26862779	1130	*	374160	374171	658	12
chr1	26933872	26934198	327	*	375446	375457	658	12
chr1	27045535	27046154	620	*	377118	377129	661	12
chr1	27097069	27098983	1915	*	377810	377846	662	37
chr1	27146728	27147812	1085	*	378476	378491	663	16
chr1	27341567	27342077	511	*	381004	381020	666	17
chr1	27342430	27343260	831	*	381027	381048	666	22
chr1	27359791	27360208	418	*	381412	381424	666	13
chr1	27402910	27405223	2314	*	382136	382182	667	47
chr1	27519374	27519849	476	*	383602	383613	668	12
chr1	27541715	27542314	600	*	383954	383968	668	15
chr1	27547970	27548588	619	*	384068	384081	668	14
chr1	27569432	27570228	797	*	384366	384378	670	13
chr1	27934609	27936177	1569	*	389006	389036	677	31
chr1	27959438	27959640	203	*	389365	389385	677	21
chr1	28246406	28247080	675	*	392844	392871	679	28
chr1	28284982	28285682	701	*	393450	393468	680	19
chr1	28537596	28538709	1114	*	396861	396877	684	17
chr1	28675207	28675785	579	*	399251	399264	684	14
chr1	28744474	28745805	1332	*	400325	400341	685	17
chr1	28824034	28824932	899	*	401462	401472	685	11
chr1	28835516	28836630	1115	*	401593	401615	685	23
chr1	28854586	28855319	734	*	401850	401866	685	17
chr1	29136081	29136988	908	*	404990	405012	690	23
chr1	29238564	29238794	231	*	406583	406598	690	16
chr1	29451373	29452336	964	*	408983	408995	692	13
chr1	29545260	29546690	1431	*	409904	409916	694	13
chr1	29706299	29706897	599	*	411468	411480	699	13
chr1	30407337	30408138	802	*	418205	418217	718	13
chr1	30759435	30760168	734	*	421809	421822	726	14
chr1	31046929	31048006	1078	*	425190	425203	728	14
chr1	31052105	31052946	842	*	425252	425272	728	21
chr1	31584716	31585083	368	*	431494	431508	736	15
chr1	31678036	31678979	944	*	432741	432755	737	15
chr1	31740450	31741158	709	*	433646	433657	737	12
chr1	31741634	31742171	538	*	433669	433687	737	19
chr1	31742783	31744820	2038	*	433690	433722	737	33
chr1	31755497	31756592	1096	*	433873	433894	737	22
chr1	31773048	31774111	1064	*	434153	434173	737	21
chr1	31867199	31867892	694	*	435388	435398	737	11
chr1	32049637	32050287	651	*	437651	437663	738	13
chr1	32068294	32068550	257	*	437852	437864	738	13
chr1	32094805	32095403	599	*	438241	438251	738	11
chr1	32133189	32134221	1033	*	438782	438802	738	21
chr1	32188701	32189912	1212	*	439410	439424	740	15
chr1	32275279	32275557	279	*	440779	440791	741	13
chr1	32278535	32279958	1424	*	440823	440834	741	12
chr1	32336690	32336937	248	*	441620	441631	742	12
chr1	32362629	32363246	618	*	442009	442019	743	11
chr1	32401034	32401942	909	*	442525	442540	743	16
chr1	32636760	32637530	771	*	445617	445634	744	18
chr1	32703856	32704249	394	*	446643	446653	746	11
chr1	32766698	32767484	787	*	447530	447542	748	13
chr1	32869852	32870230	379	*	448758	448770	751	13
chr1	32884753	32885120	368	*	448966	448977	751	12
chr1	32888357	32890085	1729	*	449018	449049	752	32
chr1	32898128	32898716	589	*	449142	449155	753	14
chr1	32925844	32926409	566	*	449547	449573	753	27
chr1	32953220	32954057	838	*	449871	449881	753	11
chr1	33133765	33134594	830	*	451924	451935	758	12
chr1	33329452	33330547	1096	*	454063	454086	761	24
chr1	33332236	33333545	1310	*	454105	454130	761	26
chr1	33369260	33369737	478	*	454580	454592	762	13
chr1	33652663	33653153	491	*	457248	457263	768	16
chr1	33711130	33712880	1751	*	457790	457810	768	21
chr1	33836517	33837919	1403	*	458845	458866	770	22
chr1	33886360	33887469	1110	*	459183	459194	771	12
chr1	34057450	34058507	1058	*	460639	460651	771	13
chr1	34162380	34162731	352	*	461506	461517	773	12
chr1	34735669	34736091	423	*	465859	465872	797	14
chr1	34740356	34742094	1739	*	465946	465966	797	21
chr1	35122474	35123133	660	*	469947	469958	811	12
chr1	35299863	35300090	228	*	471904	471914	811	11
chr1	35577981	35578880	900	*	474451	474473	817	23
chr1	35770781	35770993	213	*	476596	476606	822	11
chr1	36114946	36115936	991	*	480376	480395	827	20
chr1	36126547	36126999	453	*	480535	480546	828	12
chr1	36153363	36154621	1259	*	480902	480922	828	21
chr1	36171149	36171707	559	*	481097	481112	829	16
chr1	36201751	36203114	1364	*	481537	481553	829	17
chr1	36204822	36205170	349	*	481564	481576	829	13
chr1	36256158	36257048	891	*	482322	482344	829	23
chr1	36294474	36295179	706	*	482791	482802	829	12
chr1	36345167	36345710	544	*	483573	483585	831	13
chr1	36350104	36350313	210	*	483656	483666	831	11
chr1	36365068	36365674	607	*	483895	483906	831	12
chr1	36475034	36476177	1144	*	485462	485490	831	29
chr1	36481803	36482511	709	*	485574	485594	831	21
chr1	36560919	36561599	681	*	486509	486526	833	18
chr1	36695679	36696344	666	*	487939	487949	834	11
chr1	36706396	36706758	363	*	488093	488103	834	11
chr1	36709836	36710811	976	*	488143	488164	834	22
chr1	37035359	37035602	244	*	491668	491679	836	12
chr1	37048239	37048594	356	*	491863	491878	836	16
chr1	37295382	37297481	2100	*	493814	493843	845	30
chr1	37415865	37416330	466	*	495013	495023	847	11
chr1	37481180	37482191	1012	*	495862	495897	847	36
chr1	37616462	37616805	344	*	497697	497710	848	14
chr1	37761301	37761926	626	*	499621	499636	849	16
chr1	37876189	37877593	1405	*	501031	501046	851	16
chr1	37908453	37909437	985	*	501389	501406	852	18
chr1	37945848	37946541	694	*	502014	502026	852	13
chr1	38042045	38042690	646	*	503360	503377	854	18
chr1	38068336	38069085	750	*	503707	503721	855	15
chr1	38115980	38116868	889	*	504253	504263	855	11
chr1	38123042	38123815	774	*	504339	504353	855	15
chr1	38126355	38127347	993	*	504391	504409	855	19
chr1	38213546	38214328	783	*	505238	505269	855	32
chr1	38487019	38487615	597	*	507500	507516	866	17
chr1	38551318	38551601	284	*	508099	508109	866	11
chr1	38570250	38570630	381	*	508353	508371	866	19
chr1	38727934	38729146	1213	*	509805	509823	871	19
chr1	39016914	39017523	610	*	513287	513298	875	12
chr1	39558940	39559674	735	*	518828	518854	889	27
chr1	39707345	39708212	868	*	520820	520832	890	13
chr1	39880168	39881403	1236	*	522744	522754	896	11
chr1	39885096	39886662	1567	*	522850	522871	896	22
chr1	39899354	39900536	1183	*	522995	523007	897	13
chr1	39922507	39922659	153	*	523309	523322	898	14
chr1	39933949	39935229	1281	*	523444	523467	898	24
chr1	40387485	40388376	892	*	528442	528456	907	15
chr1	40400476	40401437	962	*	528566	528592	907	27
chr1	40653846	40655108	1263	*	531335	531355	909	21
chr1	40854283	40854619	337	*	533563	533574	914	12
chr1	41053505	41054210	706	*	535934	535954	916	21
chr1	41234664	41235525	862	*	537102	537115	929	14
chr1	41363216	41365699	2484	*	538300	538318	931	19
chr1	41367067	41369027	1961	*	538344	538362	931	19
chr1	41407783	41408651	869	*	538795	538809	932	15
chr1	41484419	41485168	750	*	539729	539742	932	14
chr1	41486968	41488305	1338	*	539771	539796	932	26
chr1	41517549	41518208	660	*	540210	540221	932	12
chr1	41585145	41585969	825	*	541014	541026	933	13
chr1	41739350	41740886	1537	*	542627	542642	935	16
chr1	42144452	42146448	1997	*	545825	545879	947	55
chr1	42750096	42750370	275	*	551273	551284	965	12
chr1	42942530	42943695	1166	*	553337	553353	972	17
chr1	43235664	43237439	1776	*	556777	556789	977	13
chr1	43282826	43283091	266	*	557365	557375	978	11
chr1	43288279	43289125	847	*	557444	557457	978	14
chr1	43465066	43466277	1212	*	559816	559831	980	16
chr1	43525904	43526536	633	*	560389	560401	982	13
chr1	43532320	43532979	660	*	560479	560490	983	12
chr1	43541283	43542028	746	*	560591	560604	983	14
chr1	43577596	43578449	854	*	561193	561210	983	18
chr1	43625512	43626181	670	*	562105	562119	983	15
chr1	43971689	43972917	1229	*	565887	565912	990	26
chr1	43982872	43983591	720	*	566152	566177	990	26
chr1	44013341	44014058	718	*	566671	566692	990	22
chr1	44249826	44250334	509	*	569263	569282	993	20
chr1	44603188	44603597	410	*	573111	573122	997	12
chr1	44640331	44641547	1217	*	573638	573672	997	35
chr1	44644890	44645625	736	*	573706	573717	997	12
chr1	44664188	44664911	724	*	573995	574009	997	15
chr1	44730001	44730545	545	*	574887	574904	997	18
chr1	44786555	44786846	292	*	575900	575913	998	14
chr1	44819298	44820220	923	*	576409	576445	1000	37
chr1	45302669	45303060	392	*	580816	580828	1015	13
chr1	45654640	45655301	662	*	585125	585138	1022	14
chr1	46218478	46220532	2055	*	590843	590877	1033	35
chr1	46304534	46304680	147	*	591986	591996	1035	11
chr1	46479884	46480347	464	*	594431	594443	1035	13
chr1	46492056	46492956	901	*	594722	594746	1035	25
chr1	46507984	46509414	1431	*	594938	594948	1035	11
chr1	46520131	46521698	1568	*	595100	595121	1035	22
chr1	46550890	46551308	419	*	595437	595453	1036	17
chr1	46606936	46607929	994	*	596178	596190	1036	13
chr1	47208054	47208714	661	*	600246	600260	1068	15
chr1	47768846	47769444	599	*	606742	606753	1074	12
chr1	47775080	47776316	1237	*	606825	606856	1074	32
chr1	47804045	47805458	1414	*	607155	607172	1074	18
chr1	47986528	47987225	698	*	608845	608867	1077	23
chr1	50343516	50344487	972	*	622855	622865	1230	11
chr1	50352914	50354007	1094	*	622958	622972	1230	15
chr1	50430072	50430598	527	*	624052	624070	1236	19
chr1	50664122	50664912	791	*	625592	625614	1251	23
chr1	51316320	51317519	1200	*	631162	631177	1275	16
chr1	51887399	51887983	585	*	635990	636004	1291	15
chr1	51988886	51989718	833	*	636793	636804	1291	12
chr1	52177394	52178050	657	*	638840	638850	1295	11
chr1	52659927	52660842	916	*	643703	643720	1303	18
chr1	52904630	52905056	427	*	646700	646718	1307	19
chr1	53060749	53061740	992	*	648229	648245	1307	17
chr1	53073703	53074373	671	*	648448	648461	1307	14
chr1	53296471	53296835	365	*	651346	651361	1310	16
chr1	53309072	53310630	1559	*	651552	651580	1310	29
chr1	53392389	53393678	1290	*	652649	652674	1312	26
chr1	53461494	53462114	621	*	653502	653517	1312	16
chr1	53518094	53518545	452	*	654440	654452	1313	13
chr1	53526612	53527212	601	*	654600	654622	1313	23
chr1	53547435	53547883	449	*	654950	654960	1313	11
chr1	53600152	53601041	890	*	655565	655580	1315	16
chr1	53685160	53686408	1249	*	656586	656622	1315	37
chr1	53693406	53694069	664	*	656740	656761	1315	22
chr1	53733391	53734676	1286	*	657237	657261	1315	25
chr1	53736340	53737498	1159	*	657284	657304	1315	21
chr1	54120670	54121061	392	*	661250	661265	1322	16
chr1	54237834	54238491	658	*	662846	662863	1322	18
chr1	54259347	54260997	1651	*	663243	663277	1322	35
chr1	54267861	54268665	805	*	663390	663406	1322	17
chr1	54273189	54275065	1877	*	663477	663514	1322	38
chr1	54298555	54299190	636	*	663859	663870	1322	12
chr1	54390580	54391457	878	*	665179	665211	1322	33
chr1	54547469	54549302	1834	*	667208	667242	1324	35
chr1	54582567	54583805	1239	*	667611	667634	1325	24
chr1	54781753	54782016	264	*	669959	669974	1329	16
chr1	54805974	54806172	199	*	670249	670268	1329	20
chr1	54861452	54864083	2632	*	670856	670886	1329	31
chr1	54995748	54996237	490	*	672287	672297	1331	11
chr1	55326311	55327205	895	*	675451	675465	1336	15
chr1	58409415	58411435	2021	*	695450	695469	1447	20
chr1	58472734	58473816	1083	*	695974	696001	1448	28
chr1	58596767	58598505	1739	*	696974	696995	1453	22
chr1	58815092	58815348	257	*	698848	698859	1460	12
chr1	59013507	59014315	809	*	700376	700389	1464	14
chr1	59966748	59967925	1178	*	706596	706606	1511	11
chr1	60745683	60746896	1214	*	710953	710969	1557	17
chr1	61084185	61086067	1883	*	713696	713710	1568	15
chr1	61124710	61126318	1609	*	713970	713985	1569	16
chr1	61425994	61426518	525	*	716449	716462	1574	14
chr1	61605664	61606850	1187	*	717865	717878	1578	14
chr1	62212301	62213134	834	*	723683	723693	1589	11
chr1	62906017	62907070	1054	*	729970	729990	1607	21
chr1	64951552	64953012	1461	*	746081	746105	1670	25
chr1	65001191	65001606	416	*	746574	746592	1671	19
chr1	65550124	65550813	690	*	751106	751136	1692	31
chr1	65793916	65794798	883	*	752582	752594	1706	13
chr1	65932444	65933762	1319	*	753264	753277	1716	14
chr1	65993004	65994270	1267	*	753623	753633	1721	11
chr1	66601179	66601784	606	*	757116	757128	1758	13
chr1	68050255	68050835	581	*	767887	767921	1807	35
chr1	68051460	68051861	402	*	767929	767958	1807	30
chr1	70254559	70255226	668	*	780572	780592	1959	21
chr1	71659288	71661623	2336	*	789030	789040	2054	11
chr1	72309194	72311943	2750	*	792356	792367	2093	12
chr1	72312952	72319349	6398	*	792368	792409	2094	42
chr1	72326455	72328625	2171	*	792419	792431	2097	13
chr1	72329929	72336363	6435	*	792432	792452	2098	21
chr1	72338513	72346067	7555	*	792453	792477	2099	25
chr1	72649634	72651623	1990	*	793884	793906	2128	23
chr1	74569374	74571190	1817	*	803382	803395	2298	14
chr1	74731004	74732001	998	*	804252	804264	2309	13
chr1	75125505	75127143	1639	*	806331	806373	2338	43
chr1	76641879	76644253	2375	*	815659	815676	2434	18
chr1	77587333	77587592	260	*	821677	821689	2481	13
chr1	77780691	77781340	650	*	823419	823430	2487	12
chr1	77976950	77977398	449	*	825081	825094	2494	14
chr1	79130464	79131304	841	*	831695	831706	2567	12
chr1	80580299	80583234	2936	*	839570	839591	2666	22
chr1	81308382	81313470	5089	*	843576	843608	2708	33
chr1	82696296	82700665	4370	*	852300	852332	2770	33
chr1	83861523	83863075	1553	*	858668	858678	2833	11
chr1	84603783	84604757	975	*	862984	863000	2883	17
chr1	84686095	84688826	2732	*	863596	863615	2885	20
chr1	84810294	84811215	922	*	864664	864677	2885	14
chr1	85255279	85256615	1337	*	868075	868097	2903	23
chr1	85257822	85258429	608	*	868104	868115	2903	12
chr1	86501198	86504429	3232	*	875782	875850	2984	69
chr1	86870243	86871277	1035	*	878507	878529	3001	23
chr1	86872011	86872600	590	*	878531	878543	3001	13
chr1	87151218	87152141	924	*	880666	880706	3013	41
chr1	87178034	87179730	1697	*	880950	880978	3013	29
chr1	87332337	87332982	646	*	882172	882183	3014	12
chr1	87342668	87344209	1542	*	882284	882296	3014	13
chr1	88991521	88991882	362	*	893002	893019	3086	18
chr1	89197876	89199339	1464	*	894433	894473	3097	41
chr1	89609822	89611543	1722	*	896934	896952	3119	19
chr1	89690248	89692178	1931	*	897526	897541	3122	16
chr1	89830823	89831457	635	*	898706	898716	3125	11
chr1	89997078	89998187	1110	*	900223	900238	3126	16
chr1	90121851	90123730	1880	*	901065	901084	3129	20
chr1	90356653	90358663	2011	*	902485	902497	3143	13
chr1	91546410	91546988	579	*	911159	911190	3201	32
chr1	91941592	91941967	376	*	915037	915054	3207	18
chr1	93751819	93753537	1719	*	930079	930098	3275	20
chr1	94012088	94013468	1381	*	932193	932219	3284	27
chr1	94131082	94131685	604	*	933535	933545	3285	11
chr1	94249246	94249665	420	*	934452	934462	3289	11
chr1	94820810	94821343	534	*	938908	938918	3298	11
chr1	95091397	95091845	449	*	941340	941369	3301	30
chr1	96519541	96520504	964	*	949707	949736	3386	30
chr1	97158675	97161454	2780	*	953562	953573	3418	12
chr1	98054886	98056101	1216	*	958449	958461	3475	13
chr1	99978475	99979992	1518	*	969324	969346	3597	23
chr1	103108856	103110797	1942	*	987509	987532	3789	24
chr1	106080464	106081159	696	*	1002040	1002074	4046	35
chr1	108117769	108119819	2051	*	1013650	1013665	4158	16
chr1	109089033	109090277	1245	*	1020946	1020994	4214	49
chr1	109163972	109164768	797	*	1021977	1021990	4214	14
chr1	109250587	109253221	2635	*	1023038	1023143	4215	106
chr1	109258217	109259180	964	*	1023234	1023251	4215	18
chr1	109267834	109269191	1358	*	1023416	1023458	4215	43
chr1	109273936	109274382	447	*	1023545	1023557	4216	13
chr1	109394840	109395510	671	*	1024885	1024896	4218	12
chr1	109489538	109490933	1396	*	1025948	1025958	4221	11
chr1	109628525	109628838	314	*	1027509	1027522	4221	14
chr1	109807632	109807817	186	*	1029421	1029431	4224	11
chr1	109911743	109913155	1413	*	1030437	1030449	4224	13
chr1	109987072	109988622	1551	*	1031189	1031199	4227	11
chr1	110058318	110061350	3033	*	1031889	1031921	4227	33
chr1	110163120	110164057	938	*	1033259	1033271	4227	13
chr1	110166913	110167601	689	*	1033309	1033323	4227	15
chr1	110242851	110243849	999	*	1034347	1034364	4228	18
chr1	110266603	110267492	890	*	1034582	1034594	4228	13
chr1	110340562	110340864	303	*	1035362	1035374	4230	13
chr1	110451993	110452884	892	*	1036543	1036553	4232	11
chr1	111138202	111138769	568	*	1041556	1041571	4265	16
chr1	111508815	111508928	114	*	1044358	1044369	4278	12
chr1	111731620	111732500	881	*	1046140	1046152	4286	13
chr1	111837591	111838916	1326	*	1047269	1047300	4290	32
chr1	112514292	112515636	1345	*	1052543	1052565	4315	23
chr1	112742878	112743318	441	*	1054885	1054914	4323	30
chr1	112762333	112763369	1037	*	1055164	1055175	4324	12
chr1	113756558	113757145	588	*	1064033	1064046	4356	14
chr1	113823478	113824494	1017	*	1064666	1064678	4361	13
chr1	113911869	113913794	1926	*	1065502	1065515	4365	14
chr1	114002374	114003375	1002	*	1066298	1066318	4367	21
chr1	114113926	114114723	798	*	1067208	1067220	4370	13
chr1	114151568	114152192	625	*	1067550	1067561	4371	12
chr1	114154901	114155473	573	*	1067659	1067684	4371	26
chr1	114875383	114876204	822	*	1073735	1073752	4390	18
chr1	115148105	115148582	478	*	1075348	1075367	4414	20
chr1	115829025	115829699	675	*	1080238	1080258	4451	21
chr1	116146370	116147453	1084	*	1082668	1082690	4456	23
chr1	116151242	116151827	586	*	1082720	1082730	4456	11
chr1	116168918	116169477	560	*	1082874	1082886	4457	13
chr1	116419344	116420106	763	*	1084801	1084817	4466	17
chr1	116425367	116427464	2098	*	1084850	1084872	4466	23
chr1	116534383	116534676	294	*	1085746	1085770	4468	25
chr1	116856029	116856863	835	*	1088798	1088810	4476	13
chr1	117082964	117083236	273	*	1090974	1090984	4478	11
chr1	117672693	117673127	435	*	1095505	1095517	4503	13
chr1	119630976	119632343	1368	*	1108110	1108131	4615	22
chr1	119921542	119922344	803	*	1110520	1110531	4616	12
chr1	120333882	120335401	1520	*	1112191	1112202	4684	12
chr1	120967153	120968936	1784	*	1114291	1114302	4810	12
chr1	121047322	121048141	820	*	1114881	1114893	4820	13
chr1	121397241	121397990	750	*	1116493	1116505	4904	13
chr1	123002781	123003646	866	*	1126401	1126411	5057	11
chr1	143424784	143424912	129	*	1160789	1160801	5136	13
chr1	143667272	143667608	337	*	1162465	1162480	5171	16
chr1	143717388	143718477	1090	*	1163092	1163139	5172	48
chr1	143719949	143720251	303	*	1163151	1163162	5172	12
chr1	145282092	145282531	440	*	1167954	1167971	5391	18
chr1	145475048	145475443	396	*	1168943	1168958	5413	16
chr1	145977598	145979823	2226	*	1173872	1173885	5436	14
chr1	146139244	146140444	1201	*	1175134	1175144	5454	11
chr1	146342086	146344312	2227	*	1175402	1175412	5490	11
chr1	146396084	146397315	1232	*	1175938	1175949	5501	12
chr1	146410354	146411132	779	*	1176067	1176087	5503	21
chr1	146413583	146414871	1289	*	1176110	1176120	5503	11
chr1	146695350	146697176	1827	*	1177680	1177700	5543	21
chr1	146715729	146716532	804	*	1177812	1177824	5544	13
chr1	146926220	146929858	3639	*	1179143	1179157	5570	15
chr1	147173241	147173452	212	*	1181252	1181264	5583	13
chr1	147251293	147252876	1584	*	1182000	1182021	5587	22
chr1	148048446	148048578	133	*	1188168	1188180	5620	13
chr1	148121240	148122867	1628	*	1188629	1188652	5626	24
chr1	148158633	148162373	3741	*	1189049	1189218	5629	170
chr1	148329292	148329798	507	*	1190472	1190500	5653	29
chr1	148589835	148591911	2077	*	1192366	1192376	5693	11
chr1	148961951	148963359	1409	*	1193010	1193029	5765	20
chr1	149053937	149055469	1533	*	1193498	1193512	5775	15
chr1	149237903	149238179	277	*	1194445	1194455	5808	11
chr1	149712035	149712309	275	*	1196051	1196061	5891	11
chr1	150186251	150186653	403	*	1200410	1200422	5916	13
chr1	150362815	150363164	350	*	1203094	1203110	5916	17
chr1	150497545	150498548	1004	*	1204794	1204818	5920	25
chr1	150560828	150562307	1480	*	1205794	1205833	5921	40
chr1	150613016	150613844	829	*	1206574	1206586	5922	13
chr1	150925447	150925826	380	*	1209818	1209842	5930	25
chr1	150997571	150998342	772	*	1210885	1210900	5931	16
chr1	151195810	151196464	655	*	1213793	1213811	5932	19
chr1	151211352	151212211	860	*	1214106	1214119	5932	14
chr1	152048318	152049193	876	*	1223723	1223734	5941	12
chr1	152188602	152189261	660	*	1224879	1224914	5949	36
chr1	153262198	153263015	818	*	1231390	1231404	5999	15
chr1	153628121	153629616	1496	*	1235185	1235197	6003	13
chr1	153635340	153635891	552	*	1235332	1235352	6003	21
chr1	153659456	153659890	435	*	1235686	1235698	6003	13
chr1	153772270	153772909	640	*	1237268	1237283	6005	16
chr1	153885519	153887021	1503	*	1238749	1238769	6006	21
chr1	153911500	153912570	1071	*	1239089	1239107	6006	19
chr1	154154536	154155705	1170	*	1242228	1242260	6007	33
chr1	154273418	154274165	748	*	1243626	1243639	6007	14
chr1	154323022	154324336	1315	*	1244247	1244259	6007	13
chr1	154348175	154348537	363	*	1244653	1244663	6007	11
chr1	154429079	154429629	551	*	1245800	1245817	6007	18
chr1	154430983	154431385	403	*	1245837	1245848	6007	12
chr1	154432144	154432812	669	*	1245859	1245880	6007	22
chr1	154443869	154444657	789	*	1246057	1246075	6007	19
chr1	154546772	154547779	1008	*	1247445	1247462	6009	18
chr1	154572341	154572839	499	*	1247837	1247847	6009	11
chr1	154723601	154724454	854	*	1249570	1249581	6012	12
chr1	154862607	154863570	964	*	1251465	1251484	6012	20
chr1	154879055	154879443	389	*	1251738	1251754	6012	17
chr1	155026193	155026999	807	*	1253773	1253790	6014	18
chr1	155110549	155111437	889	*	1255244	1255259	6015	16
chr1	155128241	155129653	1413	*	1255546	1255559	6015	14
chr1	155158776	155159719	944	*	1256058	1256071	6015	14
chr1	155291444	155291986	543	*	1258323	1258337	6018	15
chr1	155294638	155294927	290	*	1258397	1258415	6018	19
chr1	155343569	155344515	947	*	1259237	1259251	6019	15
chr1	155411434	155412506	1073	*	1260021	1260032	6019	12
chr1	155857558	155857765	208	*	1265406	1265417	6033	12
chr1	155958436	155958967	532	*	1266782	1266793	6033	12
chr1	155962701	155963444	744	*	1266868	1266883	6033	16
chr1	155965306	155965688	383	*	1266905	1266915	6033	11
chr1	156033202	156033792	591	*	1267835	1267846	6033	12
chr1	156066864	156067061	198	*	1268344	1268354	6033	11
chr1	156158874	156159504	631	*	1269543	1269554	6035	12
chr1	156163002	156163986	985	*	1269618	1269632	6035	15
chr1	156241402	156241952	551	*	1270785	1270800	6035	16
chr1	156422485	156422813	329	*	1273430	1273443	6038	14
chr1	156483058	156483834	777	*	1274336	1274350	6039	15
chr1	156501965	156502072	108	*	1274567	1274577	6039	11
chr1	156601994	156602435	442	*	1275795	1275808	6040	14
chr1	156642714	156643855	1142	*	1276335	1276352	6040	18
chr1	156647463	156648066	604	*	1276373	1276387	6040	15
chr1	156749277	156750100	824	*	1277980	1277990	6040	11
chr1	156852413	156853027	615	*	1279437	1279450	6040	14
chr1	156907146	156908267	1122	*	1280401	1280429	6041	29
chr1	157152473	157154627	2155	*	1282932	1282946	6047	15
chr1	157279232	157279830	599	*	1283940	1283957	6050	18
chr1	157995460	157996453	994	*	1288484	1288496	6089	13
chr1	158014138	158014899	762	*	1288657	1288673	6089	17
chr1	159009390	159011331	1942	*	1295157	1295178	6156	22
chr1	159899819	159900148	330	*	1301172	1301184	6207	13
chr1	159923639	159924218	580	*	1301449	1301463	6207	15
chr1	160092004	160093067	1064	*	1303189	1303223	6212	35
chr1	160093714	160094089	376	*	1303234	1303250	6212	17
chr1	160112606	160112862	257	*	1303461	1303472	6212	12
chr1	160128228	160129266	1039	*	1303612	1303638	6212	27
chr1	160137369	160138563	1195	*	1303745	1303758	6212	14
chr1	160166162	160166913	752	*	1304057	1304070	6212	14
chr1	160181274	160182072	799	*	1304253	1304271	6212	19
chr1	160371016	160371342	327	*	1306192	1306206	6215	15
chr1	160625908	160626713	806	*	1307960	1307970	6224	11
chr1	161151937	161152542	606	*	1313547	1313562	6234	16
chr1	161191907	161192936	1030	*	1314247	1314263	6234	17
chr1	161398577	161398837	261	*	1316772	1316782	6236	11
chr1	161439602	161439824	223	*	1317329	1317340	6239	12
chr1	161442826	161443878	1053	*	1317352	1317387	6240	36
chr1	161454074	161454438	365	*	1317448	1317471	6241	24
chr1	161471896	161472562	667	*	1317583	1317615	6243	33
chr1	161511251	161514214	2964	*	1317967	1317988	6244	22
chr1	161611286	161611640	355	*	1319007	1319021	6252	15
chr1	161734320	161735283	964	*	1320037	1320049	6263	13
chr1	162400776	162401212	437	*	1325168	1325178	6285	11
chr1	162690103	162691632	1530	*	1327792	1327806	6294	15
chr1	164575496	164576390	895	*	1338733	1338761	6421	29
chr1	164912202	164913101	900	*	1341668	1341684	6424	17
chr1	167067160	167067439	280	*	1357311	1357322	6522	12
chr1	167126981	167127218	238	*	1357931	1357943	6524	13
chr1	167460696	167461826	1131	*	1360732	1360763	6535	32
chr1	167630868	167631823	956	*	1362523	1362534	6535	12
chr1	167637644	167638256	613	*	1362584	1362594	6535	11
chr1	167665334	167666137	804	*	1362872	1362883	6535	12
chr1	167713040	167713332	293	*	1363356	1363366	6535	11
chr1	168055709	168056958	1250	*	1366517	1366543	6547	27
chr1	168114465	168115074	610	*	1367113	1367123	6548	11
chr1	168950100	168951094	995	*	1373071	1373083	6575	13
chr1	169272739	169276011	3273	*	1374991	1375010	6590	20
chr1	170669635	170670935	1301	*	1383769	1383797	6675	29
chr1	171313468	171314242	775	*	1387536	1387546	6703	11
chr1	171434690	171436243	1554	*	1388483	1388501	6704	19
chr1	175104174	175107428	3255	*	1413482	1413553	6893	72
chr1	175505233	175505592	360	*	1416642	1416663	6904	22
chr1	175841169	175843141	1973	*	1418897	1418916	6916	20
chr1	176179669	176181878	2210	*	1421257	1421285	6929	29
chr1	176531579	176533869	2291	*	1423228	1423250	6956	23
chr1	176767362	176767805	444	*	1424582	1424592	6969	11
chr1	177017494	177018544	1051	*	1426329	1426344	6975	16
chr1	177952488	177953523	1036	*	1432124	1432138	7017	15
chr1	178320328	178320525	198	*	1434846	1434858	7027	13
chr1	178954228	178954540	313	*	1439867	1439878	7051	12
chr1	179076747	179077449	703	*	1441087	1441101	7053	15
chr1	179818728	179818956	229	*	1447809	1447819	7083	11
chr1	180198639	180199183	545	*	1451542	1451554	7093	13
chr1	180249446	180250448	1003	*	1452492	1452506	7094	15
chr1	180643950	180646261	2312	*	1455709	1455735	7107	27
chr1	180911491	180911952	462	*	1457594	1457606	7120	13
chr1	180913436	180913729	294	*	1457647	1457660	7120	14
chr1	180942000	180943187	1188	*	1458096	1458130	7120	35
chr1	180945223	180946296	1074	*	1458154	1458186	7120	33
chr1	181731019	181732064	1046	*	1464931	1464954	7141	24
chr1	182506326	182507930	1605	*	1470600	1470610	7172	11
chr1	182641632	182642017	386	*	1471740	1471750	7176	11
chr1	183198210	183198771	562	*	1476592	1476607	7191	16
chr1	183566463	183567890	1428	*	1479770	1479783	7198	14
chr1	183617012	183618135	1124	*	1480294	1480313	7199	20
chr1	183841849	183843580	1732	*	1481911	1481925	7206	15
chr1	184225574	184226393	820	*	1484693	1484724	7217	32
chr1	185402979	185404429	1451	*	1493500	1493512	7247	13
chr1	186830333	186830805	473	*	1502069	1502079	7333	11
chr1	188796387	188798861	2475	*	1512396	1512412	7483	17
chr1	191026521	191027627	1107	*	1523811	1523821	7672	11
chr1	192609142	192610525	1384	*	1531955	1531968	7790	14
chr1	193463953	193465306	1354	*	1537616	1537626	7831	11
chr1	195105821	195110198	4378	*	1546390	1546410	7925	21
chr1	195762586	195764661	2076	*	1549699	1549730	7979	32
chr1	195854241	195856824	2584	*	1550150	1550161	7992	12
chr1	196788762	196791594	2833	*	1554966	1554985	8056	20
chr1	196800265	196803530	3266	*	1555009	1555026	8059	18
chr1	196814963	196816905	1943	*	1555087	1555101	8061	15
chr1	197405005	197405232	228	*	1558717	1558731	8098	15
chr1	197913026	197913668	643	*	1561765	1561799	8133	35
chr1	198155173	198156092	920	*	1563482	1563501	8148	20
chr1	198677835	198678693	859	*	1566383	1566393	8182	11
chr1	198931740	198933949	2210	*	1567735	1567751	8196	17
chr1	200036736	200036973	238	*	1574391	1574401	8254	11
chr1	200184529	200185737	1209	*	1575872	1575886	8257	15
chr1	200366148	200367826	1679	*	1577705	1577722	8260	18
chr1	200687344	200688639	1296	*	1580782	1580793	8266	12
chr1	200896412	200897457	1046	*	1582535	1582546	8269	12
chr1	201066692	201067200	509	*	1584622	1584632	8270	11
chr1	201096576	201097245	670	*	1585022	1585034	8270	13
chr1	201126810	201127226	417	*	1585392	1585407	8271	16
chr1	201191708	201192689	982	*	1586243	1586263	8271	21
chr1	201311429	201313039	1611	*	1587582	1587600	8272	19
chr1	201356469	201358997	2529	*	1588102	1588148	8272	47
chr1	201364795	201366570	1776	*	1588238	1588269	8272	32
chr1	201371840	201377208	5369	*	1588343	1588412	8272	70
chr1	201382787	201383727	941	*	1588493	1588511	8272	19
chr1	201429588	201430481	894	*	1589072	1589095	8272	24
chr1	201715263	201716644	1382	*	1592532	1592551	8272	20
chr1	201827708	201828426	719	*	1593603	1593623	8274	21
chr1	201890123	201891229	1107	*	1594257	1594268	8276	12
chr1	202056597	202057498	902	*	1596535	1596556	8276	22
chr1	202165346	202166173	828	*	1598087	1598100	8277	14
chr1	202235955	202236287	333	*	1598982	1598992	8279	11
chr1	202250447	202251322	876	*	1599176	1599189	8279	14
chr1	202394860	202396072	1213	*	1600678	1600688	8281	11
chr1	202618758	202619991	1234	*	1602129	1602145	8292	17
chr1	202792338	202792989	652	*	1603939	1603949	8296	11
chr1	203045375	203045545	171	*	1607145	1607155	8299	11
chr1	203128795	203129336	542	*	1608049	1608075	8300	27
chr1	203167484	203167886	403	*	1608509	1608521	8300	13
chr1	203185635	203186671	1037	*	1608780	1608792	8300	13
chr1	203276277	203277509	1233	*	1609689	1609707	8301	19
chr1	203296034	203296908	875	*	1609969	1609981	8301	13
chr1	203306799	203307816	1018	*	1610101	1610125	8302	25
chr1	203447869	203449178	1310	*	1611425	1611436	8303	12
chr1	203572061	203572920	860	*	1612839	1612852	8303	14
chr1	203766313	203767410	1098	*	1615012	1615026	8304	15
chr1	204134177	204134815	639	*	1619053	1619066	8308	14
chr1	204319298	204320316	1019	*	1621116	1621126	8310	11
chr1	204431483	204432094	612	*	1622438	1622449	8313	12
chr1	204466557	204467288	732	*	1622864	1622874	8313	11
chr1	204508306	204508654	349	*	1623383	1623394	8313	12
chr1	204627226	204627929	704	*	1624849	1624862	8313	14
chr1	204763671	204764781	1111	*	1626210	1626234	8315	25
chr1	204996740	204997955	1216	*	1628446	1628490	8320	45
chr1	205241543	205242195	653	*	1631475	1631497	8321	23
chr1	205265967	205267284	1318	*	1631780	1631793	8321	14
chr1	205300845	205301847	1003	*	1632260	1632276	8321	17
chr1	205320485	205320783	299	*	1632529	1632542	8321	14
chr1	205429890	205430318	429	*	1633831	1633845	8321	15
chr1	205542291	205542907	617	*	1635256	1635270	8321	15
chr1	205662088	205662583	496	*	1636620	1636633	8323	14
chr1	205716770	205717936	1167	*	1637309	1637319	8324	11
chr1	205848833	205851304	2472	*	1638678	1638736	8324	59
chr1	205985285	205989032	3748	*	1639899	1639933	8330	35
chr1	206382247	206384714	2468	*	1642731	1642746	8375	16
chr1	206503606	206505182	1577	*	1643939	1643953	8381	15
chr1	206581733	206582807	1075	*	1644808	1644822	8382	15
chr1	206722809	206723190	382	*	1646324	1646336	8384	13
chr1	207830605	207831187	583	*	1654966	1654976	8422	11
chr1	207941174	207942055	882	*	1655987	1655997	8422	11
chr1	208037409	208038711	1303	*	1656992	1657015	8426	24
chr1	208203379	208204032	654	*	1658729	1658740	8426	12
chr1	208445661	208447389	1729	*	1660763	1660781	8429	19
chr1	209583762	209584954	1193	*	1668487	1668507	8464	21
chr1	210446093	210446849	757	*	1675420	1675436	8496	17
chr1	210618969	210619818	850	*	1676695	1676706	8497	12
chr1	210744986	210747006	2021	*	1677676	1677696	8497	21
chr1	211123882	211125615	1734	*	1680017	1680035	8514	19
chr1	211485140	211485937	798	*	1683316	1683327	8526	12
chr1	211896983	211897497	515	*	1687507	1687517	8532	11
chr1	211911014	211912375	1362	*	1687607	1687619	8533	13
chr1	212514124	212514339	216	*	1693094	1693104	8555	11
chr1	212518407	212519448	1042	*	1693160	1693174	8555	15
chr1	213388676	213390071	1396	*	1701334	1701369	8581	36
chr1	213418570	213418967	398	*	1701673	1701684	8581	12
chr1	213423195	213423918	724	*	1701719	1701736	8581	18
chr1	213981593	213982208	616	*	1705665	1705675	8598	11
chr1	213984044	213984628	585	*	1705732	1705744	8598	13
chr1	213996746	213998413	1668	*	1705916	1705972	8598	57
chr1	214008780	214010624	1845	*	1706049	1706073	8599	25
chr1	214013833	214017845	4013	*	1706096	1706157	8599	62
chr1	214024025	214028551	4527	*	1706211	1706264	8599	54
chr1	214192686	214193564	879	*	1707583	1707597	8601	15
chr1	214364609	214365939	1331	*	1709240	1709252	8601	13
chr1	214386470	214386863	394	*	1709517	1709527	8601	11
chr1	214673050	214673764	715	*	1712145	1712156	8603	12
chr1	215636807	215637393	587	*	1717901	1717912	8653	12
chr1	216516315	216518616	2302	*	1723117	1723140	8691	24
chr1	217138718	217139226	509	*	1727463	1727474	8717	12
chr1	217140149	217140391	243	*	1727515	1727531	8717	17
chr1	217406867	217408178	1312	*	1729137	1729153	8731	17
chr1	217418240	217418746	507	*	1729233	1729246	8731	14
chr1	217448576	217450625	2050	*	1729457	1729476	8732	20
chr1	217924537	217925097	561	*	1732684	1732710	8755	27
chr1	220063070	220063342	273	*	1747040	1747053	8837	14
chr1	220691193	220692152	960	*	1751826	1751849	8859	24
chr1	220692641	220693942	1302	*	1751852	1751865	8859	14
chr1	220775409	220776664	1256	*	1752756	1752775	8859	20
chr1	220881138	220881639	502	*	1753860	1753890	8861	31
chr1	220884216	220884848	633	*	1753953	1753998	8861	46
chr1	220886908	220887181	274	*	1754037	1754051	8861	15
chr1	220888737	220889763	1027	*	1754119	1754131	8861	13
chr1	220890075	220891046	972	*	1754137	1754153	8861	17
chr1	222420884	222423006	2123	*	1763732	1763749	8935	18
chr1	223005135	223005734	600	*	1768512	1768525	8958	14
chr1	223224291	223225169	879	*	1770838	1770855	8960	18
chr1	223479647	223480215	569	*	1772974	1772986	8965	13
chr1	224122211	224123647	1437	*	1778914	1778924	8979	11
chr1	224174809	224175905	1097	*	1779545	1779569	8979	25
chr1	224516717	224517424	708	*	1783359	1783373	8985	15
chr1	225459946	225461186	1241	*	1790471	1790495	9035	25
chr1	225811183	225811817	635	*	1794427	1794439	9042	13
chr1	225911133	225912183	1051	*	1795915	1795972	9042	58
chr1	226034753	226035326	574	*	1797706	1797719	9042	14
chr1	226135742	226136286	545	*	1799137	1799154	9043	18
chr1	226642739	226643483	745	*	1805236	1805251	9048	16
chr1	226654172	226655007	836	*	1805429	1805443	9048	15
chr1	226708230	226709203	974	*	1806131	1806143	9048	13
chr1	226975115	226975396	282	*	1809567	1809577	9049	11
chr1	226985111	226986464	1354	*	1809751	1809788	9049	38
chr1	227558457	227558617	161	*	1813878	1813891	9077	14
chr1	227778829	227779703	875	*	1816155	1816169	9087	15
chr1	227919488	227920256	769	*	1817733	1817749	9091	17
chr1	227930022	227930598	577	*	1817916	1817935	9091	20
chr1	228013396	228013608	213	*	1819079	1819092	9095	14
chr1	228141884	228142887	1004	*	1821116	1821141	9097	26
chr1	228146734	228148003	1270	*	1821226	1821263	9097	38
chr1	228173744	228174014	271	*	1821666	1821678	9098	13
chr1	228210538	228211420	883	*	1822127	1822140	9099	14
chr1	228306693	228307164	472	*	1823485	1823506	9104	22
chr1	228400562	228401308	747	*	1824806	1824827	9112	22
chr1	228470639	228471372	734	*	1826067	1826102	9113	36
chr1	228556547	228556846	300	*	1827054	1827077	9115	24
chr1	228621002	228622667	1666	*	1827078	1827151	9116	74
chr1	228633406	228633681	276	*	1827156	1827173	9118	18
chr1	228635234	228635714	481	*	1827174	1827221	9119	48
chr1	228648888	228649066	179	*	1827333	1827343	9120	11
chr1	228736697	228737902	1206	*	1828158	1828173	9121	16
chr1	228903128	228904841	1714	*	1829809	1829831	9122	23
chr1	228978763	228979310	548	*	1830626	1830638	9122	13
chr1	229058727	229059942	1216	*	1831488	1831512	9122	25
chr1	229117808	229118174	367	*	1832058	1832070	9123	13
chr1	229146626	229147297	672	*	1832363	1832381	9124	19
chr1	229344248	229344501	254	*	1834543	1834557	9125	15
chr1	229395887	229397054	1168	*	1835107	1835132	9126	26
chr1	229407082	229407286	205	*	1835253	1835265	9126	13
chr1	229945340	229945754	415	*	1840682	1840694	9132	13
chr1	230126673	230127461	789	*	1842599	1842613	9136	15
chr1	230168997	230170354	1358	*	1843254	1843264	9136	11
chr1	230200867	230201381	515	*	1843655	1843669	9136	15
chr1	230232356	230232655	300	*	1843987	1843997	9136	11
chr1	230242427	230243379	953	*	1844105	1844125	9136	21
chr1	230288647	230288848	202	*	1844881	1844891	9136	11
chr1	230318787	230319260	474	*	1845316	1845327	9136	12
chr1	230332422	230333319	898	*	1845549	1845569	9136	21
chr1	230357028	230357312	285	*	1845893	1845910	9137	18
chr1	230691036	230691661	626	*	1848917	1848935	9144	19
chr1	230701208	230701800	593	*	1849067	1849090	9144	24
chr1	230713992	230714579	588	*	1849324	1849343	9144	20
chr1	230747678	230749610	1933	*	1849646	1849685	9145	40
chr1	230858518	230859709	1192	*	1850895	1850911	9145	17
chr1	230865861	230867382	1522	*	1850981	1850999	9145	19
chr1	230910321	230911259	939	*	1851581	1851592	9145	12
chr1	231187619	231188306	688	*	1854342	1854355	9151	14
chr1	231389686	231391637	1952	*	1856904	1856924	9152	21
chr1	231398579	231401796	3218	*	1856975	1856988	9152	14
chr1	231613066	231614963	1898	*	1858907	1858925	9158	19
chr1	231642390	231642935	546	*	1859187	1859197	9160	11
chr1	231693296	231694272	977	*	1859594	1859620	9163	27
chr1	231925185	231927133	1949	*	1861679	1861693	9174	15
chr1	232225941	232227117	1177	*	1864123	1864140	9177	18
chr1	232385610	232386381	772	*	1865532	1865550	9183	19
chr1	232510730	232512901	2172	*	1866818	1866829	9183	12
chr1	232519247	232520094	848	*	1866908	1866922	9183	15
chr1	232977624	232979101	1478	*	1871085	1871109	9191	25
chr1	233179995	233181028	1034	*	1872881	1872891	9196	11
chr1	233592542	233595523	2982	*	1876056	1876075	9207	20
chr1	233617530	233619211	1682	*	1876302	1876324	9207	23
chr1	233628557	233630743	2187	*	1876416	1876449	9207	34
chr1	233633813	233636704	2892	*	1876470	1876494	9207	25
chr1	233650881	233651876	996	*	1876619	1876633	9208	15
chr1	233654634	233657661	3028	*	1876648	1876676	9208	29
chr1	233666021	233667468	1448	*	1876770	1876798	9208	29
chr1	233791898	233792497	600	*	1877776	1877787	9211	12
chr1	233905710	233907605	1896	*	1878452	1878483	9219	32
chr1	233979474	233980497	1024	*	1879072	1879086	9220	15
chr1	233985565	233989561	3997	*	1879152	1879168	9220	17
chr1	234215569	234217155	1587	*	1880992	1881011	9223	20
chr1	234218300	234220188	1889	*	1881017	1881042	9223	26
chr1	234229272	234230828	1557	*	1881137	1881156	9223	20
chr1	234270206	234271276	1071	*	1881480	1881490	9225	11
chr1	234356739	234357513	775	*	1882262	1882297	9227	36
chr1	234368648	234369819	1172	*	1882422	1882437	9227	16
chr1	234518995	234519321	327	*	1884145	1884155	9228	11
chr1	234550287	234550850	564	*	1884608	1884624	9228	17
chr1	234643187	234643593	407	*	1885700	1885713	9230	14
chr1	234745281	234746417	1137	*	1886955	1886977	9232	23
chr1	234875815	234875975	161	*	1888454	1888465	9234	12
chr1	234899641	234900228	588	*	1888762	1888787	9234	26
chr1	235070183	235070521	339	*	1891155	1891166	9235	12
chr1	235076025	235078069	2045	*	1891266	1891302	9235	37
chr1	235090526	235091192	667	*	1891490	1891510	9235	21
chr1	235113631	235114728	1098	*	1891884	1891901	9235	18
chr1	235344747	235345727	981	*	1894523	1894540	9242	18
chr1	235423152	235424471	1320	*	1895534	1895570	9244	37
chr1	235471110	235472623	1514	*	1896217	1896232	9244	16
chr1	235588934	235589698	765	*	1897741	1897758	9245	18
chr1	235638362	235639803	1442	*	1898494	1898514	9245	21
chr1	235642390	235642592	203	*	1898558	1898569	9245	12
chr1	235844586	235846006	1421	*	1900199	1900215	9253	17
chr1	235864022	235865301	1280	*	1900324	1900342	9253	19
chr1	235918245	235918893	649	*	1900971	1900985	9254	15
chr1	236066681	236067892	1212	*	1902917	1902934	9255	18
chr1	236096859	236098302	1444	*	1903279	1903303	9255	25
chr1	236102826	236103199	374	*	1903372	1903385	9255	14
chr1	236148252	236149324	1073	*	1904172	1904195	9255	24
chr1	236155331	236156206	876	*	1904334	1904357	9255	24
chr1	236157009	236157574	566	*	1904378	1904396	9255	19
chr1	236160979	236161874	896	*	1904448	1904464	9255	17
chr1	236349837	236350606	770	*	1906235	1906248	9261	14
chr1	236531016	236531620	605	*	1908507	1908523	9269	17
chr1	236536783	236537661	879	*	1908586	1908596	9269	11
chr1	236545440	236546557	1118	*	1908697	1908707	9269	11
chr1	236646253	236647986	1734	*	1909772	1909794	9270	23
chr1	236753558	236754721	1164	*	1911045	1911067	9272	23
chr1	236762181	236762813	633	*	1911157	1911176	9273	20
chr1	236900034	236901244	1211	*	1912479	1912489	9273	11
chr1	236978673	236979076	404	*	1913241	1913254	9273	14
chr1	237015331	237016057	727	*	1913654	1913665	9274	12
chr1	237071245	237072389	1145	*	1914162	1914190	9276	29
chr1	237470514	237472292	1779	*	1917420	1917430	9281	11
chr1	237557957	237559784	1828	*	1918179	1918191	9282	13
chr1	237670171	237671217	1047	*	1919106	1919116	9283	11
chr1	237864271	237864625	355	*	1920754	1920774	9285	21
chr1	238243926	238245398	1473	*	1923322	1923338	9301	17
chr1	238691435	238692189	755	*	1926682	1926692	9312	11
chr1	239388496	239389095	600	*	1931444	1931462	9337	19
chr1	239814250	239816366	2117	*	1934640	1934667	9347	28
chr1	239867815	239868399	585	*	1935101	1935115	9348	15
chr1	240254504	240255317	814	*	1938821	1938836	9354	16
chr1	240337015	240339161	2147	*	1939415	1939443	9356	29
chr1	240414144	240415441	1298	*	1940085	1940095	9357	11
chr1	240492720	240493601	882	*	1940851	1940894	9358	44
chr1	240619595	240620237	643	*	1942225	1942244	9358	20
chr1	241108975	241109784	810	*	1946900	1946914	9365	15
chr1	241422407	241423291	885	*	1949514	1949525	9374	12
chr1	241558037	241559752	1716	*	1950591	1950606	9376	16
chr1	242039313	242040372	1060	*	1955290	1955304	9384	15
chr1	243101394	243102363	970	*	1964269	1964309	9411	41
chr1	243433268	243434148	881	*	1967273	1967287	9419	15
chr1	243475799	243476305	507	*	1967711	1967721	9420	11
chr1	243488504	243488903	400	*	1967926	1967938	9420	13
chr1	244096518	244099919	3402	*	1973070	1973126	9435	57
chr1	244102041	244102551	511	*	1973155	1973167	9435	13
chr1	244139472	244140305	834	*	1973547	1973578	9435	32
chr1	244300026	244300403	378	*	1975503	1975516	9437	14
chr1	244443186	244445105	1920	*	1977051	1977065	9440	15
chr1	244460742	244461004	263	*	1977250	1977261	9442	12
chr1	244614267	244615926	1660	*	1978485	1978504	9446	20
chr1	244751241	244751802	562	*	1980107	1980122	9446	16
chr1	244788741	244789466	726	*	1980586	1980612	9446	27
chr1	245099425	245099920	496	*	1984734	1984744	9449	11
chr1	245166465	245167160	696	*	1985878	1985893	9449	16
chr1	245173788	245174363	576	*	1986008	1986020	9449	13
chr1	245248326	245248668	343	*	1987138	1987148	9449	11
chr1	245258625	245259485	861	*	1987262	1987280	9449	19
chr1	245330044	245331128	1085	*	1988165	1988182	9451	18
chr1	245344921	245345798	878	*	1988400	1988431	9451	32
chr1	245458344	245458992	649	*	1989963	1989974	9452	12
chr1	245478528	245479080	553	*	1990260	1990278	9452	19
chr1	245605557	245605869	313	*	1992072	1992082	9452	11
chr1	245621711	245622573	863	*	1992354	1992370	9452	17
chr1	245648909	245649319	411	*	1992538	1992548	9452	11
chr1	245652417	245653654	1238	*	1992592	1992619	9452	28
chr1	245679984	245680963	980	*	1992947	1992977	9453	31
chr1	245879161	245879778	618	*	1995188	1995200	9455	13
chr1	246003178	246004970	1793	*	1996399	1996420	9457	22
chr1	246035266	246036379	1114	*	1996738	1996756	9458	19
chr1	246218930	246220087	1158	*	1998629	1998644	9459	16
chr1	246284281	246285067	787	*	1999161	1999173	9462	13
chr1	246355057	246355635	579	*	1999743	1999757	9463	15
chr1	246418236	246418780	545	*	2000274	2000289	9464	16
chr1	246753629	246753818	190	*	2004447	2004457	9467	11
chr1	246788676	246788945	270	*	2004955	2004965	9467	11
chr1	246794559	246795426	868	*	2005093	2005118	9467	26
chr1	246929791	246930198	408	*	2006631	2006642	9469	12
chr1	247089793	247090280	488	*	2008655	2008671	9470	17
chr1	247127601	247128642	1042	*	2009263	2009279	9473	17
chr1	247347675	247348604	930	*	2011566	2011596	9481	31
chr1	247372614	247374067	1454	*	2011896	2011936	9481	41
chr1	247639118	247639500	383	*	2014553	2014569	9487	17
chr1	247884580	247884920	341	*	2016445	2016459	9498	15
chr1	247936918	247937103	186	*	2016937	2016948	9499	12
chr1	247971764	247974229	2466	*	2017183	2017198	9499	16
chr1	248156913	248162070	5158	*	2018444	2018472	9505	29
chr1	248233868	248236278	2411	*	2018936	2018952	9509	17
chr1	248301316	248304127	2812	*	2019403	2019418	9516	16
chr1	248328487	248330387	1901	*	2019559	2019569	9520	11
chr1	248407922	248409336	1415	*	2020048	2020063	9527	16
chr1	248431437	248432850	1414	*	2020171	2020191	9527	21
chr1	248435036	248441245	6210	*	2020255	2020298	9527	44
chr1	248478211	248483352	5142	*	2020542	2020571	9529	30
chr1	248491474	248494940	3467	*	2020592	2020603	9531	12
chr1	248523738	248526822	3085	*	2020689	2020701	9537	13
chr1	248546272	248547337	1066	*	2020742	2020752	9541	11
chr1	248564769	248567312	2544	*	2020810	2020833	9547	24
chr1	248579560	248583533	3974	*	2020903	2020918	9548	16
chr1	248593282	248594827	1546	*	2020989	2021002	9548	14
chr1	248644177	248644906	730	*	2021331	2021341	9552	11
chr1	248741844	248743180	1337	*	2022015	2022030	9561	16
chr1	248856485	248857434	950	*	2023387	2023398	9563	12
chr2	175625	177384	1760	*	2025861	2025882	47841	22
chr2	198618	199545	928	*	2026048	2026063	47844	16
chr2	248910	250003	1094	*	2026534	2026552	47846	19
chr2	391526	391993	468	*	2028326	2028337	47849	12
chr2	393444	393735	292	*	2028385	2028399	47849	15
chr2	423493	423971	479	*	2028766	2028777	47851	12
chr2	545266	546079	814	*	2030578	2030605	47853	28
chr2	552382	553643	1262	*	2030689	2030717	47853	29
chr2	598123	598968	846	*	2031498	2031520	47854	23
chr2	603224	604591	1368	*	2031625	2031650	47854	26
chr2	692544	693252	709	*	2033035	2033052	47856	18
chr2	708511	708857	347	*	2033183	2033200	47858	18
chr2	795612	796012	401	*	2034412	2034427	47862	16
chr2	834344	835525	1182	*	2034938	2034959	47863	22
chr2	841779	842734	956	*	2035005	2035022	47863	18
chr2	853346	853871	526	*	2035149	2035166	47863	18
chr2	869378	869818	441	*	2035408	2035421	47864	14
chr2	937642	937993	352	*	2036518	2036530	47866	13
chr2	1227151	1227701	551	*	2039753	2039769	47878	17
chr2	1334709	1335935	1227	*	2041265	2041281	47878	17
chr2	1494043	1494667	625	*	2043367	2043387	47882	21
chr2	1540348	1540678	331	*	2044022	2044038	47885	17
chr2	1565561	1566349	789	*	2044559	2044569	47885	11
chr2	1581683	1582407	725	*	2044738	2044750	47886	13
chr2	1594258	1594979	722	*	2045015	2045036	47886	22
chr2	1633730	1634320	591	*	2045733	2045749	47887	17
chr2	1680022	1680684	663	*	2046649	2046682	47887	34
chr2	1687905	1688662	758	*	2046814	2046829	47887	16
chr2	1700671	1701236	566	*	2047021	2047033	47887	13
chr2	1706452	1707052	601	*	2047118	2047132	47888	15
chr2	1709719	1710368	650	*	2047208	2047222	47888	15
chr2	1730820	1732236	1417	*	2047545	2047566	47888	22
chr2	1736952	1737699	748	*	2047619	2047642	47888	24
chr2	1777563	1778374	812	*	2048343	2048353	47889	11
chr2	1783834	1784619	786	*	2048431	2048462	47890	32
chr2	1876091	1876596	506	*	2050121	2050137	47891	17
chr2	1894056	1894821	766	*	2050399	2050411	47891	13
chr2	1909686	1910280	595	*	2050625	2050645	47891	21
chr2	1911599	1912302	704	*	2050665	2050685	47891	21
chr2	1989106	1990501	1396	*	2051804	2051822	47892	19
chr2	2053993	2055571	1579	*	2052584	2052595	47894	12
chr2	2109262	2110319	1058	*	2053124	2053136	47895	13
chr2	2516539	2516964	426	*	2057042	2057056	47902	15
chr2	2543161	2543608	448	*	2057364	2057384	47902	21
chr2	2581538	2581753	216	*	2057952	2057967	47903	16
chr2	2642900	2644082	1183	*	2058667	2058701	47906	35
chr2	2647957	2648659	703	*	2058757	2058767	47906	11
chr2	2664951	2665756	806	*	2059021	2059044	47906	24
chr2	2691188	2691671	484	*	2059426	2059439	47906	14
chr2	2699083	2699524	442	*	2059578	2059590	47906	13
chr2	2731526	2731962	437	*	2060241	2060254	47906	14
chr2	2763128	2763972	845	*	2060688	2060708	47908	21
chr2	2794922	2796061	1140	*	2061187	2061197	47910	11
chr2	2855843	2856435	593	*	2061928	2061939	47910	12
chr2	2888869	2889605	737	*	2062384	2062400	47912	17
chr2	2960241	2960828	588	*	2063308	2063318	47913	11
chr2	3045781	3046943	1163	*	2064208	2064227	47914	20
chr2	3102702	3103598	897	*	2064902	2064923	47915	22
chr2	3124260	3126142	1883	*	2065242	2065291	47915	50
chr2	3148066	3149490	1425	*	2065702	2065743	47915	42
chr2	3150909	3151302	394	*	2065766	2065778	47915	13
chr2	3234113	3235069	957	*	2067295	2067315	47915	21
chr2	3254001	3254677	677	*	2067612	2067629	47915	18
chr2	3332349	3333419	1071	*	2069097	2069114	47917	18
chr2	3404653	3405250	598	*	2070267	2070280	47917	14
chr2	3448151	3448869	719	*	2070975	2071008	47918	34
chr2	3459857	3461027	1171	*	2071228	2071259	47918	32
chr2	3464751	3465448	698	*	2071363	2071397	47918	35
chr2	3476710	3477468	759	*	2071675	2071691	47918	17
chr2	3482978	3483685	708	*	2071845	2071869	47918	25
chr2	3492763	3494165	1403	*	2072088	2072134	47918	47
chr2	3585817	3586126	310	*	2073839	2073850	47918	12
chr2	3598155	3599314	1160	*	2074055	2074088	47919	34
chr2	3606822	3607171	350	*	2074270	2074289	47919	20
chr2	3628716	3629157	442	*	2074652	2074664	47920	13
chr2	3632354	3633198	845	*	2074707	2074734	47920	28
chr2	3635573	3636515	943	*	2074798	2074831	47920	34
chr2	3642151	3642707	557	*	2074958	2074977	47920	20
chr2	3645939	3646709	771	*	2075043	2075057	47920	15
chr2	3656542	3657611	1070	*	2075307	2075347	47920	41
chr2	3748105	3748669	565	*	2076523	2076533	47927	11
chr2	4081786	4083030	1245	*	2079937	2079952	47934	16
chr2	4744233	4745917	1685	*	2084582	2084598	47968	17
chr2	4856952	4858387	1436	*	2085383	2085394	47971	12
chr2	5365955	5366156	202	*	2089434	2089448	47981	15
chr2	5629690	5630353	664	*	2092100	2092120	47984	21
chr2	5867092	5867864	773	*	2094490	2094501	47985	12
chr2	5938200	5939148	949	*	2095140	2095160	47987	21
chr2	5983137	5984139	1003	*	2095555	2095569	47989	15
chr2	5985007	5986302	1296	*	2095576	2095604	47989	29
chr2	6233761	6235227	1467	*	2097451	2097462	47990	12
chr2	6309807	6310808	1002	*	2098090	2098105	47992	16
chr2	6772427	6772779	353	*	2101753	2101763	48005	11
chr2	6923014	6923670	657	*	2103115	2103129	48007	15
chr2	6958134	6959755	1622	*	2103456	2103486	48007	31
chr2	7030976	7033652	2677	*	2104387	2104465	48007	79
chr2	7264727	7265842	1116	*	2106413	2106443	48016	31
chr2	7324313	7325005	693	*	2106936	2106959	48016	24
chr2	8094408	8095436	1029	*	2113093	2113115	48036	23
chr2	8329453	8330278	826	*	2115417	2115433	48039	17
chr2	8453527	8454675	1149	*	2116750	2116773	48040	24
chr2	8457659	8457879	221	*	2116826	2116837	48040	12
chr2	8633580	8634161	582	*	2119441	2119456	48040	16
chr2	8635787	8637146	1360	*	2119479	2119512	48040	34
chr2	9153124	9153481	358	*	2125237	2125247	48047	11
chr2	9183859	9184449	591	*	2125637	2125658	48047	22
chr2	9263388	9263966	579	*	2126697	2126714	48049	18
chr2	9278918	9279500	583	*	2126902	2126917	48049	16
chr2	9378784	9379558	775	*	2128267	2128291	48049	25
chr2	9415850	9416205	356	*	2128878	2128889	48049	12
chr2	9475563	9475747	185	*	2129767	2129781	48049	15
chr2	9660304	9661208	905	*	2131879	2131900	48050	22
chr2	9720217	9721594	1378	*	2132740	2132762	48050	23
chr2	9738687	9739953	1267	*	2132967	2132985	48050	19
chr2	9801337	9802185	849	*	2133930	2133954	48050	25
chr2	9883887	9884432	546	*	2134960	2134981	48050	22
chr2	9944732	9946269	1538	*	2135525	2135549	48051	25
chr2	9981541	9982626	1086	*	2135996	2136012	48052	17
chr2	10028840	10029665	826	*	2136956	2136979	48053	24
chr2	10055498	10055908	411	*	2137477	2137487	48054	11
chr2	10097415	10097974	560	*	2138270	2138283	48055	14
chr2	10119215	10119991	777	*	2138545	2138559	48056	15
chr2	10166972	10167513	542	*	2139451	2139465	48056	15
chr2	10193308	10194011	704	*	2139894	2139912	48056	19
chr2	10216377	10217779	1403	*	2140272	2140296	48056	25
chr2	10219794	10220611	818	*	2140318	2140350	48056	33
chr2	10304609	10306249	1641	*	2141887	2141930	48058	44
chr2	10310667	10311346	680	*	2141976	2141992	48058	17
chr2	10330950	10331764	815	*	2142278	2142301	48058	24
chr2	10356973	10358056	1084	*	2142681	2142703	48058	23
chr2	10361099	10362705	1607	*	2142770	2142797	48058	28
chr2	10371923	10373116	1194	*	2142969	2143001	48058	33
chr2	10404803	10406222	1420	*	2143591	2143628	48058	38
chr2	10469872	10470997	1126	*	2144811	2144835	48059	25
chr2	10493383	10493838	456	*	2145184	2145196	48059	13
chr2	10500718	10501132	415	*	2145363	2145376	48059	14
chr2	10514833	10516222	1390	*	2145548	2145558	48059	11
chr2	10537674	10538077	404	*	2145971	2145987	48059	17
chr2	10552517	10552987	471	*	2146298	2146309	48059	12
chr2	10557321	10557848	528	*	2146417	2146432	48059	16
chr2	10562914	10564191	1278	*	2146527	2146540	48059	14
chr2	10637518	10638312	795	*	2147307	2147321	48060	15
chr2	10776644	10776988	345	*	2149279	2149290	48060	12
chr2	10796139	10796353	215	*	2149583	2149593	48060	11
chr2	10844183	10844933	751	*	2150311	2150325	48061	15
chr2	10863579	10866115	2537	*	2150577	2150622	48061	46
chr2	10891104	10891713	610	*	2150907	2150918	48062	12
chr2	10935130	10935580	451	*	2151535	2151545	48064	11
chr2	10966360	10967400	1041	*	2151910	2151929	48065	20
chr2	11024836	11025200	365	*	2152629	2152639	48066	11
chr2	11078506	11078952	447	*	2153196	2153208	48066	13
chr2	11133775	11134641	867	*	2153975	2153996	48067	22
chr2	11249056	11251165	2110	*	2155175	2155187	48069	13
chr2	11348176	11349674	1499	*	2155971	2155988	48071	18
chr2	11378090	11378729	640	*	2156350	2156366	48071	17
chr2	11585659	11586777	1119	*	2159138	2159162	48072	25
chr2	11771958	11773259	1302	*	2161954	2161970	48072	17
chr2	11822757	11823526	770	*	2162711	2162731	48072	21
chr2	14815477	14817208	1732	*	2182778	2182788	48218	11
chr2	15042202	15043997	1796	*	2184306	2184323	48227	18
chr2	15221507	15223896	2390	*	2185756	2185775	48233	20
chr2	15677829	15679114	1286	*	2189421	2189433	48240	13
chr2	15769338	15770249	912	*	2190512	2190529	48240	18
chr2	15782317	15782782	466	*	2190677	2190692	48240	16
chr2	15808982	15809663	682	*	2191072	2191088	48240	17
chr2	15842797	15844022	1226	*	2191508	2191544	48240	37
chr2	15889178	15890411	1234	*	2191974	2192005	48241	32
chr2	15914053	15914951	899	*	2192231	2192249	48241	19
chr2	16069803	16070593	791	*	2194235	2194255	48241	21
chr2	16093984	16094702	719	*	2194556	2194572	48241	17
chr2	16105666	16106079	414	*	2194702	2194714	48241	13
chr2	16764791	16766789	1999	*	2200064	2200077	48260	14
chr2	17879785	17880213	429	*	2207257	2207270	48310	14
chr2	18384474	18385862	1389	*	2210243	2210254	48342	12
chr2	18584654	18584913	260	*	2211563	2211591	48350	29
chr2	19929952	19931932	1981	*	2221105	2221117	48404	13
chr2	20323123	20323366	244	*	2225357	2225368	48410	12
chr2	20641539	20642104	566	*	2229158	2229174	48411	17
chr2	20646253	20647057	805	*	2229255	2229282	48411	28
chr2	20665221	20665716	496	*	2229541	2229570	48411	30
chr2	20669725	20670011	287	*	2229699	2229714	48412	16
chr2	20671087	20671893	807	*	2229767	2229825	48412	59
chr2	21220211	21221964	1754	*	2233883	2233894	48432	12
chr2	21331286	21334386	3101	*	2234720	2234740	48435	21
chr2	21633670	21634268	599	*	2236579	2236592	48449	14
chr2	22892990	22894478	1489	*	2243803	2243824	48517	22
chr2	23242363	23244061	1699	*	2246277	2246292	48527	16
chr2	23426881	23427650	770	*	2248249	2248264	48531	16
chr2	23531196	23532021	826	*	2249756	2249778	48531	23
chr2	23594124	23594552	429	*	2250873	2250891	48531	19
chr2	23602209	23602779	571	*	2250997	2251012	48531	16
chr2	23633720	23634322	603	*	2251476	2251488	48531	13
chr2	23694192	23694534	343	*	2252559	2252570	48531	12
chr2	23705947	23706465	519	*	2252746	2252759	48531	14
chr2	24026807	24027307	501	*	2256035	2256048	48540	14
chr2	24221922	24222530	609	*	2258346	2258357	48541	12
chr2	24627446	24628338	893	*	2261726	2261738	48554	13
chr2	24841179	24841790	612	*	2263752	2263773	48561	22
chr2	24898564	24899199	636	*	2264625	2264639	48561	15
chr2	24903380	24903933	554	*	2264705	2264723	48561	19
chr2	24918762	24919113	352	*	2264937	2264952	48561	16
chr2	24926784	24927278	495	*	2265075	2265095	48562	21
chr2	25118104	25118627	524	*	2267376	2267389	48564	14
chr2	25154697	25155607	911	*	2267959	2267972	48564	14
chr2	25204299	25205141	843	*	2268647	2268683	48564	37
chr2	25233999	25234523	525	*	2269180	2269197	48564	18
chr2	25246216	25247114	899	*	2269431	2269445	48564	15
chr2	25287521	25288414	894	*	2269997	2270013	48565	17
chr2	25299652	25300240	589	*	2270206	2270229	48565	24
chr2	25309532	25310110	579	*	2270383	2270400	48565	18
chr2	25332862	25333801	940	*	2270746	2270764	48566	19
chr2	25347106	25348005	900	*	2270967	2270980	48567	14
chr2	25372360	25372893	534	*	2271384	2271395	48567	12
chr2	25586122	25586488	367	*	2273646	2273656	48570	11
chr2	25589631	25592496	2866	*	2273686	2273736	48570	51
chr2	25674742	25675011	270	*	2274507	2274520	48572	14
chr2	25690481	25690923	443	*	2274723	2274734	48572	12
chr2	25969613	25970335	723	*	2277921	2277935	48574	15
chr2	25980146	25981395	1250	*	2278038	2278055	48575	18
chr2	26118032	26118438	407	*	2279648	2279660	48576	13
chr2	26242004	26243046	1043	*	2280959	2280986	48580	28
chr2	26246432	26247067	636	*	2281092	2281110	48580	19
chr2	26462641	26464120	1480	*	2283696	2283733	48582	38
chr2	26570713	26571822	1110	*	2285184	2285200	48584	17
chr2	26576577	26577439	863	*	2285285	2285301	48584	17
chr2	26773196	26773801	606	*	2287808	2287819	48584	12
chr2	26990942	26992289	1348	*	2290568	2290593	48586	26
chr2	27080748	27081044	297	*	2291847	2291859	48588	13
chr2	27117607	27117997	391	*	2292468	2292487	48588	20
chr2	27231521	27232249	729	*	2294298	2294314	48588	17
chr2	27251790	27253122	1333	*	2294659	2294688	48588	30
chr2	27256213	27257801	1589	*	2294712	2294739	48588	28
chr2	27365254	27366035	782	*	2296327	2296342	48589	16
chr2	27378270	27378589	320	*	2296656	2296666	48589	11
chr2	27381336	27382513	1178	*	2296724	2296740	48589	17
chr2	27735105	27735377	273	*	2300653	2300663	48597	11
chr2	27765862	27767067	1206	*	2300989	2301015	48598	27
chr2	28336748	28337511	764	*	2305501	2305518	48612	18
chr2	28344146	28344642	497	*	2305627	2305642	48612	16
chr2	28345070	28345440	371	*	2305658	2305675	48612	18
chr2	28355831	28356840	1010	*	2305869	2305888	48612	20
chr2	28360167	28361428	1262	*	2305949	2305974	48612	26
chr2	28587341	28588847	1507	*	2308647	2308671	48616	25
chr2	28694937	28696745	1809	*	2309895	2309912	48617	18
chr2	28755028	28755602	575	*	2310546	2310560	48619	15
chr2	28955912	28957747	1836	*	2312609	2312652	48620	44
chr2	28991104	28991918	815	*	2313073	2313088	48620	16
chr2	29638923	29640077	1155	*	2319094	2319108	48629	15
chr2	29723573	29724801	1229	*	2319574	2319586	48636	13
chr2	30293031	30293978	948	*	2324637	2324653	48650	17
chr2	30346912	30347185	274	*	2325204	2325214	48651	11
chr2	30994225	30995353	1129	*	2330812	2330826	48660	15
chr2	31021823	31023837	2015	*	2331105	2331115	48660	11
chr2	31028361	31031978	3618	*	2331156	2331200	48660	45
chr2	31132735	31135330	2596	*	2332018	2332042	48661	25
chr2	31140002	31141030	1029	*	2332152	2332165	48661	14
chr2	31161403	31162074	672	*	2332336	2332347	48661	12
chr2	31204395	31205385	991	*	2332669	2332681	48661	13
chr2	31212170	31214244	2075	*	2332746	2332762	48661	17
chr2	31225968	31227618	1651	*	2332865	2332882	48661	18
chr2	31237103	31240858	3756	*	2333006	2333067	48661	62
chr2	31241602	31242311	710	*	2333073	2333084	48661	12
chr2	31251106	31252236	1131	*	2333181	2333193	48661	13
chr2	31581283	31581712	430	*	2335540	2335565	48676	26
chr2	32325133	32325984	852	*	2342135	2342147	48711	13
chr2	32499577	32500363	787	*	2343854	2343864	48718	11
chr2	33006202	33007103	902	*	2348308	2348319	48738	12
chr2	33057645	33058421	777	*	2348789	2348809	48739	21
chr2	34475648	34479006	3359	*	2360310	2360324	48782	15
chr2	34480247	34493372	13126	*	2360325	2360384	48783	60
chr2	34501282	34504145	2864	*	2360393	2360408	48786	16
chr2	35656479	35659833	3355	*	2366918	2366936	48853	19
chr2	36759023	36759679	657	*	2374507	2374519	48893	13
chr2	36788942	36789640	699	*	2374877	2374891	48893	15
chr2	36798934	36800273	1340	*	2374983	2375001	48893	19
chr2	37375594	37377365	1772	*	2380646	2380667	48898	22
chr2	37534702	37536895	2194	*	2381697	2381725	48905	29
chr2	37664570	37668741	4172	*	2382666	2382701	48906	36
chr2	37877513	37878248	736	*	2384324	2384335	48912	12
chr2	37924563	37924783	221	*	2384712	2384722	48912	11
chr2	38090997	38091782	786	*	2386321	2386333	48915	13
chr2	38107533	38107979	447	*	2386492	2386507	48915	16
chr2	38514549	38516138	1590	*	2390213	2390244	48922	32
chr2	38597719	38598251	533	*	2391070	2391087	48924	18
chr2	38944209	38945736	1528	*	2395122	2395137	48926	16
chr2	39243451	39243999	549	*	2397739	2397773	48929	35
chr2	39625820	39627681	1862	*	2400677	2400698	48943	22
chr2	39970763	39972224	1462	*	2402965	2402975	48959	11
chr2	41966029	41967071	1043	*	2415163	2415178	49045	16
chr2	41995951	41997203	1253	*	2415487	2415503	49045	17
chr2	42045537	42046645	1109	*	2415960	2415975	49046	16
chr2	42053973	42054382	410	*	2416091	2416109	49047	19
chr2	42338071	42338915	845	*	2418716	2418742	49056	27
chr2	42363710	42364594	885	*	2419112	2419133	49057	22
chr2	42420511	42421460	950	*	2419681	2419692	49059	12
chr2	42461361	42463448	2088	*	2420013	2420030	49061	18
chr2	42489523	42490938	1416	*	2420333	2420345	49061	13
chr2	42745281	42746563	1283	*	2423153	2423168	49068	16
chr2	42755314	42756260	947	*	2423282	2423303	49068	22
chr2	42925509	42926123	615	*	2425381	2425392	49069	12
chr2	42961890	42963260	1371	*	2425903	2425930	49069	28
chr2	43059171	43059762	592	*	2427113	2427125	49071	13
chr2	43080233	43081398	1166	*	2427376	2427394	49072	19
chr2	43157949	43159252	1304	*	2428330	2428358	49072	29
chr2	43210414	43211003	590	*	2429104	2429117	49072	14
chr2	43221413	43222054	642	*	2429297	2429308	49072	12
chr2	43233309	43234421	1113	*	2429520	2429530	49072	11
chr2	43336867	43337759	893	*	2430535	2430546	49073	12
chr2	43427108	43428561	1454	*	2431185	2431205	49077	21
chr2	44044225	44044735	511	*	2436840	2436852	49088	13
chr2	44304112	44305964	1853	*	2439567	2439583	49095	17
chr2	44939864	44940660	797	*	2444672	2444694	49110	23
chr2	44972832	44973382	551	*	2445369	2445379	49111	11
chr2	45004013	45004140	128	*	2445755	2445767	49111	13
chr2	45261340	45262605	1266	*	2448273	2448290	49116	18
chr2	45698120	45699515	1396	*	2451661	2451672	49132	12
chr2	45750162	45753288	3127	*	2452153	2452181	49133	29
chr2	45859000	45860263	1264	*	2453284	2453294	49133	11
chr2	45938535	45939206	672	*	2454121	2454131	49133	11
chr2	46376930	46377963	1034	*	2458290	2458314	49139	25
chr2	46780876	46781264	389	*	2461853	2461867	49150	15
chr2	46801547	46802583	1037	*	2461999	2462015	49151	17
chr2	47146865	47148061	1197	*	2466215	2466226	49153	12
chr2	47310646	47312048	1403	*	2467907	2467932	49154	26
chr2	47327302	47327944	643	*	2468116	2468130	49154	15
chr2	47370992	47371363	372	*	2468730	2468742	49155	13
chr2	47507160	47509898	2739	*	2470319	2470344	49156	26
chr2	47565803	47569642	3840	*	2471039	2471071	49156	33
chr2	48420045	48420439	395	*	2478168	2478183	49186	16
chr2	48518874	48520078	1205	*	2479127	2479146	49188	20
chr2	48755563	48756650	1088	*	2481009	2481030	49195	22
chr2	50829394	50830475	1082	*	2492834	2492856	49287	23
chr2	51780601	51781256	656	*	2498206	2498217	49338	12
chr2	52080319	52082005	1687	*	2499868	2499881	49358	14
chr2	53838685	53839591	907	*	2510760	2510774	49437	15
chr2	54112343	54114828	2486	*	2513234	2513256	49443	23
chr2	54288715	54290502	1788	*	2514586	2514621	49449	36
chr2	54467361	54468271	911	*	2516029	2516051	49459	23
chr2	54531593	54532662	1070	*	2516605	2516629	49459	25
chr2	55556783	55557083	301	*	2526140	2526150	49476	11
chr2	56119240	56120734	1495	*	2530602	2530636	49498	35
chr2	56186840	56194846	8007	*	2531128	2531209	49502	82
chr2	56196003	56199502	3500	*	2531210	2531229	49503	20
chr2	56714117	56715890	1774	*	2533837	2533851	49537	15
chr2	56753834	56755055	1222	*	2534033	2534050	49542	18
chr2	57237961	57239577	1617	*	2536382	2536393	49587	12
chr2	58324503	58326438	1936	*	2542405	2542437	49661	33
chr2	58788465	58790105	1641	*	2545297	2545307	49678	11
chr2	59249229	59250694	1466	*	2548124	2548150	49696	27
chr2	59664915	59665236	322	*	2550323	2550333	49722	11
chr2	60528766	60529620	855	*	2556927	2556940	49745	14
chr2	60536114	60539090	2977	*	2557021	2557050	49745	30
chr2	60557549	60557743	195	*	2557455	2557466	49745	12
chr2	60675811	60677835	2025	*	2558595	2558621	49746	27
chr2	60736356	60736578	223	*	2559369	2559379	49746	11
chr2	61765033	61765231	199	*	2570311	2570323	49763	13
chr2	62426179	62426736	558	*	2576964	2576979	49772	16
chr2	62725417	62727465	2049	*	2579266	2579293	49783	28
chr2	63052462	63053645	1184	*	2581427	2581481	49803	55
chr2	63056193	63056541	349	*	2581601	2581615	49803	15
chr2	64151012	64152202	1191	*	2588792	2588807	49863	16
chr2	64606972	64607296	325	*	2592357	2592367	49876	11
chr2	64634279	64635041	763	*	2592691	2592702	49877	12
chr2	64837490	64838716	1227	*	2594603	2594614	49881	12
chr2	64869045	64869654	610	*	2594927	2594940	49882	14
chr2	65062709	65064822	2114	*	2597098	2597129	49883	32
chr2	65065942	65066467	526	*	2597146	2597157	49883	12
chr2	65567506	65567920	415	*	2602754	2602764	49889	11
chr2	65583192	65584389	1198	*	2602932	2602954	49889	23
chr2	67260831	67261243	413	*	2614160	2614170	49960	11
chr2	68162929	68163726	798	*	2619996	2620009	50005	14
chr2	68207514	68208871	1358	*	2620364	2620380	50006	17
chr2	68448235	68448487	253	*	2622207	2622218	50016	12
chr2	68526946	68527261	316	*	2622770	2622781	50023	12
chr2	68830664	68831128	465	*	2624954	2624967	50036	14
chr2	69438100	69438933	834	*	2629966	2629977	50055	12
chr2	69894957	69895314	358	*	2634183	2634207	50059	25
chr2	69954684	69956107	1424	*	2634814	2634834	50061	21
chr2	69961399	69961988	590	*	2634889	2634902	50061	14
chr2	69985733	69986172	440	*	2635213	2635223	50061	11
chr2	70108733	70109474	742	*	2636733	2636761	50063	29
chr2	70294580	70294717	138	*	2639501	2639511	50063	11
chr2	70889606	70890107	502	*	2644998	2645014	50071	17
chr2	71053199	71053903	705	*	2647534	2647545	50071	12
chr2	71454246	71454717	472	*	2651315	2651330	50085	16
chr2	71578651	71579480	830	*	2652951	2652978	50085	28
chr2	71595736	71596873	1138	*	2653201	2653220	50085	20
chr2	71618763	71619046	284	*	2653498	2653508	50086	11
chr2	71631512	71631941	430	*	2653600	2653613	50087	14
chr2	71691665	71692254	590	*	2654221	2654237	50087	17
chr2	71851713	71852398	686	*	2655584	2655599	50092	16
chr2	71925018	71925673	656	*	2656221	2656231	50093	11
chr2	71942515	71945859	3345	*	2656438	2656489	50093	52
chr2	72082294	72082752	459	*	2657645	2657658	50098	14
chr2	72115485	72116067	583	*	2658100	2658110	50098	11
chr2	72694356	72695378	1023	*	2661901	2661912	50125	12
chr2	72895322	72896214	893	*	2663399	2663414	50131	16
chr2	72915181	72915516	336	*	2663590	2663604	50131	15
chr2	72923891	72925103	1213	*	2663924	2663956	50132	33
chr2	72925589	72925948	360	*	2663978	2663993	50132	16
chr2	72949512	72951367	1856	*	2664305	2664330	50132	26
chr2	72952521	72955487	2967	*	2664340	2664393	50132	54
chr2	72960089	72960540	452	*	2664440	2664455	50132	16
chr2	72961641	72962350	710	*	2664488	2664499	50132	12
chr2	73343582	73344838	1257	*	2669126	2669136	50138	11
chr2	73776142	73777216	1075	*	2672586	2672603	50144	18
chr2	73830525	73831204	680	*	2672991	2673004	50146	14
chr2	74010977	74013063	2087	*	2674813	2674836	50151	24
chr2	74050252	74051455	1204	*	2675202	2675217	50151	16
chr2	74099592	74100670	1079	*	2675755	2675782	50152	28
chr2	74130384	74130914	531	*	2676146	2676182	50153	37
chr2	74160206	74161117	912	*	2676540	2676563	50153	24
chr2	74262118	74262283	166	*	2677830	2677840	50153	11
chr2	74415195	74415784	590	*	2679233	2679256	50155	24
chr2	74418906	74419268	363	*	2679307	2679317	50155	11
chr2	74549642	74549769	128	*	2682091	2682102	50155	12
chr2	74875389	74875624	236	*	2685397	2685411	50162	15
chr2	74910983	74911753	771	*	2685810	2685821	50163	12
chr2	75714766	75715923	1158	*	2691569	2691582	50192	14
chr2	76942229	76944152	1924	*	2698698	2698716	50265	19
chr2	79830799	79832369	1571	*	2715358	2715373	50438	16
chr2	80323109	80323637	529	*	2718978	2718989	50448	12
chr2	80547918	80549387	1470	*	2720438	2720450	50457	13
chr2	81798532	81802346	3815	*	2727289	2727300	50543	12
chr2	82817450	82820425	2976	*	2732709	2732746	50614	38
chr2	84517669	84518907	1239	*	2742600	2742613	50729	14
chr2	84916817	84917973	1157	*	2745419	2745438	50746	20
chr2	84984980	84985777	798	*	2746320	2746334	50747	15
chr2	85167437	85168302	866	*	2748435	2748451	50750	17
chr2	85303123	85304385	1263	*	2750178	2750207	50751	30
chr2	85313974	85314613	640	*	2750399	2750417	50751	19
chr2	85326057	85326732	676	*	2750565	2750587	50751	23
chr2	85394346	85395287	942	*	2751598	2751608	50751	11
chr2	85404262	85406182	1921	*	2751739	2751765	50751	27
chr2	85431872	85432350	479	*	2752175	2752187	50751	13
chr2	85456845	85458082	1238	*	2752501	2752517	50751	17
chr2	85663408	85663935	528	*	2755432	2755449	50753	18
chr2	85765329	85765859	531	*	2756801	2756824	50754	24
chr2	85785417	85785965	549	*	2757161	2757173	50754	13
chr2	85817987	85818846	860	*	2757596	2757618	50754	23
chr2	86051058	86051881	824	*	2760186	2760199	50757	14
chr2	86327454	86328013	560	*	2763286	2763297	50759	12
chr2	86335454	86335741	288	*	2763363	2763373	50759	11
chr2	86338735	86339127	393	*	2763445	2763457	50759	13
chr2	86367958	86368602	645	*	2763679	2763689	50763	11
chr2	86556025	86556939	915	*	2764923	2764943	50771	21
chr2	86808906	86809531	626	*	2767058	2767087	50788	30
chr2	87193135	87194530	1396	*	2769281	2769291	50842	11
chr2	87229153	87230559	1407	*	2769572	2769588	50845	17
chr2	87387940	87388542	603	*	2770773	2770784	50865	12
chr2	87395743	87396846	1104	*	2770793	2770804	50868	12
chr2	87409813	87410797	985	*	2770970	2770980	50870	11
chr2	87512627	87514360	1734	*	2771767	2771779	50880	13
chr2	87520632	87521655	1024	*	2771823	2771841	50880	19
chr2	87532942	87534165	1224	*	2771884	2771894	50882	11
chr2	87825425	87827090	1666	*	2773241	2773258	50942	18
chr2	88200348	88200501	154	*	2776027	2776038	50985	12
chr2	88284010	88284609	600	*	2776785	2776818	50985	34
chr2	90244600	90246062	1463	*	2790448	2790484	51088	37
chr2	91504460	91505423	964	*	2793659	2793671	51121	13
chr2	91508411	91509652	1242	*	2793672	2793684	51122	13
chr2	91517087	91522050	4964	*	2793709	2793751	51125	43
chr2	91524238	91527055	2818	*	2793761	2793782	51125	22
chr2	91570803	91571649	847	*	2794062	2794136	51131	75
chr2	91589407	91589561	155	*	2794357	2794373	51132	17
chr2	91748644	91749353	710	*	2795249	2795269	51161	21
chr2	91750824	91752539	1716	*	2795285	2795311	51161	27
chr2	91780172	91780582	411	*	2795559	2795573	51161	15
chr2	92074687	92075438	752	*	2797182	2797199	51184	18
chr2	94601369	94602015	647	*	2809390	2809401	51577	12
chr2	94622065	94623298	1234	*	2809544	2809564	51577	21
chr2	94858334	94858713	380	*	2811068	2811086	51589	19
chr2	94868063	94869263	1201	*	2811228	2811239	51589	12
chr2	94870596	94872498	1903	*	2811258	2811323	51589	66
chr2	95089959	95090882	924	*	2814122	2814135	51593	14
chr2	95160927	95161569	643	*	2814843	2814856	51594	14
chr2	95292618	95293435	818	*	2816382	2816399	51596	18
chr2	95294994	95295544	551	*	2816427	2816447	51596	21
chr2	95299146	95300470	1325	*	2816489	2816514	51596	26
chr2	95311646	95312843	1198	*	2816720	2816761	51596	42
chr2	95323129	95323984	856	*	2816962	2816980	51596	19
chr2	95348517	95349363	847	*	2817434	2817448	51597	15
chr2	95372424	95373219	796	*	2817728	2817741	51597	14
chr2	95375778	95376310	533	*	2817776	2817795	51597	20
chr2	95376661	95377157	497	*	2817804	2817815	51597	12
chr2	95388722	95388992	271	*	2817990	2818000	51597	11
chr2	95525401	95525757	357	*	2818881	2818903	51605	23
chr2	95649099	95650014	916	*	2819475	2819494	51615	20
chr2	96023077	96023957	881	*	2822158	2822174	51634	17
chr2	96108695	96109635	941	*	2822857	2822876	51642	20
chr2	96145794	96146722	929	*	2823472	2823482	51643	11
chr2	96148565	96149015	451	*	2823508	2823520	51643	13
chr2	96294155	96294632	478	*	2825631	2825641	51643	11
chr2	96500431	96500874	444	*	2827944	2827968	51645	25
chr2	96758200	96758630	431	*	2831383	2831396	51646	14
chr2	96770801	96772249	1449	*	2831606	2831625	51646	20
chr2	96878824	96879165	342	*	2833521	2833532	51649	12
chr2	96932365	96933070	706	*	2834532	2834544	51650	13
chr2	96969384	96970184	801	*	2835179	2835196	51650	18
chr2	97724048	97724809	762	*	2839584	2839613	51711	30
chr2	97748276	97749847	1572	*	2839979	2840011	51711	33
chr2	97758530	97759242	713	*	2840116	2840128	51711	13
chr2	97773839	97774653	815	*	2840356	2840367	51711	12
chr2	97791980	97792959	980	*	2840529	2840554	51711	26
chr2	98127411	98128009	599	*	2843341	2843355	51713	15
chr2	98162730	98163084	355	*	2843768	2843780	51714	13
chr2	98165826	98166486	661	*	2843819	2843830	51714	12
chr2	98447798	98449662	1865	*	2846595	2846616	51723	22
chr2	98461767	98462402	636	*	2846734	2846750	51723	17
chr2	98477924	98478814	891	*	2846952	2846966	51723	15
chr2	98507955	98509645	1691	*	2847213	2847243	51723	31
chr2	98929255	98930846	1592	*	2851826	2851858	51730	33
chr2	99487037	99488411	1375	*	2856707	2856723	51753	17
chr2	99600638	99601871	1234	*	2858129	2858153	51754	25
chr2	99614898	99616670	1773	*	2858284	2858305	51754	22
chr2	99621287	99621917	631	*	2858353	2858363	51754	11
chr2	99707070	99708310	1241	*	2859257	2859267	51755	11
chr2	99900303	99901674	1372	*	2861023	2861042	51756	20
chr2	99998438	99999988	1551	*	2861820	2861840	51756	21
chr2	100044281	100044979	699	*	2862254	2862264	51756	11
chr2	100090050	100093071	3022	*	2862650	2862674	51757	25
chr2	100102193	100103018	826	*	2862738	2862748	51757	11
chr2	100136883	100138213	1331	*	2863055	2863069	51758	15
chr2	100580623	100581239	617	*	2867714	2867726	51766	13
chr2	100615538	100616492	955	*	2868176	2868190	51766	15
chr2	100663879	100664969	1091	*	2868690	2868719	51766	30
chr2	101033613	101033901	289	*	2873137	2873149	51769	13
chr2	101123918	101125008	1091	*	2874349	2874359	51770	11
chr2	101140117	101141190	1074	*	2874559	2874579	51770	21
chr2	101306414	101307956	1543	*	2876489	2876522	51770	34
chr2	101383884	101385904	2021	*	2877461	2877477	51770	17
chr2	101435543	101436112	570	*	2878174	2878186	51770	13
chr2	101612973	101613571	599	*	2880029	2880041	51773	13
chr2	101716172	101717395	1224	*	2881313	2881335	51774	23
chr2	102110504	102110949	446	*	2884818	2884831	51781	14
chr2	102186830	102187164	335	*	2885508	2885519	51782	12
chr2	102206170	102208279	2110	*	2885660	2885675	51783	16
chr2	102250250	102250507	258	*	2886099	2886111	51785	13
chr2	102724793	102725882	1090	*	2889643	2889654	51799	12
chr2	102783261	102784560	1300	*	2890107	2890117	51800	11
chr2	104406365	104407752	1388	*	2900395	2900413	51888	19
chr2	104431953	104433464	1512	*	2900649	2900667	51889	19
chr2	104846073	104847646	1574	*	2904443	2904468	51892	26
chr2	104860005	104861444	1440	*	2904722	2904733	51893	12
chr2	104863307	104864443	1137	*	2904794	2904859	51893	66
chr2	104866843	104867368	526	*	2904885	2904908	51893	24
chr2	104867681	104868365	685	*	2904926	2904962	51893	37
chr2	105080133	105081547	1415	*	2906827	2906849	51898	23
chr2	105108350	105108961	612	*	2907092	2907103	51898	12
chr2	105117953	105118466	514	*	2907217	2907227	51898	11
chr2	105272804	105273351	548	*	2908841	2908853	51900	13
chr2	105308899	105309508	610	*	2909301	2909314	51900	14
chr2	105320148	105322056	1909	*	2909408	2909426	51900	19
chr2	105396900	105397656	757	*	2910328	2910343	51901	16
chr2	105545867	105547366	1500	*	2911831	2911856	51906	26
chr2	105762218	105763417	1200	*	2914066	2914093	51909	28
chr2	105790872	105792942	2071	*	2914476	2914514	51909	39
chr2	106011606	106013730	2125	*	2916664	2916674	51918	11
chr2	106418814	106419839	1026	*	2921071	2921082	51925	12
chr2	106470396	106471574	1179	*	2921363	2921373	51935	11
chr2	106575111	106575684	574	*	2922612	2922624	51935	13
chr2	106863071	106863509	439	*	2924723	2924733	51947	11
chr2	106995445	106996359	915	*	2925675	2925689	51951	15
chr2	107214342	107217162	2821	*	2927140	2927163	51958	24
chr2	108721902	108724523	2622	*	2937928	2937949	52025	22
chr2	108725499	108726083	585	*	2937954	2937965	52025	12
chr2	108895707	108897447	1741	*	2939434	2939465	52032	32
chr2	108911568	108912135	568	*	2939634	2939651	52032	18
chr2	108912819	108913550	732	*	2939664	2939676	52032	13
chr2	108920511	108921299	789	*	2939811	2939824	52032	14
chr2	108932789	108933375	587	*	2940027	2940037	52032	11
chr2	109005559	109005931	373	*	2941047	2941058	52032	12
chr2	109062960	109063561	602	*	2941845	2941861	52032	17
chr2	109222952	109223890	939	*	2943887	2943908	52033	22
chr2	109315260	109316709	1450	*	2945069	2945085	52033	17
chr2	109319682	109320739	1058	*	2945145	2945164	52033	20
chr2	109376959	109377485	527	*	2945911	2945922	52033	12
chr2	109387879	109389151	1273	*	2946071	2946082	52033	12
chr2	109473074	109473679	606	*	2947399	2947409	52033	11
chr2	109525676	109526942	1267	*	2948291	2948311	52033	21
chr2	109691402	109693515	2114	*	2950198	2950235	52036	38
chr2	110358255	110359487	1233	*	2952404	2952415	52117	12
chr2	111267111	111268216	1106	*	2958538	2958552	52166	15
chr2	111366819	111367998	1180	*	2959203	2959216	52181	14
chr2	111436604	111438104	1501	*	2959726	2959737	52187	12
chr2	111699234	111700300	1067	*	2961886	2961900	52206	15
chr2	112021835	112022374	540	*	2965037	2965048	52221	12
chr2	112140559	112140872	314	*	2966147	2966163	52227	17
chr2	112152779	112153405	627	*	2966338	2966354	52227	17
chr2	112154979	112155744	766	*	2966383	2966398	52227	16
chr2	112160612	112160933	322	*	2966500	2966513	52227	14
chr2	112167027	112167627	601	*	2966614	2966626	52227	13
chr2	112287639	112288390	752	*	2967851	2967864	52231	14
chr2	112431859	112432562	704	*	2968761	2968780	52253	20
chr2	112630613	112631654	1042	*	2971122	2971136	52259	15
chr2	112647482	112649222	1741	*	2971360	2971378	52259	19
chr2	112712884	112713449	566	*	2972138	2972153	52259	16
chr2	112726631	112727145	515	*	2972325	2972337	52259	13
chr2	113234769	113235565	797	*	2976865	2976893	52269	29
chr2	113241556	113241844	289	*	2976959	2976970	52270	12
chr2	113272660	113276790	4131	*	2977239	2977323	52270	85
chr2	113328986	113329697	712	*	2977911	2977925	52271	15
chr2	113498981	113499235	255	*	2979203	2979213	52277	11
chr2	113515538	113516274	737	*	2979492	2979502	52278	11
chr2	113549774	113551746	1973	*	2979732	2979743	52281	12
chr2	113599612	113600111	500	*	2980265	2980275	52284	11
chr2	113632440	113633102	663	*	2980574	2980590	52291	17
chr2	113754029	113754464	436	*	2981764	2981777	52293	14
chr2	113832420	113833006	587	*	2982586	2982596	52294	11
chr2	117103877	117105442	1566	*	3003343	3003355	52432	13
chr2	117651041	117653734	2694	*	3006530	3006541	52461	12
chr2	117668034	117669853	1820	*	3006655	3006670	52462	16
chr2	117803644	117804501	858	*	3007566	3007602	52464	37
chr2	117860265	117860506	242	*	3008184	3008202	52468	19
chr2	117922161	117923642	1482	*	3008610	3008639	52470	30
chr2	118090206	118092889	2684	*	3010058	3010073	52476	16
chr2	119120076	119120714	639	*	3018748	3018762	52520	15
chr2	119134471	119135284	814	*	3018955	3018973	52520	19
chr2	119155000	119156808	1809	*	3019183	3019228	52520	46
chr2	119169494	119171690	2197	*	3019395	3019432	52522	38
chr2	119229883	119231791	1909	*	3020105	3020147	52522	43
chr2	119261108	119261535	428	*	3020554	3020564	52522	11
chr2	119264813	119265449	637	*	3020626	3020636	52522	11
chr2	119281440	119283041	1602	*	3020771	3020801	52523	31
chr2	119284161	119284601	441	*	3020814	3020824	52523	11
chr2	119290594	119291778	1185	*	3020911	3020943	52523	33
chr2	119306150	119306478	329	*	3021076	3021087	52523	12
chr2	120232042	120232746	705	*	3029596	3029612	52547	17
chr2	120315559	120316263	705	*	3030874	3030887	52547	14
chr2	120350123	120350527	405	*	3031549	3031565	52548	17
chr2	120358718	120359291	574	*	3031713	3031742	52548	30
chr2	120442864	120442962	99	*	3032956	3032967	52548	12
chr2	120511642	120512452	811	*	3033919	3033939	52548	21
chr2	120546096	120546821	726	*	3034450	3034475	52548	26
chr2	120566637	120567103	467	*	3034741	3034759	52548	19
chr2	120614067	120614525	459	*	3035505	3035522	52548	18
chr2	120669659	120669926	268	*	3036182	3036196	52548	15
chr2	120767931	120768583	653	*	3037593	3037610	52550	18
chr2	120847525	120848100	576	*	3038881	3038892	52550	12
chr2	120867935	120868284	350	*	3039198	3039218	52550	21
chr2	120874446	120874997	552	*	3039287	3039307	52550	21
chr2	120886905	120887482	578	*	3039518	3039533	52550	16
chr2	120920330	120921011	682	*	3040033	3040047	52550	15
chr2	120959090	120959865	776	*	3040668	3040688	52550	21
chr2	121115030	121115924	895	*	3042854	3042865	52555	12
chr2	121585681	121586283	603	*	3048150	3048162	52560	13
chr2	121684892	121685711	820	*	3049175	3049191	52564	17
chr2	121699344	121700066	723	*	3049378	3049391	52564	14
chr2	121740646	121741109	464	*	3050070	3050080	52564	11
chr2	121836182	121837203	1022	*	3051187	3051205	52564	19
chr2	121890160	121891981	1822	*	3051682	3051700	52564	19
chr2	121903958	121905430	1473	*	3051874	3051893	52564	20
chr2	122029120	122029758	639	*	3053077	3053091	52566	15
chr2	122622075	122623598	1524	*	3057266	3057276	52584	11
chr2	122661451	122661890	440	*	3057540	3057553	52585	14
chr2	124147055	124148027	973	*	3065846	3065860	52665	15
chr2	126656715	126656970	256	*	3081358	3081369	52777	12
chr2	126794384	126795036	653	*	3082783	3082793	52779	11
chr2	126978231	126979443	1213	*	3084601	3084613	52782	13
chr2	127041206	127042003	798	*	3085256	3085273	52783	18
chr2	127054001	127054320	320	*	3085536	3085553	52783	18
chr2	127058370	127059895	1526	*	3085610	3085628	52784	19
chr2	127065234	127065791	558	*	3085731	3085743	52784	13
chr2	127076914	127078282	1369	*	3085931	3085951	52784	21
chr2	127080369	127082452	2084	*	3085975	3085999	52784	25
chr2	127090185	127090518	334	*	3086127	3086138	52784	12
chr2	127104086	127105140	1055	*	3086340	3086354	52784	15
chr2	127178058	127178729	672	*	3087309	3087321	52785	13
chr2	127204986	127206385	1400	*	3087713	3087756	52785	44
chr2	127226836	127227495	660	*	3088041	3088053	52785	13
chr2	127307652	127308699	1048	*	3088915	3088927	52786	13
chr2	127618522	127619497	976	*	3092424	3092436	52790	13
chr2	127649493	127650021	529	*	3093044	3093057	52790	14
chr2	127657259	127658331	1073	*	3093260	3093290	52790	31
chr2	127664091	127664859	769	*	3093394	3093407	52790	14
chr2	127681573	127681824	252	*	3093667	3093679	52790	13
chr2	127695415	127696224	810	*	3093809	3093846	52791	38
chr2	127986004	127986882	879	*	3097506	3097520	52793	15
chr2	128217890	128218507	618	*	3100194	3100205	52795	12
chr2	128260548	128261014	467	*	3100749	3100770	52796	22
chr2	128271779	128272162	384	*	3100992	3101002	52796	11
chr2	128289384	128290148	765	*	3101315	3101329	52796	15
chr2	128378976	128379659	684	*	3102605	3102621	52801	17
chr2	128446433	128447410	978	*	3103535	3103557	52802	23
chr2	128755493	128755979	487	*	3107125	3107139	52808	15
chr2	128781802	128782175	374	*	3107398	3107408	52808	11
chr2	128790800	128791609	810	*	3107575	3107600	52808	26
chr2	128901532	128902438	907	*	3108509	3108557	52815	49
chr2	129686009	129688741	2733	*	3114503	3114526	52847	24
chr2	129906954	129907290	337	*	3116912	3116922	52851	11
chr2	129934724	129937317	2594	*	3117287	3117306	52851	20
chr2	130036752	130038260	1509	*	3118328	3118378	52851	51
chr2	130060956	130061706	751	*	3118552	3118567	52851	16
chr2	130206199	130206810	612	*	3120202	3120215	52864	14
chr2	130229496	130229609	114	*	3120446	3120457	52866	12
[truncated: 15,732 more rows]

## Sheet: Dentate.gyrus_only
seqnames	start	end	width	strand	idxStart	idxEnd	cluster	n
chr1	261259	264861	3603	*	476	491	44	16
chr1	794252	795402	1151	*	1476	1490	114	15
chr1	817990	818864	875	*	1671	1690	115	20
chr1	1229507	1230356	850	*	8922	8953	152	32
chr1	1319302	1319806	505	*	10662	10686	167	25
chr1	1320921	1321974	1054	*	10712	10739	167	28
chr1	1328773	1329640	868	*	10852	10876	168	25
chr1	1385155	1385784	630	*	11962	11983	174	22
chr1	1503421	1503894	474	*	14542	14562	185	21
chr1	1515748	1516836	1089	*	14887	14930	186	44
chr1	1528518	1529196	679	*	15133	15156	187	24
chr1	1558267	1558810	544	*	15785	15795	191	11
chr1	1562248	1563361	1114	*	15886	15917	191	32
chr1	1616947	1618226	1280	*	17107	17140	193	34
chr1	1696018	1696570	553	*	18556	18566	202	11
chr1	1703756	1703981	226	*	18617	18629	204	13
chr1	1730606	1731504	899	*	19049	19075	210	27
chr1	1748249	1748830	582	*	19342	19353	212	12
chr1	2030497	2030841	345	*	25003	25016	219	14
chr1	2034699	2035233	535	*	25099	25119	219	21
chr1	2261751	2262483	733	*	30586	30601	226	16
chr1	2297402	2297728	327	*	31283	31300	228	18
chr1	2531946	2532372	427	*	36399	36410	240	12
chr1	2570332	2570902	571	*	37178	37195	240	18
chr1	2601304	2602110	807	*	37756	37771	240	16
chr1	2607532	2608178	647	*	37882	37903	240	22
chr1	2807808	2808270	463	*	39353	39379	257	27
chr1	2861830	2862437	608	*	40545	40565	257	21
chr1	2930883	2931243	361	*	42268	42286	257	19
chr1	2949159	2949489	331	*	42646	42658	257	13
chr1	2973460	2974209	750	*	43023	43038	258	16
chr1	3230538	3230830	293	*	49111	49124	264	14
chr1	3333976	3334524	549	*	51667	51678	264	12
chr1	3359579	3360088	510	*	52248	52270	264	23
chr1	3494529	3494905	377	*	55328	55342	270	15
chr1	3517352	3517737	386	*	55734	55747	273	14
chr1	3535182	3535673	492	*	56156	56168	273	13
chr1	3557046	3557649	604	*	56624	56648	274	25
chr1	3623360	3623655	296	*	58000	58012	276	13
chr1	3674068	3674577	510	*	59399	59413	277	15
chr1	3731561	3731767	207	*	60575	60585	279	11
chr1	3756434	3756942	509	*	61184	61211	280	28
chr1	4133500	4134002	503	*	67996	68011	286	16
chr1	4217441	4218136	696	*	69050	69063	288	14
chr1	4460227	4461677	1451	*	71637	71677	292	41
chr1	4468478	4469065	588	*	71789	71801	292	13
chr1	4725007	4725400	394	*	75543	75553	295	11
chr1	4984293	4985350	1058	*	78515	78540	301	26
chr1	5287649	5288385	737	*	81246	81258	311	13
chr1	5473036	5473875	840	*	83409	83432	313	24
chr1	5568297	5569268	972	*	84560	84572	315	13
chr1	5846871	5847263	393	*	88395	88407	319	13
chr1	5866246	5866571	326	*	88880	88892	319	13
chr1	5889359	5889953	595	*	89489	89506	319	18
chr1	5893726	5894406	681	*	89592	89604	319	13
chr1	5922959	5924058	1100	*	90156	90171	319	16
chr1	6041072	6041639	568	*	92329	92351	320	23
chr1	6051530	6051972	443	*	92539	92558	320	20
chr1	6150467	6150976	510	*	94413	94426	323	14
chr1	6313764	6314245	482	*	97595	97606	329	12
chr1	6459069	6459863	795	*	100369	100379	330	11
chr1	6594052	6594766	715	*	102878	102894	334	17
chr1	6628823	6629413	591	*	103747	103762	335	16
chr1	6661050	6662014	965	*	104423	104440	335	18
chr1	7039651	7040404	754	*	109457	109470	338	14
chr1	7044289	7044486	198	*	109549	109559	338	11
chr1	7102312	7102933	622	*	110506	110524	338	19
chr1	7121291	7122068	778	*	110756	110767	339	12
chr1	7176114	7177275	1162	*	111488	111500	339	13
chr1	7221728	7222478	751	*	111923	111936	339	14
chr1	7234158	7234665	508	*	112153	112173	339	21
chr1	7329881	7330459	579	*	113209	113223	343	15
chr1	7373483	7374222	740	*	113838	113849	343	12
chr1	7633484	7634194	711	*	117889	117915	346	27
chr1	7645168	7645652	485	*	118149	118159	346	11
chr1	7676449	7677217	769	*	118741	118760	346	20
chr1	8963905	8964551	647	*	135742	135757	364	16
chr1	9248458	9248945	488	*	140270	140281	367	12
chr1	9281021	9282365	1345	*	140960	140995	367	36
chr1	9331610	9332216	607	*	141906	141918	368	13
chr1	9342133	9342614	482	*	142146	142160	368	15
chr1	9404676	9406308	1633	*	143430	143451	368	22
chr1	9604640	9604970	331	*	146860	146874	368	15
chr1	9897759	9898352	594	*	151937	151957	368	21
chr1	9949644	9950251	608	*	152756	152766	368	11
chr1	10126026	10126466	441	*	155190	155200	370	11
chr1	10173660	10174250	591	*	155871	155884	371	14
chr1	10423565	10424566	1002	*	159116	159138	373	23
chr1	10612394	10613119	726	*	161991	162003	373	13
chr1	10634523	10634875	353	*	162476	162490	373	15
chr1	10676750	10677432	683	*	163438	163453	375	16
chr1	10771135	10772228	1094	*	165362	165381	376	20
chr1	10808714	10809518	805	*	166050	166072	376	23
chr1	10827745	10828182	438	*	166367	166387	376	21
chr1	10969297	10969798	502	*	168762	168772	376	11
chr1	11067496	11068348	853	*	170329	170346	378	18
chr1	11288826	11289299	474	*	173111	173123	381	13
chr1	11400103	11400933	831	*	174790	174800	383	11
chr1	11436016	11436539	524	*	175257	175269	384	13
chr1	11458035	11459090	1056	*	175614	175641	384	28
chr1	11465728	11466819	1092	*	175751	175761	384	11
chr1	11493373	11494780	1408	*	176062	176078	384	17
chr1	11514372	11516244	1873	*	176279	176308	384	30
chr1	11541102	11541823	722	*	176775	176792	384	18
chr1	11634274	11635163	890	*	178044	178055	384	12
chr1	11752145	11752730	586	*	180061	180080	388	20
chr1	11800804	11801729	926	*	180919	180945	388	27
chr1	12009045	12009641	597	*	184558	184572	390	15
chr1	12023770	12024300	531	*	184883	184898	390	16
chr1	12580469	12581079	611	*	192427	192440	393	14
chr1	12822403	12823216	814	*	195065	195075	398	11
chr1	12876672	12877863	1192	*	195535	195551	400	17
chr1	13277192	13278503	1312	*	196647	196658	459	12
chr1	13589984	13590874	891	*	200561	200577	473	17
chr1	13890976	13891979	1004	*	204325	204336	475	12
chr1	14259054	14259656	603	*	207444	207463	481	20
chr1	14790981	14792143	1163	*	213209	213236	486	28
chr1	14826288	14827050	763	*	213717	213740	486	24
chr1	14834968	14835577	610	*	213838	213849	486	12
chr1	14894108	14895181	1074	*	214622	214639	486	18
chr1	15004622	15005513	892	*	216445	216458	487	14
chr1	15060539	15061580	1042	*	217392	217403	487	12
chr1	15423142	15424949	1808	*	222799	222826	489	28
chr1	15445338	15445835	498	*	223196	223210	490	15
chr1	15469660	15470193	534	*	223547	223558	490	12
chr1	15574408	15575821	1414	*	224977	224992	491	16
chr1	15586691	15587467	777	*	225193	225206	491	14
chr1	15592478	15593178	701	*	225289	225300	491	12
chr1	15765640	15766115	476	*	227879	227894	492	16
chr1	15916107	15917100	994	*	230183	230196	495	14
chr1	15935383	15935793	411	*	230508	230522	495	15
chr1	15953421	15953866	446	*	230836	230847	496	12
chr1	16075431	16076290	860	*	232539	232554	500	16
chr1	16398043	16398551	509	*	237486	237496	501	11
chr1	16712682	16712926	245	*	241803	241815	521	13
chr1	17408467	17409372	906	*	251154	251186	533	33
chr1	17421230	17421707	478	*	251443	251455	533	13
chr1	17581470	17582235	766	*	253939	253951	535	13
chr1	17605487	17606134	648	*	254304	254318	535	15
chr1	17641744	17642493	750	*	254948	254959	535	12
chr1	17644784	17645324	541	*	254990	255005	535	16
chr1	17879015	17879742	728	*	258311	258321	535	11
chr1	18139550	18140607	1058	*	261225	261245	538	21
chr1	18285720	18286188	469	*	262950	262960	539	11
chr1	18373275	18373892	618	*	264061	264072	539	12
chr1	18700183	18701178	996	*	268293	268309	539	17
chr1	19337859	19338071	213	*	277286	277297	544	12
chr1	19339887	19340925	1039	*	277352	277375	544	24
chr1	19352952	19353434	483	*	277642	277655	544	14
chr1	19388961	19389552	592	*	278248	278263	544	16
chr1	19397761	19398424	664	*	278443	278465	544	23
chr1	19457337	19457843	507	*	279291	279305	545	15
chr1	19550592	19552330	1739	*	280355	280372	549	18
chr1	20317881	20318644	764	*	289188	289206	559	19
chr1	21195625	21196653	1029	*	299106	299123	578	18
chr1	21210241	21210765	525	*	299279	299289	578	11
chr1	21305356	21305878	523	*	300813	300826	578	14
chr1	21871601	21872590	990	*	308880	308904	587	25
chr1	21878978	21879415	438	*	309048	309058	587	11
chr1	22137271	22137820	550	*	312699	312710	589	12
chr1	22153690	22154427	738	*	312938	312961	590	24
chr1	22159290	22159960	671	*	313046	313058	590	13
chr1	22183121	22184256	1136	*	313384	313396	590	13
chr1	22428643	22429209	567	*	316698	316712	592	15
chr1	22618302	22618890	589	*	319294	319307	593	14
chr1	22652063	22652668	606	*	319784	319797	593	14
chr1	23194327	23194924	598	*	326139	326149	599	11
chr1	23638620	23639459	840	*	331720	331735	606	16
chr1	23696943	23699668	2726	*	332446	332472	607	27
chr1	23995127	23995906	780	*	336427	336444	610	18
chr1	24341123	24341748	626	*	340890	340902	613	13
chr1	25057603	25058180	578	*	350498	350509	626	12
chr1	25080869	25082036	1168	*	350787	350797	626	11
chr1	25091117	25091922	806	*	350934	350945	626	12
chr1	25412572	25414478	1907	*	354741	354774	639	34
chr1	25540622	25541598	977	*	356216	356237	641	22
chr1	25554650	25555282	633	*	356382	356393	641	12
chr1	25583803	25584699	897	*	356916	356929	641	14
chr1	26933872	26934198	327	*	375446	375457	658	12
chr1	27569432	27570228	797	*	384366	384378	670	13
chr1	28284982	28285682	701	*	393450	393468	680	19
chr1	28537596	28538709	1114	*	396861	396877	684	17
chr1	28675207	28675785	579	*	399251	399264	684	14
chr1	28744474	28745805	1332	*	400325	400341	685	17
chr1	28835516	28836630	1115	*	401593	401615	685	23
chr1	29451373	29452336	964	*	408983	408995	692	13
chr1	29545260	29546690	1431	*	409904	409916	694	13
chr1	29706299	29706897	599	*	411468	411480	699	13
chr1	31046929	31048006	1078	*	425190	425203	728	14
chr1	31584716	31585083	368	*	431494	431508	736	15
chr1	31678036	31678979	944	*	432741	432755	737	15
chr1	31867199	31867892	694	*	435388	435398	737	11
chr1	32094805	32095403	599	*	438241	438251	738	11
chr1	32133189	32134221	1033	*	438782	438802	738	21
chr1	32188701	32189912	1212	*	439410	439424	740	15
chr1	32278535	32279958	1424	*	440823	440834	741	12
chr1	32362629	32363246	618	*	442009	442019	743	11
chr1	32898128	32898716	589	*	449142	449155	753	14
chr1	33133765	33134594	830	*	451924	451935	758	12
chr1	33329452	33330547	1096	*	454063	454086	761	24
chr1	33369260	33369737	478	*	454580	454592	762	13
chr1	33652663	33653153	491	*	457248	457263	768	16
chr1	33711130	33712880	1751	*	457790	457810	768	21
chr1	33886360	33887469	1110	*	459183	459194	771	12
chr1	34740356	34742094	1739	*	465946	465966	797	21
chr1	35122474	35123133	660	*	469947	469958	811	12
chr1	35299863	35300090	228	*	471904	471914	811	11
chr1	35770781	35770993	213	*	476596	476606	822	11
chr1	36114946	36115936	991	*	480376	480395	827	20
chr1	36153363	36154621	1259	*	480902	480922	828	21
chr1	36201751	36203114	1364	*	481537	481553	829	17
chr1	36204822	36205170	349	*	481564	481576	829	13
chr1	36256158	36257048	891	*	482322	482344	829	23
chr1	36345167	36345710	544	*	483573	483585	831	13
chr1	36365068	36365674	607	*	483895	483906	831	12
chr1	36475034	36476177	1144	*	485462	485490	831	29
chr1	36560919	36561599	681	*	486509	486526	833	18
chr1	36695679	36696344	666	*	487939	487949	834	11
chr1	37481180	37482191	1012	*	495862	495897	847	36
chr1	37616462	37616805	344	*	497697	497710	848	14
chr1	37876189	37877593	1405	*	501031	501046	851	16
chr1	37908453	37909437	985	*	501389	501406	852	18
chr1	37945848	37946541	694	*	502014	502026	852	13
chr1	38068336	38069085	750	*	503707	503721	855	15
chr1	38115980	38116868	889	*	504253	504263	855	11
chr1	39707345	39708212	868	*	520820	520832	890	13
chr1	39880168	39881403	1236	*	522744	522754	896	11
chr1	39885096	39886662	1567	*	522850	522871	896	22
chr1	39899354	39900536	1183	*	522995	523007	897	13
chr1	40387485	40388376	892	*	528442	528456	907	15
chr1	41053505	41054210	706	*	535934	535954	916	21
chr1	41234664	41235525	862	*	537102	537115	929	14
chr1	41484419	41485168	750	*	539729	539742	932	14
chr1	41517549	41518208	660	*	540210	540221	932	12
chr1	41585145	41585969	825	*	541014	541026	933	13
chr1	43235664	43237439	1776	*	556777	556789	977	13
chr1	43282826	43283091	266	*	557365	557375	978	11
chr1	43288279	43289125	847	*	557444	557457	978	14
chr1	43465066	43466277	1212	*	559816	559831	980	16
chr1	43577596	43578449	854	*	561193	561210	983	18
chr1	43971689	43972917	1229	*	565887	565912	990	26
chr1	44013341	44014058	718	*	566671	566692	990	22
chr1	44664188	44664911	724	*	573995	574009	997	15
chr1	45302669	45303060	392	*	580816	580828	1015	13
chr1	45654640	45655301	662	*	585125	585138	1022	14
chr1	46218478	46220532	2055	*	590843	590877	1033	35
chr1	46304534	46304680	147	*	591986	591996	1035	11
chr1	46479884	46480347	464	*	594431	594443	1035	13
chr1	46507984	46509414	1431	*	594938	594948	1035	11
chr1	46606936	46607929	994	*	596178	596190	1036	13
chr1	47768846	47769444	599	*	606742	606753	1074	12
chr1	47775080	47776316	1237	*	606825	606856	1074	32
chr1	47804045	47805458	1414	*	607155	607172	1074	18
chr1	50343516	50344487	972	*	622855	622865	1230	11
chr1	50352914	50354007	1094	*	622958	622972	1230	15
chr1	50664122	50664912	791	*	625592	625614	1251	23
chr1	51316320	51317519	1200	*	631162	631177	1275	16
chr1	51887399	51887983	585	*	635990	636004	1291	15
chr1	52904630	52905056	427	*	646700	646718	1307	19
chr1	53060749	53061740	992	*	648229	648245	1307	17
chr1	53073703	53074373	671	*	648448	648461	1307	14
chr1	53461494	53462114	621	*	653502	653517	1312	16
chr1	53526612	53527212	601	*	654600	654622	1313	23
chr1	53547435	53547883	449	*	654950	654960	1313	11
chr1	53600152	53601041	890	*	655565	655580	1315	16
chr1	53733391	53734676	1286	*	657237	657261	1315	25
chr1	54237834	54238491	658	*	662846	662863	1322	18
chr1	54298555	54299190	636	*	663859	663870	1322	12
chr1	54861452	54864083	2632	*	670856	670886	1329	31
chr1	54995748	54996237	490	*	672287	672297	1331	11
chr1	55326311	55327205	895	*	675451	675465	1336	15
chr1	58409415	58411435	2021	*	695450	695469	1447	20
chr1	58472734	58473816	1083	*	695974	696001	1448	28
chr1	59013507	59014315	809	*	700376	700389	1464	14
chr1	60745683	60746896	1214	*	710953	710969	1557	17
chr1	61124710	61126318	1609	*	713970	713985	1569	16
chr1	62212301	62213134	834	*	723683	723693	1589	11
chr1	64951552	64953012	1461	*	746081	746105	1670	25
chr1	71659288	71661623	2336	*	789030	789040	2054	11
chr1	72649634	72651623	1990	*	793884	793906	2128	23
chr1	77780691	77781340	650	*	823419	823430	2487	12
chr1	80580299	80583234	2936	*	839570	839591	2666	22
chr1	84810294	84811215	922	*	864664	864677	2885	14
chr1	89609822	89611543	1722	*	896934	896952	3119	19
chr1	89690248	89692178	1931	*	897526	897541	3122	16
chr1	89830823	89831457	635	*	898706	898716	3125	11
chr1	89997078	89998187	1110	*	900223	900238	3126	16
chr1	90121851	90123730	1880	*	901065	901084	3129	20
chr1	90356653	90358663	2011	*	902485	902497	3143	13
chr1	93751819	93753537	1719	*	930079	930098	3275	20
chr1	94249246	94249665	420	*	934452	934462	3289	11
chr1	97158675	97161454	2780	*	953562	953573	3418	12
chr1	99978475	99979992	1518	*	969324	969346	3597	23
chr1	109163972	109164768	797	*	1021977	1021990	4214	14
chr1	109250587	109253221	2635	*	1023038	1023143	4215	106
chr1	109489538	109490933	1396	*	1025948	1025958	4221	11
chr1	109807632	109807817	186	*	1029421	1029431	4224	11
chr1	109911743	109913155	1413	*	1030437	1030449	4224	13
chr1	110058318	110061350	3033	*	1031889	1031921	4227	33
chr1	110163120	110164057	938	*	1033259	1033271	4227	13
chr1	110166913	110167601	689	*	1033309	1033323	4227	15
chr1	110242851	110243849	999	*	1034347	1034364	4228	18
chr1	110266603	110267492	890	*	1034582	1034594	4228	13
chr1	110340562	110340864	303	*	1035362	1035374	4230	13
chr1	110451993	110452884	892	*	1036543	1036553	4232	11
chr1	111508815	111508928	114	*	1044358	1044369	4278	12
chr1	111837591	111838916	1326	*	1047269	1047300	4290	32
chr1	113756558	113757145	588	*	1064033	1064046	4356	14
chr1	113823478	113824494	1017	*	1064666	1064678	4361	13
chr1	113911869	113913794	1926	*	1065502	1065515	4365	14
chr1	114002374	114003375	1002	*	1066298	1066318	4367	21
chr1	114875383	114876204	822	*	1073735	1073752	4390	18
chr1	116146370	116147453	1084	*	1082668	1082690	4456	23
chr1	116151242	116151827	586	*	1082720	1082730	4456	11
chr1	116168918	116169477	560	*	1082874	1082886	4457	13
chr1	116419344	116420106	763	*	1084801	1084817	4466	17
chr1	116425367	116427464	2098	*	1084850	1084872	4466	23
chr1	117082964	117083236	273	*	1090974	1090984	4478	11
chr1	117672693	117673127	435	*	1095505	1095517	4503	13
chr1	123002781	123003646	866	*	1126401	1126411	5057	11
chr1	146139244	146140444	1201	*	1175134	1175144	5454	11
chr1	146342086	146344312	2227	*	1175402	1175412	5490	11
chr1	146396084	146397315	1232	*	1175938	1175949	5501	12
chr1	146410354	146411132	779	*	1176067	1176087	5503	21
chr1	146715729	146716532	804	*	1177812	1177824	5544	13
chr1	147251293	147252876	1584	*	1182000	1182021	5587	22
chr1	148121240	148122867	1628	*	1188629	1188652	5626	24
chr1	148589835	148591911	2077	*	1192366	1192376	5693	11
chr1	148961951	148963359	1409	*	1193010	1193029	5765	20
chr1	149053937	149055469	1533	*	1193498	1193512	5775	15
chr1	150497545	150498548	1004	*	1204794	1204818	5920	25
chr1	150613016	150613844	829	*	1206574	1206586	5922	13
chr1	151211352	151212211	860	*	1214106	1214119	5932	14
chr1	152048318	152049193	876	*	1223723	1223734	5941	12
chr1	153772270	153772909	640	*	1237268	1237283	6005	16
chr1	153885519	153887021	1503	*	1238749	1238769	6006	21
chr1	153911500	153912570	1071	*	1239089	1239107	6006	19
chr1	154273418	154274165	748	*	1243626	1243639	6007	14
chr1	154323022	154324336	1315	*	1244247	1244259	6007	13
chr1	154429079	154429629	551	*	1245800	1245817	6007	18
chr1	154443869	154444657	789	*	1246057	1246075	6007	19
chr1	154546772	154547779	1008	*	1247445	1247462	6009	18
chr1	155026193	155026999	807	*	1253773	1253790	6014	18
chr1	155110549	155111437	889	*	1255244	1255259	6015	16
chr1	155158776	155159719	944	*	1256058	1256071	6015	14
chr1	155291444	155291986	543	*	1258323	1258337	6018	15
chr1	155343569	155344515	947	*	1259237	1259251	6019	15
chr1	155411434	155412506	1073	*	1260021	1260032	6019	12
chr1	156033202	156033792	591	*	1267835	1267846	6033	12
chr1	156066864	156067061	198	*	1268344	1268354	6033	11
chr1	156647463	156648066	604	*	1276373	1276387	6040	15
chr1	156749277	156750100	824	*	1277980	1277990	6040	11
chr1	156852413	156853027	615	*	1279437	1279450	6040	14
chr1	160137369	160138563	1195	*	1303745	1303758	6212	14
chr1	161151937	161152542	606	*	1313547	1313562	6234	16
chr1	161191907	161192936	1030	*	1314247	1314263	6234	17
chr1	161511251	161514214	2964	*	1317967	1317988	6244	22
chr1	161611286	161611640	355	*	1319007	1319021	6252	15
chr1	161734320	161735283	964	*	1320037	1320049	6263	13
chr1	164912202	164913101	900	*	1341668	1341684	6424	17
chr1	168950100	168951094	995	*	1373071	1373083	6575	13
chr1	171434690	171436243	1554	*	1388483	1388501	6704	19
chr1	175104174	175107428	3255	*	1413482	1413553	6893	72
chr1	175505233	175505592	360	*	1416642	1416663	6904	22
chr1	175841169	175843141	1973	*	1418897	1418916	6916	20
chr1	176179669	176181878	2210	*	1421257	1421285	6929	29
chr1	176531579	176533869	2291	*	1423228	1423250	6956	23
chr1	176767362	176767805	444	*	1424582	1424592	6969	11
chr1	177017494	177018544	1051	*	1426329	1426344	6975	16
chr1	179076747	179077449	703	*	1441087	1441101	7053	15
chr1	180643950	180646261	2312	*	1455709	1455735	7107	27
chr1	180942000	180943187	1188	*	1458096	1458130	7120	35
chr1	180945223	180946296	1074	*	1458154	1458186	7120	33
chr1	183566463	183567890	1428	*	1479770	1479783	7198	14
chr1	183841849	183843580	1732	*	1481911	1481925	7206	15
chr1	191026521	191027627	1107	*	1523811	1523821	7672	11
chr1	192609142	192610525	1384	*	1531955	1531968	7790	14
chr1	193463953	193465306	1354	*	1537616	1537626	7831	11
chr1	195762586	195764661	2076	*	1549699	1549730	7979	32
chr1	198677835	198678693	859	*	1566383	1566393	8182	11
chr1	200366148	200367826	1679	*	1577705	1577722	8260	18
chr1	201066692	201067200	509	*	1584622	1584632	8270	11
chr1	201096576	201097245	670	*	1585022	1585034	8270	13
chr1	201126810	201127226	417	*	1585392	1585407	8271	16
chr1	201191708	201192689	982	*	1586243	1586263	8271	21
chr1	201356469	201358997	2529	*	1588102	1588148	8272	47
chr1	201371840	201377208	5369	*	1588343	1588412	8272	70
chr1	201382787	201383727	941	*	1588493	1588511	8272	19
chr1	201429588	201430481	894	*	1589072	1589095	8272	24
chr1	202394860	202396072	1213	*	1600678	1600688	8281	11
chr1	202618758	202619991	1234	*	1602129	1602145	8292	17
chr1	202792338	202792989	652	*	1603939	1603949	8296	11
chr1	203045375	203045545	171	*	1607145	1607155	8299	11
chr1	203276277	203277509	1233	*	1609689	1609707	8301	19
chr1	203296034	203296908	875	*	1609969	1609981	8301	13
chr1	203447869	203449178	1310	*	1611425	1611436	8303	12
chr1	203766313	203767410	1098	*	1615012	1615026	8304	15
chr1	204319298	204320316	1019	*	1621116	1621126	8310	11
chr1	204627226	204627929	704	*	1624849	1624862	8313	14
chr1	204763671	204764781	1111	*	1626210	1626234	8315	25
chr1	205265967	205267284	1318	*	1631780	1631793	8321	14
chr1	205429890	205430318	429	*	1633831	1633845	8321	15
chr1	205716770	205717936	1167	*	1637309	1637319	8324	11
chr1	206382247	206384714	2468	*	1642731	1642746	8375	16
chr1	207830605	207831187	583	*	1654966	1654976	8422	11
chr1	207941174	207942055	882	*	1655987	1655997	8422	11
chr1	208037409	208038711	1303	*	1656992	1657015	8426	24
chr1	208445661	208447389	1729	*	1660763	1660781	8429	19
chr1	209583762	209584954	1193	*	1668487	1668507	8464	21
chr1	211123882	211125615	1734	*	1680017	1680035	8514	19
chr1	211485140	211485937	798	*	1683316	1683327	8526	12
chr1	211896983	211897497	515	*	1687507	1687517	8532	11
chr1	213981593	213982208	616	*	1705665	1705675	8598	11
chr1	213996746	213998413	1668	*	1705916	1705972	8598	57
chr1	214008780	214010624	1845	*	1706049	1706073	8599	25
chr1	214013833	214017845	4013	*	1706096	1706157	8599	62
chr1	214024025	214028551	4527	*	1706211	1706264	8599	54
chr1	214192686	214193564	879	*	1707583	1707597	8601	15
chr1	214386470	214386863	394	*	1709517	1709527	8601	11
chr1	215636807	215637393	587	*	1717901	1717912	8653	12
chr1	216516315	216518616	2302	*	1723117	1723140	8691	24
chr1	217406867	217408178	1312	*	1729137	1729153	8731	17
chr1	217418240	217418746	507	*	1729233	1729246	8731	14
chr1	217448576	217450625	2050	*	1729457	1729476	8732	20
chr1	223005135	223005734	600	*	1768512	1768525	8958	14
chr1	223224291	223225169	879	*	1770838	1770855	8960	18
chr1	224122211	224123647	1437	*	1778914	1778924	8979	11
chr1	225459946	225461186	1241	*	1790471	1790495	9035	25
chr1	226654172	226655007	836	*	1805429	1805443	9048	15
chr1	226708230	226709203	974	*	1806131	1806143	9048	13
chr1	227930022	227930598	577	*	1817916	1817935	9091	20
chr1	228013396	228013608	213	*	1819079	1819092	9095	14
chr1	228978763	228979310	548	*	1830626	1830638	9122	13
chr1	229117808	229118174	367	*	1832058	1832070	9123	13
chr1	229395887	229397054	1168	*	1835107	1835132	9126	26
chr1	229945340	229945754	415	*	1840682	1840694	9132	13
chr1	230691036	230691661	626	*	1848917	1848935	9144	19
chr1	230713992	230714579	588	*	1849324	1849343	9144	20
chr1	230910321	230911259	939	*	1851581	1851592	9145	12
chr1	231187619	231188306	688	*	1854342	1854355	9151	14
chr1	231613066	231614963	1898	*	1858907	1858925	9158	19
chr1	231693296	231694272	977	*	1859594	1859620	9163	27
chr1	231925185	231927133	1949	*	1861679	1861693	9174	15
chr1	232225941	232227117	1177	*	1864123	1864140	9177	18
chr1	232510730	232512901	2172	*	1866818	1866829	9183	12
chr1	232519247	232520094	848	*	1866908	1866922	9183	15
chr1	232977624	232979101	1478	*	1871085	1871109	9191	25
chr1	233179995	233181028	1034	*	1872881	1872891	9196	11
chr1	233592542	233595523	2982	*	1876056	1876075	9207	20
chr1	233791898	233792497	600	*	1877776	1877787	9211	12
chr1	233979474	233980497	1024	*	1879072	1879086	9220	15
chr1	233985565	233989561	3997	*	1879152	1879168	9220	17
chr1	234218300	234220188	1889	*	1881017	1881042	9223	26
chr1	234643187	234643593	407	*	1885700	1885713	9230	14
chr1	234875815	234875975	161	*	1888454	1888465	9234	12
chr1	235344747	235345727	981	*	1894523	1894540	9242	18
chr1	235844586	235846006	1421	*	1900199	1900215	9253	17
chr1	235864022	235865301	1280	*	1900324	1900342	9253	19
chr1	236066681	236067892	1212	*	1902917	1902934	9255	18
chr1	236102826	236103199	374	*	1903372	1903385	9255	14
chr1	236160979	236161874	896	*	1904448	1904464	9255	17
chr1	236531016	236531620	605	*	1908507	1908523	9269	17
chr1	236646253	236647986	1734	*	1909772	1909794	9270	23
chr1	237015331	237016057	727	*	1913654	1913665	9274	12
chr1	237071245	237072389	1145	*	1914162	1914190	9276	29
chr1	237470514	237472292	1779	*	1917420	1917430	9281	11
chr1	237557957	237559784	1828	*	1918179	1918191	9282	13
chr1	237864271	237864625	355	*	1920754	1920774	9285	21
chr1	238243926	238245398	1473	*	1923322	1923338	9301	17
chr1	239867815	239868399	585	*	1935101	1935115	9348	15
chr1	240254504	240255317	814	*	1938821	1938836	9354	16
chr1	240414144	240415441	1298	*	1940085	1940095	9357	11
chr1	241558037	241559752	1716	*	1950591	1950606	9376	16
chr1	242039313	242040372	1060	*	1955290	1955304	9384	15
chr1	244460742	244461004	263	*	1977250	1977261	9442	12
chr1	245248326	245248668	343	*	1987138	1987148	9449	11
chr1	245258625	245259485	861	*	1987262	1987280	9449	19
chr1	245458344	245458992	649	*	1989963	1989974	9452	12
chr1	245621711	245622573	863	*	1992354	1992370	9452	17
chr1	245879161	245879778	618	*	1995188	1995200	9455	13
chr1	246035266	246036379	1114	*	1996738	1996756	9458	19
chr1	246355057	246355635	579	*	1999743	1999757	9463	15
chr1	246418236	246418780	545	*	2000274	2000289	9464	16
chr1	246753629	246753818	190	*	2004447	2004457	9467	11
chr1	247089793	247090280	488	*	2008655	2008671	9470	17
chr1	247884580	247884920	341	*	2016445	2016459	9498	15
chr1	247971764	247974229	2466	*	2017183	2017198	9499	16
chr1	248233868	248236278	2411	*	2018936	2018952	9509	17
chr1	248407922	248409336	1415	*	2020048	2020063	9527	16
chr1	248523738	248526822	3085	*	2020689	2020701	9537	13
chr1	248593282	248594827	1546	*	2020989	2021002	9548	14
chr1	248644177	248644906	730	*	2021331	2021341	9552	11
chr2	175625	177384	1760	*	2025861	2025882	47841	22
chr2	198618	199545	928	*	2026048	2026063	47844	16
chr2	248910	250003	1094	*	2026534	2026552	47846	19
chr2	423493	423971	479	*	2028766	2028777	47851	12
chr2	598123	598968	846	*	2031498	2031520	47854	23
chr2	692544	693252	709	*	2033035	2033052	47856	18
chr2	841779	842734	956	*	2035005	2035022	47863	18
chr2	937642	937993	352	*	2036518	2036530	47866	13
chr2	1227151	1227701	551	*	2039753	2039769	47878	17
chr2	1334709	1335935	1227	*	2041265	2041281	47878	17
chr2	1494043	1494667	625	*	2043367	2043387	47882	21
chr2	1581683	1582407	725	*	2044738	2044750	47886	13
chr2	1594258	1594979	722	*	2045015	2045036	47886	22
chr2	1700671	1701236	566	*	2047021	2047033	47887	13
chr2	1777563	1778374	812	*	2048343	2048353	47889	11
chr2	1876091	1876596	506	*	2050121	2050137	47891	17
chr2	1894056	1894821	766	*	2050399	2050411	47891	13
chr2	2053993	2055571	1579	*	2052584	2052595	47894	12
chr2	2691188	2691671	484	*	2059426	2059439	47906	14
chr2	2699083	2699524	442	*	2059578	2059590	47906	13
chr2	2731526	2731962	437	*	2060241	2060254	47906	14
chr2	3150909	3151302	394	*	2065766	2065778	47915	13
chr2	3234113	3235069	957	*	2067295	2067315	47915	21
chr2	3254001	3254677	677	*	2067612	2067629	47915	18
chr2	3598155	3599314	1160	*	2074055	2074088	47919	34
chr2	3606822	3607171	350	*	2074270	2074289	47919	20
chr2	3628716	3629157	442	*	2074652	2074664	47920	13
chr2	4081786	4083030	1245	*	2079937	2079952	47934	16
chr2	5867092	5867864	773	*	2094490	2094501	47985	12
chr2	6233761	6235227	1467	*	2097451	2097462	47990	12
chr2	7264727	7265842	1116	*	2106413	2106443	48016	31
chr2	8453527	8454675	1149	*	2116750	2116773	48040	24
chr2	9153124	9153481	358	*	2125237	2125247	48047	11
chr2	9183859	9184449	591	*	2125637	2125658	48047	22
chr2	9378784	9379558	775	*	2128267	2128291	48049	25
chr2	9883887	9884432	546	*	2134960	2134981	48050	22
chr2	9981541	9982626	1086	*	2135996	2136012	48052	17
chr2	10310667	10311346	680	*	2141976	2141992	48058	17
chr2	10361099	10362705	1607	*	2142770	2142797	48058	28
chr2	10469872	10470997	1126	*	2144811	2144835	48059	25
chr2	10500718	10501132	415	*	2145363	2145376	48059	14
chr2	10514833	10516222	1390	*	2145548	2145558	48059	11
chr2	10537674	10538077	404	*	2145971	2145987	48059	17
chr2	10552517	10552987	471	*	2146298	2146309	48059	12
chr2	10562914	10564191	1278	*	2146527	2146540	48059	14
chr2	10637518	10638312	795	*	2147307	2147321	48060	15
chr2	10776644	10776988	345	*	2149279	2149290	48060	12
chr2	10796139	10796353	215	*	2149583	2149593	48060	11
chr2	10891104	10891713	610	*	2150907	2150918	48062	12
chr2	11078506	11078952	447	*	2153196	2153208	48066	13
chr2	11249056	11251165	2110	*	2155175	2155187	48069	13
chr2	11378090	11378729	640	*	2156350	2156366	48071	17
chr2	11771958	11773259	1302	*	2161954	2161970	48072	17
chr2	14815477	14817208	1732	*	2182778	2182788	48218	11
chr2	15042202	15043997	1796	*	2184306	2184323	48227	18
chr2	15769338	15770249	912	*	2190512	2190529	48240	18
chr2	15889178	15890411	1234	*	2191974	2192005	48241	32
chr2	16093984	16094702	719	*	2194556	2194572	48241	17
chr2	18384474	18385862	1389	*	2210243	2210254	48342	12
chr2	19929952	19931932	1981	*	2221105	2221117	48404	13
chr2	20323123	20323366	244	*	2225357	2225368	48410	12
chr2	20641539	20642104	566	*	2229158	2229174	48411	17
chr2	21220211	21221964	1754	*	2233883	2233894	48432	12
chr2	21331286	21334386	3101	*	2234720	2234740	48435	21
chr2	21633670	21634268	599	*	2236579	2236592	48449	14
chr2	23242363	23244061	1699	*	2246277	2246292	48527	16
chr2	23426881	23427650	770	*	2248249	2248264	48531	16
chr2	23594124	23594552	429	*	2250873	2250891	48531	19
chr2	23602209	23602779	571	*	2250997	2251012	48531	16
chr2	23633720	23634322	603	*	2251476	2251488	48531	13
chr2	24627446	24628338	893	*	2261726	2261738	48554	13
chr2	25154697	25155607	911	*	2267959	2267972	48564	14
chr2	25233999	25234523	525	*	2269180	2269197	48564	18
chr2	25309532	25310110	579	*	2270383	2270400	48565	18
chr2	25347106	25348005	900	*	2270967	2270980	48567	14
chr2	25690481	25690923	443	*	2274723	2274734	48572	12
chr2	25969613	25970335	723	*	2277921	2277935	48574	15
chr2	25980146	25981395	1250	*	2278038	2278055	48575	18
chr2	26118032	26118438	407	*	2279648	2279660	48576	13
chr2	26246432	26247067	636	*	2281092	2281110	48580	19
chr2	26462641	26464120	1480	*	2283696	2283733	48582	38
chr2	26570713	26571822	1110	*	2285184	2285200	48584	17
chr2	27080748	27081044	297	*	2291847	2291859	48588	13
chr2	27231521	27232249	729	*	2294298	2294314	48588	17
chr2	27365254	27366035	782	*	2296327	2296342	48589	16
chr2	27378270	27378589	320	*	2296656	2296666	48589	11
chr2	27381336	27382513	1178	*	2296724	2296740	48589	17
chr2	28336748	28337511	764	*	2305501	2305518	48612	18
chr2	28344146	28344642	497	*	2305627	2305642	48612	16
chr2	28360167	28361428	1262	*	2305949	2305974	48612	26
chr2	29638923	29640077	1155	*	2319094	2319108	48629	15
chr2	29723573	29724801	1229	*	2319574	2319586	48636	13
chr2	30994225	30995353	1129	*	2330812	2330826	48660	15
chr2	31021823	31023837	2015	*	2331105	2331115	48660	11
chr2	31132735	31135330	2596	*	2332018	2332042	48661	25
chr2	31161403	31162074	672	*	2332336	2332347	48661	12
chr2	31251106	31252236	1131	*	2333181	2333193	48661	13
chr2	32499577	32500363	787	*	2343854	2343864	48718	11
chr2	33006202	33007103	902	*	2348308	2348319	48738	12
chr2	33057645	33058421	777	*	2348789	2348809	48739	21
chr2	36759023	36759679	657	*	2374507	2374519	48893	13
chr2	37924563	37924783	221	*	2384712	2384722	48912	11
chr2	38090997	38091782	786	*	2386321	2386333	48915	13
chr2	38107533	38107979	447	*	2386492	2386507	48915	16
chr2	38597719	38598251	533	*	2391070	2391087	48924	18
chr2	38944209	38945736	1528	*	2395122	2395137	48926	16
chr2	39625820	39627681	1862	*	2400677	2400698	48943	22
chr2	39970763	39972224	1462	*	2402965	2402975	48959	11
chr2	42045537	42046645	1109	*	2415960	2415975	49046	16
chr2	42420511	42421460	950	*	2419681	2419692	49059	12
chr2	42745281	42746563	1283	*	2423153	2423168	49068	16
chr2	42925509	42926123	615	*	2425381	2425392	49069	12
chr2	43080233	43081398	1166	*	2427376	2427394	49072	19
chr2	43221413	43222054	642	*	2429297	2429308	49072	12
chr2	43233309	43234421	1113	*	2429520	2429530	49072	11
chr2	43336867	43337759	893	*	2430535	2430546	49073	12
chr2	43427108	43428561	1454	*	2431185	2431205	49077	21
chr2	44304112	44305964	1853	*	2439567	2439583	49095	17
chr2	44972832	44973382	551	*	2445369	2445379	49111	11
chr2	45261340	45262605	1266	*	2448273	2448290	49116	18
chr2	45750162	45753288	3127	*	2452153	2452181	49133	29
chr2	45859000	45860263	1264	*	2453284	2453294	49133	11
chr2	46376930	46377963	1034	*	2458290	2458314	49139	25
chr2	46780876	46781264	389	*	2461853	2461867	49150	15
chr2	47146865	47148061	1197	*	2466215	2466226	49153	12
chr2	47310646	47312048	1403	*	2467907	2467932	49154	26
chr2	47327302	47327944	643	*	2468116	2468130	49154	15
chr2	47370992	47371363	372	*	2468730	2468742	49155	13
chr2	47507160	47509898	2739	*	2470319	2470344	49156	26
chr2	53838685	53839591	907	*	2510760	2510774	49437	15
chr2	54112343	54114828	2486	*	2513234	2513256	49443	23
chr2	54467361	54468271	911	*	2516029	2516051	49459	23
chr2	56119240	56120734	1495	*	2530602	2530636	49498	35
chr2	56196003	56199502	3500	*	2531210	2531229	49503	20
chr2	56753834	56755055	1222	*	2534033	2534050	49542	18
chr2	57237961	57239577	1617	*	2536382	2536393	49587	12
chr2	58788465	58790105	1641	*	2545297	2545307	49678	11
chr2	59664915	59665236	322	*	2550323	2550333	49722	11
chr2	60736356	60736578	223	*	2559369	2559379	49746	11
chr2	62725417	62727465	2049	*	2579266	2579293	49783	28
chr2	64606972	64607296	325	*	2592357	2592367	49876	11
chr2	64634279	64635041	763	*	2592691	2592702	49877	12
chr2	65065942	65066467	526	*	2597146	2597157	49883	12
chr2	68162929	68163726	798	*	2619996	2620009	50005	14
chr2	68207514	68208871	1358	*	2620364	2620380	50006	17
chr2	68448235	68448487	253	*	2622207	2622218	50016	12
chr2	68526946	68527261	316	*	2622770	2622781	50023	12
chr2	68830664	68831128	465	*	2624954	2624967	50036	14
chr2	69438100	69438933	834	*	2629966	2629977	50055	12
chr2	69961399	69961988	590	*	2634889	2634902	50061	14
chr2	71053199	71053903	705	*	2647534	2647545	50071	12
chr2	71578651	71579480	830	*	2652951	2652978	50085	28
chr2	71631512	71631941	430	*	2653600	2653613	50087	14
chr2	71691665	71692254	590	*	2654221	2654237	50087	17
chr2	71851713	71852398	686	*	2655584	2655599	50092	16
chr2	71925018	71925673	656	*	2656221	2656231	50093	11
chr2	72082294	72082752	459	*	2657645	2657658	50098	14
chr2	72115485	72116067	583	*	2658100	2658110	50098	11
chr2	72694356	72695378	1023	*	2661901	2661912	50125	12
chr2	72961641	72962350	710	*	2664488	2664499	50132	12
chr2	73343582	73344838	1257	*	2669126	2669136	50138	11
chr2	74160206	74161117	912	*	2676540	2676563	50153	24
chr2	74262118	74262283	166	*	2677830	2677840	50153	11
chr2	74910983	74911753	771	*	2685810	2685821	50163	12
chr2	75714766	75715923	1158	*	2691569	2691582	50192	14
chr2	76942229	76944152	1924	*	2698698	2698716	50265	19
chr2	79830799	79832369	1571	*	2715358	2715373	50438	16
chr2	80547918	80549387	1470	*	2720438	2720450	50457	13
chr2	84517669	84518907	1239	*	2742600	2742613	50729	14
chr2	84916817	84917973	1157	*	2745419	2745438	50746	20
chr2	84984980	84985777	798	*	2746320	2746334	50747	15
chr2	85167437	85168302	866	*	2748435	2748451	50750	17
chr2	85303123	85304385	1263	*	2750178	2750207	50751	30
chr2	85313974	85314613	640	*	2750399	2750417	50751	19
chr2	85394346	85395287	942	*	2751598	2751608	50751	11
chr2	85785417	85785965	549	*	2757161	2757173	50754	13
chr2	86367958	86368602	645	*	2763679	2763689	50763	11
chr2	86556025	86556939	915	*	2764923	2764943	50771	21
chr2	87387940	87388542	603	*	2770773	2770784	50865	12
chr2	87395743	87396846	1104	*	2770793	2770804	50868	12
chr2	87409813	87410797	985	*	2770970	2770980	50870	11
chr2	87512627	87514360	1734	*	2771767	2771779	50880	13
chr2	87532942	87534165	1224	*	2771884	2771894	50882	11
chr2	91504460	91505423	964	*	2793659	2793671	51121	13
chr2	91508411	91509652	1242	*	2793672	2793684	51122	13
chr2	91517087	91522050	4964	*	2793709	2793751	51125	43
chr2	91524238	91527055	2818	*	2793761	2793782	51125	22
chr2	91750824	91752539	1716	*	2795285	2795311	51161	27
chr2	91780172	91780582	411	*	2795559	2795573	51161	15
chr2	95089959	95090882	924	*	2814122	2814135	51593	14
chr2	95160927	95161569	643	*	2814843	2814856	51594	14
chr2	96294155	96294632	478	*	2825631	2825641	51643	11
chr2	96758200	96758630	431	*	2831383	2831396	51646	14
chr2	96878824	96879165	342	*	2833521	2833532	51649	12
chr2	96932365	96933070	706	*	2834532	2834544	51650	13
chr2	96969384	96970184	801	*	2835179	2835196	51650	18
chr2	97758530	97759242	713	*	2840116	2840128	51711	13
chr2	97791980	97792959	980	*	2840529	2840554	51711	26
chr2	98127411	98128009	599	*	2843341	2843355	51713	15
chr2	98165826	98166486	661	*	2843819	2843830	51714	12
chr2	98461767	98462402	636	*	2846734	2846750	51723	17
chr2	98507955	98509645	1691	*	2847213	2847243	51723	31
chr2	98929255	98930846	1592	*	2851826	2851858	51730	33
chr2	99614898	99616670	1773	*	2858284	2858305	51754	22
chr2	99707070	99708310	1241	*	2859257	2859267	51755	11
chr2	99900303	99901674	1372	*	2861023	2861042	51756	20
chr2	100044281	100044979	699	*	2862254	2862264	51756	11
chr2	100090050	100093071	3022	*	2862650	2862674	51757	25
chr2	100580623	100581239	617	*	2867714	2867726	51766	13
chr2	100663879	100664969	1091	*	2868690	2868719	51766	30
chr2	101383884	101385904	2021	*	2877461	2877477	51770	17
chr2	101612973	101613571	599	*	2880029	2880041	51773	13
chr2	102110504	102110949	446	*	2884818	2884831	51781	14
chr2	102250250	102250507	258	*	2886099	2886111	51785	13
chr2	102783261	102784560	1300	*	2890107	2890117	51800	11
chr2	104406365	104407752	1388	*	2900395	2900413	51888	19
chr2	105108350	105108961	612	*	2907092	2907103	51898	12
chr2	105117953	105118466	514	*	2907217	2907227	51898	11
chr2	105320148	105322056	1909	*	2909408	2909426	51900	19
chr2	105545867	105547366	1500	*	2911831	2911856	51906	26
chr2	105790872	105792942	2071	*	2914476	2914514	51909	39
chr2	106011606	106013730	2125	*	2916664	2916674	51918	11
chr2	107214342	107217162	2821	*	2927140	2927163	51958	24
chr2	108895707	108897447	1741	*	2939434	2939465	52032	32
chr2	108920511	108921299	789	*	2939811	2939824	52032	14
chr2	108932789	108933375	587	*	2940027	2940037	52032	11
chr2	109005559	109005931	373	*	2941047	2941058	52032	12
chr2	109319682	109320739	1058	*	2945145	2945164	52033	20
chr2	109387879	109389151	1273	*	2946071	2946082	52033	12
chr2	109473074	109473679	606	*	2947399	2947409	52033	11
chr2	109525676	109526942	1267	*	2948291	2948311	52033	21
chr2	109691402	109693515	2114	*	2950198	2950235	52036	38
chr2	111699234	111700300	1067	*	2961886	2961900	52206	15
chr2	112021835	112022374	540	*	2965037	2965048	52221	12
chr2	112154979	112155744	766	*	2966383	2966398	52227	16
chr2	112167027	112167627	601	*	2966614	2966626	52227	13
chr2	113515538	113516274	737	*	2979492	2979502	52278	11
chr2	113549774	113551746	1973	*	2979732	2979743	52281	12
chr2	113599612	113600111	500	*	2980265	2980275	52284	11
chr2	113632440	113633102	663	*	2980574	2980590	52291	17
chr2	113754029	113754464	436	*	2981764	2981777	52293	14
chr2	117103877	117105442	1566	*	3003343	3003355	52432	13
chr2	117651041	117653734	2694	*	3006530	3006541	52461	12
chr2	118090206	118092889	2684	*	3010058	3010073	52476	16
chr2	119134471	119135284	814	*	3018955	3018973	52520	19
chr2	119169494	119171690	2197	*	3019395	3019432	52522	38
chr2	119229883	119231791	1909	*	3020105	3020147	52522	43
chr2	119264813	119265449	637	*	3020626	3020636	52522	11
chr2	119284161	119284601	441	*	3020814	3020824	52523	11
chr2	120232042	120232746	705	*	3029596	3029612	52547	17
chr2	120315559	120316263	705	*	3030874	3030887	52547	14
chr2	120546096	120546821	726	*	3034450	3034475	52548	26
chr2	120767931	120768583	653	*	3037593	3037610	52550	18
chr2	120920330	120921011	682	*	3040033	3040047	52550	15
chr2	120959090	120959865	776	*	3040668	3040688	52550	21
chr2	121699344	121700066	723	*	3049378	3049391	52564	14
chr2	121740646	121741109	464	*	3050070	3050080	52564	11
chr2	121836182	121837203	1022	*	3051187	3051205	52564	19
chr2	121903958	121905430	1473	*	3051874	3051893	52564	20
chr2	122029120	122029758	639	*	3053077	3053091	52566	15
chr2	127054001	127054320	320	*	3085536	3085553	52783	18
chr2	127058370	127059895	1526	*	3085610	3085628	52784	19
chr2	127090185	127090518	334	*	3086127	3086138	52784	12
chr2	127104086	127105140	1055	*	3086340	3086354	52784	15
chr2	127307652	127308699	1048	*	3088915	3088927	52786	13
chr2	127657259	127658331	1073	*	3093260	3093290	52790	31
chr2	127986004	127986882	879	*	3097506	3097520	52793	15
chr2	128217890	128218507	618	*	3100194	3100205	52795	12
chr2	128289384	128290148	765	*	3101315	3101329	52796	15
chr2	128755493	128755979	487	*	3107125	3107139	52808	15
chr2	130060956	130061706	751	*	3118552	3118567	52851	16
chr2	130206199	130206810	612	*	3120202	3120215	52864	14
chr2	130785454	130786036	583	*	3125110	3125121	52930	12
chr2	130842865	130843550	686	*	3126005	3126019	52931	15
chr2	130851075	130851816	742	*	3126162	3126185	52931	24
chr2	130961962	130962153	192	*	3127457	3127467	52936	11
chr2	131036543	131037209	667	*	3128373	3128385	52939	13
chr2	131519429	131520278	850	*	3133976	3134005	52956	30
chr2	132478167	132479553	1387	*	3141719	3141731	53016	13
chr2	132550276	132551883	1608	*	3142210	3142223	53018	14
chr2	132581648	132582592	945	*	3142438	3142451	53020	14
chr2	132651761	132654969	3209	*	3143037	3143075	53024	39
chr2	132858408	132859704	1297	*	3144658	3144668	53031	11
chr2	134706357	134706846	490	*	3158701	3158713	53074	13
chr2	134711808	134713905	2098	*	3158761	3158785	53074	25
chr2	135550908	135552392	1485	*	3165649	3165660	53103	12
chr2	136863841	136864841	1001	*	3176279	3176291	53135	13
chr2	137190433	137191916	1484	*	3178222	3178240	53148	19
chr2	137644222	137645541	1320	*	3180775	3180785	53171	11
chr2	141502141	141504010	1870	*	3201837	3201848	53410	12
chr2	142181205	142182003	799	*	3205594	3205608	53449	15
chr2	143881674	143882496	823	*	3215652	3215663	53554	12
chr2	143923805	143925206	1402	*	3215977	3215990	53556	14
chr2	144411333	144412660	1328	*	3219229	3219251	53579	23
chr2	144485568	144486539	972	*	3219815	3219830	53579	16
chr2	148019256	148019540	285	*	3239076	3239088	53805	13
chr2	148731472	148733779	2308	*	3243739	3243764	53852	26
chr2	148776002	148777139	1138	*	3244001	3244016	53855	16
chr2	148815797	148816602	806	*	3244291	3244302	53856	12
chr2	149100917	149102329	1413	*	3246739	3246753	53862	15
chr2	149207771	149209570	1800	*	3247454	3247467	53868	14
chr2	149798963	149800422	1460	*	3251200	3251211	53895	12
chr2	150064038	150066032	1995	*	3252649	3252662	53913	14
chr2	151489889	151491099	1211	*	3262544	3262557	53968	14
chr2	152026593	152028091	1499	*	3266412	3266431	53992	20
chr2	152491721	152492356	636	*	3270419	3270430	54007	12
chr2	154012449	154015546	3098	*	3279605	3279647	54093	43
chr2	154711500	154714419	2920	*	3283550	3283569	54129	20
chr2	155034363	155036154	1792	*	3285247	3285259	54146	13
chr2	157871650	157873837	2188	*	3301677	3301688	54332	12
chr2	158886195	158887374	1180	*	3309114	3309136	54357	23
chr2	158998095	158999877	1783	*	3310171	3310189	54359	19
chr2	159227616	159228834	1219	*	3312383	3312410	54362	28
chr2	159737656	159739038	1383	*	3316005	3316030	54394	26
chr2	160114224	160115219	996	*	3318599	3318622	54410	24
chr2	161425955	161426725	771	*	3327292	3327313	54466	22
chr2	163667007	163668872	1866	*	3339613	3339632	54613	20
chr2	164257546	164260079	2534	*	3343081	3343099	54649	19
chr2	165761080	165762616	1537	*	3351932	3351948	54737	17
chr2	166176606	166179327	2722	*	3354376	3354395	54765	20
chr2	166228478	166229072	595	*	3354675	3354685	54771	11
chr2	168243979	168244818	840	*	3366856	3366867	54881	12
chr2	168971764	168973740	1977	*	3371939	3371949	54904	11
chr2	169231818	169232759	942	*	3373658	3373669	54909	12
chr2	169721315	169721753	439	*	3377691	3377701	54933	11
chr2	169768857	169768969	113	*	3378122	3378134	54934	13
chr2	171522064	171522328	265	*	3392495	3392507	54997	13
chr2	173283104	173284622	1519	*	3408024	3408036	55034	13
chr2	173411957	173413099	1143	*	3409379	3409389	55036	11
chr2	173664617	173666374	1758	*	3411487	3411514	55041	28
chr2	173819329	173820055	727	*	3412735	3412748	55045	14
chr2	174170920	174172571	1652	*	3415741	3415769	55055	29
chr2	174282819	174284142	1324	*	3416673	3416691	55061	19
chr2	174396445	174396690	246	*	3418251	3418261	55064	11
chr2	174765810	174767193	1384	*	3421650	3421663	55070	14
chr2	182893832	182894804	973	*	3476100	3476119	55478	20
chr2	183000989	183001616	628	*	3476840	3476850	55481	11
chr2	183178669	183181591	2923	*	3478272	3478299	55487	28
chr2	184325227	184327371	2145	*	3484109	3484119	55587	11
chr2	191702128	191703859	1732	*	3527229	3527239	56079	11
chr2	191911745	191916126	4382	*	3528638	3528666	56083	29
chr2	195439493	195441065	1573	*	3547019	3547033	56378	15
chr2	197457246	197459362	2117	*	3562251	3562278	56454	28
chr2	200408935	200409566	632	*	3581931	3581945	56586	15
chr2	202090809	202091774	966	*	3597164	3597184	56632	21
chr2	202361184	202362046	863	*	3600381	3600406	56633	26
chr2	202554907	202556017	1111	*	3602631	3602641	56635	11
chr2	202765536	202766043	508	*	3604614	3604628	56641	15
chr2	205175808	205176988	1181	*	3623380	3623390	56719	11
chr2	205650781	205651631	851	*	3626717	3626730	56738	14
chr2	205732562	205733511	950	*	3627675	3627688	56738	14
chr2	205737976	205739521	1546	*	3627738	3627757	56738	20
chr2	205805862	205806927	1066	*	3628452	3628477	56738	26
chr2	205908716	205909650	935	*	3629454	3629471	56741	18
chr2	205938023	205939411	1389	*	3629760	3629779	56741	20
chr2	205956353	205957369	1017	*	3630002	3630013	56741	12
chr2	206324964	206325672	709	*	3634036	3634046	56748	11
chr2	207162337	207163072	736	*	3640081	3640092	56775	12
chr2	208142628	208143797	1170	*	3649414	3649428	56793	15
chr2	208160624	208161573	950	*	3649563	3649580	56795	18
chr2	215326752	215327488	737	*	3692507	3692518	57189	12
chr2	215955602	215956663	1062	*	3697453	3697463	57211	11
chr2	215999649	216001501	1853	*	3697863	3697885	57211	23
chr2	216015949	216018149	2201	*	3698092	3698110	57211	19
chr2	216887196	216887853	658	*	3706376	3706387	57221	12
chr2	217933153	217933960	808	*	3714307	3714320	57256	14
chr2	217980762	217981861	1100	*	3714861	3714872	57256	12
chr2	218644589	218645038	450	*	3722834	3722847	57261	14
chr2	218831448	218831972	525	*	3725055	3725072	57265	18
chr2	218881743	218882905	1163	*	3725693	3725710	57267	18
chr2	219449837	219451161	1325	*	3733479	3733498	57276	20
chr2	219463452	219464871	1420	*	3733652	3733680	57276	29
chr2	219534718	219535738	1021	*	3734897	3734911	57277	15
chr2	219546809	219548574	1766	*	3735181	3735207	57277	27
chr2	219782865	219784574	1710	*	3738125	3738144	57282	20
chr2	220748968	220749254	287	*	3744458	3744469	57317	12
chr2	223001325	223002063	739	*	3761843	3761855	57373	13
chr2	223918346	223919074	729	*	3768643	3768660	57403	18
chr2	225945318	225945803	486	*	3783394	3783404	57482	11
chr2	226663035	226664696	1662	*	3787468	3787478	57524	11
chr2	227460196	227461466	1271	*	3794430	3794450	57543	21
chr2	228130789	228133163	2375	*	3800196	3800220	57558	25
chr2	228320662	228321883	1222	*	3801499	3801521	57569	23
chr2	229128926	229129830	905	*	3806560	3806570	57600	11
chr2	230258361	230259923	1563	*	3816299	3816316	57632	18
chr2	230307746	230308903	1158	*	3816600	3816614	57636	15
chr2	230663598	230664559	962	*	3819452	3819463	57651	12
chr2	231001513	231002013	501	*	3823817	3823828	57652	12
chr2	231008300	231009829	1530	*	3823882	3823905	57653	24
chr2	231675672	231676653	982	*	3833232	3833254	57661	23
chr2	232249612	232251022	1411	*	3839405	3839417	57674	13
chr2	232282507	232283605	1099	*	3839742	3839758	57674	17
chr2	232289296	232290130	835	*	3839804	3839815	57674	12
chr2	232396125	232396583	459	*	3841499	3841509	57675	11
chr2	232835427	232836111	685	*	3847251	3847264	57684	14
chr2	232999284	232999919	636	*	3849491	3849501	57691	11
chr2	233033683	233034198	516	*	3849929	3849942	57691	14
chr2	233166018	233166493	476	*	3851841	3851851	57691	11
chr2	233170144	233171198	1055	*	3851904	3851934	57691	31
chr2	233333583	233334470	888	*	3854280	3854292	57691	13
chr2	233395255	233396497	1243	*	3855230	3855243	57691	14
chr2	233450650	233451059	410	*	3856070	3856084	57691	15
chr2	233477174	233478049	876	*	3856714	3856748	57691	35
chr2	234632050	234633049	1000	*	3868242	3868261	57715	20
chr2	234902456	234902991	536	*	3870713	3870723	57720	11
chr2	235187879	235188619	741	*	3874802	3874814	57722	13
chr2	235232034	235233415	1382	*	3875322	3875351	57722	30
chr2	235379568	235381030	1463	*	3877027	3877042	57723	16
chr2	235567934	235568850	917	*	3879611	3879631	57725	21
chr2	235591446	235592133	688	*	3879992	3880002	57725	11
chr2	235705270	235706242	973	*	3881758	3881769	57726	12
chr2	235739246	235739500	255	*	3882344	3882354	57726	11
chr2	235752468	235753007	540	*	3882614	3882627	57726	14
chr2	235813888	235814084	197	*	3883647	3883658	57726	12
chr2	235897331	235898117	787	*	3885028	3885042	57726	15
chr2	236114504	236115907	1404	*	3888725	3888754	57726	30
chr2	236124537	236124805	269	*	3888920	3888934	57726	15
chr2	236136957	236137475	519	*	3889159	3889171	57726	13
chr2	236336285	236336843	559	*	3891921	3891941	57733	21
chr2	236472344	236473822	1479	*	3893562	3893574	57738	13
chr2	236525246	236525898	653	*	3894067	3894078	57740	12
chr2	236642313	236642808	496	*	3895864	3895877	57740	14
chr2	236743143	236743913	771	*	3897082	3897095	57741	14
chr2	237231618	237232150	533	*	3902393	3902404	57746	12
chr2	237359966	237360301	336	*	3903690	3903704	57747	15
chr2	237432625	237433610	986	*	3904619	3904643	57747	25
chr2	237642855	237643691	837	*	3907801	3907825	57749	25
chr2	237870659	237871159	501	*	3910918	3910929	57751	12
chr2	238220649	238221850	1202	*	3915959	3915988	57756	30
chr2	238247306	238248109	804	*	3916474	3916487	57758	14
chr2	238573768	238574317	550	*	3921502	3921519	57762	18
chr2	238597114	238597788	675	*	3921836	3921848	57762	13
chr2	238804238	238804713	476	*	3924351	3924363	57766	13
chr2	238894939	238895621	683	*	3925708	3925727	57768	20
chr2	238913879	238914216	338	*	3926033	3926045	57768	13
chr2	238937815	238939050	1236	*	3926429	3926462	57768	34
chr2	239051830	239052240	411	*	3928292	3928302	57770	11
chr2	239168344	239169006	663	*	3931315	3931341	57770	27
chr2	239198188	239198948	761	*	3931919	3931935	57771	17
chr2	239544828	239545636	809	*	3938480	3938496	57773	17
chr2	239779172	239779922	751	*	3942228	3942243	57779	16
chr2	239987700	239988583	884	*	3945530	3945547	57782	18
chr2	240144280	240144786	507	*	3947611	3947632	57785	22
chr2	240230943	240231386	444	*	3948984	3948995	57786	12
chr2	240296987	240297997	1011	*	3949833	3949852	57790	20
chr2	240585027	240585578	552	*	3954748	3954758	57795	11
chr2	240596268	240597083	816	*	3955076	3955101	57795	26
chr2	240717006	240717468	463	*	3956713	3956726	57802	14
chr2	240788182	240788462	281	*	3958069	3958079	57803	11
chr2	241014620	241015018	399	*	3961772	3961784	57811	13
chr2	241612219	241612798	580	*	3971382	3971393	57822	12
chr2	241654592	241655287	696	*	3972185	3972205	57823	21
chr2	241695187	241695734	548	*	3973197	3973209	57824	13
chr2	241777970	241778409	440	*	3975004	3975016	57828	13
chr2	241946922	241947189	268	*	3977940	3977960	57837	21
chr3	1814480	1815705	1226	*	3992199	3992212	62550	14
chr3	3586869	3587912	1044	*	4005015	4005026	62598	12
chr3	4222331	4224326	1996	*	4009042	4009057	62633	16
chr3	4533637	4534343	707	*	4011620	4011631	62640	12
chr3	4989142	4989559	418	*	4016373	4016383	62647	11
chr3	5254134	5255038	905	*	4019420	4019433	62649	14
chr3	5897514	5898733	1220	*	4023662	4023673	62667	12
chr3	6248749	6249600	852	*	4026010	4026020	62679	11
chr3	6385948	6387629	1682	*	4026887	4026900	62687	14
chr3	8622915	8623568	654	*	4041342	4041359	62765	18
chr3	8988757	8990581	1825	*	4045138	4045160	62772	23
chr3	9472067	9473465	1399	*	4049716	4049727	62776	12
chr3	9794165	9794359	195	*	4053999	4054010	62776	12
chr3	9905284	9905814	531	*	4055649	4055663	62777	15
chr3	10109881	10110330	450	*	4058427	4058443	62780	17
chr3	10321516	10322197	682	*	4061547	4061558	62781	12
chr3	10852497	10853413	917	*	4067330	4067350	62789	21
chr3	11225386	11225788	403	*	4071628	4071638	62791	11
chr3	11517209	11518131	923	*	4074577	4074590	62793	14
chr3	11657621	11658974	1354	*	4076704	4076721	62793	18
chr3	11675885	11676818	934	*	4076934	4076948	62793	15
chr3	11757388	11758834	1447	*	4078047	4078077	62794	31
chr3	11819249	11821745	2497	*	4078717	4078741	62794	25
chr3	12471130	12471788	659	*	4084434	4084452	62815	19
chr3	12816916	12817858	943	*	4088943	4088983	62819	41
chr3	12886300	12887116	817	*	4089953	4089973	62819	21
chr3	12916434	12916985	552	*	4090528	4090538	62819	11
chr3	13259827	13260545	719	*	4096296	4096306	62821	11
chr3	13413612	13414478	867	*	4098697	4098711	62821	15
chr3	13638804	13639377	574	*	4102028	4102052	62823	25
chr3	13665516	13666066	551	*	4102509	4102524	62823	16
chr3	14275546	14277013	1468	*	4108800	4108819	62838	20
chr3	14433471	14434249	779	*	4111030	4111041	62838	12
chr3	14493446	14493934	489	*	4111915	4111935	62838	21
chr3	15276128	15277303	1176	*	4120516	4120534	62850	19
chr3	16118344	16120718	2375	*	4127469	4127502	62880	34
chr3	16773106	16773871	766	*	4132756	4132773	62898	18
chr3	17938768	17940025	1258	*	4140507	4140531	62947	25
chr3	18368822	18371710	2889	*	4142975	4143006	62969	32
chr3	18506162	18506935	774	*	4143827	4143838	62981	12
chr3	19577504	19579054	1551	*	4149823	4149833	63045	11
chr3	21225708	21227112	1405	*	4160082	4160113	63139	32
chr3	25032493	25034457	1965	*	4185260	4185277	63285	18
chr3	25526665	25529063	2399	*	4188692	4188707	63297	16
chr3	25576718	25577610	893	*	4189155	4189172	63297	18
chr3	25655978	25658303	2326	*	4189721	4189736	63305	16
chr3	27485189	27485909	721	*	4200752	4200769	63401	18
chr3	27569615	27570207	593	*	4201652	4201664	63401	13
chr3	28846657	28847836	1180	*	4209781	4209791	63467	11
chr3	29531142	29532009	868	*	4213810	4213821	63494	12
chr3	31196751	31198107	1357	*	4223654	4223668	63573	15
chr3	31840080	31841158	1079	*	4228164	4228185	63595	22
chr3	32390738	32391137	400	*	4233344	4233358	63605	15
chr3	32825691	32826416	726	*	4238478	4238490	63611	13
chr3	33024783	33025451	669	*	4240723	4240741	63612	19
chr3	33170075	33170796	722	*	4242302	4242316	63612	15
chr3	37558413	37559353	941	*	4269792	4269804	63856	13
chr3	38371464	38372217	754	*	4277460	4277481	63876	22
chr3	38551133	38551391	259	*	4279263	4279276	63880	14
chr3	38563822	38564603	782	*	4279407	4279421	63880	15
chr3	41197554	41198338	785	*	4298788	4298798	63994	11
chr3	42207631	42208383	753	*	4307085	4307101	64015	17
chr3	42648611	42650046	1436	*	4310982	4310993	64023	12
chr3	44414609	44415020	412	*	4325794	4325804	64082	11
chr3	44467114	44468724	1611	*	4326386	4326396	64082	11
chr3	44887234	44888065	832	*	4330407	4330423	64094	17
chr3	45602621	45603230	610	*	4337176	4337192	64102	17
chr3	45907360	45907886	527	*	4340258	4340272	64106	15
chr3	46714350	46714618	269	*	4347611	4347622	64125	12
chr3	46715920	46718487	2568	*	4347641	4347668	64125	28
chr3	46869527	46869891	365	*	4349066	4349078	64132	13
chr3	47542343	47543222	880	*	4357254	4357276	64140	23
chr3	47813581	47814819	1239	*	4360643	4360657	64143	15
chr3	47841057	47841533	477	*	4361046	4361057	64143	12
chr3	47856161	47856722	562	*	4361348	4361359	64143	12
chr3	47863164	47863827	664	*	4361451	4361463	64143	13
chr3	48062648	48063779	1132	*	4363519	4363531	64148	13
chr3	48507804	48508731	928	*	4369330	4369345	64155	16
chr3	48565635	48566559	925	*	4370204	4370214	64155	11
chr3	48679559	48680190	632	*	4372386	4372405	64156	20
chr3	48703124	48704336	1213	*	4372735	4372751	64157	17
chr3	48993162	48994536	1375	*	4376619	4376630	64162	12
chr3	49123193	49124264	1072	*	4379035	4379067	64163	33
chr3	49183131	49184355	1225	*	4379939	4379950	64163	12
chr3	49266154	49266744	591	*	4381044	4381056	64163	13
chr3	49407957	49409351	1395	*	4383090	4383106	64166	17
chr3	49687268	49687891	624	*	4386711	4386731	64171	21
chr3	49706860	49707801	942	*	4387058	4387071	64171	14
chr3	49896028	49896760	733	*	4389781	4389793	64173	13
chr3	49902835	49903331	497	*	4389881	4389907	64173	27
chr3	49950156	49951633	1478	*	4390689	4390701	64175	13
chr3	50202437	50202979	543	*	4393954	4393968	64180	15
chr3	50387955	50388408	454	*	4397410	4397433	64182	24
chr3	51392440	51394476	2037	*	4405838	4405916	64218	79
chr3	51558898	51559833	936	*	4408012	4408023	64218	12
chr3	51894323	51895298	976	*	4410987	4411008	64232	22
chr3	52030642	52031292	651	*	4413047	4413057	64236	11
chr3	52032721	52033400	680	*	4413087	4413097	64236	11
chr3	52122030	52122787	758	*	4414320	4414335	64236	16
chr3	52142616	52143872	1257	*	4414602	4414617	64236	16
chr3	52471315	52471836	522	*	4419668	4419681	64237	14
chr3	52479358	52480691	1334	*	4419822	4419844	64237	23
chr3	52487819	52488063	245	*	4420020	4420034	64237	15
chr3	52494584	52495069	486	*	4420211	4420224	64237	14
chr3	52787824	52788209	386	*	4423922	4423932	64239	11
chr3	52859843	52861189	1347	*	4425046	4425066	64239	21
chr3	52870352	52871409	1058	*	4425178	4425205	64239	28
chr3	53743656	53744789	1134	*	4434371	4434384	64249	14
chr3	53807041	53807508	468	*	4435251	4435261	64249	11
chr3	53956485	53957828	1344	*	4436837	4436848	64253	12
chr3	54342650	54343202	553	*	4440351	4440361	64257	11
chr3	55236778	55238263	1486	*	4447426	4447444	64277	19
chr3	56284303	56286282	1980	*	4455261	4455278	64305	18
chr3	56492229	56493518	1290	*	4456657	4456669	64308	13
chr3	59078870	59081233	2364	*	4481726	4481737	64372	12
chr3	60000359	60001753	1395	*	4488044	4488055	64393	12
chr3	61593913	61595020	1108	*	4498948	4498966	64454	19
chr3	62036804	62037961	1158	*	4502910	4502922	64460	13
chr3	62070545	62071288	744	*	4503194	4503206	64460	13
chr3	62587645	62588182	538	*	4507925	4507936	64467	12
chr3	62667420	62668901	1482	*	4508460	4508472	64469	13
chr3	64539494	64540531	1038	*	4521091	4521104	64539	14
chr3	64945118	64945844	727	*	4524149	4524159	64545	11
chr3	64960652	64960958	307	*	4524238	4524248	64546	11
chr3	65785046	65786116	1071	*	4530196	4530209	64569	14
chr3	67302572	67304548	1977	*	4543233	4543243	64597	11
chr3	69174820	69176601	1782	*	4555363	4555380	64676	18
chr3	69287815	69288673	859	*	4556516	4556530	64677	15
chr3	69306508	69306872	365	*	4556684	4556694	64677	11
chr3	69926618	69927501	884	*	4561112	4561126	64700	15
chr3	70263659	70265527	1869	*	4563427	4563439	64708	13
chr3	71536654	71537495	842	*	4573965	4573981	64735	17
chr3	72180866	72181917	1052	*	4580009	4580019	64745	11
chr3	72322944	72324331	1388	*	4581362	4581377	64746	16
chr3	72368485	72369195	711	*	4581870	4581883	64746	14
chr3	72426998	72428220	1223	*	4582384	4582398	64746	15
chr3	72443212	72444101	890	*	4582505	4582515	64746	11
chr3	72548902	72549560	659	*	4583534	4583546	64747	13
chr3	72736197	72738027	1831	*	4585546	4585562	64748	17
chr3	73010494	73011530	1037	*	4588298	4588320	64751	23
chr3	73345107	73346330	1224	*	4591412	4591436	64758	25
chr3	73499329	73500166	838	*	4592969	4592980	64758	12
chr3	73808381	73809445	1065	*	4595312	4595326	64763	15
chr3	75429527	75430501	975	*	4605800	4605813	64840	14
chr3	75442577	75443702	1126	*	4606025	4606036	64840	12
chr3	75594816	75595306	491	*	4607406	4607420	64854	15
chr3	78614111	78614797	687	*	4627715	4627729	64977	15
chr3	78882274	78883385	1112	*	4629558	4629572	64983	15
chr3	79497008	79498095	1088	*	4633442	4633452	65012	11
chr3	84298174	84300333	2160	*	4660774	4660796	65320	23
chr3	84904115	84905632	1518	*	4663875	4663902	65364	28
chr3	86966087	86967741	1655	*	4675667	4675678	65480	12
chr3	93938247	93938800	554	*	4708411	4708424	66127	14
chr3	100429829	100431460	1632	*	4745145	4745155	66615	11
chr3	100609779	100611031	1253	*	4746364	4746380	66622	17
chr3	101683958	101684971	1014	*	4753853	4753864	66668	12
chr3	101734427	101735849	1423	*	4754546	4754561	66669	16
chr3	101813343	101814477	1135	*	4755242	4755255	66671	14
chr3	103369711	103370763	1053	*	4763766	4763781	66791	16
chr3	103423017	103425345	2329	*	4764122	4764137	66793	16
chr3	104023659	104025306	1648	*	4767190	4767202	66837	13
chr3	104126918	104128953	2036	*	4767706	4767718	66845	13
chr3	104311084	104316937	5854	*	4768564	4768581	66857	18
chr3	105504328	105505620	1293	*	4775010	4775021	66936	12
chr3	108749170	108749531	362	*	4795361	4795371	67095	11
chr3	110197725	110199258	1534	*	4805299	4805309	67155	11
chr3	112228269	112231891	3623	*	4816748	4816763	67297	16
chr3	112640531	112641243	713	*	4819640	4819650	67313	11
chr3	113014013	113015021	1009	*	4821953	4821971	67328	19
chr3	114144598	114145564	967	*	4831213	4831224	67368	12
chr3	114351193	114351852	660	*	4832650	4832704	67375	55
chr3	116390188	116391257	1070	*	4844315	4844325	67487	11
chr3	117797688	117799601	1914	*	4852193	4852205	67562	13
chr3	119814302	119815191	890	*	4865263	4865276	67659	14
chr3	120780665	120781444	780	*	4872494	4872510	67702	17
chr3	121189653	121190361	709	*	4874616	4874628	67730	13
chr3	122452148	122452789	642	*	4883486	4883497	67789	12
chr3	122610195	122610961	767	*	4884866	4884877	67791	12
chr3	122923263	122924351	1089	*	4887461	4887474	67800	14
chr3	122956851	122957862	1012	*	4887846	4887861	67800	16
chr3	122988132	122989883	1752	*	4888184	4888204	67800	21
chr3	122994419	122996814	2396	*	4888261	4888294	67800	34
chr3	123013611	123014321	711	*	4888467	4888477	67800	11
chr3	123082419	123083207	789	*	4889244	4889255	67800	12
chr3	123113543	123115216	1674	*	4889615	4889643	67800	29
chr3	123475971	123476634	664	*	4893584	4893594	67805	11
chr3	123679499	123680803	1305	*	4895466	4895477	67810	12
chr3	124658348	124660034	1687	*	4902363	4902374	67841	12
chr3	124673909	124675247	1339	*	4902493	4902515	67841	23
chr3	124797183	124798211	1029	*	4903857	4903872	67844	16
chr3	124808068	124808620	553	*	4904010	4904020	67844	11
chr3	125148522	125149255	734	*	4907344	4907365	67849	22
chr3	125187221	125187476	256	*	4907820	4907834	67851	15
chr3	125701453	125701989	537	*	4912352	4912363	67861	12
chr3	125712065	125712552	488	*	4912543	4912553	67861	11
chr3	125713046	125714466	1421	*	4912559	4912580	67861	22
chr3	125722747	125723604	858	*	4912767	4912782	67861	16
chr3	126025810	126026568	759	*	4916327	4916341	67865	15
chr3	126062256	126063104	849	*	4916695	4916705	67866	11
chr3	126080590	126082452	1863	*	4916867	4916888	67866	22
chr3	126125358	126126954	1597	*	4917439	4917462	67866	24
chr3	126338510	126339280	771	*	4919677	4919694	67877	18
chr3	126444121	126444424	304	*	4921232	4921245	67880	14
chr3	126487927	126488500	574	*	4921960	4921975	67880	16
chr3	126509743	126510165	423	*	4922351	4922362	67880	12
chr3	126528674	126529463	790	*	4922611	4922625	67881	15
chr3	127027584	127028251	668	*	4928069	4928088	67891	20
chr3	127265822	127266453	632	*	4930852	4930869	67895	18
chr3	127372640	127373510	871	*	4931857	4931879	67898	23
chr3	127722185	127723275	1091	*	4936486	4936507	67905	22
chr3	128040326	128042284	1959	*	4939835	4939845	67909	11
chr3	128403691	128404629	939	*	4943727	4943750	67915	24
chr3	128408805	128409920	1116	*	4943818	4943843	67915	26
chr3	128461735	128462262	528	*	4944710	4944724	67915	15
chr3	128595352	128596067	716	*	4946886	4946899	67918	14
chr3	128679842	128680412	571	*	4948207	4948221	67918	15
chr3	128812886	128813651	766	*	4949878	4949889	67920	12
chr3	128880399	128880629	231	*	4950883	4950893	67920	11
chr3	128994639	128994865	227	*	4952410	4952420	67922	11
chr3	129533172	129534273	1102	*	4959997	4960022	67933	26
chr3	129580820	129581446	627	*	4960880	4960896	67933	17
chr3	129918261	129919188	928	*	4964253	4964269	67946	17
chr3	129920734	129921372	639	*	4964285	4964302	67946	18
chr3	130345418	130345996	579	*	4968831	4968844	67955	14
chr3	131963382	131964787	1406	*	4978575	4978588	68032	14
chr3	131980790	131982565	1776	*	4978660	4978676	68034	17
chr3	133472301	133473007	707	*	4988395	4988423	68105	29
chr3	134312036	134313797	1762	*	4995967	4995992	68123	26
chr3	134593590	134595435	1846	*	4998583	4998602	68133	20
chr3	134644015	134645028	1014	*	4999040	4999058	68134	19
chr3	134963494	134964918	1425	*	5001617	5001632	68145	16
chr3	136277049	136277739	691	*	5010637	5010647	68189	11
chr3	136301543	136303077	1535	*	5010815	5010825	68189	11
chr3	136830343	136830656	314	*	5015598	5015610	68204	13
chr3	136988505	136990310	1806	*	5016894	5016907	68213	14
chr3	136995305	136997430	2126	*	5016952	5016971	68213	20
chr3	138194617	138195682	1066	*	5025357	5025371	68276	15
chr3	138338191	138339376	1186	*	5026538	5026550	68280	13
chr3	138372861	138374340	1480	*	5026947	5026972	68280	26
chr3	138438878	138439604	727	*	5027761	5027782	68280	22
chr3	138461513	138462819	1307	*	5028016	5028031	68280	16
chr3	138947349	138947617	269	*	5033079	5033097	68296	19
chr3	139136623	139138386	1764	*	5034610	5034626	68308	17
chr3	139939599	139943993	4395	*	5040251	5040276	68342	26
chr3	139993376	139995888	2513	*	5040537	5040555	68344	19
chr3	140028921	140031391	2471	*	5040789	5040806	68344	18
chr3	140075374	140079518	4145	*	5041080	5041111	68345	32
chr3	140438923	140440207	1285	*	5043175	5043188	68357	14
chr3	140841629	140843876	2248	*	5045622	5045644	68378	23
chr3	141428507	141428798	292	*	5050555	5050566	68394	12
chr3	143003397	143004628	1232	*	5064439	5064449	68446	11
chr3	147422055	147422583	529	*	5090246	5090263	68737	18
chr3	149019835	149020921	1087	*	5099086	5099096	68839	11
chr3	150773458	150774380	923	*	5112677	5112697	68901	21
chr3	151429007	151431907	2901	*	5117667	5117696	68927	30
chr3	151895555	151897245	1691	*	5120465	5120483	68941	19
chr3	153752454	153754248	1795	*	5132737	5132753	69041	17
chr3	157066553	157067308	756	*	5154747	5154759	69211	13
chr3	157527064	157528715	1652	*	5158044	5158055	69231	12
chr3	157606016	157606825	810	*	5158557	5158567	69238	11
chr3	159151133	159152234	1102	*	5168605	5168623	69326	19
chr3	169768749	169769130	382	*	5228962	5228976	70077	15
chr3	170270332	170271040	709	*	5233896	5233908	70085	13
chr3	171091123	171091721	599	*	5240730	5240742	70107	13
chr3	171454800	171456265	1466	*	5243230	5243240	70117	11
chr3	171800820	171801876	1057	*	5246124	5246136	70129	13
chr3	171833216	171834969	1754	*	5246481	5246495	70129	15
chr3	172009451	172010418	968	*	5247958	5247970	70134	13
chr3	172055380	172056899	1520	*	5248362	5248385	70135	24
chr3	172129692	172131388	1697	*	5248996	5249027	70136	32
chr3	172155885	172156911	1027	*	5249248	5249261	70136	14
chr3	172314853	172315301	449	*	5250511	5250522	70140	12
chr3	172337713	172339032	1320	*	5250767	5250790	70140	24
chr3	172450332	172450632	301	*	5251760	5251770	70143	11
chr3	172463059	172465217	2159	*	5251852	5251863	70143	12
chr3	172639611	172640708	1098	*	5253406	5253420	70144	15
chr3	174241848	174243775	1928	*	5263281	5263310	70224	30
chr3	176813776	176814809	1034	*	5278062	5278088	70379	27
chr3	177172131	177173378	1248	*	5280933	5280950	70386	18
chr3	177376865	177377539	675	*	5283653	5283667	70388	15
chr3	177518435	177520256	1822	*	5284950	5284975	70389	26
chr3	179264474	179265677	1204	*	5296021	5296031	70480	11
chr3	179922096	179923247	1152	*	5302262	5302285	70492	24
chr3	180870112	180870743	632	*	5307888	5307916	70557	29
chr3	183045141	183046728	1588	*	5324262	5324278	70641	17
chr3	183512062	183513916	1855	*	5329435	5329454	70649	20
chr3	183714485	183715481	997	*	5331926	5331936	70654	11
chr3	183789204	183790358	1155	*	5332903	5332913	70654	11
chr3	183797956	183798737	782	*	5333021	5333044	70654	24
chr3	183819081	183819373	293	*	5333399	5333409	70654	11
chr3	183886464	183886928	465	*	5334354	5334367	70654	14
chr3	183920528	183920799	272	*	5334884	5334897	70655	14
chr3	184184701	184184983	283	*	5338665	5338677	70661	13
chr3	184187910	184188465	556	*	5338795	5338815	70661	21
chr3	184236074	184239001	2928	*	5339466	5339513	70663	48
chr3	184342217	184343440	1224	*	5341263	5341285	70664	23
chr3	184630105	184630878	774	*	5345440	5345465	70666	26
chr3	185418441	185419431	991	*	5353413	5353437	70682	25
chr3	186356002	186358838	2837	*	5364063	5364088	70701	26
chr3	186427376	186429011	1636	*	5364794	5364810	70702	17
chr3	186812102	186812613	512	*	5369045	5369068	70708	24
chr3	186984169	186984939	771	*	5371097	5371107	70712	11
chr3	187064694	187066354	1661	*	5371936	5371948	70712	13
chr3	188778611	188780167	1557	*	5385693	5385704	70755	12
chr3	188978891	188979883	993	*	5387350	5387363	70759	14
chr3	189260872	189261792	921	*	5389406	5389418	70768	13
chr3	189646328	189647958	1631	*	5391769	5391789	70786	21
chr3	190773963	190776086	2124	*	5399974	5399992	70819	19
chr3	190939161	190940374	1214	*	5401205	5401215	70827	11
chr3	191232058	191232669	612	*	5402979	5402989	70839	11
chr3	192082218	192083468	1251	*	5408484	5408496	70887	13
chr3	192904363	192905434	1072	*	5414522	5414543	70905	22
chr3	194322741	194323241	501	*	5428266	5428282	70932	17
chr3	194350081	194350666	586	*	5428872	5428886	70932	15
chr3	194577775	194579015	1241	*	5431828	5431843	70934	16
chr3	194600950	194603355	2406	*	5432307	5432356	70934	50
chr3	194947726	194949550	1825	*	5437100	5437120	70937	21
chr3	195064669	195065304	636	*	5438869	5438883	70937	15
chr3	195139205	195139522	318	*	5440221	5440231	70938	11
chr3	195211250	195212137	888	*	5441334	5441349	70940	16
chr3	195254990	195255975	986	*	5441969	5441993	70940	25
chr3	195569079	195569902	824	*	5445188	5445199	70951	12
chr3	195812329	195812610	282	*	5449250	5449265	70962	16
chr3	195861068	195862017	950	*	5450285	5450302	70963	18
chr3	196080073	196080538	466	*	5453883	5453900	70971	18
chr3	196140000	196140789	790	*	5454966	5454985	70972	20
chr3	196183366	196184084	719	*	5455792	5455812	70972	21
chr3	196274247	196274922	676	*	5457411	5457425	70973	15
chr3	196335729	196336039	311	*	5458334	5458345	70976	12
chr3	196563446	196564244	799	*	5461526	5461540	70978	15
chr3	196591740	196592232	493	*	5461920	5461934	70978	15
chr3	196636372	196636998	627	*	5462677	5462694	70978	18
chr3	196657685	196658351	667	*	5463109	5463121	70978	13
chr3	196835868	196836276	409	*	5465645	5465655	70980	11
chr3	196885974	196886915	942	*	5466320	5466330	70982	11
chr3	196995588	196996274	687	*	5467904	5467916	70985	13
chr3	196999038	196999757	720	*	5467970	5467990	70985	21
chr3	197008621	197009139	519	*	5468147	5468164	70986	18
chr3	197165575	197166892	1318	*	5469750	5469771	70991	22
chr3	197438271	197439360	1090	*	5472789	5472803	70997	15
chr3	197473254	197473883	630	*	5473300	5473311	70997	12
chr3	197519386	197519848	463	*	5474038	5474051	70998	14
chr3	197582559	197583713	1155	*	5474904	5474927	70998	24
chr3	197835717	197836967	1251	*	5478735	5478748	71003	14
chr4	617768	618632	865	*	5489149	5489165	71055	17
chr4	620859	621288	430	*	5489210	5489229	71055	20
chr4	654366	655320	955	*	5489975	5490016	71055	42
chr4	666677	667016	340	*	5490242	5490252	71056	11
chr4	694908	695612	705	*	5490763	5490780	71057	18
chr4	702729	703311	583	*	5490967	5490979	71057	13
chr4	723885	724621	737	*	5491417	5491442	71060	26
chr4	1044433	1045082	650	*	5498193	5498206	71077	14
chr4	1226509	1227189	681	*	5501231	5501259	71084	29
chr4	1236024	1236417	394	*	5501571	5501583	71084	13
chr4	1241856	1242489	634	*	5501713	5501731	71084	19
chr4	1245005	1245374	370	*	5501795	5501812	71084	18
chr4	1308056	1308692	637	*	5502981	5503012	71085	32
chr4	1333393	1334722	1330	*	5503630	5503649	71085	20
chr4	1349436	1349773	338	*	5504043	5504064	71085	22
chr4	1359079	1359865	787	*	5504298	5504330	71085	33
chr4	1502190	1502357	168	*	5506931	5506943	71092	13
chr4	1560191	1560536	346	*	5508197	5508221	71095	25
chr4	1608672	1609142	471	*	5509111	5509129	71102	19
chr4	1644868	1645482	615	*	5509861	5509880	71105	20
chr4	1660757	1661520	764	*	5510270	5510296	71105	27
chr4	1880157	1881411	1255	*	5514383	5514395	71117	13
chr4	1932660	1933250	591	*	5515094	5515113	71118	20
chr4	2091862	2092954	1093	*	5517685	5517705	71126	21
chr4	2247771	2248515	745	*	5519251	5519269	71129	19
chr4	2251118	2252924	1807	*	5519326	5519357	71129	32
chr4	2363307	2363984	678	*	5521315	5521328	71132	14
chr4	2424239	2424822	584	*	5522499	5522509	71133	11
chr4	2603597	2604610	1014	*	5525488	5525507	71135	20
chr4	2627067	2628043	977	*	5525850	5525864	71135	15
chr4	2745281	2745645	365	*	5527626	5527636	71136	11
chr4	2894615	2896044	1430	*	5529917	5529952	71139	36
chr4	2947337	2948109	773	*	5530934	5530951	71140	18
chr4	3038381	3039317	937	*	5532409	5532429	71140	21
chr4	3079781	3080390	610	*	5533051	5533062	71141	12
chr4	3363917	3364480	564	*	5537514	5537532	71145	19
chr4	3366673	3367667	995	*	5537580	5537590	71145	11
chr4	3626638	3627254	617	*	5542379	5542393	71155	15
chr4	3637574	3638009	436	*	5542596	5542609	71155	14
chr4	3712313	3712911	599	*	5544154	5544166	71156	13
chr4	3729599	3730125	527	*	5544501	5544511	71156	11
chr4	3809515	3810358	844	*	5546207	5546230	71159	24
chr4	3951318	3951789	472	*	5548738	5548748	71160	11
chr4	4128498	4129360	863	*	5550971	5550982	71163	12
chr4	4164778	4165277	500	*	5551590	5551603	71165	14
chr4	4356578	4356954	377	*	5554411	5554422	71166	12
chr4	4362660	4364008	1349	*	5554524	5554550	71166	27
chr4	4394645	4395120	476	*	5554970	5554980	71167	11
chr4	4473209	4474497	1289	*	5556065	5556094	71168	30
chr4	4612509	4613382	874	*	5557419	5557435	71168	17
chr4	4890825	4892000	1176	*	5561171	5561186	71173	16
chr4	5192098	5192826	729	*	5563941	5563954	71181	14
chr4	5584201	5585034	834	*	5567539	5567558	71192	20
chr4	6137923	6139505	1583	*	5575100	5575122	71193	23
chr4	6153904	6154692	789	*	5575322	5575336	71193	15
chr4	6252294	6252745	452	*	5576656	5576667	71193	12
chr4	6307256	6307953	698	*	5577747	5577763	71193	17
chr4	6922257	6922620	364	*	5587064	5587076	71203	13
chr4	6999925	7000405	481	*	5588467	5588484	71204	18
chr4	7010537	7011635	1099	*	5588654	5588677	71204	24
chr4	7125060	7125419	360	*	5590935	5590946	71204	12
chr4	7325365	7325973	609	*	5594660	5594675	71205	16
chr4	7511598	7512025	428	*	5597998	5598009	71208	12
chr4	7515520	7515983	464	*	5598070	5598080	71208	11
chr4	7535302	7535900	599	*	5598495	5598511	71208	17
chr4	7698625	7699392	768	*	5601078	5601097	71209	20
chr4	7740882	7741266	385	*	5601966	5601978	71210	13
chr4	7924444	7925091	648	*	5605013	5605023	71210	11
chr4	8021934	8022582	649	*	5606642	5606662	71211	21
chr4	8236791	8237174	384	*	5611106	5611118	71212	13
chr4	8255510	8256722	1213	*	5611566	5611590	71212	25
chr4	8285359	8285762	404	*	5612253	5612263	71212	11
chr4	8346879	8347439	561	*	5613237	5613252	71212	16
chr4	8383103	8383668	566	*	5613970	5613984	71213	15
chr4	8388220	8388736	517	*	5614142	5614164	71213	23
chr4	8457655	8459183	1529	*	5615482	5615504	71213	23
chr4	8761358	8761800	443	*	5620760	5620774	71218	15
chr4	8878635	8878959	325	*	5622919	5622930	71221	12
chr4	8947928	8948717	790	*	5624261	5624272	71222	12
chr4	9499264	9500201	938	*	5628504	5628522	71242	19
chr4	9603847	9604379	533	*	5629815	5629828	71246	14
chr4	10020437	10021577	1141	*	5634080	5634103	71253	24
chr4	11372682	11373129	448	*	5644980	5645001	71280	22
chr4	13944352	13945733	1382	*	5661643	5661660	71411	18
chr4	14446832	14447926	1095	*	5664575	5664590	71441	16
chr4	15888155	15889082	928	*	5674165	5674184	71501	20
chr4	17583357	17583826	470	*	5688065	5688076	71535	12
chr4	17620337	17620628	292	*	5688601	5688611	71535	11
chr4	17738806	17739775	970	*	5689748	5689761	71536	14
chr4	20003379	20004447	1069	*	5702681	5702693	71682	13
chr4	24057597	24058490	894	*	5728363	5728376	71842	14
chr4	25273543	25274323	781	*	5739285	5739302	71865	18
chr4	25378280	25378928	649	*	5740315	5740326	71867	12
chr4	25586548	25587716	1169	*	5742480	5742505	71868	26
chr4	26272851	26274249	1399	*	5749879	5749899	71883	21
chr4	26359144	26359811	668	*	5750902	5750917	71884	16
chr4	32490212	32492622	2411	*	5787109	5787122	72216	14
chr4	32797427	32798992	1566	*	5788736	5788754	72235	19
chr4	33466548	33469050	2503	*	5792144	5792173	72280	30
chr4	36978214	36979275	1062	*	5810744	5810755	72536	12
chr4	37851245	37854647	3403	*	5817363	5817389	72565	27
chr4	37922503	37924149	1647	*	5818081	5818094	72568	14
chr4	38055497	38056166	670	*	5819529	5819544	72571	16
chr4	38869610	38871384	1775	*	5826817	5826828	72589	12
chr4	39920121	39921253	1133	*	5837880	5837890	72608	11
chr4	40394443	40395156	714	*	5843486	5843498	72612	13
chr4	40836530	40837626	1097	*	5848687	5848702	72619	16
chr4	41632483	41633261	779	*	5856027	5856043	72630	17
chr4	44660350	44663051	2702	*	5875847	5875858	72799	12
chr4	47294152	47294608	457	*	5889766	5889784	72987	19
chr4	47378570	47379274	705	*	5890238	5890249	72996	12
chr4	49271423	49271952	530	*	5904699	5904716	73064	18
chr4	56504856	56505157	302	*	5945143	5945157	73614	15
chr4	56945306	56946171	866	*	5949835	5949853	73620	19
chr4	65402307	65406461	4155	*	5995015	5995038	74262	24
chr4	65655618	65662414	6797	*	5996362	5996391	74281	30
chr4	66899877	66901007	1131	*	6002895	6002908	74377	14
chr4	79863367	79866270	2904	*	6084327	6084340	75135	14
chr4	81722044	81723708	1665	*	6095301	6095319	75250	19
chr4	82401302	82401938	637	*	6099829	6099840	75277	12
chr4	83245995	83247291	1297	*	6108203	6108213	75299	11
chr4	84022767	84025090	2324	*	6113990	6114003	75320	14
chr4	85495541	85496272	732	*	6123393	6123405	75398	13
chr4	85796722	85797867	1146	*	6125098	6125120	75414	23
chr4	86903919	86904284	366	*	6132130	6132156	75466	27
chr4	88245100	88245483	384	*	6143036	6143046	75509	11
chr4	88969957	88971799	1843	*	6148790	6148810	75531	21
chr4	89487164	89487931	768	*	6152044	6152067	75551	24
chr4	92210758	92213188	2431	*	6166488	6166507	75772	20
chr4	94337503	94338845	1343	*	6178390	6178405	75923	16
chr4	95193251	95193803	553	*	6184444	6184460	75946	17
chr4	95268035	95268234	200	*	6185009	6185026	75953	18
chr4	97901784	97904078	2295	*	6198531	6198558	76158	28
chr4	98866921	98867278	358	*	6205145	6205159	76216	15
chr4	99207029	99209341	2313	*	6207954	6207973	76226	20
chr4	100095272	100096196	925	*	6213602	6213613	76292	12
chr4	101073423	101074527	1105	*	6218740	6218751	76346	12
chr4	102523541	102524975	1435	*	6227170	6227181	76439	12
chr4	102629517	102631064	1548	*	6227900	6227920	76442	21
chr4	108077753	108078887	1135	*	6258696	6258706	76840	11
chr4	109263657	109264634	978	*	6267364	6267377	76872	14
chr4	112135725	112136576	852	*	6287172	6287183	77028	12
chr4	112342942	112344307	1366	*	6288862	6288881	77034	20
chr4	112910108	112911082	975	*	6294385	6294397	77053	13
chr4	115995268	115997840	2573	*	6310999	6311009	77296	11
chr4	117835307	117835851	545	*	6320294	6320311	77455	18
chr4	119330422	119333096	2675	*	6330694	6330712	77526	19
chr4	120636623	120638563	1941	*	6338192	6338202	77613	11
chr4	121765683	121766326	644	*	6345220	6345230	77666	11
chr4	122869316	122870807	1492	*	6352552	6352563	77721	12
chr4	123681957	123682863	907	*	6358578	6358593	77752	16
chr4	126956076	126956689	614	*	6376390	6376414	77983	25
chr4	127472705	127473141	437	*	6379040	6379054	78020	15
chr4	131498924	131500358	1435	*	6404883	6404904	78246	22
chr4	135864079	135864802	724	*	6427079	6427091	78660	13
chr4	138663954	138666076	2123	*	6442514	6442535	78841	22
chr4	138682256	138683083	828	*	6442700	6442711	78841	12
chr4	139315379	139315648	270	*	6449072	6449082	78856	11
chr4	139800171	139802439	2269	*	6453750	6453769	78863	20
chr4	139913549	139914480	932	*	6454807	6454819	78865	13
chr4	140070961	140071975	1015	*	6456139	6456150	78867	12
chr4	140134332	140135588	1257	*	6456799	6456811	78868	13
chr4	140286954	140288807	1854	*	6458267	6458277	78872	11
chr4	143968764	143971048	2285	*	6480814	6480830	79052	17
chr4	143975346	143980260	4915	*	6480850	6480871	79053	22
chr4	144943757	144944797	1041	*	6486242	6486252	79115	11
chr4	145164926	145165832	907	*	6487695	6487711	79123	17
chr4	145781709	145782338	630	*	6492282	6492297	79144	16
chr4	145794058	145796082	2025	*	6492358	6492386	79145	29
chr4	145930001	145930858	858	*	6493615	6493625	79145	11
chr4	147788977	147789959	983	*	6506029	6506040	79233	12
chr4	148108567	148109655	1089	*	6508909	6508924	79239	16
chr4	148436622	148438624	2003	*	6511153	6511167	79246	15
chr4	149053518	149054807	1290	*	6514788	6514798	79275	11
chr4	151718941	151721034	2094	*	6532369	6532405	79427	37
chr4	152263415	152264589	1175	*	6536643	6536663	79441	21
chr4	155123818	155125968	2151	*	6558588	6558601	79560	14
chr4	156196372	156198054	1683	*	6565414	6565436	79617	23
chr4	157699921	157701978	2058	*	6574205	6574216	79702	12
chr4	159061380	159062166	787	*	6583443	6583453	79767	11
chr4	159344353	159345752	1400	*	6585554	6585565	79775	12
chr4	160157065	160158259	1195	*	6590814	6590825	79820	12
chr4	163256552	163258311	1760	*	6608496	6608514	80038	19
chr4	165345748	165346625	878	*	6623467	6623480	80125	14
chr4	165372926	165374045	1120	*	6623654	6623664	80125	11
chr4	165549146	165549953	808	*	6625039	6625049	80129	11
chr4	165875412	165877293	1882	*	6627164	6627175	80140	12
chr4	168645798	168646665	868	*	6643342	6643354	80296	13
chr4	168768914	168770181	1268	*	6644427	6644443	80297	17
chr4	173524141	173524602	462	*	6676901	6676918	80537	18
chr4	179015778	179016689	912	*	6713696	6713706	80752	11
chr4	179184917	179186831	1915	*	6714771	6714787	80763	17
chr4	180055246	180056829	1584	*	6720279	6720289	80794	11
chr4	180436416	180437491	1076	*	6722900	6722915	80808	16
chr4	180601125	180602553	1429	*	6724184	6724195	80816	12
chr4	180657626	180658842	1217	*	6724603	6724616	80818	14
chr4	181516546	181517925	1380	*	6731148	6731160	80842	13
chr4	181732470	181733096	627	*	6733226	6733237	80847	12
chr4	182092560	182093835	1276	*	6736433	6736444	80851	12
chr4	182834765	182835153	389	*	6744460	6744472	80864	13
chr4	183403300	183404041	742	*	6750935	6750949	80871	15
chr4	183415733	183416221	489	*	6751191	6751206	80871	16
chr4	183460219	183460772	554	*	6751875	6751885	80871	11
chr4	183732369	183733215	847	*	6755204	6755226	80876	23
chr4	183758379	183758509	131	*	6755567	6755577	80877	11
chr4	183858302	183859905	1604	*	6756805	6756834	80877	30
chr4	183876726	183877008	283	*	6757052	6757064	80877	13
chr4	183913985	183914819	835	*	6757690	6757704	80877	15
chr4	183916141	183918170	2030	*	6757729	6757766	80877	38
chr4	183926570	183929007	2438	*	6757871	6757908	80877	38
chr4	183934656	183935236	581	*	6757986	6757997	80877	12
chr4	183938541	183939556	1016	*	6758029	6758047	80877	19
chr4	183947778	183950316	2539	*	6758155	6758182	80877	28
chr4	183988707	183989537	831	*	6758625	6758646	80878	22
chr4	184016574	184017334	761	*	6759024	6759044	80878	21
chr4	184140978	184141450	473	*	6760444	6760454	80881	11
chr4	184323336	184324187	852	*	6762514	6762530	80883	17
chr4	184687905	184688608	704	*	6767054	6767066	80886	13
chr4	185229021	185229413	393	*	6774076	6774090	80891	15
chr4	185540976	185541712	737	*	6777484	6777496	80896	13
chr4	185573745	185574293	549	*	6777778	6777790	80896	13
chr4	186118139	186119276	1138	*	6783902	6783918	80904	17
chr4	186157913	186158366	454	*	6784408	6784423	80904	16
chr4	186896064	186896899	836	*	6793284	6793298	80917	15
chr4	186953768	186954427	660	*	6793910	6793924	80917	15
chr4	187929335	187930479	1145	*	6802296	6802321	80940	26
chr4	187937681	187937828	148	*	6802412	6802425	80940	14
chr4	188195464	188196354	891	*	6806158	6806174	80945	17
chr4	188305104	188305620	517	*	6807576	6807590	80947	15
chr4	188842896	188843845	950	*	6812811	6812823	80962	13
chr4	189271170	189272823	1654	*	6816467	6816479	80974	13
chr4	189356190	189357521	1332	*	6817093	6817106	80977	14
chr4	189482334	189482732	399	*	6818183	6818194	80981	12
chr4	189838737	189840201	1465	*	6821594	6821627	80998	34
chr5	203106	203998	893	*	6826929	6826961	81032	33
chr5	226081	226860	780	*	6827351	6827365	81033	15
chr5	279217	279571	355	*	6828186	6828198	81034	13
chr5	325335	325657	323	*	6829098	6829108	81035	11
chr5	348967	349835	869	*	6829362	6829380	81036	19
chr5	371699	373004	1306	*	6829691	6829720	81037	30
chr5	411795	412357	563	*	6830412	6830429	81040	18
chr5	447981	448734	754	*	6831262	6831284	81041	23
chr5	537189	537338	150	*	6833145	6833156	81047	12
chr5	559350	559709	360	*	6833626	6833637	81048	12
chr5	656946	657680	735	*	6835502	6835514	81052	13
chr5	776424	777064	641	*	6837045	6837065	81065	21
chr5	1051270	1051771	502	*	6841973	6841988	81077	16
chr5	1067162	1067680	519	*	6842484	6842507	81077	24
chr5	1068513	1068960	448	*	6842540	6842566	81077	27
chr5	1149750	1150377	628	*	6844502	6844517	81079	16
chr5	1221022	1221217	196	*	6846007	6846017	81085	11
chr5	1231379	1231745	367	*	6846275	6846285	81085	11
chr5	1322692	1323115	424	*	6848246	6848258	81090	13
chr5	1386979	1388016	1038	*	6849699	6849720	81091	22
chr5	1394936	1395612	677	*	6849867	6849892	81091	26
chr5	1587577	1588486	910	*	6853952	6853967	81095	16
chr5	1637271	1638117	847	*	6854917	6854933	81095	17
chr5	1638851	1639247	397	*	6854959	6854971	81095	13
chr5	1735221	1735481	261	*	6856583	6856593	81098	11
chr5	1794218	1795027	810	*	6857685	6857715	81100	31
chr5	1820550	1821042	493	*	6858329	6858341	81100	13
chr5	1901209	1902037	829	*	6860437	6860447	81101	11
chr5	2036819	2037730	912	*	6862641	6862653	81104	13
chr5	2037864	2038178	315	*	6862656	6862672	81104	17
chr5	2039307	2039749	443	*	6862702	6862713	81104	12
chr5	2239295	2239914	620	*	6865791	6865808	81105	18
chr5	2256500	2257103	604	*	6866040	6866056	81105	17
chr5	2330483	2331393	911	*	6867226	6867244	81105	19
chr5	2366896	2367529	634	*	6867612	6867625	81106	14
chr5	2642950	2643435	486	*	6871307	6871330	81112	24
chr5	2877469	2878556	1088	*	6874922	6874932	81115	11
chr5	3106959	3107404	446	*	6877756	6877767	81119	12
chr5	3581824	3582693	870	*	6883731	6883741	81126	11
chr5	3890436	3890976	541	*	6887695	6887710	81133	16
chr5	3995365	3995878	514	*	6888515	6888525	81137	11
chr5	4011090	4012168	1079	*	6888707	6888726	81137	20
chr5	4063686	4064463	778	*	6889171	6889183	81137	13
chr5	4441933	4443280	1348	*	6892606	6892632	81147	27
chr5	5277047	5278421	1375	*	6899857	6899873	81174	17
chr5	5290604	5290953	350	*	6899974	6899984	81175	11
chr5	5302869	5303605	737	*	6900124	6900148	81175	25
chr5	5310959	5312130	1172	*	6900289	6900320	81175	32
chr5	5424024	5425188	1165	*	6901652	6901669	81175	18
chr5	5496182	5496630	449	*	6902312	6902323	81176	12
chr5	6348623	6348859	237	*	6909693	6909703	81199	11
chr5	6376958	6377592	635	*	6910148	6910162	81199	15
chr5	6456389	6456990	602	*	6911160	6911172	81199	13
chr5	6463538	6464394	857	*	6911243	6911256	81199	14
chr5	6521996	6522787	792	*	6912035	6912057	81199	23
chr5	6551391	6552544	1154	*	6912388	6912412	81199	25
chr5	6607022	6608024	1003	*	6913148	6913161	81200	14
chr5	6742557	6743613	1057	*	6914943	6914968	81201	26
chr5	7690211	7690846	636	*	6922986	6922997	81229	12
chr5	8649929	8651797	1869	*	6930490	6930504	81259	15
chr5	9098472	9100497	2026	*	6933253	6933264	81277	12
chr5	9187493	9188720	1228	*	6933876	6933890	81278	15
chr5	9246658	9248861	2204	*	6934359	6934371	81278	13
chr5	9346251	9349206	2956	*	6935015	6935039	81284	25
chr5	9375795	9379976	4182	*	6935229	6935261	81284	33
chr5	9450775	9457131	6357	*	6935821	6935871	81284	51
chr5	9472984	9474172	1189	*	6936001	6936011	81284	11
chr5	9522956	9524629	1674	*	6936411	6936426	81284	16
chr5	9532296	9534224	1929	*	6936472	6936489	81284	18
chr5	9629701	9631781	2081	*	6937355	6937370	81287	16
chr5	9836897	9837783	887	*	6938743	6938757	81296	15
chr5	9888056	9889574	1519	*	6939074	6939087	81296	14
chr5	10227961	10230938	2978	*	6941848	6941880	81302	33
chr5	10575283	10576352	1070	*	6946520	6946542	81307	23
chr5	10633315	10634418	1104	*	6947265	6947296	81309	32
chr5	10640227	10640907	681	*	6947396	6947406	81310	11
chr5	14455806	14457792	1987	*	6975813	6975838	81464	26
chr5	14491228	14492240	1013	*	6976253	6976279	81465	27
chr5	14499999	14501052	1054	*	6976417	6976428	81465	12
chr5	14731847	14732394	548	*	6979021	6979035	81467	15
chr5	15927370	15928449	1080	*	6988153	6988176	81507	24
chr5	16793478	16794031	554	*	6995934	6995950	81526	17
chr5	16855307	16856203	897	*	6996784	6996800	81527	17
chr5	17230243	17231071	829	*	7001759	7001773	81531	15
chr5	17305979	17306395	417	*	7002570	7002581	81533	12
chr5	17316794	17317752	959	*	7002712	7002725	81533	14
chr5	17383140	17384707	1568	*	7003387	7003398	81534	12
chr5	17414568	17415719	1152	*	7003640	7003657	81535	18
chr5	17433289	17434486	1198	*	7003812	7003822	81536	11
chr5	17882177	17883599	1423	*	7006814	7006827	81563	14
chr5	22372058	22374210	2153	*	7033244	7033256	81829	13
chr5	22751168	22753097	1930	*	7035309	7035329	81861	21
chr5	22756097	22758141	2045	*	7035351	7035368	81861	18
chr5	26791961	26793925	1965	*	7059206	7059218	82107	13
chr5	27324901	27329527	4627	*	7062377	7062408	82143	32
chr5	28482925	28484545	1621	*	7068880	7068909	82215	30
chr5	31213747	31214903	1157	*	7083973	7083985	82401	13
chr5	31322847	31323208	362	*	7084795	7084814	82405	20
chr5	31783408	31784004	597	*	7089520	7089533	82410	14
chr5	32081744	32082450	707	*	7093317	7093335	82412	19
chr5	32089475	32090151	677	*	7093455	7093481	82412	27
chr5	32218136	32218539	404	*	7095096	7095106	82415	11
chr5	32256085	32258081	1997	*	7095542	7095559	82415	18
chr5	33528842	33529523	682	*	7105530	7105541	82467	12
chr5	33564778	33565884	1107	*	7105779	7105791	82467	13
chr5	34608360	34610040	1681	*	7113350	7113361	82513	12
chr5	34800500	34801710	1211	*	7115162	7115179	82514	18
chr5	35897873	35898638	766	*	7122847	7122857	82561	11
chr5	37043206	37044160	955	*	7131204	7131220	82604	17
chr5	38809664	38809996	333	*	7146220	7146230	82652	11
chr5	42944660	42944885	226	*	7171809	7171821	82912	13
chr5	53884214	53885822	1609	*	7222665	7222682	83509	18
chr5	54519366	54519761	396	*	7227411	7227429	83531	19
chr5	54521827	54526397	4571	*	7227452	7227507	83531	56
chr5	54755923	54759044	3122	*	7229256	7229279	83534	24
chr5	55602537	55604136	1600	*	7236042	7236055	83557	14
chr5	56063303	56063676	374	*	7240279	7240289	83572	11
chr5	57179379	57179892	514	*	7249669	7249679	83587	11
chr5	58480943	58482179	1237	*	7257933	7257943	83643	11
chr5	61260516	61260832	317	*	7274827	7274846	83805	20
chr5	61481497	61483213	1717	*	7276573	7276586	83813	14
chr5	64548243	64551679	3437	*	7295085	7295107	84021	23
chr5	68720797	68721538	742	*	7323666	7323678	84193	13
chr5	69074511	69075363	853	*	7326251	7326261	84204	11
chr5	69453770	69454746	977	*	7331073	7331091	84207	19
chr5	73626960	73627492	533	*	7352606	7352619	84484	14
chr5	74246108	74249526	3419	*	7356851	7356873	84494	23
chr5	74360044	74361512	1469	*	7357638	7357651	84497	14
chr5	74446307	74447660	1354	*	7358232	7358251	84499	20
chr5	74797109	74797593	485	*	7361320	7361330	84507	11
chr5	75673400	75673941	542	*	7367917	7367932	84542	16
chr5	76760828	76761686	859	*	7376202	7376217	84584	16
chr5	77101116	77102817	1702	*	7379896	7379911	84591	16
chr5	77152179	77152931	753	*	7380249	7380261	84592	13
chr5	77411778	77413264	1487	*	7382272	7382283	84598	12
chr5	78522989	78524052	1064	*	7391460	7391478	84640	19
chr5	78809200	78811184	1985	*	7394142	7394168	84647	27
chr5	78878325	78880092	1768	*	7394695	7394715	84648	21
chr5	79076003	79077389	1387	*	7396276	7396295	84652	20
chr5	79182741	79183791	1051	*	7397223	7397233	84656	11
chr5	79980431	79982413	1983	*	7404032	7404042	84679	11
chr5	80019004	80020754	1751	*	7404343	7404369	84681	27
chr5	80141179	80141750	572	*	7405576	7405591	84682	16
chr5	80146023	80148124	2102	*	7405654	7405687	84682	34
chr5	80153350	80154304	955	*	7405755	7405768	84682	14
chr5	80218781	80220036	1256	*	7406493	7406509	84684	17
chr5	81182072	81183284	1213	*	7414903	7414915	84712	13
chr5	82347304	82347821	518	*	7423293	7423304	84757	12
chr5	84633796	84634723	928	*	7436969	7436985	84873	17
chr5	87895207	87897000	1794	*	7453951	7453961	85128	11
chr5	88206474	88209114	2641	*	7455716	7455753	85147	38
chr5	90134884	90136220	1337	*	7466874	7466887	85264	14
chr5	93348429	93349287	859	*	7485779	7485804	85450	26
chr5	95274299	95275057	759	*	7498198	7498210	85552	13
chr5	95818470	95820988	2519	*	7502187	7502220	85579	34
chr5	95858124	95858617	494	*	7502639	7502654	85579	16
chr5	100268517	100270607	2091	*	7529196	7529206	85849	11
chr5	100409635	100410557	923	*	7530070	7530080	85866	11
chr5	102304923	102307160	2238	*	7540315	7540330	86009	16
chr5	107591544	107593429	1886	*	7568816	7568830	86371	15
chr5	108083486	108084411	926	*	7572054	7572064	86393	11
chr5	108418280	108419143	864	*	7574014	7574026	86408	13
chr5	111529720	111530881	1162	*	7592390	7592406	86609	17
chr5	114371270	114373144	1875	*	7611889	7611899	86721	11
chr5	114382759	114384853	2095	*	7611956	7611972	86722	17
chr5	114450723	114454055	3333	*	7612382	7612416	86725	35
chr5	115470849	115473942	3094	*	7618568	7618587	86777	20
chr5	115837303	115838826	1524	*	7620935	7620948	86792	14
chr5	118890656	118891951	1296	*	7639984	7639997	86931	14
chr5	119327404	119328337	934	*	7643485	7643501	86948	17
chr5	119680046	119681285	1240	*	7645886	7645913	86961	28
chr5	119751372	119751946	575	*	7646291	7646316	86970	26
chr5	122285920	122286890	971	*	7659759	7659769	87156	11
chr5	122310664	122311190	527	*	7659879	7659890	87157	12
chr5	122385071	122386251	1181	*	7660429	7660439	87158	11
chr5	124628844	124629607	764	*	7675471	7675486	87262	16
chr5	124715327	124716196	870	*	7676224	7676238	87263	15
chr5	126742586	126743223	638	*	7690373	7690383	87354	11
chr5	126851482	126851862	381	*	7691899	7691910	87354	12
chr5	126855153	126855736	584	*	7691975	7691987	87354	13
chr5	127353357	127354657	1301	*	7695750	7695764	87376	15
chr5	131580541	131581629	1089	*	7721490	7721506	87623	17
chr5	133301564	133302271	708	*	7737961	7737978	87665	18
chr5	133368974	133370262	1289	*	7738746	7738756	87665	11
chr5	133817549	133818633	1085	*	7742783	7742793	87675	11
chr5	133906967	133907402	436	*	7743700	7743711	87676	12
chr5	133953218	133954046	829	*	7744248	7744263	87676	16
chr5	134059249	134060459	1211	*	7745614	7745628	87676	15
chr5	134096872	134097763	892	*	7746058	7746072	87676	15
chr5	134101888	134102592	705	*	7746131	7746148	87676	18
chr5	134217003	134219354	2352	*	7747546	7747568	87678	23
chr5	134819590	134820819	1230	*	7754842	7754858	87688	17
chr5	134901872	134902990	1119	*	7755896	7755909	87689	14
chr5	135478088	135478947	860	*	7762212	7762222	87700	11
chr5	135486616	135488030	1415	*	7762305	7762319	87700	15
chr5	135990762	135991942	1181	*	7766994	7767021	87713	28
chr5	137104499	137105331	833	*	7774571	7774582	87760	12
chr5	137699579	137700607	1029	*	7778547	7778557	87774	11
chr5	138135978	138136932	955	*	7782339	7782350	87786	12
chr5	138829475	138830348	874	*	7790671	7790690	87794	20
chr5	138903158	138904403	1246	*	7791279	7791290	87798	12
chr5	138936162	138936936	775	*	7791659	7791681	87798	23
chr5	139343689	139344208	520	*	7795620	7795636	87807	17
chr5	139513209	139514396	1188	*	7797868	7797883	87808	16
chr5	139852965	139853299	335	*	7802719	7802729	87813	11
chr5	139893844	139895338	1495	*	7803127	7803144	87813	18
chr5	140665636	140665829	194	*	7810709	7810719	87828	11
chr5	141821774	141822965	1192	*	7827016	7827028	87872	13
chr5	142598755	142599628	874	*	7835999	7836013	87881	15
chr5	142772777	142774023	1247	*	7837928	7837939	87881	12
chr5	149152673	149154160	1488	*	7879694	7879706	88154	13
chr5	149174614	149175906	1293	*	7879836	7879848	88155	13
chr5	149178107	149180871	2765	*	7879864	7879881	88155	18
chr5	149379477	149380075	599	*	7881935	7881947	88157	13
chr5	149453357	149453731	375	*	7882974	7882985	88157	12
chr5	149824566	149825145	580	*	7886960	7886977	88162	18
chr5	150036708	150037443	736	*	7889218	7889228	88165	11
chr5	150108798	150109679	882	*	7889999	7890011	88166	13
chr5	150208650	150209045	396	*	7891432	7891443	88168	12
chr5	150246368	150246982	615	*	7891928	7891939	88168	12
chr5	150538856	150539538	683	*	7895756	7895768	88171	13
chr5	150671341	150671570	230	*	7897489	7897499	88171	11
chr5	153599103	153600714	1612	*	7918409	7918427	88316	19
chr5	154196724	154197461	738	*	7922354	7922364	88344	11
chr5	154625068	154625957	890	*	7926798	7926813	88345	16
chr5	154772358	154773468	1111	*	7928659	7928674	88347	16
chr5	157205536	157206494	959	*	7945677	7945691	88446	15
chr5	159468010	159470360	2351	*	7964672	7964694	88501	23
chr5	159682455	159683734	1280	*	7966064	7966074	88511	11
chr5	159916895	159917274	380	*	7967677	7967691	88515	15
chr5	160187782	160188049	268	*	7970694	7970704	88517	11
chr5	160266642	160269385	2744	*	7971802	7971834	88517	33
chr5	160271320	160271938	619	*	7971874	7971887	88517	14
chr5	160278705	160279664	960	*	7971971	7971990	88517	20
chr5	160287534	160288680	1147	*	7972080	7972098	88517	19
chr5	160919487	160920244	758	*	7977012	7977024	88532	13
chr5	163438638	163439379	742	*	7991361	7991381	88682	21
chr5	165042549	165044197	1649	*	8001405	8001415	88746	11
chr5	166735483	166736813	1331	*	8012848	8012867	88806	20
chr5	166936699	166937962	1264	*	8014859	8014880	88811	22
chr5	167096853	167097610	758	*	8016096	8016115	88817	20
chr5	167304962	167306299	1338	*	8017804	8017822	88819	19
chr5	167781038	167783025	1988	*	8021439	8021455	88827	17
chr5	167840482	167841100	619	*	8021873	8021883	88828	11
chr5	168021424	168022556	1133	*	8023457	8023472	88830	16
chr5	168287718	168288952	1235	*	8026312	8026340	88833	29
chr5	168931091	168932186	1096	*	8032992	8033003	88840	12
chr5	169422890	169424908	2019	*	8037241	8037255	88849	15
chr5	169641032	169642748	1717	*	8038533	8038547	88865	15
chr5	169648454	169649018	565	*	8038612	8038624	88865	13
chr5	169812248	169813440	1193	*	8039887	8039902	88867	16
chr5	169990467	169991232	766	*	8041283	8041294	88869	12
chr5	170632152	170632650	499	*	8047620	8047637	88874	18
chr5	171371268	171371723	456	*	8054074	8054087	88900	14
chr5	171492628	171493139	512	*	8055929	8055948	88901	20
chr5	171577286	171578320	1035	*	8056919	8056939	88901	21
chr5	171923473	171925635	2163	*	8060528	8060564	88914	37
chr5	172411612	172412532	921	*	8067093	8067105	88918	13
chr5	172586138	172586708	571	*	8069429	8069444	88920	16
chr5	172688561	172690070	1510	*	8070939	8070964	88921	26
chr5	172695919	172696886	968	*	8071050	8071072	88921	23
chr5	172792774	172793234	461	*	8072667	8072677	88921	11
chr5	172794989	172795810	822	*	8072703	8072716	88921	14
chr5	173268860	173269523	664	*	8079560	8079574	88923	15
chr5	173294625	173295194	570	*	8079932	8079943	88923	12
chr5	173319859	173320289	431	*	8080291	8080302	88923	12
chr5	173688844	173690418	1575	*	8084317	8084340	88927	24
chr5	174175854	174176579	726	*	8089183	8089195	88937	13
chr5	174290653	174292748	2096	*	8090236	8090249	88941	14
chr5	174446223	174448178	1956	*	8091905	8091931	88942	27
chr5	174503808	174505116	1309	*	8092357	8092382	88942	26
chr5	174547915	174548945	1031	*	8092835	8092846	88943	12
chr5	174625641	174626392	752	*	8093761	8093773	88943	13
chr5	175579685	175580789	1105	*	8103299	8103313	88961	15
chr5	175620203	175622078	1876	*	8103796	8103806	88961	11
chr5	175892692	175893878	1187	*	8107107	8107130	88964	24
chr5	175957680	175959025	1346	*	8107652	8107663	88969	12
chr5	175961644	175967045	5402	*	8107669	8107722	88971	54
chr5	176009051	176010621	1571	*	8107956	8107972	88983	17
chr5	176035294	176036198	905	*	8108079	8108090	88988	12
chr5	176143663	176145321	1659	*	8109019	8109031	88998	13
chr5	176248280	176249578	1299	*	8110274	8110284	89001	11
chr5	176360657	176360892	236	*	8111298	8111309	89006	12
chr5	177079132	177080021	890	*	8122276	8122296	89019	21
chr5	177098321	177098672	352	*	8122598	8122608	89019	11
chr5	177175106	177176171	1066	*	8123762	8123780	89020	19
chr5	177335828	177336670	843	*	8125991	8126013	89021	23
chr5	177365848	177367178	1331	*	8126523	8126533	89021	11
chr5	177440649	177441149	501	*	8127907	8127923	89021	17
chr5	177467384	177468198	815	*	8128500	8128523	89022	24
chr5	177478002	177479250	1249	*	8128648	8128669	89023	22
chr5	177525060	177525955	896	*	8129591	8129602	89025	12
chr5	177531230	177531813	584	*	8129680	8129691	89025	12
chr5	177538894	177539664	771	*	8129798	8129811	89025	14
chr5	177601211	177601474	264	*	8130636	8130646	89026	11
chr5	177833386	177834477	1092	*	8132119	8132131	89062	13
chr5	177897169	177897766	598	*	8132504	8132514	89072	11
chr5	178111611	178112861	1251	*	8134967	8134983	89088	17
chr5	178144021	178144390	370	*	8135524	8135534	89089	11
chr5	178229799	178230310	512	*	8136981	8136994	89089	14
chr5	178255135	178255865	731	*	8137422	8137440	89089	19
chr5	178397049	178397427	379	*	8140158	8140172	89090	15
chr5	178424308	178424935	628	*	8140560	8140573	89090	14
chr5	178829907	178831538	1632	*	8146844	8146876	89093	33
chr5	179186459	179187543	1085	*	8151969	8151989	89099	21
chr5	179191694	179192318	625	*	8152053	8152065	89099	13
chr5	179204792	179205092	301	*	8152358	8152371	89099	14
chr5	179275483	179275897	415	*	8153735	8153749	89099	15
chr5	179437756	179438233	478	*	8156499	8156515	89102	17
chr5	179554218	179554840	623	*	8158545	8158556	89103	12
chr5	179590457	179591079	623	*	8159079	8159098	89103	20
chr5	179611482	179612189	708	*	8159521	8159532	89103	12
chr5	179697747	179697977	231	*	8161022	8161033	89107	12
chr5	179838864	179839525	662	*	8163377	8163389	89110	13
chr5	179849002	179849867	866	*	8163534	8163549	89110	16
chr5	179875785	179876494	710	*	8164185	8164199	89110	15
chr5	179893492	179894058	567	*	8164493	8164506	89110	14
chr5	179938400	179939173	774	*	8165320	8165331	89110	12
chr5	179964835	179965960	1126	*	8165670	8165685	89110	16
chr5	180081534	180082742	1209	*	8167151	8167174	89113	24
chr5	180143121	180143848	728	*	8168371	8168382	89113	12
chr5	180160780	180162090	1311	*	8168587	8168603	89114	17
chr5	180482870	180483575	706	*	8174024	8174034	89118	11
chr5	180628140	180628723	584	*	8176122	8176139	89121	18
chr5	181036969	181037706	738	*	8180604	8180615	89133	12
chr5	181232344	181233340	997	*	8184293	8184321	89140	29
chr6	156837	158181	1345	*	8185449	8185460	89160	12
chr6	211912	212542	631	*	8186152	8186163	89160	12
chr6	215478	216337	860	*	8186208	8186222	89160	15
chr6	225991	226532	542	*	8186418	8186437	89160	20
chr6	387276	387779	504	*	8188855	8188869	89163	15
chr6	446888	447300	413	*	8189770	8189786	89163	17
chr6	515606	516563	958	*	8190804	8190834	89164	31
chr6	961520	962215	696	*	8196082	8196096	89169	15
chr6	1054727	1055484	758	*	8197104	8197115	89172	12
chr6	1179995	1180687	693	*	8198650	8198667	89173	18
chr6	1204990	1205758	769	*	8198904	8198917	89173	14
chr6	1494602	1495523	922	*	8202709	8202725	89183	17
chr6	1497478	1498821	1344	*	8202742	8202763	89183	22
chr6	1577257	1578628	1372	*	8203794	8203830	89184	37
chr6	1712943	1713789	847	*	8206229	8206251	89185	23
chr6	1798524	1799385	862	*	8207217	8207235	89185	19
chr6	1923286	1924199	914	*	8208462	8208483	89186	22
chr6	1925710	1926307	598	*	8208499	8208510	89186	12
chr6	2776087	2777626	1540	*	8216768	8216783	89195	16
chr6	2957862	2959090	1229	*	8219221	8219248	89196	28
chr6	3509231	3510676	1446	*	8227510	8227520	89201	11
chr6	3843057	3844665	1609	*	8231632	8231656	89209	25
chr6	3871555	3872391	837	*	8232004	8232016	89210	13
chr6	3939596	3941048	1453	*	8232872	8232892	89210	21
chr6	4119207	4119517	311	*	8234792	8234803	89211	12
chr6	4401659	4402356	698	*	8237318	8237334	89216	17
chr6	4873798	4875008	1211	*	8241782	8241808	89226	27
chr6	5155717	5156841	1125	*	8245424	8245438	89229	15
chr6	5302946	5305018	2073	*	8246908	8246935	89230	28
chr6	5421963	5423278	1316	*	8247944	8247959	89232	16
chr6	5457017	5458613	1597	*	8248274	8248295	89232	22
chr6	5786704	5787238	535	*	8251803	8251813	89235	11
chr6	6365985	6367641	1657	*	8256882	8256898	89249	17
chr6	6653279	6653970	692	*	8259278	8259289	89258	12
chr6	7254593	7255076	484	*	8266843	8266853	89261	11
chr6	7271601	7272330	730	*	8267190	8267206	89261	17
chr6	7273831	7275075	1245	*	8267229	8267246	89261	18
chr6	7432676	7433122	447	*	8269089	8269101	89261	13
chr6	7446579	7447077	499	*	8269275	8269289	89261	15
chr6	7451724	7453561	1838	*	8269361	8269376	89261	16
chr6	7538459	7539389	931	*	8270335	8270349	89262	15
chr6	7763613	7764381	769	*	8273042	8273053	89262	12
chr6	8121491	8122350	860	*	8276889	8276904	89266	16
chr6	8525846	8527712	1867	*	8280009	8280025	89284	17
chr6	9126935	9128116	1182	*	8284046	8284060	89294	15
chr6	10316163	10316748	586	*	8292704	8292719	89326	16
chr6	10426589	10426845	257	*	8294897	8294907	89326	11
chr6	10451766	10452129	364	*	8295178	8295188	89326	11
chr6	10954663	10956274	1612	*	8301538	8301562	89331	25
chr6	10983467	10984297	831	*	8301804	8301819	89331	16
chr6	11769522	11770387	866	*	8309061	8309073	89348	13
chr6	12061868	12063519	1652	*	8311731	8311741	89353	11
chr6	12292011	12292714	704	*	8313574	8313591	89358	18
chr6	13336931	13337063	133	*	8322283	8322293	89375	11
chr6	13926595	13927469	875	*	8328408	8328420	89384	13
chr6	13984907	13986036	1130	*	8328738	8328752	89388	15
chr6	14478231	14479102	872	*	8333592	8333603	89391	12
chr6	14703925	14705157	1233	*	8335753	8335770	89393	18
chr6	14728413	14729753	1341	*	8335984	8336006	89393	23
chr6	14769912	14771157	1246	*	8336403	8336414	89393	12
chr6	14888180	14889048	869	*	8337703	8337713	89395	11
chr6	15108670	15109176	507	*	8340489	8340502	89396	14
chr6	15250727	15251434	708	*	8342462	8342475	89397	14
chr6	15422247	15423085	839	*	8344340	8344351	89398	12
chr6	16675953	16677409	1457	*	8357005	8357016	89412	12
chr6	16986961	16987189	229	*	8359591	8359601	89419	11
chr6	17311544	17311978	435	*	8362612	8362622	89431	11
chr6	17469790	17472672	2883	*	8364498	8364527	89431	30
chr6	17494138	17494977	840	*	8364753	8364763	89431	11
chr6	17653207	17654611	1405	*	8366415	8366438	89432	24
chr6	17824032	17824677	646	*	8368469	8368481	89434	13
chr6	17971662	17973444	1783	*	8369746	8369761	89437	16
chr6	18027375	18028225	851	*	8370491	8370501	89438	11
chr6	20129853	20131004	1152	*	8386175	8386191	89529	17
chr6	20291206	20291875	670	*	8387668	8387678	89531	11
chr6	20340656	20341964	1309	*	8388215	8388227	89531	13
chr6	20479814	20481075	1262	*	8389704	8389724	89532	21
chr6	20867860	20869186	1327	*	8392792	8392806	89539	15
chr6	21437161	21438987	1827	*	8397799	8397830	89549	32
chr6	21462773	21463586	814	*	8398055	8398066	89551	12
chr6	21497333	21498537	1205	*	8398437	8398448	89551	12
chr6	22014903	22015409	507	*	8404425	8404441	89557	17
chr6	24593333	24594130	798	*	8422298	8422311	89658	14
chr6	24923708	24924366	659	*	8425660	8425672	89666	13
chr6	25658102	25659931	1830	*	8431154	8431168	89683	15
chr6	26443873	26445228	1356	*	8440085	8440105	89708	21
chr6	26459162	26459835	674	*	8440246	8440264	89708	19
chr6	26899577	26900155	579	*	8443913	8443933	89733	21
chr6	27383063	27385288	2226	*	8449620	8449632	89749	13
chr6	28887094	28887794	701	*	8468053	8468070	89801	18
chr6	30801930	30802556	627	*	8487625	8487637	89860	13
chr6	31040591	31041564	974	*	8490554	8490566	89861	13
chr6	31274404	31275826	1423	*	8493577	8493588	89865	12
chr6	31393083	31393287	205	*	8494382	8494392	89876	11
chr6	31606171	31607122	952	*	8497055	8497067	89879	13
chr6	31624901	31626332	1432	*	8497339	8497377	89880	39
chr6	31714947	31715925	979	*	8498913	8498926	89881	14
chr6	31808592	31810106	1515	*	8500564	8500588	89881	25
chr6	31870217	31871576	1360	*	8501808	8501840	89884	33
chr6	32080249	32081419	1171	*	8504494	8504517	89896	24
chr6	32135966	32136829	864	*	8505429	8505441	89897	13
chr6	32258575	32260485	1911	*	8507073	8507087	89899	15
chr6	32266421	32268723	2303	*	8507142	8507158	89899	17
chr6	32329550	32330084	535	*	8507541	8507553	89903	13
chr6	33162121	33162953	833	*	8513380	8513390	89961	11
chr6	33567800	33568497	698	*	8519368	8519387	89969	20
chr6	33583715	33584789	1075	*	8519690	8519700	89969	11
chr6	33820260	33821363	1104	*	8523606	8523623	89969	18
chr6	34151153	34151992	840	*	8528261	8528282	89971	22
chr6	34341089	34342120	1032	*	8530713	8530724	89977	12
chr6	35297355	35297866	512	*	8541762	8541782	89991	21
chr6	35369191	35370946	1756	*	8542661	8542680	89992	20
chr6	35388352	35388668	317	*	8542855	8542868	89993	14
chr6	35409461	35410763	1303	*	8543118	8543131	89993	14
chr6	35427841	35428604	764	*	8543395	8543410	89993	16
chr6	35481567	35482109	543	*	8544275	8544286	89993	12
chr6	35796858	35797543	686	*	8548139	8548149	90001	11
chr6	36441848	36442366	519	*	8554902	8554913	90010	12
chr6	37103794	37104748	955	*	8563740	8563760	90016	21
chr6	37320274	37321043	770	*	8566405	8566417	90017	13
chr6	37502351	37503148	798	*	8568442	8568452	90020	11
chr6	38158041	38158865	825	*	8575327	8575347	90031	21
chr6	38161398	38161673	276	*	8575420	8575431	90031	12
chr6	38172679	38173260	582	*	8575628	8575642	90032	15
chr6	38443476	38445127	1652	*	8578005	8578015	90036	11
chr6	38521769	38523177	1409	*	8578564	8578578	90038	15
chr6	39258284	39259031	748	*	8585057	8585076	90054	20
chr6	39296680	39297457	778	*	8585459	8585479	90054	21
chr6	40520590	40521875	1286	*	8594702	8594720	90099	19
chr6	41639434	41639609	176	*	8605139	8605150	90119	12
chr6	41650971	41651324	354	*	8605321	8605332	90119	12
chr6	41704923	41706391	1469	*	8606034	8606057	90120	24
chr6	41728034	41729581	1548	*	8606324	8606350	90120	27
chr6	42965711	42966465	755	*	8621447	8621457	90140	11
chr6	43040764	43041541	778	*	8622612	8622625	90141	14
chr6	43126689	43127499	811	*	8623935	8623952	90141	18
chr6	43697990	43699098	1109	*	8631636	8631647	90147	12
chr6	44490696	44492113	1418	*	8640581	8640591	90163	11
chr6	44528990	44529821	832	*	8640892	8640902	90164	11
chr6	45532653	45533625	973	*	8648275	8648285	90195	11
chr6	45651813	45652180	368	*	8649221	8649231	90196	11
chr6	45786696	45787459	764	*	8650362	8650372	90201	11
chr6	45951325	45952345	1021	*	8651662	8651677	90207	16
chr6	49856633	49859441	2809	*	8675168	8675180	90449	13
chr6	51213018	51214398	1381	*	8682857	8682881	90541	25
chr6	51959942	51962121	2180	*	8686815	8686831	90591	17
chr6	52025532	52026887	1356	*	8687262	8687282	90594	21
chr6	52553440	52554412	973	*	8691683	8691693	90609	11
[truncated: 4,616 more rows]

## Sheet: HC_only
seqnames	start	end	width	strand	idxStart	idxEnd	cluster	n
chr1	51442	52755	1314	*	34	46	6	13
chr1	970301	970635	335	*	4185	4201	123	17
chr1	1122290	1123179	890	*	6860	6881	141	22
chr1	1153725	1154713	989	*	7526	7538	144	13
chr1	1372253	1372794	542	*	11637	11654	174	18
chr1	1440526	1441140	615	*	13210	13232	180	23
chr1	1541638	1542183	546	*	15357	15374	190	18
chr1	2012801	2013354	554	*	24571	24584	218	14
chr1	2028236	2028463	228	*	24981	24991	219	11
chr1	2049339	2049767	429	*	25417	25430	219	14
chr1	2104234	2104607	374	*	26876	26887	220	12
chr1	2197901	2198650	750	*	29145	29166	222	22
chr1	2398577	2399202	626	*	33610	33622	236	13
chr1	2792245	2793811	1567	*	39131	39141	257	11
chr1	2852133	2852913	781	*	40299	40310	257	12
chr1	2874657	2875134	478	*	40788	40801	257	14
chr1	3001773	3002144	372	*	43485	43516	261	32
chr1	3296724	3297782	1059	*	50807	50839	264	33
chr1	3322204	3322546	343	*	51396	51407	264	12
chr1	3471797	3472289	493	*	54897	54911	268	15
chr1	3529324	3529836	513	*	56030	56047	273	18
chr1	3712630	3713298	669	*	60246	60257	278	12
chr1	3745469	3745855	387	*	60926	60939	280	14
chr1	4082225	4082944	720	*	67213	67225	285	13
chr1	4137612	4138674	1063	*	68039	68059	286	21
chr1	4509780	4511099	1320	*	72368	72381	293	14
chr1	4526869	4527575	707	*	72598	72611	293	14
chr1	4604678	4606321	1644	*	73557	73574	293	18
chr1	4778376	4779534	1159	*	76463	76484	295	22
chr1	5095069	5096990	1922	*	79393	79408	306	16
chr1	5139545	5140892	1348	*	79818	79831	306	14
chr1	5379160	5379773	614	*	82209	82222	312	14
chr1	5448801	5450417	1617	*	83059	83078	313	20
chr1	5455105	5456278	1174	*	83156	83181	313	26
chr1	5687911	5688711	801	*	85918	85931	319	14
chr1	5707727	5708481	755	*	86191	86207	319	17
chr1	5825924	5827080	1157	*	87965	87990	319	26
chr1	5840368	5841136	769	*	88255	88278	319	24
chr1	6016099	6016737	639	*	91888	91907	320	20
chr1	6065042	6065428	387	*	92822	92836	320	15
chr1	6082263	6082800	538	*	93181	93194	320	14
chr1	6183072	6183898	827	*	94985	95001	324	17
chr1	6244160	6244592	433	*	96089	96105	325	17
chr1	6418545	6418956	412	*	99584	99599	329	16
chr1	6488823	6489833	1011	*	100867	100879	334	13
chr1	6491827	6492457	631	*	100920	100933	334	14
chr1	6580864	6581520	657	*	102674	102686	334	13
chr1	6612341	6612450	110	*	103352	103362	334	11
chr1	6686719	6687930	1212	*	104772	104794	335	23
chr1	6771886	6773451	1566	*	106029	106047	336	19
chr1	6932522	6933278	757	*	107866	107877	337	12
chr1	6967380	6968310	931	*	108385	108403	338	19
chr1	7101083	7101356	274	*	110486	110496	338	11
chr1	7150650	7151193	544	*	111149	111169	339	21
chr1	7164130	7165620	1491	*	111341	111360	339	20
chr1	7760220	7761845	1626	*	119963	119982	348	20
chr1	7850894	7852111	1218	*	121076	121103	350	28
chr1	8238312	8238585	274	*	126629	126640	355	12
chr1	8752235	8754702	2468	*	132811	132824	364	14
chr1	9269781	9270360	580	*	140725	140740	367	16
chr1	9384875	9385149	275	*	143018	143029	368	12
chr1	9486690	9487057	368	*	144807	144818	368	12
chr1	9687183	9687397	215	*	148287	148299	368	13
chr1	9742764	9743996	1233	*	149364	149385	368	22
chr1	9769768	9770862	1095	*	149825	149852	368	28
chr1	9802863	9805206	2344	*	150364	150404	368	41
chr1	9830578	9831407	830	*	150826	150838	368	13
chr1	9863413	9863935	523	*	151348	151360	368	13
chr1	10054724	10055796	1073	*	154280	154296	370	17
chr1	10130014	10130551	538	*	155229	155243	370	15
chr1	10241828	10242761	934	*	156820	156836	372	17
chr1	10946227	10946507	281	*	168313	168324	376	12
chr1	11045724	11046103	380	*	169900	169912	377	13
chr1	11077237	11077721	485	*	170494	170509	378	16
chr1	11130103	11130766	664	*	171286	171309	378	24
chr1	11448513	11448953	441	*	175426	175438	384	13
chr1	11890243	11891528	1286	*	182533	182558	388	26
chr1	12017559	12017840	282	*	184699	184713	390	15
chr1	12051982	12052522	541	*	185330	185340	391	11
chr1	12196504	12197136	633	*	187745	187758	391	14
chr1	13514057	13514372	316	*	199326	199339	473	14
chr1	13771399	13772586	1188	*	202857	202883	473	27
chr1	13780001	13781032	1032	*	202980	202999	473	20
chr1	13819367	13820156	790	*	203620	203636	473	17
chr1	13929485	13930833	1349	*	204717	204728	476	12
chr1	13954039	13954996	958	*	204937	204949	477	13
chr1	14138567	14139163	597	*	206483	206494	480	12
chr1	14246224	14247521	1298	*	207340	207353	481	14
chr1	14255464	14256681	1218	*	207417	207427	481	11
chr1	14369028	14371304	2277	*	208368	208390	482	23
chr1	14568440	14569543	1104	*	210350	210362	485	13
chr1	14570433	14571178	746	*	210379	210393	485	15
chr1	14810690	14811994	1305	*	213502	213518	486	17
chr1	14848675	14849965	1291	*	213990	214022	486	33
chr1	14912824	14914133	1310	*	214922	214948	486	27
chr1	15160430	15161147	718	*	218944	218959	488	16
chr1	15342122	15343202	1081	*	221456	221467	488	12
chr1	15578848	15579633	786	*	225047	225066	491	20
chr1	15776639	15777864	1226	*	228072	228094	492	23
chr1	16535391	16535800	410	*	239589	239622	503	34
chr1	16985228	16985581	354	*	245263	245273	532	11
chr1	16998425	16999000	576	*	245548	245562	532	15
chr1	17021466	17022417	952	*	245868	245895	532	28
chr1	17213405	17213998	594	*	248379	248394	533	16
chr1	17540826	17541131	306	*	253397	253407	535	11
chr1	17987896	17989345	1450	*	259505	259517	537	13
chr1	18045675	18047601	1927	*	260128	260146	537	19
chr1	18119301	18120478	1178	*	261000	261011	538	12
chr1	18166430	18166987	558	*	261616	261630	538	15
chr1	18242182	18243755	1574	*	262483	262506	538	24
chr1	18374348	18375027	680	*	264080	264094	539	15
chr1	18629592	18629870	279	*	266936	266950	539	15
chr1	18821112	18821519	408	*	269892	269905	540	14
chr1	18915471	18915981	511	*	271391	271403	540	13
chr1	19353807	19354662	856	*	277656	277673	544	18
chr1	19377487	19378546	1060	*	278080	278093	544	14
chr1	19390638	19391316	679	*	278283	278301	544	19
chr1	19771937	19772632	696	*	283256	283270	551	15
chr1	20220966	20222314	1349	*	288111	288130	559	20
chr1	20301030	20302340	1311	*	288938	288956	559	19
chr1	20427589	20429299	1711	*	290470	290496	560	27
chr1	20492462	20493057	596	*	291257	291267	561	11
chr1	20679985	20680622	638	*	293991	294002	562	12
chr1	20710723	20712201	1479	*	294576	294619	562	44
chr1	20779862	20780741	880	*	295512	295525	563	14
chr1	20812151	20813329	1179	*	295962	295973	564	12
chr1	21331438	21333251	1814	*	301228	301247	578	20
chr1	21336791	21338124	1334	*	301323	301352	578	30
chr1	21508724	21509056	333	*	303266	303278	582	13
chr1	21857823	21858198	376	*	308643	308654	586	12
chr1	22026319	22026526	208	*	311340	311350	589	11
chr1	22038211	22038860	650	*	311512	311522	589	11
chr1	22493844	22495658	1815	*	317334	317350	592	17
chr1	22536415	22537815	1401	*	317839	317870	593	32
chr1	22893963	22894521	559	*	322928	322938	594	11
chr1	23366383	23367180	798	*	328049	328060	604	12
chr1	23541383	23541793	411	*	330361	330373	606	13
chr1	23576540	23578235	1696	*	330936	330955	606	20
chr1	23712339	23713214	876	*	332620	332633	607	14
chr1	23919694	23920328	635	*	335404	335423	608	20
chr1	23961759	23964526	2768	*	336094	336107	609	14
chr1	24135813	24137259	1447	*	338276	338294	611	19
chr1	24187922	24188257	336	*	339043	339061	611	19
chr1	24276850	24278482	1633	*	340099	340122	612	24
chr1	24363665	24364810	1146	*	341243	341256	613	14
chr1	24438168	24439663	1496	*	342149	342167	615	19
chr1	24463719	24464703	985	*	342429	342444	615	16
chr1	24679192	24680039	848	*	345217	345232	617	16
chr1	25422883	25423818	936	*	354863	354879	639	17
chr1	25438631	25439972	1342	*	355112	355132	639	21
chr1	25695164	25697094	1931	*	358242	358275	642	34
chr1	25748314	25749563	1250	*	358955	358971	642	17
chr1	25771723	25771954	232	*	359323	359334	642	12
chr1	25810947	25811484	538	*	359906	359919	642	14
chr1	25876343	25876962	620	*	360894	360904	642	11
chr1	25934776	25935051	276	*	361710	361726	643	17
chr1	25968215	25969624	1410	*	362094	362104	644	11
chr1	26010148	26010551	404	*	362640	362650	645	11
chr1	26072501	26073477	977	*	363541	363559	645	19
chr1	26850793	26852130	1338	*	374028	374050	658	23
chr1	27032071	27032522	452	*	376917	376929	661	13
chr1	27077317	27078873	1557	*	377567	377581	662	15
chr1	27258303	27259522	1220	*	379911	379924	664	14
chr1	27365204	27365588	385	*	381509	381521	667	13
chr1	27567823	27568513	691	*	384339	384358	670	20
chr1	27591974	27593026	1053	*	384637	384658	670	22
chr1	27835783	27836575	793	*	387570	387582	674	13
chr1	28649136	28649458	323	*	398788	398804	684	17
chr1	29062695	29065117	2423	*	404196	404206	687	11
chr1	29269682	29270540	859	*	406944	406955	691	12
chr1	29439933	29441228	1296	*	408836	408852	692	17
chr1	29693824	29696314	2491	*	411316	411338	699	23
chr1	29766717	29767626	910	*	411965	411994	703	30
chr1	29945134	29946137	1004	*	413779	413795	706	17
chr1	29954839	29956319	1481	*	413868	413883	706	16
chr1	30008276	30009376	1101	*	414330	414345	709	16
chr1	30083817	30084592	776	*	414958	414970	712	13
chr1	30255200	30256467	1268	*	416761	416776	715	16
chr1	30258595	30260099	1505	*	416804	416825	715	22
chr1	30383318	30384458	1141	*	417985	417998	717	14
chr1	30552452	30555101	2650	*	419577	419589	723	13
chr1	30648838	30650382	1545	*	420313	420330	726	18
chr1	30889086	30890553	1468	*	423630	423647	726	18
chr1	30986219	30987696	1478	*	424630	424654	728	25
chr1	31198432	31198997	566	*	427263	427275	732	13
chr1	31200102	31200416	315	*	427288	427298	732	11
chr1	31642101	31643197	1097	*	432176	432188	737	13
chr1	31665583	31666273	691	*	432511	432521	737	11
chr1	31757248	31758287	1040	*	433912	433925	737	14
chr1	31802493	31803297	805	*	434580	434594	737	15
chr1	31860084	31861123	1040	*	435306	435318	737	13
chr1	31888163	31888998	836	*	435651	435668	737	18
chr1	32144681	32145868	1188	*	438897	438910	738	14
chr1	32162234	32162707	474	*	439060	439073	738	14
chr1	32181021	32182694	1674	*	439302	439333	739	32
chr1	32447991	32448448	458	*	443045	443059	744	15
chr1	32611576	32611836	261	*	445283	445297	744	15
chr1	32664910	32666381	1472	*	446102	446116	746	15
chr1	33315242	33316339	1098	*	453880	453895	761	16
chr1	33317907	33318470	564	*	453904	453914	761	11
chr1	33345571	33347881	2311	*	454273	454285	761	13
chr1	33390773	33393776	3004	*	454807	454834	763	28
chr1	33996727	33998113	1387	*	460136	460154	771	19
chr1	34074745	34076767	2023	*	460781	460799	771	19
chr1	34379042	34380660	1619	*	463160	463181	781	22
chr1	34412485	34413230	746	*	463384	463396	786	13
chr1	34696212	34697506	1295	*	465496	465508	797	13
chr1	34711567	34712601	1035	*	465637	465647	797	11
chr1	34720800	34722362	1563	*	465720	465737	797	18
chr1	34916727	34917634	908	*	467853	467870	804	18
chr1	34974788	34975917	1130	*	468368	468382	807	15
chr1	35497369	35498281	913	*	473622	473634	816	13
chr1	35768532	35768851	320	*	476508	476519	822	12
chr1	35814664	35815755	1092	*	477155	477165	823	11
chr1	36348695	36349108	414	*	483625	483638	831	14
chr1	36382248	36384154	1907	*	484110	484135	831	26
chr1	36653319	36654360	1042	*	487539	487557	834	19
chr1	36763621	36765055	1435	*	488658	488677	834	20
chr1	36773960	36774920	961	*	488780	488797	834	18
chr1	37323930	37325478	1549	*	494165	494183	845	19
chr1	37421164	37421880	717	*	495075	495088	847	14
chr1	37428652	37429996	1345	*	495153	495167	847	15
chr1	37503084	37504168	1085	*	496110	496120	847	11
chr1	37731215	37732163	949	*	499311	499329	848	19
chr1	37888291	37889364	1074	*	501171	501183	851	13
chr1	38236195	38237065	871	*	505481	505494	855	14
chr1	38272936	38273877	942	*	505886	505896	855	11
chr1	38334976	38337346	2371	*	506362	506383	856	22
chr1	38496185	38498378	2194	*	507604	507625	866	22
chr1	38656475	38658020	1546	*	509225	509239	868	15
chr1	38757804	38759553	1750	*	510100	510116	871	17
chr1	38783198	38784714	1517	*	510352	510396	871	45
chr1	38968590	38969761	1172	*	512641	512653	875	13
chr1	39083213	39084646	1434	*	514248	514268	876	21
chr1	39489415	39490152	738	*	518008	518023	883	16
chr1	39697893	39699186	1294	*	520741	520751	890	11
chr1	40621286	40623417	2132	*	530981	530992	909	12
chr1	41001491	41003732	2242	*	535323	535347	916	25
chr1	41374116	41375520	1405	*	538403	538420	931	18
chr1	41506555	41507278	724	*	540042	540052	932	11
chr1	41622349	41623276	928	*	541354	541370	934	17
chr1	41689405	41690003	599	*	542049	542059	935	11
chr1	41696313	41697287	975	*	542121	542140	935	20
chr1	41783448	41783992	545	*	543076	543086	935	11
chr1	41806976	41807778	803	*	543277	543292	935	16
chr1	42236991	42237662	672	*	546734	546744	948	11
chr1	42752948	42754202	1255	*	551304	551316	966	13
chr1	42913595	42915103	1509	*	552908	552918	972	11
chr1	42962938	42964252	1315	*	553650	553668	972	19
chr1	43037648	43038601	954	*	554645	554663	972	19
chr1	43303924	43304756	833	*	557639	557653	978	15
chr1	43666402	43667896	1495	*	562709	562724	984	16
chr1	43692667	43693443	777	*	562996	563006	984	11
chr1	43863117	43864147	1031	*	564613	564626	989	14
chr1	43889233	43891000	1768	*	564850	564864	989	15
chr1	43893307	43894346	1040	*	564885	564895	989	11
chr1	43964070	43964787	718	*	565751	565764	990	14
chr1	44290739	44291376	638	*	569606	569616	995	11
chr1	44295990	44297166	1177	*	569663	569676	995	14
chr1	44313474	44316079	2606	*	569831	569847	995	17
chr1	44625393	44626021	629	*	573414	573426	997	13
chr1	44807564	44807932	369	*	576170	576181	1000	12
chr1	44902426	44903689	1264	*	577339	577349	1002	11
chr1	45097158	45098944	1787	*	579332	579344	1007	13
chr1	45457622	45459715	2094	*	582505	582523	1019	19
chr1	45863802	45865626	1825	*	587419	587436	1027	18
chr1	46155594	46156413	820	*	590056	590066	1033	11
chr1	46222189	46223371	1183	*	590888	590912	1033	25
chr1	46573098	46574012	915	*	595757	595770	1036	14
chr1	46599349	46601266	1918	*	596070	596088	1036	19
chr1	47022925	47023329	405	*	598945	598955	1056	11
chr1	47533764	47534213	450	*	604208	604220	1071	13
chr1	48691373	48693903	2531	*	613764	613798	1109	35
chr1	48760739	48762984	2246	*	614324	614343	1111	20
chr1	48770495	48775584	5090	*	614376	614401	1112	26
chr1	48823928	48826057	2130	*	614655	614669	1114	15
chr1	50203193	50205453	2261	*	621934	621948	1224	15
chr1	50632625	50634433	1809	*	625303	625315	1249	13
chr1	52006783	52007489	707	*	637001	637012	1291	12
chr1	52195321	52198697	3377	*	638975	639005	1296	31
chr1	52474132	52475505	1374	*	641904	641914	1299	11
chr1	52714885	52716137	1253	*	644448	644461	1303	14
chr1	52770256	52771332	1077	*	645054	645071	1305	18
chr1	53370870	53371526	657	*	652362	652374	1312	13
chr1	53386017	53386949	933	*	652591	652606	1312	16
chr1	53404421	53406005	1585	*	652822	652842	1312	21
chr1	53656145	53656789	645	*	656240	656251	1315	12
chr1	53870234	53873149	2916	*	658707	658725	1315	19
chr1	54102233	54104510	2278	*	661045	661062	1322	18
chr1	54236737	54237396	660	*	662824	662840	1322	17
chr1	54253651	54254507	857	*	663114	663128	1322	15
chr1	54332027	54333560	1534	*	664347	664372	1322	26
chr1	54338205	54338949	745	*	664440	664457	1322	18
chr1	54415427	54416157	731	*	665543	665554	1323	12
chr1	54542972	54544079	1108	*	667135	667158	1324	24
chr1	54557901	54559710	1810	*	667342	667368	1324	27
chr1	54794769	54796511	1743	*	670107	670134	1329	28
chr1	54813481	54814028	548	*	670364	670374	1329	11
chr1	56625027	56627854	2828	*	683637	683649	1395	13
chr1	56660638	56661675	1038	*	683882	683893	1397	12
chr1	56831447	56832075	629	*	684817	684833	1406	17
chr1	57031970	57033832	1863	*	686185	686199	1411	15
chr1	57073921	57077085	3165	*	686526	686557	1411	32
chr1	57258504	57260461	1958	*	687704	687720	1414	17
chr1	57799337	57801011	1675	*	691404	691414	1427	11
chr1	57818623	57821027	2405	*	691549	691569	1427	21
chr1	58063299	58064847	1549	*	693088	693109	1438	22
chr1	58156366	58158853	2488	*	693779	693794	1441	16
chr1	58450033	58450748	716	*	695727	695747	1448	21
chr1	58858948	58860900	1953	*	699184	699195	1462	12
chr1	59765235	59766860	1626	*	705399	705413	1495	15
chr1	60903715	60904337	623	*	711964	711976	1564	13
chr1	61079874	61080802	929	*	713614	713634	1568	21
chr1	62011895	62013547	1653	*	721486	721500	1587	15
chr1	62686637	62687075	439	*	728287	728297	1598	11
chr1	62997418	62998582	1165	*	730766	730784	1610	19
chr1	64560353	64567985	7633	*	742975	743012	1661	38
chr1	64575269	64576564	1296	*	743070	743084	1661	15
chr1	64596407	64598544	2138	*	743211	743229	1662	19
chr1	64691278	64693041	1764	*	743926	743950	1662	25
chr1	64844770	64845830	1061	*	745079	745098	1667	20
chr1	67545648	67546914	1267	*	764153	764167	1790	15
chr1	67835009	67835865	857	*	766596	766606	1795	11
chr1	68631776	68634671	2896	*	771915	771931	1834	17
chr1	70314960	70317503	2544	*	781064	781083	1963	20
chr1	71364587	71366081	1495	*	787491	787502	2033	12
chr1	73161318	73164263	2946	*	796381	796396	2199	16
chr1	74117524	74119818	2295	*	800900	800913	2276	14
chr1	74469023	74473960	4938	*	802767	802797	2296	31
chr1	75342264	75346051	3788	*	807793	807806	2353	14
chr1	77014604	77018371	3768	*	817965	817988	2455	24
chr1	77049362	77051827	2466	*	818199	818211	2457	13
chr1	77266749	77269547	2799	*	819405	819417	2471	13
chr1	77387673	77389724	2052	*	820225	820236	2476	12
chr1	77488241	77490485	2245	*	820826	820842	2480	17
chr1	78045606	78045804	199	*	825737	825750	2496	14
chr1	81699103	81702534	3432	*	846358	846385	2717	28
chr1	83016859	83018823	1965	*	854048	854061	2789	14
chr1	84000005	84001304	1300	*	859416	859429	2848	14
chr1	84370016	84372615	2600	*	861360	861378	2874	19
chr1	84655031	84656058	1028	*	863385	863396	2884	12
chr1	84998607	84999109	503	*	866216	866229	2891	14
chr1	85131336	85136990	5655	*	867180	867206	2898	27
chr1	85534146	85535389	1244	*	869990	870002	2919	13
chr1	87147720	87150014	2295	*	880634	880654	3013	21
chr1	87384763	87390020	5258	*	882574	882606	3014	33
chr1	87882888	87884641	1754	*	886039	886054	3031	16
chr1	87998577	88001480	2904	*	886719	886735	3035	17
chr1	88291935	88293666	1732	*	888344	888354	3052	11
chr1	88454340	88455802	1463	*	889148	889166	3064	19
chr1	89530653	89532672	2020	*	896444	896461	3117	18
chr1	89708145	89709404	1260	*	897637	897648	3123	12
chr1	89822310	89822619	310	*	898626	898636	3125	11
chr1	89844405	89845133	729	*	898828	898838	3125	11
chr1	90875613	90876908	1296	*	906394	906422	3165	29
chr1	91451891	91454683	2793	*	910484	910499	3199	16
chr1	91585208	91586278	1071	*	911481	911495	3202	15
chr1	91805981	91807013	1033	*	913538	913551	3206	14
chr1	91896468	91897703	1236	*	914485	914495	3206	11
chr1	92029263	92029553	291	*	915916	915928	3209	13
chr1	92171422	92177822	6401	*	917020	917072	3214	53
chr1	92183359	92184411	1053	*	917102	917113	3215	12
chr1	92240202	92242257	2056	*	917598	917608	3218	11
chr1	92272399	92275138	2740	*	917781	917796	3219	16
chr1	92755729	92756530	802	*	921773	921788	3239	16
chr1	93595598	93596845	1248	*	928516	928526	3275	11
chr1	93617451	93618303	853	*	928760	928771	3275	12
chr1	93768062	93769664	1603	*	930203	930225	3275	23
chr1	93844769	93845681	913	*	930762	930774	3277	13
chr1	94058029	94059848	1820	*	932724	932739	3284	16
chr1	94629314	94630341	1028	*	937443	937459	3293	17
chr1	94819043	94819849	807	*	938871	938884	3298	14
chr1	95023343	95024704	1362	*	940774	940791	3300	18
chr1	95232270	95233320	1051	*	942478	942494	3308	17
chr1	95604149	95605434	1286	*	944590	944603	3333	14
chr1	95888841	95891050	2210	*	946138	946154	3347	17
chr1	96354840	96356147	1308	*	948634	948646	3378	13
chr1	96463461	96464898	1438	*	949317	949328	3382	12
chr1	96523168	96526039	2872	*	949757	949774	3386	18
chr1	97143454	97145694	2241	*	953468	953484	3418	17
chr1	97986446	97989016	2571	*	957960	957971	3470	12
chr1	98028449	98031258	2810	*	958156	958170	3473	15
chr1	98072809	98076081	3273	*	958546	958559	3477	14
chr1	98892722	98896888	4167	*	962674	962688	3534	15
chr1	99228441	99232325	3885	*	964468	964488	3559	21
chr1	99706184	99707343	1160	*	967221	967231	3586	11
chr1	99767265	99767541	277	*	967680	967693	3588	14
chr1	100540215	100540517	303	*	973516	973531	3625	16
chr1	101067835	101069744	1910	*	976608	976619	3653	12
chr1	101389753	101391542	1790	*	978948	978962	3657	15
chr1	101902163	101905791	3629	*	981414	981426	3693	13
chr1	101958552	101960833	2282	*	981664	981679	3698	16
chr1	101990556	101994758	4203	*	981856	981882	3700	27
chr1	102229315	102231161	1847	*	983006	983037	3721	32
chr1	105828870	105830674	1805	*	1000730	1000744	4029	15
chr1	109019845	109021886	2042	*	1019927	1019953	4214	27
chr1	109068674	109070375	1702	*	1020595	1020619	4214	25
chr1	109093858	109094481	624	*	1021081	1021097	4214	17
chr1	109148999	109151027	2029	*	1021811	1021842	4214	32
chr1	109304245	109305814	1570	*	1024065	1024078	4216	14
chr1	109531618	109532506	889	*	1026460	1026484	4221	25
chr1	110511058	110512247	1190	*	1037244	1037260	4232	17
chr1	110673465	110674045	581	*	1038622	1038663	4236	42
chr1	110753520	110754238	719	*	1039201	1039225	4242	25
chr1	110858607	110860935	2329	*	1039820	1039846	4244	27
chr1	111473805	111474824	1020	*	1044062	1044081	4276	20
chr1	111515473	111516387	915	*	1044449	1044475	4278	27
chr1	111769201	111770462	1262	*	1046664	1046676	4288	13
chr1	111907393	111910013	2621	*	1047957	1047977	4290	21
chr1	112977953	112979290	1338	*	1057897	1057908	4327	12
chr1	113041308	113042383	1076	*	1058656	1058667	4327	12
chr1	113266114	113267239	1126	*	1060860	1060875	4330	16
chr1	113296129	113298389	2261	*	1061107	1061121	4332	15
chr1	113992759	113995133	2375	*	1066226	1066243	4367	18
chr1	114090688	114092072	1385	*	1066968	1066995	4370	28
chr1	115066367	115068051	1685	*	1074700	1074716	4410	17
chr1	115099127	115099810	684	*	1074988	1075000	4411	13
chr1	115300961	115302883	1923	*	1076391	1076415	4422	25
chr1	115737142	115738425	1284	*	1079560	1079571	4446	12
chr1	115771699	115772142	444	*	1079860	1079870	4447	11
chr1	115907471	115909880	2410	*	1080941	1080961	4452	21
chr1	116137567	116138508	942	*	1082570	1082580	4456	11
chr1	116163971	116165716	1746	*	1082792	1082802	4457	11
chr1	116307557	116310167	2611	*	1083805	1083818	4461	14
chr1	116359521	116362789	3269	*	1084169	1084184	4465	16
chr1	116416049	116417677	1629	*	1084714	1084726	4466	13
chr1	116475412	116476119	708	*	1085203	1085221	4466	19
chr1	116479651	116480579	929	*	1085256	1085266	4466	11
chr1	116603769	116604692	924	*	1086430	1086454	4472	25
chr1	116645661	116646313	653	*	1086865	1086878	4473	14
chr1	116690075	116691817	1743	*	1087346	1087356	4473	11
chr1	116929292	116931343	2052	*	1089534	1089551	4476	18
chr1	116986554	116986856	303	*	1090073	1090084	4477	12
chr1	117017151	117019355	2205	*	1090335	1090360	4478	26
chr1	117525647	117527567	1921	*	1094050	1094061	4501	12
chr1	117610496	117612336	1841	*	1094877	1094901	4503	25
chr1	117674410	117675189	780	*	1095524	1095534	4503	11
chr1	117682214	117684206	1993	*	1095597	1095614	4503	18
chr1	118135494	118137027	1534	*	1098256	1098268	4533	13
chr1	119550466	119552540	2075	*	1107480	1107491	4614	12
chr1	119613518	119615390	1873	*	1107964	1107988	4614	25
chr1	119875795	119877166	1372	*	1110133	1110148	4616	16
chr1	119896473	119896773	301	*	1110322	1110340	4616	19
chr1	120511088	120512735	1648	*	1113092	1113105	4708	14
chr1	121207082	121209554	2473	*	1115898	1115917	4847	20
chr1	121227970	121231587	3618	*	1115975	1115986	4851	12
chr1	124858308	124859158	851	*	1152209	1152221	5087	13
chr1	144045966	144048960	2995	*	1164702	1164718	5240	17
chr1	145432595	145432886	292	*	1168461	1168474	5408	14
chr1	145720584	145720941	358	*	1170768	1170778	5427	11
chr1	145936386	145936924	539	*	1173290	1173301	5434	12
chr1	146013115	146014215	1101	*	1174265	1174277	5436	13
chr1	147495509	147497123	1615	*	1183658	1183671	5594	14
chr1	147630103	147630852	750	*	1184860	1184872	5598	13
chr1	147784646	147787387	2742	*	1186047	1186062	5602	16
chr1	148991802	148992993	1192	*	1193169	1193179	5768	11
chr1	149157527	149158637	1111	*	1194141	1194153	5785	13
chr1	149995533	149998128	2596	*	1198529	1198550	5909	22
chr1	150393196	150394329	1134	*	1203498	1203515	5918	18
chr1	150995689	150996332	644	*	1210848	1210861	5931	14
chr1	151773020	151775127	2108	*	1220858	1220871	5939	14
chr1	152107226	152107575	350	*	1224148	1224160	5946	13
chr1	154049370	154051358	1989	*	1241189	1241201	6006	13
chr1	154350626	154351777	1152	*	1244687	1244698	6007	12
chr1	154419376	154420008	633	*	1245672	1245682	6007	11
chr1	154465802	154467162	1361	*	1246416	1246432	6007	17
chr1	154715698	154717980	2283	*	1249468	1249492	6012	25
chr1	154730619	154731483	865	*	1249668	1249685	6012	18
chr1	154766870	154768708	1839	*	1250152	1250174	6012	23
chr1	154881806	154882758	953	*	1251782	1251798	6012	17
chr1	155251006	155251552	547	*	1257592	1257604	6018	13
chr1	155304547	155305162	616	*	1258591	1258603	6018	13
chr1	155599734	155600265	532	*	1262236	1262249	6021	14
chr1	155821962	155823218	1257	*	1264951	1264972	6030	22
chr1	156096216	156097314	1099	*	1268674	1268693	6034	20
chr1	156400113	156401920	1808	*	1273100	1273112	6038	13
chr1	156468468	156469509	1042	*	1274113	1274124	6039	12
chr1	156490661	156492410	1750	*	1274404	1274421	6039	18
chr1	156667223	156668514	1292	*	1276678	1276690	6040	13
chr1	156828281	156829086	806	*	1279039	1279058	6040	20
chr1	157947493	157949711	2219	*	1288100	1288113	6085	14
chr1	158075149	158076306	1158	*	1289260	1289280	6089	21
chr1	159089767	159092509	2743	*	1295778	1295791	6158	14
chr1	159830887	159832679	1793	*	1300523	1300544	6206	22
chr1	160147608	160149015	1408	*	1303866	1303884	6212	19
chr1	160193579	160193992	414	*	1304413	1304425	6212	13
chr1	160213923	160215823	1901	*	1304620	1304632	6212	13
chr1	160374916	160376375	1460	*	1306233	1306246	6215	14
chr1	161265894	161267670	1777	*	1315234	1315245	6234	12
chr1	161492361	161494627	2267	*	1317816	1317828	6244	13
chr1	161835275	161837523	2249	*	1320891	1320904	6270	14
chr1	162033114	162034170	1057	*	1322446	1322459	6280	14
chr1	162291326	162294062	2737	*	1324235	1324247	6283	13
chr1	162497267	162497573	307	*	1326110	1326120	6289	11
chr1	162499121	162500274	1154	*	1326192	1326205	6289	14
chr1	162662804	162664099	1296	*	1327613	1327624	6292	12
chr1	162722189	162724183	1995	*	1327970	1327980	6295	11
chr1	162927816	162930017	2202	*	1329363	1329374	6307	12
chr1	163441381	163444859	3479	*	1332401	1332423	6335	23
chr1	164689448	164690532	1085	*	1339827	1339844	6422	18
chr1	164779723	164781741	2019	*	1340607	1340635	6423	29
chr1	164801036	164802533	1498	*	1340882	1340901	6423	20
chr1	165706118	165707984	1867	*	1347907	1347918	6444	12
chr1	165849079	165850357	1279	*	1349263	1349276	6449	14
chr1	167195774	167198144	2371	*	1358487	1358498	6527	12
chr1	167369973	167375648	5676	*	1359764	1359806	6533	43
chr1	167427568	167428883	1316	*	1360177	1360192	6535	16
chr1	167571368	167572602	1235	*	1362000	1362019	6535	20
chr1	167594057	167595615	1559	*	1362196	1362212	6535	17
chr1	167995401	167997907	2507	*	1366184	1366201	6544	18
chr1	168249455	168250432	978	*	1368515	1368526	6552	12
chr1	168590066	168593840	3775	*	1370885	1370916	6562	32
chr1	168957885	168959392	1508	*	1373111	1373122	6576	12
chr1	169102045	169102868	824	*	1373964	1373976	6583	13
chr1	170113296	170114717	1422	*	1380431	1380448	6643	18
chr1	171140049	171142149	2101	*	1386451	1386463	6698	13
chr1	171487585	171489096	1512	*	1388983	1388993	6705	11
chr1	172398270	172400186	1917	*	1395132	1395148	6741	17
chr1	173122719	173123665	947	*	1399271	1399282	6786	12
chr1	174255855	174257273	1419	*	1407579	1407600	6845	22
chr1	174519360	174521052	1693	*	1409077	1409093	6864	17
chr1	177939136	177939931	796	*	1431952	1431963	7017	12
chr1	178052726	178053758	1033	*	1432950	1432961	7017	12
chr1	178513293	178514652	1360	*	1436301	1436319	7037	19
chr1	179215587	179216844	1258	*	1442546	1442558	7056	13
chr1	179259240	179260757	1518	*	1443049	1443082	7056	34
chr1	179635392	179636791	1400	*	1446236	1446246	7073	11
chr1	179838057	179839391	1335	*	1448073	1448083	7084	11
chr1	180270820	180271617	798	*	1452863	1452880	7094	18
chr1	180610324	180611849	1526	*	1455463	1455478	7106	16
chr1	181075959	181077814	1856	*	1459550	1459573	7123	24
chr1	181119781	181120698	918	*	1460137	1460155	7123	19
chr1	181351437	181353316	1880	*	1462186	1462199	7127	14
chr1	181473503	181477076	3574	*	1463074	1463102	7131	29
chr1	181545080	181547837	2758	*	1463615	1463649	7134	35
chr1	181739189	181740289	1101	*	1465040	1465053	7141	14
chr1	182644065	182645368	1304	*	1471777	1471793	7176	17
chr1	182889847	182891997	2151	*	1473879	1473899	7185	21
chr1	183017404	183019091	1688	*	1474989	1475004	7188	16
chr1	183731876	183735018	3143	*	1481168	1481195	7203	28
chr1	184428582	184430028	1447	*	1486055	1486065	7223	11
chr1	184576273	184578468	2196	*	1487100	1487131	7224	32
chr1	184689086	184691545	2460	*	1488124	1488138	7225	15
chr1	184804282	184805023	742	*	1488967	1488978	7230	12
chr1	184805272	184806179	908	*	1488983	1488996	7230	14
chr1	184810371	184811849	1479	*	1489035	1489060	7230	26
chr1	185960150	185963401	3252	*	1496740	1496762	7283	23
chr1	185963649	185966605	2957	*	1496764	1496782	7283	19
chr1	186845424	186848484	3061	*	1502157	1502180	7334	24
chr1	187488992	187491029	2038	*	1505733	1505752	7377	20
chr1	190454003	190455411	1409	*	1520943	1520953	7620	11
chr1	191640715	191643789	3075	*	1526872	1526892	7723	21
chr1	192270214	192273231	3018	*	1530140	1530154	7769	15
chr1	192921452	192924773	3322	*	1533852	1533867	7804	16
chr1	193348140	193350749	2610	*	1536947	1536966	7826	20
chr1	193559580	193560729	1150	*	1538135	1538145	7833	11
chr1	194578223	194578735	513	*	1543500	1543519	7890	20
chr1	195077201	195080732	3532	*	1546263	1546274	7923	12
chr1	195185246	195186838	1593	*	1546794	1546805	7930	12
chr1	195212637	195213698	1062	*	1546923	1546935	7934	13
chr1	196379341	196381129	1789	*	1552732	1552743	8034	12
chr1	198101809	198103344	1536	*	1563147	1563157	8148	11
chr1	198497605	198501977	4373	*	1565533	1565547	8166	15
chr1	198518392	198521397	3006	*	1565604	1565625	8170	22
chr1	198911314	198916472	5159	*	1567648	1567675	8196	28
chr1	200120744	200121413	670	*	1575359	1575369	8256	11
chr1	200226134	200227712	1579	*	1576270	1576286	8258	17
chr1	201010383	201011373	991	*	1583961	1583973	8270	13
chr1	201049785	201052166	2382	*	1584403	1584428	8270	26
chr1	201093678	201095391	1714	*	1584990	1585014	8270	25
chr1	201137778	201138677	900	*	1585586	1585596	8271	11
chr1	201503070	201503974	905	*	1590034	1590049	8272	16
chr1	201646391	201647636	1246	*	1591686	1591696	8272	11
chr1	201651182	201656146	4965	*	1591839	1591883	8272	45
chr1	201790139	201791183	1045	*	1593256	1593267	8272	12
chr1	202120676	202121852	1177	*	1597411	1597429	8276	19
chr1	202123997	202124708	712	*	1597473	1597485	8276	13
chr1	202184455	202185326	872	*	1598353	1598378	8278	26
chr1	202210194	202211395	1202	*	1598666	1598676	8279	11
chr1	202504977	202506901	1925	*	1601348	1601359	8287	12
chr1	202687747	202688471	725	*	1602972	1602982	8293	11
chr1	202847340	202848364	1025	*	1604749	1604771	8297	23
chr1	203057439	203058451	1013	*	1607346	1607357	8299	12
chr1	203199448	203201398	1951	*	1608922	1608943	8300	22
chr1	203408680	203410464	1785	*	1611096	1611112	8302	17
chr1	203582004	203583039	1036	*	1612959	1612969	8303	11
chr1	203591284	203592223	940	*	1613047	1613058	8303	12
chr1	203652815	203653848	1034	*	1613768	1613779	8303	12
chr1	203710827	203711268	442	*	1614359	1614374	8304	16
chr1	203769114	203769990	877	*	1615049	1615063	8304	15
chr1	204198359	204199135	777	*	1619765	1619775	8310	11
chr1	204260547	204261180	634	*	1620466	1620480	8310	15
chr1	204262629	204263944	1316	*	1620507	1620532	8310	26
chr1	204615937	204617251	1315	*	1624673	1624690	8313	18
chr1	204618398	204619062	665	*	1624706	1624738	8313	33
chr1	204630020	204631027	1008	*	1624892	1624912	8313	21
chr1	204651175	204652704	1530	*	1625083	1625095	8313	13
chr1	204871231	204872543	1313	*	1627078	1627093	8319	16
chr1	204967749	204968602	854	*	1627990	1628006	8320	17
chr1	205375543	205376983	1441	*	1633293	1633307	8321	15
chr1	205943062	205943518	457	*	1639464	1639475	8329	12
chr1	206416508	206418413	1906	*	1642895	1642911	8381	17
chr1	206453213	206453543	331	*	1643237	1643250	8381	14
chr1	206455820	206456268	449	*	1643296	1643307	8381	12
chr1	207376464	207379133	2670	*	1651398	1651414	8408	17
chr1	207990624	207993646	3023	*	1656513	1656557	8424	45
chr1	208071325	208072168	844	*	1657447	1657458	8426	12
chr1	208099663	208101311	1649	*	1657751	1657775	8426	25
chr1	208217934	208219425	1492	*	1658889	1658908	8426	20
chr1	208222441	208223031	591	*	1658943	1658955	8426	13
chr1	208428357	208429945	1589	*	1660651	1660669	8428	19
chr1	208433545	208435464	1920	*	1660689	1660709	8428	21
chr1	208537434	208538378	945	*	1661395	1661408	8431	14
chr1	208575421	208578292	2872	*	1661629	1661650	8432	22
chr1	208629807	208632877	3071	*	1661952	1661983	8434	32
chr1	208747825	208749108	1284	*	1662712	1662726	8440	15
chr1	209061778	209062459	682	*	1664820	1664833	8451	14
chr1	209202241	209203071	831	*	1665778	1665795	8458	18
chr1	209248607	209251113	2507	*	1666192	1666215	8458	24
chr1	209325085	209327507	2423	*	1666696	1666721	8462	26
chr1	209454907	209457145	2239	*	1667683	1667697	8463	15
chr1	209627612	209628134	523	*	1668954	1668970	8465	17
chr1	209645438	209646858	1421	*	1669168	1669192	8465	25
chr1	209831754	209833539	1786	*	1670716	1670730	8469	15
chr1	210525186	210526443	1258	*	1676022	1676037	8496	16
chr1	210602143	210604669	2527	*	1676577	1676606	8497	30
chr1	210736079	210740432	4354	*	1677604	1677628	8497	25
chr1	210838942	210840300	1359	*	1678264	1678274	8498	11
chr1	210851052	210854008	2957	*	1678346	1678363	8498	18
chr1	210887419	210891103	3685	*	1678522	1678545	8500	24
chr1	210906260	210911708	5449	*	1678619	1678649	8501	31
chr1	210945379	210946715	1337	*	1678836	1678846	8503	11
chr1	210991240	210994891	3652	*	1679155	1679174	8508	20
chr1	211012636	211015557	2922	*	1679302	1679325	8511	24
chr1	211027532	211031422	3891	*	1679384	1679396	8511	13
chr1	211040404	211043259	2856	*	1679457	1679469	8511	13
chr1	211469945	211470331	387	*	1683152	1683164	8526	13
chr1	211489670	211490451	782	*	1683386	1683402	8526	17
chr1	211738446	211740115	1670	*	1686286	1686300	8530	15
chr1	212188268	212188722	455	*	1689934	1689948	8545	15
chr1	212557391	212558253	863	*	1693455	1693467	8555	13
chr1	212915246	212916055	810	*	1697243	1697253	8568	11
chr1	213281241	213282836	1596	*	1700333	1700354	8581	22
chr1	213547736	213548615	880	*	1702587	1702598	8583	12
chr1	214067023	214067889	867	*	1706545	1706557	8599	13
chr1	214538262	214540721	2460	*	1710930	1710945	8601	16
chr1	215469779	215472554	2776	*	1716853	1716868	8647	16
chr1	216486666	216488436	1771	*	1722921	1722944	8691	24
chr1	216705642	216706704	1063	*	1724390	1724402	8696	13
chr1	216765780	216767789	2010	*	1724785	1724803	8697	19
chr1	217425246	217426223	978	*	1729293	1729303	8731	11
chr1	217884149	217886645	2497	*	1732362	1732377	8754	16
chr1	218410007	218412071	2065	*	1736326	1736341	8770	16
chr1	219270207	219272086	1880	*	1741484	1741506	8808	23
chr1	220139611	220140641	1031	*	1747909	1747927	8838	19
chr1	220338502	220343221	4720	*	1749350	1749381	8844	32
chr1	220677489	220678842	1354	*	1751615	1751628	8859	14
chr1	221576519	221578052	1534	*	1758488	1758501	8887	14
chr1	221743412	221743727	316	*	1759520	1759530	8896	11
chr1	223630290	223633370	3081	*	1774041	1774066	8966	26
chr1	223759316	223760154	839	*	1775521	1775539	8967	19
chr1	223908182	223909000	819	*	1777090	1777100	8970	11
chr1	223914414	223916079	1666	*	1777137	1777148	8970	12
chr1	224498305	224499137	833	*	1783142	1783155	8985	14
chr1	224733318	224734044	727	*	1785518	1785534	8987	17
chr1	225936737	225937477	741	*	1796365	1796375	9042	11
chr1	226115722	226116356	635	*	1798772	1798787	9043	16
chr1	226645906	226646757	852	*	1805283	1805298	9048	16
chr1	226686743	226689876	3134	*	1805879	1805904	9048	26
chr1	226692403	226693875	1473	*	1805925	1805937	9048	13
chr1	226787562	226788530	969	*	1807210	1807223	9048	14
chr1	227392464	227393072	609	*	1812625	1812638	9070	14
chr1	227541674	227541897	224	*	1813731	1813741	9077	11
chr1	227757970	227759060	1091	*	1815748	1815762	9087	15
chr1	228785889	228787634	1746	*	1828666	1828681	9121	16
chr1	228935484	228936524	1041	*	1830105	1830124	9122	20
chr1	228987468	228988475	1008	*	1830744	1830758	9122	15
chr1	229100085	229101713	1629	*	1831859	1831884	9123	26
chr1	229335051	229337481	2431	*	1834400	1834421	9124	22
chr1	229420671	229422099	1429	*	1835493	1835514	9126	22
chr1	229432838	229433067	230	*	1835665	1835676	9126	12
chr1	229694284	229695207	924	*	1838576	1838587	9127	12
chr1	229778697	229779595	899	*	1839188	1839203	9129	16
chr1	230096379	230097680	1302	*	1842151	1842166	9136	16
chr1	230205671	230207957	2287	*	1843707	1843729	9136	23
chr1	230235552	230235851	300	*	1844027	1844038	9136	12
chr1	230248488	230249905	1418	*	1844197	1844220	9136	24
chr1	230563206	230565904	2699	*	1847814	1847838	9143	25
chr1	230612790	230614920	2131	*	1848212	1848225	9144	14
chr1	230678569	230681909	3341	*	1848810	1848833	9144	24
chr1	230939317	230942005	2689	*	1851852	1851864	9146	13
chr1	231433048	231434122	1075	*	1857308	1857318	9153	11
chr1	231506223	231508175	1953	*	1857842	1857852	9157	11
chr1	231627742	231629001	1260	*	1859036	1859048	9159	13
chr1	231971612	231972084	473	*	1862087	1862097	9174	11
chr1	232119248	232120151	904	*	1863272	1863285	9177	14
chr1	232356928	232357814	887	*	1865215	1865225	9182	11
chr1	232430094	232431187	1094	*	1866003	1866022	9183	20
chr1	232507943	232509318	1376	*	1866770	1866799	9183	30
chr1	232575334	232576140	807	*	1867407	1867421	9185	15
chr1	232806147	232807065	919	*	1869637	1869647	9187	11
chr1	232920462	232922453	1992	*	1870558	1870571	9190	14
chr1	233199859	233200898	1040	*	1873037	1873049	9196	13
chr1	234206867	234207257	391	*	1880899	1880910	9223	12
chr1	234234499	234235680	1182	*	1881206	1881218	9223	13
chr1	234274593	234276404	1812	*	1881527	1881542	9225	16
chr1	234808487	234809224	738	*	1887710	1887724	9233	15
chr1	234862774	234863931	1158	*	1888257	1888279	9234	23
chr1	234915927	234916572	646	*	1888990	1889004	9234	15
chr1	235189820	235191502	1683	*	1893000	1893011	9236	12
chr1	235455311	235456279	969	*	1896055	1896066	9244	12
chr1	235576585	235577352	768	*	1897595	1897605	9244	11
chr1	235758188	235759561	1374	*	1899640	1899656	9250	17
chr1	236307593	236308677	1085	*	1905777	1905789	9260	13
chr1	236551588	236554995	3408	*	1908759	1908799	9269	41
chr1	237092598	237093098	501	*	1914360	1914371	9276	12
chr1	237198387	237200602	2216	*	1915356	1915378	9277	23
chr1	237386275	237387197	923	*	1916823	1916833	9278	11
chr1	237415904	237417491	1588	*	1917015	1917028	9279	14
chr1	237705594	237706205	612	*	1919369	1919380	9284	12
chr1	237763231	237764778	1548	*	1919816	1919834	9284	19
chr1	237783000	237783888	889	*	1919986	1919996	9284	11
chr1	238891163	238892683	1521	*	1927952	1927968	9318	17
chr1	239393630	239396330	2701	*	1931492	1931505	9337	14
chr1	239400403	239402715	2313	*	1931542	1931568	9337	27
chr1	239410334	239411414	1081	*	1931652	1931665	9337	14
chr1	239457421	239459300	1880	*	1932058	1932068	9338	11
chr1	239588956	239592078	3123	*	1932981	1933005	9341	25
chr1	239810092	239811080	989	*	1934592	1934605	9347	14
chr1	239826603	239828311	1709	*	1934774	1934785	9347	12
chr1	239832655	239833656	1002	*	1934830	1934843	9347	14
chr1	239884591	239885521	931	*	1935284	1935294	9348	11
chr1	240007456	240008729	1274	*	1936484	1936506	9350	23
chr1	240218435	240219961	1527	*	1938541	1938560	9354	20
chr1	240329090	240330772	1683	*	1939360	1939383	9356	24
chr1	240681859	240683300	1442	*	1943012	1943034	9358	23
chr1	240722857	240723804	948	*	1943493	1943506	9359	14
chr1	240837246	240840568	3323	*	1944655	1944693	9360	39
chr1	240846809	240849231	2423	*	1944732	1944743	9360	12
chr1	241308943	241311709	2767	*	1948666	1948698	9371	33
chr1	241586729	241587819	1091	*	1950752	1950774	9380	23
chr1	241634517	241638763	4247	*	1951131	1951165	9381	35
chr1	241972314	241973321	1008	*	1954360	1954372	9384	13
chr1	241997854	241998313	460	*	1954744	1954757	9384	14
chr1	242059979	242060883	905	*	1955441	1955455	9386	15
chr1	242267446	242269138	1693	*	1957210	1957229	9392	20
chr1	243096983	243098853	1871	*	1964197	1964221	9411	25
chr1	243406586	243407469	884	*	1967035	1967045	9417	11
chr1	244067115	244067430	316	*	1972642	1972655	9435	14
chr1	244105375	244106981	1607	*	1973221	1973243	9435	23
chr1	244196518	244197485	968	*	1974190	1974203	9435	14
chr1	244273753	244274412	660	*	1975154	1975169	9436	16
chr1	244299005	244299303	299	*	1975475	1975486	9437	12
chr1	244381696	244383043	1348	*	1976537	1976558	9438	22
chr1	244405398	244406686	1289	*	1976766	1976778	9438	13
chr1	244634805	244636340	1536	*	1978666	1978680	9446	15
chr1	244665151	244666737	1587	*	1979030	1979042	9446	13
chr1	244698611	244699700	1090	*	1979368	1979384	9446	17
chr1	244854690	244855596	907	*	1981587	1981597	9447	11
chr1	245216255	245217258	1004	*	1986604	1986617	9449	14
chr1	246058180	246059214	1035	*	1996967	1996985	9459	19
chr1	246099651	246100812	1162	*	1997411	1997426	9459	16
chr1	246221057	246222490	1434	*	1998658	1998683	9459	26
chr1	246572997	246574202	1206	*	2002048	2002066	9466	19
chr1	246697992	246698724	733	*	2003721	2003737	9467	17
chr1	247241351	247244175	2825	*	2010290	2010311	9478	22
chr1	247370705	247371654	950	*	2011846	2011862	9481	17
chr1	248071171	248073490	2320	*	2017872	2017884	9504	13
chr1	248707585	248708395	811	*	2021757	2021768	9558	12
chr1	248851929	248853362	1434	*	2023350	2023362	9563	13
chr2	85155	86377	1223	*	2025126	2025137	47841	12
chr2	322336	323423	1088	*	2027469	2027492	47848	24
chr2	557044	557599	556	*	2030783	2030798	47853	16
chr2	620688	620992	305	*	2031835	2031859	47854	25
chr2	1068885	1069768	884	*	2037842	2037858	47871	17
chr2	1070003	1071073	1071	*	2037865	2037893	47871	29
chr2	1076098	1077857	1760	*	2037942	2037966	47871	25
chr2	1164815	1165961	1147	*	2039181	2039202	47873	22
chr2	1316142	1318555	2414	*	2041109	2041131	47878	23
chr2	1418595	1419370	776	*	2042238	2042250	47880	13
chr2	1439628	1440689	1062	*	2042562	2042584	47880	23
chr2	1634878	1636221	1344	*	2045762	2045793	47887	32
chr2	1637345	1637994	650	*	2045808	2045820	47887	13
chr2	1694615	1695247	633	*	2046935	2046951	47887	17
chr2	1896867	1897913	1047	*	2050426	2050442	47891	17
chr2	1983178	1985312	2135	*	2051723	2051751	47892	29
chr2	2672649	2673561	913	*	2059187	2059199	47906	13
chr2	2694274	2696733	2460	*	2059485	2059536	47906	52
chr2	2787786	2788663	878	*	2061048	2061058	47910	11
chr2	2839535	2840414	880	*	2061674	2061692	47910	19
chr2	2868292	2868865	574	*	2062113	2062123	47911	11
chr2	3265567	3266908	1342	*	2067823	2067850	47915	28
chr2	3328031	3329639	1609	*	2069048	2069067	47916	20
chr2	3419574	3421257	1684	*	2070524	2070560	47917	37
chr2	3766529	3767421	893	*	2076753	2076774	47927	22
chr2	4317572	4319289	1718	*	2081688	2081716	47944	29
chr2	4692976	4693928	953	*	2084278	2084290	47964	13
chr2	4800688	4803030	2343	*	2085002	2085025	47970	24
chr2	4964433	4965728	1296	*	2086326	2086351	47973	26
chr2	5556129	5556582	454	*	2091449	2091461	47984	13
chr2	5561635	5562806	1172	*	2091492	2091517	47984	26
chr2	5933794	5934839	1046	*	2095092	2095104	47987	13
chr2	5991212	5992128	917	*	2095654	2095665	47989	12
chr2	6925863	6927293	1431	*	2103165	2103187	48007	23
chr2	6987298	6989057	1760	*	2103811	2103830	48007	20
chr2	6998736	6999561	826	*	2103940	2103952	48007	13
chr2	7201127	7203148	2022	*	2105909	2105933	48014	25
chr2	7241635	7242648	1014	*	2106235	2106245	48015	11
chr2	7249947	7251211	1265	*	2106313	2106323	48015	11
chr2	7291255	7292575	1321	*	2106710	2106724	48016	15
chr2	7383172	7386296	3125	*	2107430	2107456	48017	27
chr2	7400251	7402669	2419	*	2107556	2107582	48017	27
chr2	7606883	7609348	2466	*	2109010	2109030	48028	21
chr2	7725050	7726586	1537	*	2109931	2109946	48029	16
chr2	7780297	7782468	2172	*	2110393	2110407	48032	15
chr2	7819519	7820521	1003	*	2110707	2110718	48033	12
chr2	7931227	7932144	918	*	2111652	2111665	48035	14
chr2	8219845	8220942	1098	*	2114265	2114290	48039	26
chr2	8780631	8782006	1376	*	2121430	2121441	48043	12
chr2	9106126	9106745	620	*	2124488	2124499	48047	12
chr2	9135810	9136424	615	*	2124892	2124904	48047	13
chr2	9291311	9291896	586	*	2127053	2127067	48049	15
chr2	9336512	9337449	938	*	2127690	2127705	48049	16
chr2	9365576	9366293	718	*	2128023	2128036	48049	14
chr2	9545206	9546003	798	*	2130467	2130477	48050	11
chr2	9682564	9683491	928	*	2132154	2132173	48050	20
chr2	9706634	9707738	1105	*	2132524	2132540	48050	17
chr2	9904567	9906691	2125	*	2135117	2135128	48050	12
chr2	10083251	10084105	855	*	2138002	2138021	48055	20
chr2	10574979	10576501	1523	*	2146699	2146715	48059	17
chr2	10910774	10911375	602	*	2151119	2151136	48064	18
chr2	10947682	10948300	619	*	2151692	2151703	48064	12
chr2	11028891	11030663	1773	*	2152691	2152717	48066	27
chr2	11103837	11104567	731	*	2153512	2153529	48067	18
chr2	11177320	11179533	2214	*	2154682	2154697	48067	16
chr2	11366266	11367984	1719	*	2156195	2156206	48071	12
chr2	11419396	11420380	985	*	2156914	2156930	48071	17
chr2	11466640	11466980	341	*	2157558	2157569	48071	12
chr2	11507673	11508711	1039	*	2158035	2158046	48072	12
chr2	11770179	11770877	699	*	2161933	2161944	48072	12
chr2	12415549	12416942	1394	*	2167478	2167490	48089	13
chr2	12576732	12578977	2246	*	2168819	2168835	48095	17
chr2	12604624	12607277	2654	*	2168998	2169012	48095	15
chr2	12843607	12844275	669	*	2171130	2171147	48105	18
chr2	13167073	13167711	639	*	2173199	2173211	48122	13
chr2	14509300	14511247	1948	*	2180703	2180720	48210	18
chr2	15287592	15288853	1262	*	2186241	2186274	48233	34
chr2	15300737	15302491	1755	*	2186360	2186378	48233	19
chr2	15588048	15589002	955	*	2188464	2188474	48237	11
chr2	15667369	15668693	1325	*	2189301	2189313	48240	13
chr2	15808367	15808697	331	*	2191052	2191069	48240	18
chr2	15846758	15847200	443	*	2191582	2191593	48240	12
chr2	16115485	16116482	998	*	2194828	2194838	48241	11
chr2	16123406	16124314	909	*	2194887	2194903	48241	17
chr2	16394120	16395190	1071	*	2197337	2197349	48249	13
chr2	16622742	16624634	1893	*	2198955	2198969	48258	15
chr2	16740665	16742021	1357	*	2199846	2199860	48260	15
chr2	16840099	16842263	2165	*	2200580	2200605	48261	26
chr2	16869037	16871081	2045	*	2200812	2200828	48262	17
chr2	17379350	17382034	2685	*	2203712	2203726	48290	15
chr2	17591209	17597244	6036	*	2204896	2204932	48305	37
chr2	17651355	17651961	607	*	2205384	2205394	48305	11
chr2	17748595	17749471	877	*	2206024	2206037	48310	14
chr2	18171135	18172623	1489	*	2209027	2209040	48326	14
chr2	18262178	18263026	849	*	2209550	2209567	48331	18
chr2	19280347	19282179	1833	*	2215764	2215777	48381	14
chr2	19675955	19676522	568	*	2218765	2218778	48400	14
chr2	22304153	22305625	1473	*	2240351	2240377	48488	27
chr2	23323087	23324679	1593	*	2246900	2246942	48529	43
chr2	23335310	23337218	1909	*	2247074	2247090	48529	17
chr2	23393542	23394418	877	*	2247781	2247794	48530	14
chr2	23423704	23424799	1096	*	2248197	2248219	48531	23
chr2	23492813	23494189	1377	*	2249093	2249119	48531	27
chr2	23537682	23538916	1235	*	2249869	2249879	48531	11
chr2	23623299	23624173	875	*	2251318	2251330	48531	13
chr2	23669651	23670193	543	*	2252078	2252092	48531	15
chr2	24435292	24436496	1205	*	2260268	2260290	48546	23
chr2	24945250	24946442	1193	*	2265300	2265315	48562	16
chr2	25196372	25196843	472	*	2268514	2268525	48564	12
chr2	25377376	25377582	207	*	2271520	2271532	48567	13
chr2	25618624	25620732	2109	*	2273930	2273954	48571	25
chr2	26122354	26123036	683	*	2279701	2279717	48576	17
chr2	26401256	26401590	335	*	2282870	2282880	48582	11
chr2	26559555	26561273	1719	*	2285054	2285065	48584	12
chr2	27001957	27004248	2292	*	2290679	2290705	48586	27
chr2	27049328	27049636	309	*	2291293	2291303	48586	11
chr2	27148939	27149320	382	*	2293112	2293122	48588	11
chr2	27280810	27282873	2064	*	2295123	2295143	48589	21
chr2	27494112	27494470	359	*	2298356	2298368	48590	13
chr2	27500804	27503352	2549	*	2298420	2298438	48591	19
chr2	27541332	27541970	639	*	2298796	2298806	48592	11
chr2	27683668	27684628	961	*	2300154	2300174	48596	21
chr2	27832864	27833881	1018	*	2301621	2301633	48598	13
chr2	28123192	28124334	1143	*	2303593	2303604	48610	12
chr2	28129008	28130992	1985	*	2303651	2303669	48610	19
chr2	28193686	28194525	840	*	2304136	2304146	48611	11
chr2	28250760	28251739	980	*	2304601	2304615	48612	15
chr2	28341016	28341436	421	*	2305567	2305582	48612	16
chr2	28653520	28655632	2113	*	2309471	2309493	48617	23
chr2	28725865	28727472	1608	*	2310207	2310233	48617	27
chr2	29040744	29041538	795	*	2313717	2313735	48621	19
chr2	29075496	29076646	1151	*	2314166	2314183	48621	18
chr2	29259723	29260777	1055	*	2315921	2315931	48625	11
chr2	29815970	29817070	1101	*	2320298	2320311	48640	14
chr2	30127605	30129327	1723	*	2322761	2322776	48649	16
chr2	30226242	30227361	1120	*	2323805	2323825	48650	21
chr2	30403329	30404840	1512	*	2325773	2325791	48651	19
chr2	30407646	30408852	1207	*	2325811	2325824	48651	14
chr2	30713498	30714740	1243	*	2328176	2328188	48658	13
chr2	30798129	30799350	1222	*	2329063	2329074	48658	12
chr2	30859591	30862614	3024	*	2329507	2329528	48660	22
chr2	30938663	30939948	1286	*	2330206	2330220	48660	15
chr2	30974392	30975806	1415	*	2330597	2330607	48660	11
chr2	31135475	31136909	1435	*	2332044	2332055	48661	12
chr2	33290177	33291941	1765	*	2350782	2350795	48743	14
chr2	33292870	33293870	1001	*	2350800	2350815	48743	16
chr2	33646949	33650026	3078	*	2354205	2354223	48751	19
chr2	34219550	34221338	1789	*	2358651	2358667	48767	17
chr2	34583471	34585317	1847	*	2360827	2360840	48791	14
chr2	35591083	35592587	1505	*	2366558	2366573	48849	16
chr2	36086458	36087913	1456	*	2369233	2369246	48880	14
chr2	37570952	37572135	1184	*	2381945	2381956	48905	12
chr2	37881454	37882332	879	*	2384366	2384376	48912	11
chr2	38462184	38463755	1572	*	2389682	2389700	48922	19
chr2	38548297	38550316	2020	*	2390665	2390689	48923	25
chr2	39769439	39772112	2674	*	2401708	2401721	48950	14
chr2	39937076	39939753	2678	*	2402760	2402774	48959	15
chr2	40956750	40959075	2326	*	2408870	2408893	49001	24
chr2	41555200	41556610	1411	*	2412146	2412156	49039	11
chr2	42028395	42029647	1253	*	2415776	2415791	49046	16
chr2	42217367	42218675	1309	*	2417667	2417677	49052	11
chr2	42442880	42444542	1663	*	2419830	2419847	49060	18
chr2	42722224	42723331	1108	*	2423014	2423024	49067	11
chr2	43707318	43708653	1336	*	2433475	2433490	49085	16
chr2	43813938	43815175	1238	*	2434382	2434392	49087	11
chr2	44290582	44292612	2031	*	2439432	2439450	49095	19
chr2	45083195	45084823	1629	*	2446693	2446710	49116	18
chr2	45177489	45178442	954	*	2447560	2447571	49116	12
chr2	45891525	45893260	1736	*	2453605	2453628	49133	24
chr2	45908118	45909174	1057	*	2453803	2453816	49133	14
chr2	46568724	46570166	1443	*	2460133	2460143	49144	11
chr2	46662350	46663500	1151	*	2460927	2460938	49145	12
chr2	47007145	47007809	665	*	2464479	2464494	49151	16
chr2	47019254	47020430	1177	*	2464650	2464665	49151	16
chr2	47057428	47058630	1203	*	2465185	2465195	49151	11
chr2	47422195	47423186	992	*	2469479	2469494	49155	16
chr2	47534333	47535283	951	*	2470711	2470731	49156	21
chr2	47754350	47755717	1368	*	2472869	2472883	49159	15
chr2	48415124	48416382	1259	*	2478134	2478148	49186	15
chr2	48616963	48617802	840	*	2480055	2480080	49192	26
chr2	48768554	48769857	1304	*	2481096	2481108	49195	13
chr2	48786681	48789234	2554	*	2481214	2481231	49197	18
chr2	49711243	49712664	1422	*	2486427	2486439	49232	13
chr2	50107656	50111412	3757	*	2488752	2488777	49254	26
chr2	50442723	50446507	3785	*	2490619	2490640	49275	22
chr2	50450689	50452274	1586	*	2490661	2490675	49275	15
chr2	52021002	52022826	1825	*	2499498	2499508	49357	11
chr2	52823509	52825139	1631	*	2503969	2503979	49399	11
chr2	53018788	53021615	2828	*	2505071	2505090	49405	20
chr2	53600097	53601712	1616	*	2508673	2508688	49426	16
chr2	53825577	53827741	2165	*	2510629	2510646	49436	18
chr2	54623664	54624948	1285	*	2517501	2517519	49459	19
chr2	54838666	54839709	1044	*	2519674	2519684	49460	11
chr2	54842092	54843699	1608	*	2519707	2519728	49460	22
chr2	54903342	54904536	1195	*	2520229	2520243	49460	15
chr2	55152655	55154805	2151	*	2522377	2522398	49466	22
chr2	55279411	55279875	465	*	2523726	2523737	49468	12
chr2	55486001	55487455	1455	*	2525482	2525496	49474	15
chr2	55490398	55491850	1453	*	2525507	2525517	49474	11
chr2	58927979	58928956	978	*	2546096	2546107	49685	12
chr2	58971875	58972551	677	*	2546395	2546409	49686	15
chr2	59903259	59904630	1372	*	2551716	2551732	49730	17
chr2	60063921	60065864	1944	*	2552824	2552838	49738	15
chr2	60481388	60482280	893	*	2556433	2556444	49745	12
chr2	60490424	60492558	2135	*	2556525	2556551	49745	27
chr2	60633555	60634422	868	*	2558154	2558166	49745	13
chr2	60646245	60649346	3102	*	2558294	2558319	49745	26
chr2	60674240	60675476	1237	*	2558581	2558592	49746	12
chr2	60806624	60807681	1058	*	2560154	2560167	49747	14
chr2	61784572	61785501	930	*	2570510	2570534	49763	25
chr2	61789539	61790659	1121	*	2570563	2570574	49763	12
chr2	62082458	62083555	1098	*	2573580	2573594	49768	15
chr2	62263525	62264577	1053	*	2575417	2575435	49771	19
chr2	63364026	63367515	3490	*	2583391	2583404	49826	14
chr2	64375237	64377503	2267	*	2590622	2590635	49868	14
chr2	64577549	64579712	2164	*	2592124	2592146	49876	23
chr2	64735319	64736093	775	*	2593671	2593681	49878	11
chr2	64819746	64820562	817	*	2594438	2594449	49881	12
chr2	64903677	64905009	1333	*	2595363	2595378	49882	16
chr2	64918021	64918741	721	*	2595520	2595534	49882	15
chr2	64985554	64986340	787	*	2596176	2596187	49883	12
chr2	65040282	65040882	601	*	2596836	2596847	49883	12
chr2	65238946	65239491	546	*	2599191	2599205	49886	15
chr2	65321424	65322466	1043	*	2600195	2600208	49886	14
chr2	65370053	65373285	3233	*	2600668	2600698	49887	31
chr2	65387236	65388134	899	*	2600857	2600872	49887	16
chr2	65390771	65392993	2223	*	2600897	2600914	49887	18
chr2	65404769	65407088	2320	*	2601036	2601054	49887	19
chr2	65464353	65465288	936	*	2601626	2601638	49889	13
chr2	65503806	65506125	2320	*	2602060	2602086	49889	27
chr2	65774492	65775782	1291	*	2604341	2604353	49896	13
chr2	65798436	65799080	645	*	2604537	2604554	49896	18
chr2	66304767	66306911	2145	*	2607830	2607849	49915	20
chr2	67851074	67852483	1410	*	2617704	2617714	49996	11
chr2	68365213	68367594	2382	*	2621630	2621652	50013	23
chr2	68653515	68654264	750	*	2623523	2623534	50033	12
chr2	69309237	69310499	1263	*	2628628	2628648	50053	21
chr2	69394723	69396056	1334	*	2629453	2629463	50055	11
chr2	69524884	69527685	2802	*	2630781	2630799	50055	19
chr2	69590055	69590948	894	*	2631330	2631340	50055	11
chr2	69769148	69770868	1721	*	2633012	2633035	50056	24
chr2	69789610	69791596	1987	*	2633214	2633224	50056	11
chr2	70125640	70125956	317	*	2637026	2637037	50063	12
chr2	70758962	70760718	1757	*	2643650	2643660	50069	11
chr2	70989379	70990538	1160	*	2646409	2646422	50071	14
chr2	71060711	71061970	1260	*	2647629	2647643	50071	15
chr2	71504981	71505931	951	*	2651916	2651932	50085	17
chr2	71686851	71687555	705	*	2654150	2654160	50087	11
chr2	72448022	72449462	1441	*	2660520	2660538	50113	19
chr2	72651658	72652450	793	*	2661626	2661638	50121	13
chr2	72920954	72922065	1112	*	2663885	2663911	50132	27
chr2	73285251	73286678	1428	*	2668542	2668553	50136	12
chr2	73668565	73671091	2527	*	2671520	2671544	50144	25
chr2	74412730	74413953	1224	*	2679208	2679220	50155	13
chr2	75047867	75049180	1314	*	2686956	2686972	50164	17
chr2	75118035	75119451	1417	*	2687403	2687413	50165	11
chr2	75123392	75124088	697	*	2687447	2687459	50165	13
chr2	76162027	76162617	591	*	2694065	2694078	50221	14
chr2	76183210	76188822	5613	*	2694191	2694230	50223	40
chr2	76885501	76886083	583	*	2698357	2698381	50263	25
chr2	77518632	77519327	696	*	2701925	2701937	50306	13
chr2	78464512	78465791	1280	*	2706876	2706888	50375	13
chr2	78856513	78857989	1477	*	2709156	2709166	50399	11
chr2	79178074	79179635	1562	*	2711333	2711349	50411	17
chr2	79367149	79371822	4674	*	2712466	2712502	50422	37
chr2	79571989	79573099	1111	*	2713611	2713626	50432	16
chr2	79594507	79596649	2143	*	2713781	2713802	50433	22
chr2	79624548	79628130	3583	*	2713995	2714017	50433	23
chr2	79905394	79907684	2291	*	2715903	2715924	50438	22
chr2	79915032	79916222	1191	*	2716004	2716014	50438	11
chr2	80894459	80896622	2164	*	2722435	2722454	50474	20
chr2	84385336	84387150	1815	*	2741697	2741708	50723	12
chr2	84481094	84486027	4934	*	2742356	2742383	50726	28
chr2	84492980	84495454	2475	*	2742412	2742431	50726	20
chr2	85194998	85195798	801	*	2748779	2748791	50750	13
chr2	85609071	85609805	735	*	2754569	2754583	50753	15
chr2	85729454	85729848	395	*	2756234	2756245	50754	12
chr2	85741341	85742695	1355	*	2756376	2756410	50754	35
chr2	85827115	85828241	1127	*	2757678	2757707	50754	30
chr2	86360202	86361761	1560	*	2763617	2763634	50763	18
chr2	86826193	86826924	732	*	2767275	2767293	50788	19
chr2	87397776	87398925	1150	*	2770810	2770821	50868	12
chr2	87413576	87415819	2244	*	2770984	2771000	50871	17
chr2	87476603	87478442	1840	*	2771458	2771483	50876	26
chr2	88419134	88419661	528	*	2778140	2778150	50988	11
chr2	88657928	88659821	1894	*	2780716	2780729	50993	14
chr2	88829306	88830983	1678	*	2782035	2782050	50996	16
chr2	89767488	89767702	215	*	2786207	2786221	51055	15
chr2	90224646	90226614	1969	*	2790232	2790244	51088	13
chr2	96769659	96770202	544	*	2831581	2831594	51646	14
chr2	96916760	96917788	1029	*	2834234	2834258	51650	25
chr2	96933766	96934669	904	*	2834560	2834575	51650	16
chr2	97651589	97652965	1377	*	2838450	2838471	51710	22
chr2	97688105	97688791	687	*	2838992	2839002	51710	11
chr2	98157118	98158754	1637	*	2843691	2843713	51714	23
chr2	98308227	98308969	743	*	2845173	2845186	51720	14
chr2	98342952	98344348	1397	*	2845476	2845486	51721	11
chr2	98389716	98390601	886	*	2846048	2846064	51721	17
chr2	98425697	98428103	2407	*	2846390	2846404	51722	15
chr2	98471160	98472107	948	*	2846881	2846894	51723	14
chr2	98543557	98544404	848	*	2847598	2847609	51724	12
chr2	99611843	99613296	1454	*	2858262	2858274	51754	13
chr2	100237234	100237947	714	*	2864019	2864036	51760	18
chr2	100292175	100294262	2088	*	2864785	2864804	51760	20
chr2	100396890	100397722	833	*	2865790	2865803	51763	14
chr2	100538255	100539653	1399	*	2867116	2867133	51766	18
chr2	100855731	100856675	945	*	2870664	2870675	51769	12
chr2	101113274	101114672	1399	*	2874220	2874235	51770	16
chr2	101149531	101150319	789	*	2874658	2874673	51770	16
chr2	101446606	101448016	1411	*	2878286	2878300	51770	15
chr2	101508419	101509378	960	*	2879006	2879017	51770	12
chr2	101760726	101761704	979	*	2881698	2881716	51774	19
chr2	101843623	101844464	842	*	2882405	2882420	51776	16
chr2	102826801	102827895	1095	*	2890440	2890458	51801	19
chr2	103173837	103175010	1174	*	2892745	2892755	51814	11
chr2	103265239	103266017	779	*	2893275	2893290	51818	16
chr2	104043856	104046704	2849	*	2897938	2897957	51870	20
chr2	104163835	104165856	2022	*	2898671	2898686	51875	16
chr2	104615424	104616918	1495	*	2902182	2902194	51891	13
chr2	104929308	104930568	1261	*	2905656	2905672	51893	17
chr2	105284717	105285920	1204	*	2908993	2909007	51900	15
chr2	105409575	105411104	1530	*	2910491	2910507	51901	17
chr2	105574424	105575940	1517	*	2912182	2912196	51906	15
chr2	105670938	105671497	560	*	2913131	2913142	51907	12
chr2	105776779	105778550	1772	*	2914256	2914285	51909	30
chr2	105787564	105788752	1189	*	2914431	2914441	51909	11
chr2	105869171	105870147	977	*	2915365	2915386	51909	22
chr2	106164270	106165828	1559	*	2918355	2918368	51921	14
chr2	107035524	107037022	1499	*	2925983	2925997	51952	15
chr2	107263283	107264666	1384	*	2927425	2927442	51961	18
chr2	107872184	107874207	2024	*	2931279	2931290	51994	12
chr2	107987435	107988718	1284	*	2932127	2932146	52001	20
chr2	108407056	108409665	2610	*	2934731	2934747	52019	17
chr2	108416591	108419247	2657	*	2934793	2934815	52020	23
chr2	108535478	108535860	383	*	2935979	2935989	52022	11
chr2	108661654	108663152	1499	*	2937208	2937222	52024	15
chr2	109151240	109153988	2749	*	2943011	2943046	52033	36
chr2	109343029	109343943	915	*	2945452	2945462	52033	11
chr2	109430051	109430763	713	*	2946847	2946859	52033	13
chr2	109702413	109703497	1085	*	2950319	2950335	52036	17
chr2	110367088	110369535	2448	*	2952462	2952476	52118	15
chr2	110371195	110373760	2566	*	2952477	2952490	52119	14
chr2	110748074	110749029	956	*	2953738	2953750	52151	13
chr2	112137734	112138120	387	*	2966120	2966133	52226	14
chr2	112483889	112485516	1628	*	2969400	2969418	52256	19
chr2	112541078	112541477	400	*	2969953	2969963	52259	11
chr2	113212337	113213186	850	*	2976632	2976643	52269	12
chr2	113438672	113439104	433	*	2978781	2978791	52274	11
chr2	113520312	113522123	1812	*	2979535	2979554	52278	20
chr2	113825584	113830159	4576	*	2982528	2982556	52294	29
chr2	113868228	113871253	3026	*	2982923	2982951	52294	29
chr2	114122284	114123338	1055	*	2984937	2984951	52298	15
chr2	114401048	114401849	802	*	2986756	2986766	52307	11
chr2	114403291	114405986	2696	*	2986771	2986789	52307	19
chr2	114424865	114426657	1793	*	2986923	2986940	52307	18
chr2	114880834	114883756	2923	*	2989937	2989950	52320	14
chr2	115649384	115651601	2218	*	2994904	2994917	52354	14
chr2	117061720	117064123	2404	*	3003045	3003072	52432	28
chr2	117677918	117681215	3298	*	3006728	3006750	52462	23
chr2	117756913	117760211	3299	*	3007238	3007256	52463	19
chr2	117961957	117963907	1951	*	3008936	3008946	52471	11
chr2	118372546	118374114	1569	*	3012285	3012297	52489	13
chr2	119142886	119143541	656	*	3019061	3019079	52520	19
chr2	119223412	119224621	1210	*	3020024	3020034	52522	11
chr2	119251967	119253465	1499	*	3020438	3020452	52522	15
chr2	119691557	119692328	772	*	3024968	3024982	52530	15
chr2	119743538	119745340	1803	*	3025593	3025605	52530	13
chr2	120434530	120435125	596	*	3032778	3032793	52548	16
chr2	120503419	120504111	693	*	3033784	3033810	52548	27
chr2	120722324	120723326	1003	*	3036990	3037009	52548	20
chr2	120907399	120908456	1058	*	3039807	3039822	52550	16
chr2	120953983	120954379	397	*	3040580	3040590	52550	11
chr2	121071116	121071312	197	*	3042187	3042197	52554	11
chr2	121077970	121078543	574	*	3042335	3042349	52554	15
chr2	121428816	121431122	2307	*	3046722	3046753	52558	32
chr2	121450097	121451907	1811	*	3046932	3046956	52558	25
chr2	121512600	121516978	4379	*	3047398	3047445	52559	48
chr2	121905695	121906386	692	*	3051896	3051916	52564	21
chr2	121941870	121944534	2665	*	3052222	3052243	52564	22
chr2	122003319	122004445	1127	*	3052769	3052785	52566	17
chr2	122027744	122028698	955	*	3053061	3053075	52566	15
chr2	122528434	122530170	1737	*	3056701	3056715	52580	15
chr2	122680492	122684019	3528	*	3057715	3057731	52585	17
chr2	122863799	122865223	1425	*	3058748	3058758	52588	11
chr2	123261574	123263413	1840	*	3060835	3060846	52619	12
chr2	123768091	123769825	1735	*	3063633	3063651	52652	19
chr2	124266452	124267484	1033	*	3066649	3066659	52668	11
chr2	124523130	124524396	1267	*	3068444	3068459	52674	16
chr2	124761658	124763442	1785	*	3070117	3070128	52679	12
chr2	125079440	125082519	3080	*	3072006	3072026	52692	21
chr2	125683157	125685577	2421	*	3075466	3075482	52730	17
chr2	125848602	125849552	951	*	3076480	3076490	52736	11
chr2	126436608	126438798	2191	*	3079842	3079858	52769	17
chr2	126913952	126915457	1506	*	3084062	3084086	52780	25
chr2	127151617	127153528	1912	*	3086913	3086935	52785	23
chr2	127504376	127505283	908	*	3090916	3090926	52789	11
chr2	127527679	127528649	971	*	3091250	3091260	52789	11
chr2	128212581	128213039	459	*	3100101	3100113	52795	13
chr2	128319606	128320595	990	*	3101802	3101813	52798	12
chr2	128411168	128411631	464	*	3103084	3103096	52801	13
chr2	128436152	128436948	797	*	3103353	3103371	52802	19
chr2	128450308	128450949	642	*	3103603	3103615	52802	13
chr2	129252686	129254088	1403	*	3111214	3111229	52829	16
chr2	129438176	129439254	1079	*	3112598	3112616	52836	19
chr2	129455085	129456890	1806	*	3112726	3112739	52836	14
chr2	129754354	129754723	370	*	3115227	3115245	52848	19
chr2	130056627	130058850	2224	*	3118516	3118529	52851	14
chr2	130302475	130302972	498	*	3121354	3121365	52866	12
chr2	130337587	130338211	625	*	3121753	3121766	52868	14
chr2	130920169	130921848	1680	*	3127095	3127116	52934	22
chr2	130976270	130977222	953	*	3127651	3127668	52937	18
chr2	130992801	130994005	1205	*	3127837	3127847	52938	11
chr2	131000351	131001360	1010	*	3127919	3127930	52938	12
chr2	131063963	131064693	731	*	3128763	3128774	52940	12
chr2	131177943	131179151	1209	*	3130455	3130489	52940	35
chr2	131326278	131328416	2139	*	3131513	3131530	52953	18
chr2	131434807	131435641	835	*	3132663	3132676	52955	14
chr2	131509203	131510073	871	*	3133774	3133788	52956	15
chr2	131892610	131893261	652	*	3137238	3137252	52981	15
chr2	132686693	132688962	2270	*	3143412	3143429	53024	18
chr2	132763883	132765589	1707	*	3143963	3143980	53028	18
chr2	133239423	133242564	3142	*	3147135	3147154	53041	20
chr2	133495637	133498683	3047	*	3148863	3148881	53049	19
chr2	133891763	133893186	1424	*	3151672	3151688	53062	17
chr2	134086401	134087818	1418	*	3153128	3153141	53066	14
chr2	134183780	134184861	1082	*	3154107	3154120	53066	14
chr2	134268539	134271088	2550	*	3154699	3154717	53069	19
chr2	135112047	135114035	1989	*	3161948	3161977	53091	30
chr2	135394867	135396755	1889	*	3164306	3164324	53100	19
chr2	135553533	135553932	400	*	3165669	3165679	53103	11
chr2	135621793	135632411	10619	*	3166231	3166318	53105	88
chr2	135665411	135667908	2498	*	3166553	3166566	53107	14
chr2	136127485	136127993	509	*	3171327	3171338	53112	12
chr2	136377374	136378779	1406	*	3173277	3173290	53117	14
chr2	136786243	136788121	1879	*	3175884	3175896	53131	13
chr2	136927237	136930398	3162	*	3176642	3176654	53139	13
chr2	137135048	137140396	5349	*	3177937	3177954	53146	18
chr2	139077989	139080209	2221	*	3188777	3188789	53253	13
chr2	139174548	139177149	2602	*	3189221	3189234	53260	14
chr2	139218208	139221427	3220	*	3189420	3189437	53265	18
chr2	139742385	139743756	1372	*	3192209	3192220	53301	12
chr2	141106226	141108645	2420	*	3199707	3199725	53382	19
chr2	141361552	141363471	1920	*	3201092	3201102	53401	11
chr2	141610439	141611883	1445	*	3202458	3202470	53413	13
chr2	142753392	142756482	3091	*	3208825	3208837	53491	13
chr2	143398374	143399745	1372	*	3212599	3212609	53527	11
chr2	144319711	144322733	3023	*	3218427	3218444	53578	18
chr2	144708553	144712228	3676	*	3221496	3221512	53587	17
chr2	145626908	145629372	2465	*	3226360	3226378	53642	19
chr2	145716153	145717752	1600	*	3226821	3226831	53650	11
chr2	146891130	146893893	2764	*	3232914	3232931	53739	18
chr2	147135320	147136031	712	*	3234147	3234157	53755	11
chr2	147510460	147512566	2107	*	3236103	3236120	53782	18
chr2	147886792	147889295	2504	*	3238293	3238311	53801	19
chr2	147938952	147940548	1597	*	3238583	3238595	53802	13
chr2	148145355	148147977	2623	*	3239811	3239828	53815	18
chr2	148931531	148936013	4483	*	3245257	3245308	53858	52
chr2	149008507	149009138	632	*	3245963	3245976	53860	14
chr2	149767631	149770091	2461	*	3251017	3251028	53894	12
chr2	150119931	150121135	1205	*	3253017	3253035	53918	19
chr2	150258664	150260310	1647	*	3253948	3253962	53923	15
chr2	150482722	150484413	1692	*	3255241	3255251	53934	11
chr2	150587917	150589733	1817	*	3256139	3256157	53935	19
chr2	150757759	150762209	4451	*	3257158	3257178	53938	21
chr2	150886061	150888292	2232	*	3257863	3257876	53948	14
chr2	151337417	151339349	1933	*	3261020	3261038	53968	19
chr2	151374107	151375081	975	*	3261345	3261357	53968	13
chr2	151882476	151883446	971	*	3265227	3265241	53991	15
chr2	151926810	151928300	1491	*	3265522	3265535	53991	14
chr2	151971240	151971994	755	*	3265882	3265895	53992	14
chr2	152001919	152003668	1750	*	3266162	3266176	53992	15
chr2	152049056	152049935	880	*	3266634	3266644	53992	11
chr2	152088324	152089890	1567	*	3267000	3267012	53993	13
chr2	152548071	152549848	1778	*	3270874	3270888	54007	15
chr2	154692431	154694589	2159	*	3283330	3283346	54128	17
chr2	154738648	154739963	1316	*	3283700	3283710	54129	11
chr2	154776718	154777822	1105	*	3283888	3283899	54131	12
chr2	156537364	156539373	2010	*	3293702	3293719	54242	18
chr2	156657987	156660698	2712	*	3294409	3294423	54253	15
chr2	157087343	157088462	1120	*	3296697	3296713	54288	17
chr2	157877733	157879319	1587	*	3301725	3301740	54333	16
chr2	158125388	158127116	1729	*	3303383	3303398	54339	16
chr2	158498983	158500964	1982	*	3305544	3305554	54352	11
chr2	158650708	158653227	2520	*	3306576	3306599	54356	24
chr2	158685393	158687358	1966	*	3306913	3306937	54357	25
chr2	158851345	158852510	1166	*	3308410	3308422	54357	13
chr2	158901498	158901922	425	*	3309283	3309303	54358	21
chr2	158965035	158966318	1284	*	3309814	3309824	54359	11
chr2	159083160	159084907	1748	*	3310852	3310871	54360	20
chr2	160442161	160443182	1022	*	3321079	3321096	54417	18
chr2	162091725	162094236	2512	*	3331000	3331019	54507	20
chr2	162158948	162160916	1969	*	3331454	3331473	54508	20
chr2	162732155	162734483	2329	*	3334656	3334668	54543	13
chr2	164538017	164540381	2365	*	3344710	3344740	54669	31
chr2	165609193	165610642	1450	*	3350950	3350963	54732	14
chr2	165645964	165649066	3103	*	3351167	3351189	54733	23
chr2	165689864	165693292	3429	*	3351426	3351452	54734	27
chr2	167422557	167425490	2934	*	3361140	3361159	54857	20
chr2	167707762	167708648	887	*	3362771	3362781	54872	11
chr2	168180144	168182195	2052	*	3366299	3366321	54880	23
chr2	169804983	169806464	1482	*	3378504	3378517	54935	14
chr2	170170018	170171436	1419	*	3381034	3381044	54956	11
chr2	170296924	170298654	1731	*	3381745	3381757	54967	13
chr2	170578522	170579406	885	*	3383883	3383898	54974	16
chr2	170974109	170974275	167	*	3388103	3388114	54981	12
chr2	171047605	171048903	1299	*	3388722	3388732	54983	11
chr2	171251805	171252877	1073	*	3390315	3390331	54992	17
chr2	171574162	171574622	461	*	3393032	3393052	54998	21
chr2	171923324	171923966	643	*	3395846	3395859	55014	14
chr2	171925111	171925359	249	*	3395877	3395887	55014	11
chr2	172297020	172299328	2309	*	3400114	3400136	55020	23
chr2	172366433	172367573	1141	*	3400678	3400695	55022	18
chr2	172990269	172991509	1241	*	3405602	3405615	55030	14
chr2	173007778	173009535	1758	*	3405729	3405741	55030	13
chr2	173145994	173147880	1887	*	3406913	3406932	55032	20
chr2	173214413	173215224	812	*	3407407	3407417	55033	11
chr2	173249989	173251127	1139	*	3407742	3407753	55034	12
chr2	173982688	173983948	1261	*	3414137	3414151	55052	15
chr2	173988984	173990477	1494	*	3414189	3414204	55052	16
chr2	174444634	174446044	1411	*	3418614	3418627	55065	14
chr2	174535507	174536252	746	*	3419436	3419446	55065	11
chr2	174601712	174603055	1344	*	3420096	3420106	55067	11
chr2	174633713	174635404	1692	*	3420334	3420357	55067	24
chr2	174784921	174786562	1642	*	3421862	3421877	55071	16
chr2	174880687	174881839	1153	*	3422490	3422503	55075	14
chr2	175087969	175089322	1354	*	3423960	3423974	55081	15
chr2	175439880	175442285	2406	*	3426379	3426398	55105	20
chr2	175879082	175882606	3525	*	3429217	3429255	55132	39
chr2	177028613	177032890	4278	*	3439348	3439380	55173	33
chr2	177763309	177764492	1184	*	3444835	3444854	55203	20
chr2	178216494	178218863	2370	*	3447806	3447824	55235	19
chr2	179066832	179069263	2432	*	3454315	3454341	55266	27
chr2	179105520	179107170	1651	*	3454544	3454555	55268	12
chr2	179655707	179657809	2103	*	3457685	3457696	55296	12
chr2	179801646	179804746	3101	*	3458505	3458518	55305	14
chr2	179862358	179863846	1489	*	3458920	3458936	55308	17
chr2	180015041	180017200	2160	*	3459846	3459860	55313	15
chr2	180075821	180077685	1865	*	3460197	3460211	55317	15
chr2	181521686	181522884	1199	*	3467674	3467685	55407	12
chr2	182350862	182354432	3571	*	3472545	3472564	55453	20
chr2	182508266	182511345	3080	*	3473393	3473413	55466	21
chr2	182891952	182893359	1408	*	3476080	3476093	55478	14
chr2	183480303	183482380	2078	*	3479964	3479974	55506	11
chr2	183490398	183491894	1497	*	3479993	3480003	55509	11
chr2	185738506	185738714	209	*	3490941	3490954	55721	14
chr2	186398532	186400619	2088	*	3494074	3494086	55767	13
chr2	186668425	186670113	1689	*	3495805	3495816	55785	12
chr2	188278046	188278722	677	*	3504796	3504807	55908	12
chr2	188290777	188291431	655	*	3504883	3504893	55908	11
chr2	188380972	188382862	1891	*	3505470	3505484	55913	15
chr2	189295405	189297068	1664	*	3510097	3510108	55979	12
chr2	189842238	189843632	1395	*	3513969	3513979	56003	11
chr2	190858841	190861603	2763	*	3520899	3520920	56051	22
chr2	191012347	191013147	801	*	3522055	3522065	56055	11
chr2	191080813	191083756	2944	*	3522661	3522676	56056	16
chr2	191202474	191204316	1843	*	3523522	3523532	56060	11
chr2	191375688	191377104	1417	*	3524785	3524797	56067	13
chr2	191538265	191539846	1582	*	3526080	3526093	56073	14
chr2	194343565	194346313	2749	*	3541503	3541515	56297	13
chr2	195445066	195448328	3263	*	3547048	3547068	56378	21
chr2	195566046	195567246	1201	*	3548019	3548034	56379	16
chr2	195572849	195574401	1553	*	3548073	3548092	56380	20
chr2	195649604	195651312	1709	*	3548802	3548818	56383	17
chr2	196543502	196544186	685	*	3555024	3555038	56424	15
chr2	196919925	196924029	4105	*	3557557	3557581	56446	25
chr2	196966870	196969826	2957	*	3557922	3557943	56447	22
chr2	197005716	197006712	997	*	3558213	3558236	56447	24
chr2	197056965	197059654	2690	*	3558576	3558587	56448	12
chr2	197368831	197370324	1494	*	3561032	3561048	56454	17
chr2	198004531	198006925	2395	*	3566607	3566623	56473	17
chr2	198318771	198322553	3783	*	3568406	3568428	56491	23
chr2	198336936	198341041	4106	*	3568491	3568521	56492	31
chr2	198360691	198364583	3893	*	3568617	3568631	56492	15
chr2	199353048	199356282	3235	*	3573933	3573956	56550	24
chr2	199386687	199392162	5476	*	3574143	3574177	56550	35
chr2	199471741	199472694	954	*	3575258	3575268	56552	11
chr2	199580721	199582226	1506	*	3576098	3576116	56557	19
chr2	200087233	200089245	2013	*	3579660	3579677	56578	18
chr2	200155649	200157312	1664	*	3580076	3580088	56580	13
chr2	200338047	200340218	2172	*	3581415	3581432	56585	18
chr2	200352043	200358488	6446	*	3581507	3581552	56586	46
chr2	200735578	200737470	1893	*	3584355	3584374	56596	20
chr2	201596888	201597741	854	*	3592411	3592424	56624	14
chr2	201643971	201644576	606	*	3592842	3592854	56625	13
chr2	201796910	201798458	1549	*	3594188	3594207	56626	20
chr2	201888328	201890339	2012	*	3594950	3594978	56630	29
chr2	201985462	201985899	438	*	3596001	3596012	56630	12
chr2	202008155	202009066	912	*	3596276	3596286	56630	11
chr2	202083763	202084563	801	*	3597119	3597130	56632	12
chr2	202272355	202273073	719	*	3599272	3599286	56633	15
chr2	202436498	202437295	798	*	3601340	3601354	56634	15
chr2	202609652	202611142	1491	*	3603184	3603195	56637	12
chr2	203194730	203195090	361	*	3608376	3608386	56656	11
chr2	203279716	203281327	1612	*	3609323	3609334	56658	12
chr2	203423304	203425491	2188	*	3610663	3610693	56660	31
chr2	204129623	204130184	562	*	3616632	3616642	56674	11
chr2	204342109	204344307	2199	*	3618326	3618337	56680	12
chr2	205710643	205716325	5683	*	3627416	3627478	56738	63
chr2	205720628	205721690	1063	*	3627533	3627553	56738	21
chr2	205760447	205762824	2378	*	3628003	3628018	56738	16
chr2	206255756	206256326	571	*	3633322	3633335	56745	14
chr2	207284190	207286437	2248	*	3640988	3640999	56780	12
chr2	207352549	207354082	1534	*	3641451	3641468	56781	18
chr2	207675859	207677519	1661	*	3644262	3644278	56791	17
chr2	207756514	207757190	677	*	3645261	3645277	56791	17
chr2	208008874	208010430	1557	*	3647926	3647938	56793	13
chr2	208063542	208066648	3107	*	3648462	3648495	56793	34
chr2	208228993	208229280	288	*	3650369	3650379	56796	11
chr2	208748976	208750063	1088	*	3653675	3653686	56831	12
chr2	209223296	209226000	2705	*	3656348	3656363	56859	16
chr2	209360609	209363954	3346	*	3657231	3657247	56866	17
chr2	209453113	209454496	1384	*	3657750	3657767	56872	18
chr2	209460841	209465090	4250	*	3657789	3657814	56872	26
chr2	209507405	209510835	3431	*	3658053	3658073	56874	21
chr2	209719647	209720767	1121	*	3659272	3659293	56878	22
chr2	212535450	212536147	698	*	3675492	3675502	57041	11
chr2	213189182	213190146	965	*	3679220	3679238	57079	19
chr2	215055870	215058251	2382	*	3690143	3690153	57183	11
chr2	215170394	215172891	2498	*	3691005	3691023	57184	19
chr2	215218137	215219016	880	*	3691391	3691404	57188	14
chr2	215363727	215365196	1470	*	3692881	3692893	57190	13
chr2	215547352	215548204	853	*	3694464	3694476	57195	13
chr2	216070710	216071868	1159	*	3698627	3698648	57211	22
chr2	216344805	216346529	1725	*	3700936	3700950	57217	15
chr2	216485994	216486503	510	*	3702178	3702189	57218	12
chr2	216489624	216491338	1715	*	3702219	3702241	57218	23
chr2	216562671	216563504	834	*	3702913	3702927	57219	15
chr2	216590087	216591549	1463	*	3703194	3703217	57219	24
chr2	216809407	216809943	537	*	3705704	3705724	57220	21
chr2	217371322	217372307	986	*	3709730	3709743	57237	14
chr2	217621573	217623768	2196	*	3711289	3711305	57251	17
chr2	217718312	217720558	2247	*	3711957	3711968	57255	12
chr2	217785491	217786091	601	*	3712453	3712466	57256	14
chr2	217857142	217859182	2041	*	3713353	3713381	57256	29
chr2	218159726	218160608	883	*	3716648	3716658	57258	11
chr2	218272379	218273236	858	*	3718027	3718046	57258	20
chr2	218909942	218912186	2245	*	3726145	3726174	57268	30
chr2	219769069	219769934	866	*	3737983	3738000	57282	18
chr2	219820019	219821301	1283	*	3738387	3738401	57285	15
chr2	219824116	219825847	1732	*	3738434	3738457	57285	24
chr2	219859771	219861466	1696	*	3738769	3738783	57285	15
chr2	219947849	219951013	3165	*	3739427	3739443	57288	17
chr2	220001998	220006014	4017	*	3739786	3739820	57290	35
chr2	220492451	220495731	3281	*	3742946	3742971	57307	26
chr2	221479358	221481163	1806	*	3749425	3749443	57334	19
chr2	221765995	221768171	2177	*	3751756	3751771	57346	16
chr2	222730703	222737138	6436	*	3759486	3759527	57368	42
chr2	223585159	223586388	1230	*	3765584	3765595	57399	12
chr2	223651564	223653023	1460	*	3766115	3766127	57401	13
chr2	224040273	224041735	1463	*	3770074	3770085	57404	12
chr2	224404531	224405705	1175	*	3772929	3772940	57410	12
chr2	224631206	224631931	726	*	3774913	3774930	57415	18
chr2	224858849	224861473	2625	*	3776901	3776914	57419	14
chr2	224900546	224902213	1668	*	3777196	3777206	57419	11
chr2	224981420	224983694	2275	*	3777846	3777877	57419	32
chr2	225561064	225566144	5081	*	3781261	3781281	57455	21
chr2	226334509	226335527	1019	*	3785473	3785485	57504	13
chr2	228177874	228179597	1724	*	3800481	3800491	57559	11
chr2	228358511	228360973	2463	*	3801730	3801745	57574	16
chr2	229645157	229647244	2088	*	3810731	3810753	57613	23
chr2	229652257	229653722	1466	*	3810808	3810821	57613	14
chr2	230668192	230669431	1240	*	3819514	3819528	57651	15
chr2	230680969	230681378	410	*	3819668	3819679	57651	12
chr2	230684594	230685746	1153	*	3819720	3819733	57651	14
chr2	230899414	230900031	618	*	3822387	3822397	57651	11
chr2	231047813	231048698	886	*	3824318	3824332	57655	15
chr2	231310645	231312252	1608	*	3827352	3827380	57660	29
chr2	231497158	231498404	1247	*	3830225	3830235	57661	11
chr2	231633245	231636002	2758	*	3832335	3832364	57661	30
chr2	232399735	232400709	975	*	3841556	3841566	57675	11
chr2	232412832	232413823	992	*	3841731	3841746	57676	16
chr2	232718772	232719956	1185	*	3846353	3846365	57681	13
chr2	232854220	232855339	1120	*	3847425	3847437	57685	13
chr2	232882641	232883649	1009	*	3847819	3847839	57686	21
chr2	232889215	232891069	1855	*	3847976	3848016	57686	41
chr2	232930763	232931971	1209	*	3848671	3848681	57689	11
chr2	233025820	233027365	1546	*	3849804	3849816	57691	13
chr2	233044662	233046810	2149	*	3850119	3850145	57691	27
chr2	233097066	233098034	969	*	3850842	3850854	57691	13
chr2	233145273	233145925	653	*	3851531	3851543	57691	13
chr2	233227168	233228574	1407	*	3852790	3852803	57691	14
chr2	233350545	233351379	835	*	3854571	3854581	57691	11
chr2	233425846	233426751	906	*	3855592	3855603	57691	12
chr2	233458723	233459382	660	*	3856225	3856238	57691	14
chr2	233864230	233865780	1551	*	3860336	3860346	57705	11
chr2	233966503	233967417	915	*	3861339	3861350	57707	12
chr2	234024765	234025012	248	*	3861986	3861997	57707	12
chr2	234254569	234256259	1691	*	3864039	3864050	57711	12
chr2	234280142	234281254	1113	*	3864262	3864273	57711	12
chr2	234678940	234679917	978	*	3868566	3868585	57717	20
chr2	234716770	234718158	1389	*	3868925	3868938	57717	14
chr2	234796997	234798562	1566	*	3869630	3869651	57720	22
chr2	234930599	234931312	714	*	3871013	3871029	57720	17
chr2	235113749	235114947	1199	*	3874057	3874091	57722	35
chr2	235586812	235587611	800	*	3879904	3879918	57725	15
chr2	235634301	235635222	922	*	3880674	3880690	57725	17
chr2	235658549	235659278	730	*	3881040	3881054	57725	15
chr2	235716894	235717362	469	*	3881992	3882004	57726	13
chr2	235762918	235763399	482	*	3882791	3882806	57726	16
chr2	235847278	235849595	2318	*	3884169	3884200	57726	32
chr2	235945675	235946583	909	*	3885842	3885854	57726	13
chr2	236125842	236126509	668	*	3888958	3888975	57726	18
chr2	236337302	236339173	1872	*	3891955	3891991	57733	37
chr2	236406814	236407622	809	*	3892937	3892952	57736	16
chr2	236537666	236538934	1269	*	3894199	3894212	57740	14
chr2	236616354	236617490	1137	*	3895411	3895429	57740	19
chr2	236782346	236783390	1045	*	3897509	3897522	57741	14
chr2	236858312	236859488	1177	*	3898409	3898422	57741	14
chr2	237290045	237290591	547	*	3902861	3902873	57747	13
chr2	237438208	237440579	2372	*	3904710	3904726	57747	17
chr2	237561888	237562684	797	*	3906503	3906513	57748	11
chr2	237794629	237795267	639	*	3910116	3910127	57750	12
chr2	238110021	238111440	1420	*	3914231	3914255	57753	25
chr2	238187362	238188436	1075	*	3915585	3915603	57756	19
chr2	238281733	238282350	618	*	3917136	3917147	57758	12
chr2	238459900	238460973	1074	*	3919976	3919988	57760	13
chr2	238785225	238785823	599	*	3924058	3924070	57766	13
chr2	238987214	238987834	621	*	3927088	3927107	57768	20
chr2	239081551	239081990	440	*	3929086	3929103	57770	18
chr2	239147333	239147992	660	*	3930808	3930823	57770	16
chr2	239157868	239158300	433	*	3931032	3931044	57770	13
chr2	239481990	239483294	1305	*	3937275	3937309	57773	35
chr2	239626145	239627613	1469	*	3939824	3939847	57774	24
chr2	239673093	239674013	921	*	3940386	3940404	57775	19
chr2	239757517	239758422	906	*	3941804	3941836	57779	33
chr2	239799177	239800104	928	*	3942451	3942461	57779	11
chr2	239870837	239871784	948	*	3943555	3943576	57780	22
chr2	239934566	239934839	274	*	3944469	3944480	57782	12
chr2	239972589	239973573	985	*	3945303	3945314	57782	12
chr2	240110987	240111828	842	*	3947010	3947034	57785	25
chr2	240638426	240639095	670	*	3955765	3955785	57796	21
chr2	240643389	240644105	717	*	3955825	3955849	57797	25
chr2	240795489	240795783	295	*	3958227	3958237	57803	11
chr2	241112545	241113168	624	*	3963441	3963454	57812	14
chr2	241125753	241126022	270	*	3963668	3963678	57812	11
chr2	241665257	241665640	384	*	3972424	3972434	57823	11
chr2	242076357	242077758	1402	*	3980308	3980319	57843	12
chr3	97538	98628	1091	*	3981451	3981461	62485	11
chr3	228005	232616	4612	*	3982360	3982390	62488	31
chr3	243240	244275	1036	*	3982456	3982466	62488	11
chr3	283224	284936	1713	*	3982703	3982716	62488	14
chr3	3605371	3606782	1412	*	4005165	4005178	62598	14
chr3	4306084	4307807	1724	*	4009687	4009704	62636	18
chr3	4523120	4524956	1837	*	4011529	4011549	62640	21
chr3	4541607	4543162	1556	*	4011675	4011693	62640	19
chr3	4586434	4589917	3484	*	4012090	4012119	62641	30
chr3	5205023	5206457	1435	*	4018860	4018878	62649	19
chr3	5912083	5914750	2668	*	4023752	4023769	62670	18
chr3	6564780	6566084	1305	*	4028076	4028104	62695	29
chr3	6783496	6786400	2905	*	4029430	4029447	62706	18
chr3	6911659	6913560	1902	*	4030348	4030359	62707	12
chr3	7390177	7392411	2235	*	4033227	4033237	62722	11
chr3	7754018	7756056	2039	*	4035479	4035492	62734	14
chr3	7773887	7775761	1875	*	4035599	4035610	62735	12
chr3	8224170	8225366	1197	*	4038368	4038378	62754	11
chr3	8444035	8444678	644	*	4039719	4039730	62763	12
chr3	8502691	8507624	4934	*	4040196	4040235	62764	40
chr3	8757762	8758512	751	*	4043068	4043087	62767	20
chr3	8891047	8893120	2074	*	4044312	4044329	62771	18
chr3	9111355	9112292	938	*	4046354	4046372	62772	19
chr3	9116104	9118110	2007	*	4046399	4046415	62772	17
chr3	9676623	9679567	2945	*	4052206	4052228	62776	23
chr3	9817555	9818657	1103	*	4054336	4054355	62776	20
chr3	10081035	10083690	2656	*	4058073	4058093	62779	21
chr3	10105521	10106679	1159	*	4058342	4058353	62780	12
chr3	10110420	10111029	610	*	4058445	4058457	62780	13
chr3	10124014	10124754	741	*	4058658	4058670	62780	13
chr3	10350713	10352974	2262	*	4062042	4062082	62781	41
chr3	10397362	10398910	1549	*	4062636	4062654	62782	19
chr3	10407519	10408201	683	*	4062751	4062763	62782	13
chr3	10410333	10411499	1167	*	4062784	4062817	62782	34
chr3	10413899	10417739	3841	*	4062852	4062888	62782	37
chr3	10430745	10433866	3122	*	4063049	4063085	62782	37
chr3	10436632	10439380	2749	*	4063111	4063151	62782	41
chr3	10517623	10518921	1299	*	4064076	4064102	62782	27
chr3	10644302	10646940	2639	*	4065372	4065402	62782	31
chr3	10689253	10690351	1099	*	4065766	4065783	62783	18
chr3	10752902	10754359	1458	*	4066369	4066383	62786	15
chr3	10925851	10927456	1606	*	4067948	4067984	62790	37
chr3	11095562	11096479	918	*	4070131	4070146	62791	16
chr3	11207842	11209511	1670	*	4071391	4071409	62791	19
chr3	11282853	11283918	1066	*	4072301	4072315	62791	15
chr3	11373630	11374835	1206	*	4073219	4073233	62792	15
chr3	11916488	11917226	739	*	4079809	4079821	62795	13
chr3	11919678	11921428	1751	*	4079867	4079885	62795	19
chr3	11932563	11934234	1672	*	4079995	4080014	62795	20
chr3	11998553	11999445	893	*	4080611	4080622	62795	12
chr3	12473018	12473835	818	*	4084468	4084485	62815	18
chr3	12544344	12545131	788	*	4085410	4085424	62815	15
chr3	12559408	12561656	2249	*	4085716	4085732	62815	17
chr3	12586202	12588097	1896	*	4086012	4086029	62815	18
chr3	12643608	12644825	1218	*	4086575	4086585	62818	11
chr3	12798570	12799560	991	*	4088646	4088660	62819	15
chr3	12822441	12823214	774	*	4089046	4089057	62819	12
chr3	12853313	12854539	1227	*	4089479	4089493	62819	15
chr3	13087381	13088739	1359	*	4093431	4093455	62819	25
chr3	13092305	13092658	354	*	4093515	4093528	62819	14
chr3	13099433	13099860	428	*	4093650	4093660	62819	11
chr3	13166442	13167165	724	*	4094720	4094732	62820	13
chr3	13195410	13196652	1243	*	4095106	4095127	62821	22
chr3	13647362	13647785	424	*	4102178	4102189	62823	12
chr3	13782319	13783015	697	*	4103619	4103637	62825	19
chr3	13894803	13895053	251	*	4105105	4105119	62826	15
chr3	14325839	14327566	1728	*	4109428	4109447	62838	20
chr3	14434625	14435659	1035	*	4111044	4111070	62838	27
chr3	14488507	14489813	1307	*	4111848	4111861	62838	14
chr3	15753294	15754382	1089	*	4124976	4124987	62860	12
chr3	15982430	15984411	1982	*	4126587	4126604	62871	18
chr3	16253138	16254841	1704	*	4128668	4128683	62882	16
chr3	16385363	16387195	1833	*	4129908	4129923	62884	16
chr3	16492836	16496178	3343	*	4130813	4130861	62885	49
chr3	16503666	16505791	2126	*	4130926	4130938	62885	13
chr3	16520508	16523610	3103	*	4131128	4131143	62885	16
chr3	16791057	16793204	2148	*	4132908	4132920	62898	13
chr3	16915116	16917130	2015	*	4133689	4133703	62900	15
chr3	17178723	17181651	2929	*	4135574	4135599	62912	26
chr3	18076887	18077987	1101	*	4141266	4141284	62952	19
chr3	18321563	18323715	2153	*	4142663	4142674	62966	12
chr3	18378222	18382456	4235	*	4143039	4143060	62969	22
chr3	18383776	18389154	5379	*	4143061	4143100	62970	40
chr3	18426617	18437454	10838	*	4143395	4143455	62972	61
chr3	20532388	20534021	1634	*	4156345	4156355	63098	11
chr3	21990917	21992492	1576	*	4164841	4164851	63164	11
chr3	23016021	23019168	3148	*	4170642	4170655	63216	14
chr3	23168442	23169883	1442	*	4171638	4171648	63223	11
chr3	23218110	23220102	1993	*	4171976	4171988	63227	13
chr3	23946922	23947839	918	*	4178074	4178084	63241	11
chr3	23952358	23957171	4814	*	4178129	4178169	63242	41
chr3	23991103	23992526	1424	*	4178489	4178504	63244	16
chr3	24359758	24362206	2449	*	4181118	4181133	63258	16
chr3	24490543	24492657	2115	*	4181849	4181860	63265	12
chr3	24642726	24644745	2020	*	4182832	4182849	63273	18
chr3	24677918	24680427	2510	*	4183054	4183070	63274	17
chr3	24945640	24946788	1149	*	4184743	4184757	63282	15
chr3	25150957	25152626	1670	*	4185981	4185998	63293	18
chr3	25508288	25509927	1640	*	4188555	4188570	63297	16
chr3	25901785	25904605	2821	*	4191492	4191508	63319	17
chr3	27589540	27591566	2027	*	4201853	4201866	63401	14
chr3	27778874	27781944	3071	*	4203752	4203777	63407	26
chr3	28577107	28578278	1172	*	4208272	4208283	63457	12
chr3	30082764	30083576	813	*	4217011	4217023	63520	13
chr3	30843937	30846817	2881	*	4221577	4221600	63554	24
chr3	31321267	31323745	2479	*	4224402	4224424	63579	23
chr3	31785112	31786408	1297	*	4227610	4227627	63594	18
chr3	31799715	31801068	1354	*	4227754	4227769	63594	16
chr3	32175453	32176420	968	*	4231292	4231309	63604	18
chr3	32526267	32527221	955	*	4235014	4235027	63605	14
chr3	32611342	32612325	984	*	4235800	4235810	63607	11
chr3	32815303	32816198	896	*	4238242	4238258	63611	17
chr3	33925765	33928805	3041	*	4248132	4248158	63642	27
chr3	34093143	34094453	1311	*	4249161	4249176	63651	16
chr3	34217406	34219651	2246	*	4249837	4249852	63661	16
chr3	34262840	34265848	3009	*	4250108	4250132	63663	25
chr3	34296422	34298867	2446	*	4250278	4250291	63666	14
chr3	34311926	34313995	2070	*	4250361	4250373	63667	13
chr3	36714216	36716368	2153	*	4262523	4262549	63835	27
chr3	37538563	37539858	1296	*	4269615	4269626	63856	12
chr3	37626980	37627548	569	*	4270312	4270327	63858	16
chr3	37668451	37669141	691	*	4270648	4270658	63859	11
chr3	37694110	37695128	1019	*	4270837	4270861	63860	25
chr3	37884278	37886427	2150	*	4272528	4272540	63865	13
chr3	38719174	38720992	1819	*	4280955	4280974	63886	20
chr3	39248724	39250360	1637	*	4285025	4285038	63906	14
chr3	39254526	39255389	864	*	4285076	4285088	63906	13
chr3	39263055	39264197	1143	*	4285149	4285165	63907	17
chr3	39515204	39517579	2376	*	4287366	4287383	63916	18
chr3	39970940	39972892	1953	*	4290033	4290044	63952	12
chr3	40525333	40525643	311	*	4294320	4294330	63972	11
chr3	40973943	40977513	3571	*	4297264	4297281	63989	18
chr3	41544069	41546972	2904	*	4301175	4301192	64002	18
chr3	41827016	41828909	1894	*	4303093	4303105	64012	13
chr3	41997766	41999433	1668	*	4304767	4304780	64014	14
chr3	42024786	42025656	871	*	4305075	4305085	64014	11
chr3	42175290	42177392	2103	*	4306712	4306732	64015	21
chr3	42195041	42196837	1797	*	4306956	4306973	64015	18
chr3	42504215	42508217	4003	*	4309546	4309580	64020	35
chr3	42745341	42746132	792	*	4311984	4311994	64026	11
chr3	42845114	42847912	2799	*	4313097	4313116	64027	20
chr3	43132536	43133909	1374	*	4315576	4315589	64038	14
chr3	43153325	43154183	859	*	4315698	4315718	64039	21
chr3	44064912	44065986	1075	*	4323109	4323122	64072	14
chr3	44080535	44081543	1009	*	4323252	4323267	64072	16
chr3	44169507	44171987	2481	*	4323887	4323908	64074	22
chr3	44666393	44667320	928	*	4328282	4328293	64087	12
chr3	44882850	44887031	4182	*	4330361	4330406	64094	46
chr3	44994728	44996011	1284	*	4331503	4331517	64095	15
chr3	45211161	45211879	719	*	4333660	4333671	64097	12
chr3	45461809	45463874	2066	*	4335789	4335806	64100	18
chr3	45507961	45510286	2326	*	4336153	4336173	64101	21
chr3	45599239	45599928	690	*	4337125	4337137	64102	13
chr3	45865006	45865673	668	*	4339855	4339865	64106	11
chr3	47165351	47165569	219	*	4352571	4352582	64137	12
chr3	47412103	47412472	370	*	4355430	4355443	64138	14
chr3	47522239	47522800	562	*	4356981	4356991	64140	11
chr3	47605636	47606972	1337	*	4358014	4358024	64141	11
chr3	47632060	47635637	3578	*	4358219	4358242	64142	24
chr3	47643562	47644727	1166	*	4358325	4358340	64142	16
chr3	48242031	48242363	333	*	4365975	4365985	64149	11
chr3	48695296	48696557	1262	*	4372647	4372673	64156	27
chr3	48944853	48946119	1267	*	4375931	4375941	64161	11
chr3	49575068	49576581	1514	*	4385347	4385361	64169	15
chr3	50111558	50113442	1885	*	4392599	4392609	64179	11
chr3	50164231	50165750	1520	*	4393265	4393277	64180	13
chr3	50246408	50247206	799	*	4394736	4394750	64180	15
chr3	50473308	50474643	1336	*	4398522	4398541	64182	20
chr3	50858333	50859954	1622	*	4402264	4402280	64192	17
chr3	51312417	51315904	3488	*	4405088	4405104	64216	17
chr3	52245048	52245321	274	*	4416135	4416145	64236	11
chr3	52472097	52472623	527	*	4419692	4419707	64237	16
chr3	52714352	52715073	722	*	4422959	4422970	64239	12
chr3	52991022	52992368	1347	*	4426363	4426380	64241	18
chr3	53170617	53171525	909	*	4428432	4428452	64244	21
chr3	53232762	53233258	497	*	4429339	4429353	64244	15
chr3	53524318	53527084	2767	*	4432303	4432329	64248	27
chr3	53842942	53843943	1002	*	4435717	4435728	64249	12
chr3	54270101	54270922	822	*	4439648	4439659	64257	12
chr3	54481475	54483507	2033	*	4441409	4441428	64259	20
chr3	54630887	54632457	1571	*	4442663	4442680	64262	18
chr3	54789455	54793264	3810	*	4443877	4443897	64265	21
chr3	54856677	54859709	3033	*	4444410	4444432	64266	23
chr3	54892376	54893766	1391	*	4444770	4444780	64266	11
chr3	55012693	55017012	4320	*	4445764	4445808	64266	45
chr3	56519270	56520530	1261	*	4456877	4456887	64311	11
chr3	56734076	56735902	1827	*	4458836	4458850	64317	15
chr3	56767903	56769487	1585	*	4459178	4459201	64317	24
chr3	56778781	56791688	12908	*	4459289	4459401	64317	113
chr3	56794225	56795555	1331	*	4459426	4459441	64317	16
chr3	56876805	56878933	2129	*	4460075	4460106	64321	32
chr3	57164037	57164392	356	*	4463114	4463129	64323	16
chr3	58119406	58120764	1359	*	4472534	4472550	64350	17
chr3	58202535	58203484	950	*	4473741	4473757	64350	17
chr3	58217201	58217789	589	*	4473899	4473914	64350	16
chr3	58248751	58252505	3755	*	4474267	4474302	64350	36
chr3	58494458	58498074	3617	*	4477015	4477040	64352	26
chr3	58603569	58604681	1113	*	4478207	4478218	64357	12
chr3	58628157	58629922	1766	*	4478461	4478483	64357	23
chr3	58722178	58723024	847	*	4479358	4479369	64357	12
chr3	59132907	59134479	1573	*	4482069	4482082	64374	14
chr3	59537340	59539820	2481	*	4484777	4484794	64384	18
chr3	59653463	59655524	2062	*	4485545	4485574	64385	30
chr3	60283102	60286695	3594	*	4490047	4490062	64402	16
chr3	61220912	61223450	2539	*	4496011	4496030	64444	20
chr3	61772147	61773931	1785	*	4500649	4500662	64457	14
chr3	61889291	61890395	1105	*	4501609	4501620	64458	12
chr3	61926898	61930036	3139	*	4501953	4501984	64458	32
chr3	61934390	61936174	1785	*	4502031	4502047	64458	17
chr3	62027820	62028760	941	*	4502835	4502845	64460	11
chr3	62184670	62185471	802	*	4504246	4504257	64460	12
chr3	62334128	62336535	2408	*	4505443	4505459	64465	17
chr3	62391379	62393547	2169	*	4506361	4506371	64466	11
chr3	62414605	62415983	1379	*	4506549	4506576	64466	28
chr3	62420754	62422418	1665	*	4506613	4506643	64466	31
chr3	62429455	62430897	1443	*	4506712	4506723	64466	12
chr3	62444873	62447664	2792	*	4506839	4506857	64466	19
chr3	62466025	62468676	2652	*	4507004	4507023	64466	20
chr3	62600742	62603016	2275	*	4508019	4508044	64467	26
chr3	63351067	63352412	1346	*	4512399	4512415	64507	17
chr3	63584350	63585745	1396	*	4513792	4513804	64515	13
chr3	63927427	63928287	861	*	4516263	4516273	64529	11
chr3	64046308	64047924	1617	*	4517362	4517376	64532	15
chr3	64532411	64533521	1111	*	4520991	4521014	64539	24
chr3	65385452	65386410	959	*	4527197	4527207	64559	11
chr3	65399896	65400632	737	*	4527315	4527326	64559	12
chr3	66003976	66005968	1993	*	4532204	4532219	64570	16
chr3	66015238	66017521	2284	*	4532308	4532345	64570	38
chr3	66138186	66140258	2073	*	4533596	4533610	64572	15
chr3	66793746	66795670	1925	*	4539697	4539720	64578	24
chr3	66863010	66864452	1443	*	4540377	4540394	64578	18
chr3	67360238	67361671	1434	*	4543565	4543579	64601	15
chr3	67557310	67559591	2282	*	4544949	4544966	64607	18
chr3	69741328	69742040	713	*	4559926	4559938	64694	13
chr3	69763589	69764079	491	*	4560055	4560065	64695	11
chr3	69982681	69984801	2121	*	4561533	4561545	64702	13
chr3	71101783	71102776	994	*	4569353	4569369	64735	17
chr3	71239325	71240836	1512	*	4570729	4570761	64735	33
chr3	71389966	71390830	865	*	4572369	4572381	64735	13
chr3	71616150	71617053	904	*	4574687	4574702	64737	16
chr3	71725999	71727721	1723	*	4575782	4575801	64739	20
chr3	71908341	71909319	979	*	4577417	4577429	64743	13
chr3	72329601	72330368	768	*	4581421	4581432	64746	12
chr3	72679902	72681166	1265	*	4584916	4584928	64747	13
chr3	73254600	73257014	2415	*	4590661	4590676	64757	16
chr3	73377927	73379556	1630	*	4591747	4591758	64758	12
chr3	73503334	73504399	1066	*	4593006	4593016	64758	11
chr3	73510972	73513025	2054	*	4593088	4593121	64758	34
chr3	73987819	73989582	1764	*	4596280	4596290	64778	11
chr3	74610707	74612604	1898	*	4599959	4599969	64802	11
chr3	74856695	74859265	2571	*	4601482	4601499	64811	18
chr3	76241127	76241915	789	*	4612586	4612596	64883	11
chr3	77246591	77248165	1575	*	4619427	4619447	64916	21
chr3	78791528	78792639	1112	*	4628999	4629009	64982	11
chr3	79177229	79180197	2969	*	4631488	4631501	64997	14
chr3	79410721	79412070	1350	*	4632914	4632926	65010	13
chr3	79907761	79909130	1370	*	4635882	4635892	65031	11
chr3	81041941	81045175	3235	*	4642596	4642620	65096	25
chr3	81244277	81246030	1754	*	4643834	4643844	65105	11
chr3	81395365	81396647	1283	*	4644718	4644729	65116	12
chr3	81722778	81724301	1524	*	4646682	4646694	65132	13
chr3	81816391	81817930	1540	*	4647379	4647389	65138	11
chr3	82201084	82202929	1846	*	4649569	4649583	65162	15
chr3	82228414	82230405	1992	*	4649715	4649728	65164	14
chr3	83063133	83066504	3372	*	4654359	4654376	65227	18
chr3	83455889	83458804	2916	*	4656419	4656435	65255	17
chr3	85253652	85256492	2841	*	4666000	4666015	65382	16
chr3	85298475	85301945	3471	*	4666220	4666242	65386	23
chr3	85560178	85561810	1633	*	4667848	4667859	65395	12
chr3	85967827	85972061	4235	*	4670024	4670053	65422	30
chr3	88267431	88269152	1722	*	4683709	4683725	65558	17
chr3	90005086	90006037	952	*	4693048	4693066	65689	19
chr3	90548049	90549573	1525	*	4696854	4696874	65712	21
chr3	90555229	90556579	1351	*	4696943	4696955	65712	13
chr3	93841437	93841762	326	*	4707745	4707763	66122	19
chr3	94026883	94029783	2901	*	4709175	4709194	66129	20
chr3	94126230	94128482	2253	*	4709939	4709959	66131	21
chr3	94524472	94525818	1347	*	4712115	4712127	66157	13
chr3	97839707	97842126	2420	*	4729316	4729341	66450	26
chr3	98048748	98050607	1860	*	4730688	4730706	66458	19
chr3	98088696	98090206	1511	*	4730904	4730914	66462	11
chr3	98548445	98551667	3223	*	4733373	4733391	66499	19
chr3	98755078	98758058	2981	*	4735003	4735034	66511	32
chr3	99543480	99546453	2974	*	4739018	4739037	66573	20
chr3	99755832	99757021	1190	*	4740232	4740243	66588	12
chr3	100516981	100518029	1049	*	4745741	4745755	66618	15
chr3	101723891	101724110	220	*	4754372	4754383	66669	12
chr3	103342228	103344590	2363	*	4763615	4763647	66789	33
chr3	103710962	103712084	1123	*	4765552	4765565	66816	14
chr3	105791034	105793759	2726	*	4776656	4776673	66952	18
chr3	106068776	106070466	1691	*	4778405	4778416	66965	12
chr3	106707583	106708570	988	*	4781969	4781984	67007	16
chr3	107384111	107385384	1274	*	4786324	4786334	67036	11
chr3	107795840	107798432	2593	*	4789003	4789014	67056	12
chr3	107948968	107952058	3091	*	4790269	4790290	67060	22
chr3	107957053	107958600	1548	*	4790318	4790332	67060	15
chr3	108055236	108059135	3900	*	4791131	4791152	67062	22
chr3	108066764	108073039	6276	*	4791184	4791228	67062	45
chr3	109454792	109456186	1395	*	4801236	4801247	67120	12
chr3	109611514	109613395	1882	*	4802197	4802212	67123	16
chr3	110293188	110296607	3420	*	4805792	4805807	67158	16
chr3	111083337	111088495	5159	*	4809903	4809928	67233	26
chr3	111097835	111102719	4885	*	4809982	4810003	67234	22
chr3	111133125	111135362	2238	*	4810147	4810159	67236	13
chr3	111765145	111768181	3037	*	4813512	4813530	67284	19
chr3	111826675	111827491	817	*	4813840	4813855	67288	16
chr3	113302617	113305051	2435	*	4824376	4824396	67336	21
chr3	113467436	113469133	1698	*	4825427	4825448	67350	22
chr3	113622925	113623898	974	*	4826705	4826729	67355	25
chr3	113650460	113651783	1324	*	4826983	4826994	67356	12
chr3	114455298	114455947	650	*	4833435	4833445	67377	11
chr3	114564743	114567371	2629	*	4834041	4834067	67386	27
chr3	115605028	115607954	2927	*	4839560	4839570	67446	11
chr3	115615667	115617406	1740	*	4839608	4839622	67446	15
chr3	116441350	116443509	2160	*	4844622	4844636	67490	15
chr3	116909931	116912564	2634	*	4847070	4847080	67522	11
chr3	117964818	117965988	1171	*	4852948	4852959	67570	12
chr3	118966539	118968234	1696	*	4858303	4858315	67641	13
chr3	119011135	119012815	1681	*	4858614	4858625	67641	12
chr3	120419607	120421222	1616	*	4869860	4869873	67685	14
chr3	120460344	120461345	1002	*	4870185	4870199	67688	15
chr3	120569591	120571325	1735	*	4870949	4870961	67692	13
chr3	120646030	120647827	1798	*	4871559	4871569	67697	11
chr3	121526819	121527637	819	*	4876532	4876552	67749	21
chr3	121592512	121594687	2176	*	4877236	4877261	67751	26
chr3	122442254	122443256	1003	*	4883381	4883399	67789	19
chr3	122727322	122728584	1263	*	4885888	4885902	67794	15
chr3	122889481	122891010	1530	*	4887122	4887134	67799	13
chr3	122943008	122944895	1888	*	4887700	4887729	67800	30
chr3	122954400	122955926	1527	*	4887807	4887819	67800	13
chr3	123287856	123289563	1708	*	4891259	4891282	67803	24
chr3	123592586	123596246	3661	*	4894658	4894678	67806	21
chr3	123643803	123645683	1881	*	4895130	4895145	67809	16
chr3	123685946	123687170	1225	*	4895545	4895565	67810	21
chr3	123799524	123800732	1209	*	4896680	4896706	67810	27
chr3	123858918	123860217	1300	*	4897056	4897066	67813	11
chr3	124013487	124016310	2824	*	4898070	4898088	67817	19
chr3	124409240	124412596	3357	*	4900533	4900554	67834	22
chr3	124417694	124420410	2717	*	4900597	4900617	67835	21
chr3	124565211	124567072	1862	*	4901619	4901636	67839	18
chr3	124894973	124896677	1705	*	4904872	4904886	67846	15
chr3	125101932	125103265	1334	*	4906823	4906838	67849	16
chr3	125220056	125220774	719	*	4908126	4908140	67853	15
chr3	125393555	125395897	2343	*	4909335	4909364	67859	30
chr3	125427709	125429475	1767	*	4909658	4909675	67859	18
chr3	125884842	125886912	2071	*	4914752	4914780	67863	29
chr3	126114267	126115095	829	*	4917303	4917316	67866	14
chr3	126119483	126120601	1119	*	4917378	4917393	67866	16
chr3	126158416	126158789	374	*	4917870	4917881	67867	12
chr3	126655461	126655877	417	*	4923771	4923782	67884	12
chr3	126781966	126783276	1311	*	4925125	4925140	67887	16
chr3	126794691	126797535	2845	*	4925201	4925217	67887	17
chr3	126994787	126995672	886	*	4927439	4927456	67891	18
chr3	126996979	126997852	874	*	4927477	4927499	67891	23
chr3	127136004	127136449	446	*	4929564	4929578	67891	15
chr3	127175157	127175655	499	*	4930000	4930013	67891	14
chr3	127339860	127340528	669	*	4931495	4931510	67898	16
chr3	127404360	127405111	752	*	4932240	4932252	67900	13
chr3	127457414	127457937	524	*	4932893	4932903	67901	11
chr3	127662163	127663500	1338	*	4935643	4935661	67904	19
chr3	127734817	127736629	1813	*	4936642	4936661	67905	20
chr3	127954017	127955689	1673	*	4939002	4939013	67908	12
chr3	128004226	128004919	694	*	4939459	4939473	67909	15
chr3	128010256	128011031	776	*	4939552	4939564	67909	13
chr3	128862846	128863495	650	*	4950594	4950604	67920	11
chr3	129224539	129225671	1133	*	4955755	4955767	67928	13
chr3	130732669	130735002	2334	*	4971388	4971407	67975	20
chr3	132694320	132695882	1563	*	4983320	4983330	68064	11
chr3	132721548	132721768	221	*	4983530	4983543	68066	14
chr3	133169469	133171663	2195	*	4986291	4986301	68095	11
chr3	133989260	133990919	1660	*	4993276	4993294	68115	19
chr3	134723295	134727514	4220	*	4999722	4999757	68137	36
chr3	134859772	134860962	1191	*	5000850	5000868	68142	19
chr3	135799478	135800626	1149	*	5006837	5006854	68175	18
chr3	136207495	136208468	974	*	5009875	5009887	68189	13
chr3	136311559	136313291	1733	*	5010878	5010890	68191	13
chr3	136753469	136754886	1418	*	5014743	5014764	68204	22
chr3	137014153	137014720	568	*	5017102	5017114	68214	13
chr3	137759208	137759529	322	*	5021534	5021546	68264	13
chr3	139010139	139011895	1757	*	5033752	5033766	68297	15
chr3	139294906	139295743	838	*	5035732	5035744	68315	13
chr3	139671257	139673022	1766	*	5038507	5038522	68332	16
chr3	140166522	140168035	1514	*	5041614	5041626	68346	13
chr3	140344071	140345887	1817	*	5042603	5042631	68355	29
chr3	140567637	140570499	2863	*	5044101	5044117	68359	17
chr3	141275330	141276751	1422	*	5049171	5049189	68391	19
chr3	141302036	141303413	1378	*	5049444	5049457	68391	14
chr3	141477518	141478788	1271	*	5051079	5051089	68395	11
chr3	142856662	142857454	793	*	5063075	5063085	68444	11
chr3	143329391	143331796	2406	*	5066977	5067008	68457	32
chr3	143974579	143979499	4921	*	5071058	5071082	68478	25
chr3	144030053	144035440	5388	*	5071396	5071423	68478	28
chr3	144690892	144692742	1851	*	5074632	5074643	68523	12
chr3	145177007	145180529	3523	*	5077180	5077193	68553	14
chr3	145188460	145192126	3667	*	5077217	5077232	68554	16
chr3	145937120	145938105	986	*	5080905	5080915	68627	11
chr3	145964835	145965800	966	*	5081045	5081060	68628	16
chr3	146920673	146921880	1208	*	5086461	5086476	68696	16
chr3	148329829	148331077	1249	*	5094969	5094979	68798	11
chr3	149376310	149377388	1079	*	5101871	5101883	68850	13
chr3	149385127	149386719	1593	*	5101951	5101965	68851	15
chr3	150078155	150079717	1563	*	5107260	5107273	68875	14
chr3	150156771	150159650	2880	*	5107771	5107785	68877	15
chr3	150178363	150180401	2039	*	5107878	5107888	68879	11
chr3	151289441	151290185	745	*	5116696	5116707	68918	12
chr3	151361791	151364285	2495	*	5117171	5117183	68924	13
chr3	151425676	151427416	1741	*	5117652	5117662	68926	11
chr3	151817422	151818133	712	*	5120006	5120016	68939	11
chr3	151917538	151919740	2203	*	5120600	5120612	68941	13
chr3	153273446	153274583	1138	*	5129745	5129757	69022	13
chr3	153884087	153886631	2545	*	5133547	5133564	69045	18
chr3	155205528	155208319	2792	*	5141567	5141579	69123	13
chr3	155699136	155701185	2050	*	5144612	5144625	69155	14
chr3	156106664	156110692	4029	*	5148390	5148430	69164	41
chr3	156689796	156693524	3729	*	5152522	5152538	69181	17
chr3	158653086	158653998	913	*	5165272	5165284	69306	13
chr3	159046001	159048159	2159	*	5168044	5168059	69320	16
chr3	159128266	159131305	3040	*	5168487	5168502	69324	16
chr3	159147691	159149295	1605	*	5168584	5168594	69326	11
chr3	159675374	159676774	1401	*	5171516	5171529	69349	14
chr3	159693142	159694290	1149	*	5171646	5171657	69349	12
chr3	160677791	160679153	1363	*	5179268	5179278	69392	11
chr3	160780653	160782276	1624	*	5180026	5180038	69395	13
chr3	160799659	160803190	3532	*	5180122	5180147	69397	26
chr3	160842148	160844411	2264	*	5180345	5180355	69398	11
chr3	161913106	161915896	2791	*	5186572	5186591	69461	20
chr3	162140955	162142869	1915	*	5187693	5187705	69486	13
chr3	165532487	165535170	2684	*	5204913	5204924	69791	12
chr3	167187099	167188432	1334	*	5213565	5213575	69930	11
chr3	167405793	167411642	5850	*	5214748	5214787	69946	40
chr3	167498913	167501494	2582	*	5215303	5215316	69956	14
chr3	167552565	167554204	1640	*	5215553	5215566	69957	14
chr3	168049913	168053173	3261	*	5218501	5218523	69981	23
chr3	170704163	170705250	1088	*	5237933	5237944	70095	12
chr3	171173727	171176706	2980	*	5241398	5241427	70108	30
chr3	171837095	171838664	1570	*	5246510	5246521	70129	12
chr3	171954554	171956533	1980	*	5247430	5247451	70133	22
chr3	172256969	172259514	2546	*	5250050	5250079	70138	30
chr3	176262077	176262971	895	*	5274922	5274935	70344	14
chr3	177336827	177337864	1038	*	5283176	5283187	70388	12
chr3	177413419	177413548	130	*	5284006	5284017	70389	12
chr3	177476450	177477297	848	*	5284609	5284621	70389	13
chr3	177547405	177548691	1287	*	5285215	5285237	70389	23
chr3	177724460	177726628	2169	*	5286620	5286631	70392	12
chr3	177780931	177782480	1550	*	5286996	5287014	70394	19
chr3	177834825	177839226	4402	*	5287391	5287429	70395	39
chr3	178058853	178061641	2789	*	5288715	5288734	70406	20
chr3	178382877	178384506	1630	*	5290434	5290444	70428	11
chr3	178747745	178750369	2625	*	5292524	5292534	70448	11
chr3	179991138	179992739	1602	*	5302752	5302762	70493	11
chr3	180241600	180243008	1409	*	5304139	5304153	70507	15
chr3	180306444	180308100	1657	*	5304473	5304490	70514	18
chr3	180591339	180592198	860	*	5306046	5306060	70537	15
chr3	181210746	181212033	1288	*	5310399	5310414	70573	16
chr3	181277719	181279960	2242	*	5310766	5310777	70577	12
chr3	181415687	181418090	2404	*	5311538	5311553	70584	16
chr3	182327157	182327942	786	*	5318745	5318759	70612	15
chr3	182671634	182673629	1996	*	5321022	5321033	70635	12
chr3	182696159	182697667	1509	*	5321257	5321279	70637	23
chr3	183106529	183107737	1209	*	5324953	5324968	70642	16
chr3	183353414	183354399	986	*	5327691	5327703	70648	13
chr3	183794907	183796598	1692	*	5332977	5332997	70654	21
chr3	183807517	183808626	1110	*	5333171	5333199	70654	29
chr3	183809916	183810430	515	*	5333216	5333227	70654	12
chr3	183831607	183832498	892	*	5333663	5333675	70654	13
chr3	183986463	183987500	1038	*	5335856	5335870	70655	15
chr3	184069345	184070657	1313	*	5337000	5337017	70657	18
chr3	184110559	184111186	628	*	5337485	5337498	70659	14
chr3	184242361	184242963	603	*	5339562	5339572	70663	11
chr3	184319325	184320693	1369	*	5340823	5340840	70664	18
chr3	184466263	184466985	723	*	5343034	5343048	70665	15
chr3	184468160	184469557	1398	*	5343071	5343097	70665	27
chr3	184532757	184533386	630	*	5343936	5343946	70665	11
chr3	184662902	184663628	727	*	5345897	5345912	70666	16
chr3	184723945	184725892	1948	*	5346791	5346818	70666	28
chr3	185405260	185407500	2241	*	5353294	5353308	70682	15
chr3	185607121	185607817	697	*	5355729	5355739	70687	11
chr3	186179873	186180986	1114	*	5362143	5362155	70701	13
chr3	186239589	186240086	498	*	5362866	5362877	70701	12
chr3	186307531	186310137	2607	*	5363695	5363707	70701	13
chr3	186471381	186472614	1234	*	5365199	5365212	70703	14
chr3	186751889	186753402	1514	*	5368052	5368074	70708	23
chr3	187528841	187530332	1492	*	5375478	5375491	70737	14
chr3	188667791	188669026	1236	*	5384881	5384892	70752	12
chr3	188925481	188927055	1575	*	5386835	5386861	70759	27
chr3	190495932	190498565	2634	*	5397939	5397956	70816	18
chr3	190511029	190512354	1326	*	5398050	5398060	70816	11
chr3	190533589	190534303	715	*	5398279	5398291	70817	13
chr3	190703414	190706469	3056	*	5399540	5399567	70818	28
chr3	192185164	192187961	2798	*	5409134	5409159	70890	26
chr3	192200038	192201781	1744	*	5409261	5409273	70890	13
chr3	192264157	192265939	1783	*	5409668	5409679	70892	12
[truncated: 6,498 more rows]

## Sheet: HC_all
seqnames	start	end	width	strand	idxStart	idxEnd	cluster	n
chr1	51442	52755	1314	*	34	46	6	13
chr1	628959	630413	1455	*	789	820	76	32
chr1	633555	634331	777	*	918	935	76	18
chr1	905648	905909	262	*	2854	2864	116	11
chr1	917423	918162	740	*	3064	3089	117	26
chr1	922992	923261	270	*	3214	3224	117	11
chr1	970301	970635	335	*	4185	4201	123	17
chr1	982788	984006	1219	*	4432	4496	125	65
chr1	1007255	1007513	259	*	4909	4922	127	14
chr1	1013817	1014932	1116	*	5087	5134	127	48
chr1	1035485	1036452	968	*	5374	5388	131	15
chr1	1037279	1038507	1229	*	5400	5432	131	33
chr1	1039439	1040148	710	*	5443	5467	131	25
chr1	1044419	1045176	758	*	5496	5536	133	41
chr1	1053132	1053689	558	*	5612	5627	135	16
chr1	1057865	1058430	566	*	5670	5693	135	24
chr1	1060155	1060616	462	*	5756	5776	135	21
chr1	1065991	1066900	910	*	5858	5886	137	29
chr1	1087241	1088075	835	*	6099	6144	141	46
chr1	1110408	1112061	1654	*	6517	6580	141	64
chr1	1118968	1119908	941	*	6782	6809	141	28
chr1	1122290	1123179	890	*	6860	6881	141	22
chr1	1153725	1154713	989	*	7526	7538	144	13
chr1	1174141	1174565	425	*	7840	7863	148	24
chr1	1176353	1177285	933	*	7926	7948	148	23
chr1	1281977	1282584	608	*	10059	10073	159	15
chr1	1283128	1283953	826	*	10079	10098	159	20
chr1	1291681	1291984	304	*	10160	10173	160	14
chr1	1310766	1311088	323	*	10422	10440	166	19
chr1	1326105	1326794	690	*	10790	10802	168	13
chr1	1356837	1357932	1096	*	11308	11346	174	39
chr1	1372253	1372794	542	*	11637	11654	174	18
chr1	1440526	1441140	615	*	13210	13232	180	23
chr1	1486095	1486453	359	*	14180	14191	185	12
chr1	1505381	1505703	323	*	14601	14619	185	19
chr1	1518340	1519145	806	*	14963	14977	186	15
chr1	1541638	1542183	546	*	15357	15374	190	18
chr1	1554619	1554927	309	*	15687	15698	191	12
chr1	1575713	1576313	601	*	16274	16301	191	28
chr1	1680685	1681228	544	*	18253	18265	200	13
chr1	1712225	1712395	171	*	18672	18693	208	22
chr1	1763941	1764417	477	*	19706	19727	213	22
chr1	1775445	1776218	774	*	19910	19920	213	11
chr1	1793843	1794792	950	*	20284	20305	213	22
chr1	1853263	1854183	921	*	21218	21229	213	12
chr1	1892279	1892801	523	*	21775	21792	214	18
chr1	1906140	1906605	466	*	22059	22071	214	13
chr1	1912501	1912815	315	*	22153	22165	215	13
chr1	1942169	1942604	436	*	22807	22821	216	15
chr1	1946615	1946956	342	*	22955	22966	216	12
chr1	1959417	1959946	530	*	23222	23240	216	19
chr1	1966520	1966985	466	*	23423	23443	216	21
chr1	1975051	1975785	735	*	23662	23692	216	31
chr1	1982685	1983052	368	*	23813	23833	218	21
chr1	1983576	1983849	274	*	23862	23877	218	16
chr1	1988561	1989585	1025	*	24003	24030	218	28
chr1	2012801	2013354	554	*	24571	24584	218	14
chr1	2014757	2015533	777	*	24630	24659	218	30
chr1	2020270	2021721	1452	*	24739	24785	219	47
chr1	2022166	2022769	604	*	24795	24815	219	21
chr1	2025377	2026230	854	*	24871	24915	219	45
chr1	2026557	2026891	335	*	24933	24943	219	11
chr1	2028236	2028463	228	*	24981	24991	219	11
chr1	2042011	2044568	2558	*	25276	25314	219	39
chr1	2049339	2049767	429	*	25417	25430	219	14
chr1	2071275	2072618	1344	*	25980	26026	219	47
chr1	2075920	2076332	413	*	26162	26174	219	13
chr1	2081920	2082692	773	*	26315	26358	219	44
chr1	2083886	2085515	1630	*	26380	26429	219	50
chr1	2087374	2089283	1910	*	26468	26525	219	58
chr1	2090293	2091176	884	*	26562	26587	219	26
chr1	2095044	2096661	1618	*	26649	26683	220	35
chr1	2098575	2099214	640	*	26739	26764	220	26
chr1	2100263	2100667	405	*	26792	26805	220	14
chr1	2104234	2104607	374	*	26876	26887	220	12
chr1	2106431	2107642	1212	*	26937	26980	220	44
chr1	2116107	2116334	228	*	27195	27206	220	12
chr1	2124496	2124841	346	*	27270	27283	221	14
chr1	2127485	2128066	582	*	27365	27385	221	21
chr1	2139163	2139963	801	*	27703	27724	221	22
chr1	2158362	2158700	339	*	28105	28121	221	17
chr1	2159070	2159514	445	*	28127	28143	221	17
chr1	2160627	2161435	809	*	28172	28189	221	18
chr1	2168496	2169328	833	*	28375	28402	221	28
chr1	2176157	2177142	986	*	28584	28617	221	34
chr1	2179819	2180694	876	*	28680	28742	221	63
chr1	2182464	2183350	887	*	28784	28815	221	32
chr1	2186849	2187137	289	*	28913	28925	221	13
chr1	2190063	2190742	680	*	28998	29037	221	40
chr1	2197901	2198650	750	*	29145	29166	222	22
chr1	2220331	2221086	756	*	29548	29563	225	16
chr1	2233495	2233944	450	*	29861	29876	226	16
chr1	2240440	2240851	412	*	30070	30086	226	17
chr1	2246396	2246774	379	*	30206	30221	226	16
chr1	2253472	2254046	575	*	30396	30414	226	19
chr1	2270404	2270939	536	*	30783	30796	226	14
chr1	2272128	2273053	926	*	30812	30832	226	21
chr1	2300727	2301519	793	*	31388	31417	228	30
chr1	2303312	2304919	1608	*	31458	31489	228	32
chr1	2307520	2308205	686	*	31555	31583	229	29
chr1	2349128	2350872	1745	*	32447	32476	236	30
chr1	2375291	2375678	388	*	32959	32975	236	17
chr1	2378222	2379361	1140	*	33052	33096	236	45
chr1	2380044	2380331	288	*	33111	33122	236	12
chr1	2383320	2385981	2662	*	33196	33269	236	74
chr1	2398577	2399202	626	*	33610	33622	236	13
chr1	2400861	2402502	1642	*	33663	33706	236	44
chr1	2433551	2434422	872	*	34427	34450	236	24
chr1	2437908	2438383	476	*	34502	34522	236	21
chr1	2449204	2450253	1050	*	34703	34721	237	19
chr1	2459940	2460321	382	*	34875	34885	237	11
chr1	2468861	2470233	1373	*	35032	35066	238	35
chr1	2480575	2481304	730	*	35206	35230	238	25
chr1	2491867	2492479	613	*	35433	35455	238	23
chr1	2493338	2493847	510	*	35475	35501	238	27
chr1	2496226	2496614	389	*	35548	35566	238	19
chr1	2506186	2507612	1427	*	35715	35749	239	35
chr1	2518747	2519109	363	*	36043	36053	240	11
chr1	2528695	2529098	404	*	36326	36345	240	20
chr1	2556764	2557092	329	*	36899	36909	240	11
chr1	2564974	2566003	1030	*	37069	37098	240	30
chr1	2578127	2578555	429	*	37347	37358	240	12
chr1	2636508	2637660	1153	*	38336	38351	241	16
chr1	2792245	2793811	1567	*	39131	39141	257	11
chr1	2852133	2852913	781	*	40299	40310	257	12
chr1	2855813	2855995	183	*	40396	40410	257	15
chr1	2874657	2875134	478	*	40788	40801	257	14
chr1	2905927	2906512	586	*	41595	41623	257	29
chr1	2928752	2929392	641	*	42197	42221	257	25
chr1	3001773	3002144	372	*	43485	43516	261	32
chr1	3028771	3029014	244	*	44076	44087	261	12
chr1	3062491	3064478	1988	*	44563	44633	262	71
chr1	3071358	3072538	1181	*	44739	44762	263	24
chr1	3086457	3087126	670	*	45168	45193	263	26
chr1	3113551	3114164	614	*	45802	45822	263	21
chr1	3139466	3140038	573	*	46555	46581	263	27
chr1	3153312	3153955	644	*	46959	46979	263	21
chr1	3161157	3162540	1384	*	47155	47219	263	65
chr1	3170501	3171480	980	*	47378	47412	263	35
chr1	3172779	3173364	586	*	47447	47467	263	21
chr1	3174592	3175437	846	*	47498	47525	263	28
chr1	3186693	3186930	238	*	47832	47846	264	15
chr1	3195160	3195582	423	*	48094	48111	264	18
chr1	3211229	3212258	1030	*	48552	48608	264	57
chr1	3219765	3220028	264	*	48800	48813	264	14
chr1	3226369	3228258	1890	*	48977	49053	264	77
chr1	3244462	3245175	714	*	49527	49548	264	22
chr1	3247819	3248078	260	*	49621	49643	264	23
chr1	3251602	3252132	531	*	49718	49734	264	17
chr1	3296724	3297782	1059	*	50807	50839	264	33
chr1	3322204	3322546	343	*	51396	51407	264	12
chr1	3345989	3346520	532	*	51898	51918	264	21
chr1	3384243	3384764	522	*	52848	52861	265	14
chr1	3408759	3409314	556	*	53507	53545	265	39
chr1	3409955	3410379	425	*	53562	53572	265	11
chr1	3470311	3471095	785	*	54864	54887	268	24
chr1	3471797	3472289	493	*	54897	54911	268	15
chr1	3491927	3492208	282	*	55277	55293	270	17
chr1	3510377	3511164	788	*	55556	55595	273	40
chr1	3529324	3529836	513	*	56030	56047	273	18
chr1	3576876	3577716	841	*	57019	57034	274	16
chr1	3587217	3587744	528	*	57242	57263	275	22
chr1	3653160	3653403	244	*	58921	58934	277	14
chr1	3708845	3709540	696	*	60166	60188	278	23
chr1	3712630	3713298	669	*	60246	60257	278	12
chr1	3745469	3745855	387	*	60926	60939	280	14
chr1	3809762	3810216	455	*	62372	62384	281	13
chr1	3822132	3822819	688	*	62673	62692	281	20
chr1	3838237	3839987	1751	*	62981	63016	281	36
chr1	3858575	3859096	522	*	63364	63386	281	23
chr1	3892784	3893220	437	*	64103	64118	282	16
chr1	3915861	3916542	682	*	64650	64671	282	22
chr1	3940291	3941488	1198	*	65027	65050	284	24
chr1	3993400	3994257	858	*	65868	65897	284	30
chr1	4017082	4020047	2966	*	66275	66347	284	73
chr1	4027154	4027943	790	*	66449	66472	284	24
chr1	4047822	4048529	708	*	66649	66670	285	22
chr1	4071458	4073031	1574	*	67062	67083	285	22
chr1	4082225	4082944	720	*	67213	67225	285	13
chr1	4125641	4126631	991	*	67801	67818	286	18
chr1	4137612	4138674	1063	*	68039	68059	286	21
chr1	4213414	4213877	464	*	68988	69003	288	16
chr1	4227622	4228506	885	*	69224	69241	288	18
chr1	4509780	4511099	1320	*	72368	72381	293	14
chr1	4526869	4527575	707	*	72598	72611	293	14
chr1	4532321	4533322	1002	*	72686	72702	293	17
chr1	4569894	4571563	1670	*	73057	73080	293	24
chr1	4604678	4606321	1644	*	73557	73574	293	18
chr1	4633854	4634950	1097	*	74003	74028	294	26
chr1	4665764	4667026	1263	*	74536	74554	295	19
chr1	4675458	4676517	1060	*	74671	74701	295	31
chr1	4689920	4690899	980	*	74898	74923	295	26
chr1	4710510	4715173	4664	*	75271	75379	295	109
chr1	4726525	4727474	950	*	75575	75608	295	34
chr1	4729918	4730673	756	*	75666	75686	295	21
chr1	4734805	4736808	2004	*	75761	75807	295	47
chr1	4739049	4740256	1208	*	75842	75869	295	28
chr1	4778376	4779534	1159	*	76463	76484	295	22
chr1	5095069	5096990	1922	*	79393	79408	306	16
chr1	5139545	5140892	1348	*	79818	79831	306	14
chr1	5295911	5297349	1439	*	81340	81379	311	40
chr1	5379160	5379773	614	*	82209	82222	312	14
chr1	5424546	5425815	1270	*	82783	82807	313	25
chr1	5448801	5450417	1617	*	83059	83078	313	20
chr1	5455105	5456278	1174	*	83156	83181	313	26
chr1	5501169	5501697	529	*	83861	83871	313	11
chr1	5506724	5507764	1041	*	83963	83989	313	27
chr1	5597347	5598397	1051	*	84846	84867	316	22
chr1	5617518	5618474	957	*	85062	85089	319	28
chr1	5667292	5668536	1245	*	85672	85709	319	38
chr1	5687911	5688711	801	*	85918	85931	319	14
chr1	5704453	5704816	364	*	86147	86157	319	11
chr1	5707727	5708481	755	*	86191	86207	319	17
chr1	5720500	5721127	628	*	86422	86432	319	11
chr1	5746351	5746689	339	*	86788	86799	319	12
chr1	5756898	5758307	1410	*	86991	87029	319	39
chr1	5765325	5766241	917	*	87118	87133	319	16
chr1	5811250	5812016	767	*	87743	87756	319	14
chr1	5825924	5827080	1157	*	87965	87990	319	26
chr1	5840368	5841136	769	*	88255	88278	319	24
chr1	5843596	5844243	648	*	88329	88345	319	17
chr1	5857706	5857944	239	*	88633	88645	319	13
chr1	5863184	5863631	448	*	88785	88802	319	18
chr1	5876881	5877331	451	*	89137	89161	319	25
chr1	5883290	5883965	676	*	89317	89340	319	24
chr1	5885463	5885879	417	*	89380	89392	319	13
chr1	5908211	5908727	517	*	89863	89883	319	21
chr1	5935767	5936818	1052	*	90323	90336	319	14
chr1	5938479	5939095	617	*	90376	90392	319	17
chr1	5943408	5944280	873	*	90434	90450	319	17
chr1	5954321	5955277	957	*	90674	90687	319	14
chr1	6016099	6016737	639	*	91888	91907	320	20
chr1	6047913	6048964	1052	*	92483	92504	320	22
chr1	6061235	6061405	171	*	92743	92754	320	12
chr1	6065042	6065428	387	*	92822	92836	320	15
chr1	6069669	6070213	545	*	92901	92916	320	16
chr1	6073673	6075024	1352	*	92980	93022	320	43
chr1	6082263	6082800	538	*	93181	93194	320	14
chr1	6087607	6088292	686	*	93325	93337	320	13
chr1	6090732	6091203	472	*	93372	93395	320	24
chr1	6123217	6123776	560	*	93935	93951	322	17
chr1	6125776	6126253	478	*	93964	93975	323	12
chr1	6165827	6167591	1765	*	94681	94702	323	22
chr1	6181060	6182126	1067	*	94927	94957	324	31
chr1	6183072	6183898	827	*	94985	95001	324	17
chr1	6204355	6205071	717	*	95379	95404	324	26
chr1	6223621	6224201	581	*	95718	95731	325	14
chr1	6244160	6244592	433	*	96089	96105	325	17
chr1	6254044	6255064	1021	*	96281	96313	327	33
chr1	6266765	6267992	1228	*	96566	96587	328	22
chr1	6269479	6271815	2337	*	96636	96683	328	48
chr1	6272857	6273943	1087	*	96707	96739	328	33
chr1	6276179	6276881	703	*	96796	96827	328	32
chr1	6293315	6294075	761	*	97218	97230	328	13
chr1	6321192	6322230	1039	*	97737	97768	329	32
chr1	6331165	6331786	622	*	97971	97989	329	19
chr1	6332377	6333108	732	*	98005	98018	329	14
chr1	6338280	6339227	948	*	98139	98155	329	17
chr1	6340501	6340992	492	*	98176	98192	329	17
chr1	6350767	6351617	851	*	98400	98415	329	16
chr1	6418545	6418956	412	*	99584	99599	329	16
chr1	6429841	6430995	1155	*	99806	99834	329	29
chr1	6469909	6470569	661	*	100568	100583	331	16
chr1	6474807	6475075	269	*	100620	100631	333	12
chr1	6486776	6487412	637	*	100833	100843	334	11
chr1	6488823	6489833	1011	*	100867	100879	334	13
chr1	6491827	6492457	631	*	100920	100933	334	14
chr1	6502453	6503477	1025	*	101127	101152	334	26
chr1	6508028	6508657	630	*	101236	101247	334	12
chr1	6580864	6581520	657	*	102674	102686	334	13
chr1	6587106	6587690	585	*	102767	102779	334	13
chr1	6599894	6600580	687	*	103003	103018	334	16
chr1	6612341	6612450	110	*	103352	103362	334	11
chr1	6686719	6687930	1212	*	104772	104794	335	23
chr1	6771886	6773451	1566	*	106029	106047	336	19
chr1	6894179	6895155	977	*	107376	107387	337	12
chr1	6932522	6933278	757	*	107866	107877	337	12
chr1	6947920	6949771	1852	*	108069	108092	337	24
chr1	6967380	6968310	931	*	108385	108403	338	19
chr1	6970237	6971985	1749	*	108439	108476	338	38
chr1	7043051	7044092	1042	*	109518	109544	338	27
chr1	7060609	7061344	736	*	109848	109876	338	29
chr1	7070435	7070778	344	*	110057	110068	338	12
chr1	7101083	7101356	274	*	110486	110496	338	11
chr1	7118377	7119201	825	*	110720	110733	339	14
chr1	7150650	7151193	544	*	111149	111169	339	21
chr1	7164130	7165620	1491	*	111341	111360	339	20
chr1	7172954	7173490	537	*	111431	111447	339	17
chr1	7208618	7210211	1594	*	111775	111793	339	19
chr1	7248227	7248934	708	*	112344	112363	339	20
chr1	7262817	7264773	1957	*	112599	112625	339	27
chr1	7293484	7294824	1341	*	112889	112908	341	20
chr1	7333943	7335498	1556	*	113279	113305	343	27
chr1	7383063	7383847	785	*	113973	113985	343	13
chr1	7387458	7389966	2509	*	114056	114101	343	46
chr1	7441821	7442704	884	*	114822	114846	344	25
chr1	7490928	7492287	1360	*	115706	115736	344	31
chr1	7493750	7494463	714	*	115776	115792	344	17
chr1	7543068	7544569	1502	*	116594	116616	344	23
chr1	7553795	7555641	1847	*	116715	116732	344	18
chr1	7587241	7587603	363	*	117261	117273	344	13
chr1	7640688	7641683	996	*	118070	118094	346	25
[truncated: 26,234 more rows]

## Sheet: AMY_only
seqnames	start	end	width	strand	idxStart	idxEnd	cluster	n
[truncated: 11,235 more rows]

[truncated: 17 more sheets: AMY_all, HYP_only, HYP_all, NAcc_only, NAcc_all, PUT_only, PUT_all, BA9_only, BA9_all, BA24_only, BA24_all, CAU_all, CAU_only, Thyroid_only, Thyroid_all, Lung_only, Lung_all]
