# Supplementary material for: Human brain region-specific variably methylated regions are enriched for heritability of distinct neuropsychiatric traits
Source: Genome Biol. 2021 Apr 22;22:116. doi: 10.1186/s13059-021-02335-w (PMC8061076; doi:10.1186/s13059-021-02335-w)
Supplement: Supplementary file 15 — Additional file 15: Table S14. GREAT analysis of VMRs shared between amygdala and hypothalamus samples. [file 13059_2021_2335_MOESM15_ESM.xlsx]

## Sheet: TableS14.GREAT_amy_hypo
Table S14. GREAT analysis of VMRs shared only between amygdala and hypothalamus.
ID	name	Binom_Genome_Fraction	Binom_Expected	Binom_Observed_Region_Hits	Binom_Fold_Enrichment	Binom_Region_Set_Coverage	Binom_Raw_PValue	Binom_Adjp_BH	Hyper_Total_Genes	Hyper_Expected	Hyper_Observed_Gene_Hits	Hyper_Fold_Enrichment	Hyper_Gene_Set_Coverage	Hyper_Term_Gene_Coverage	Hyper_Raw_PValue	Hyper_Adjp_BH
GO:0006836	neurotransmitter transport	0.00623271	5.91484	28	4.73386	0.0295047	3.55114e-11	6.3148e-09	140	6.59104	23	3.48958	0.0260181	0.164286	1.55852e-07	0.00014649
GO:0099531	presynaptic process involved in chemical synaptic transmission	0.00463596	4.39953	21	4.77324	0.0221286	8.46288e-09	8.4366e-07	105	4.94328	17	3.43901	0.0192308	0.161905	7.78808e-06	0.00379568
GO:0007269	neurotransmitter secretion	0.00441733	4.19205	19	4.53239	0.0200211	9.40048e-08	7.27652e-06	100	4.70789	16	3.39855	0.0180995	0.16	1.66943e-05	0.00562478
GO:0045995	regulation of embryonic development	0.00611911	5.80704	19	3.27189	0.0200211	1.03649e-05	0.000530707	119	5.60239	18	3.21292	0.020362	0.15126	1.1285e-05	0.00437843
GO:0001505	regulation of neurotransmitter levels	0.00784249	7.44253	32	4.29961	0.0337197	1.64616e-11	3.09455e-09	180	8.4742	27	3.18614	0.030543	0.15	9.39875e-08	0.000103065
GO:0048167	regulation of synaptic plasticity	0.00677574	6.43017	23	3.57689	0.024236	2.85933e-07	1.94439e-05	154	7.25015	22	3.03442	0.0248869	0.142857	3.27744e-06	0.00205371
GO:0023061	signal release	0.00747844	7.09704	25	3.5226	0.0263435	1.17162e-07	8.78845e-06	167	7.86217	22	2.79821	0.0248869	0.131737	1.24192e-05	0.00453957
GO:0050804	modulation of synaptic transmission	0.0135339	12.8436	42	3.2701	0.0442571	6.26031e-11	1.05615e-08	307	14.4532	38	2.62917	0.0429864	0.123778	5.28605e-08	6.32355e-05
GO:0048568	embryonic organ development	0.0187539	17.7975	50	2.80938	0.052687	1.77365e-10	2.65222e-08	418	19.679	44	2.23589	0.0497738	0.105263	5.36556e-07	0.000441284
GO:0099537	trans-synaptic signaling	0.0176117	16.7135	50	2.99159	0.052687	2.11568e-11	3.92117e-09	410	19.3023	43	2.22771	0.0486425	0.104878	7.96522e-07	0.000582302
GO:0007268	chemical synaptic transmission	0.0172664	16.3858	49	2.99039	0.0516333	3.40973e-11	6.14638e-09	404	19.0199	42	2.20822	0.0475113	0.10396	1.34502e-06	0.000931534
GO:0003013	circulatory system process	0.0164794	15.6389	41	2.62166	0.0432034	4.97607e-08	4.19745e-06	358	16.8542	35	2.07663	0.0395928	0.0977654	3.72374e-05	0.00960797
GO:0048858	cell projection morphogenesis	0.0225316	21.3825	49	2.29159	0.0516333	1.45285e-07	1.07405e-05	449	21.1384	43	2.03421	0.0486425	0.0957684	8.38123e-06	0.00393839
GO:0048812	neuron projection morphogenesis	0.022211	21.0782	48	2.27723	0.0505796	2.32505e-07	1.63611e-05	441	20.7618	42	2.02295	0.0475113	0.0952381	1.21858e-05	0.00453957
GO:0044057	regulation of system process	0.0226318	21.4776	57	2.65393	0.0600632	7.77894e-11	1.24833e-08	505	23.7748	47	1.97688	0.0531674	0.0930693	6.92115e-06	0.0035029
GO:0032990	cell part morphogenesis	0.023284	22.0965	49	2.21754	0.0516333	3.71889e-07	2.49678e-05	470	22.1271	43	1.94332	0.0486425	0.0914894	2.55529e-05	0.00747223
GO:0009792	embryo development ending in birth or egg hatching	0.0242259	22.9903	57	2.4793	0.0600632	9.13388e-10	1.16692e-07	560	26.3642	50	1.89651	0.0565611	0.0892857	1.11255e-05	0.00437843
GO:0043009	chordate embryonic development	0.024024	22.7988	56	2.45627	0.0590095	1.77841e-09	2.12747e-07	555	26.1288	49	1.87533	0.0554299	0.0882883	1.82955e-05	0.00562478
GO:0051960	regulation of nervous system development	0.0370247	35.1365	75	2.13454	0.0790306	1.45276e-09	1.77008e-07	785	36.9569	69	1.86704	0.0780543	0.0878981	4.21916e-07	0.000370133
GO:0045664	regulation of neuron differentiation	0.0272125	25.8247	55	2.12975	0.0579557	2.54333e-07	1.76146e-05	570	26.835	50	1.86324	0.0565611	0.0877193	1.7882e-05	0.00562478
GO:0031175	neuron projection development	0.0280241	26.5949	56	2.10567	0.0590095	2.82005e-07	1.93276e-05	581	27.3528	50	1.82797	0.0565611	0.0860585	2.95597e-05	0.00810366
GO:0000902	cell morphogenesis	0.0300211	28.4901	60	2.106	0.0632245	1.05048e-07	8.03681e-06	617	29.0477	53	1.82459	0.0599548	0.0858995	1.80186e-05	0.00562478
GO:0048699	generation of neurons	0.064144	60.8726	128	2.10275	0.134879	3.3941e-15	1.24064e-12	1385	65.2042	118	1.8097	0.133484	0.0851986	1.50551e-10	6.60369e-07
GO:0050767	regulation of neurogenesis	0.0328819	31.2049	64	2.05096	0.0674394	9.94114e-08	7.65003e-06	695	32.7198	59	1.80319	0.0667421	0.0848921	8.67949e-06	0.00393839
GO:0022008	neurogenesis	0.0678326	64.3732	135	2.09715	0.142255	6.45063e-16	2.49658e-13	1479	69.6296	125	1.79521	0.141403	0.0845166	6.63403e-11	4.36486e-07
GO:0030182	neuron differentiation	0.0439566	41.7148	85	2.03765	0.089568	9.73506e-10	1.22003e-07	921	43.3596	77	1.77584	0.0871041	0.0836048	6.48412e-07	0.000501909
GO:0060284	regulation of cell development	0.037708	35.7849	71	1.98408	0.0748156	6.87336e-08	5.54887e-06	807	37.9926	67	1.7635	0.0757919	0.0830235	4.49949e-06	0.0025743
GO:0048666	neuron development	0.0349915	33.2069	68	2.04777	0.0716544	4.1523e-08	3.57125e-06	741	34.8854	61	1.74858	0.0690045	0.0823212	1.56991e-05	0.00545734
GO:0007267	cell-cell signaling	0.0465105	44.1385	102	2.31091	0.107482	1.10551e-14	3.63684e-12	1123	52.8696	92	1.74013	0.104072	0.0819234	1.24048e-07	0.000125566
GO:0009790	embryo development	0.0398461	37.8139	85	2.24785	0.089568	8.71338e-12	1.73726e-09	905	42.6064	74	1.73683	0.0837104	0.081768	2.45598e-06	0.00161591
GO:0007417	central nervous system development	0.0408454	38.7623	78	2.01226	0.0821918	8.4064e-09	8.4366e-07	875	41.194	70	1.69928	0.0791855	0.08	9.73537e-06	0.00413251
GO:0007399	nervous system development	0.0958478	90.9595	192	2.11083	0.202318	4.31545e-23	4.05622e-20	2204	103.762	176	1.69619	0.199095	0.0798548	5.23549e-13	6.88939e-09
GO:0051240	positive regulation of multicellular organismal process	0.0644713	61.1833	112	1.83057	0.118019	8.41161e-10	1.08518e-07	1470	69.2059	103	1.48831	0.116516	0.070068	2.70962e-05	0.00775127
GO:0051239	regulation of multicellular organismal process	0.114973	109.11	208	1.90634	0.219178	6.21811e-20	4.54579e-17	2776	130.691	191	1.46146	0.216063	0.068804	1.64543e-08	2.16523e-05
GO:0048731	system development	0.163728	155.378	289	1.85998	0.304531	4.59338e-27	6.04442e-24	4138	194.812	269	1.38082	0.304299	0.0650073	1.71294e-09	4.5081e-06
GO:0050793	regulation of developmental process	0.100465	95.3416	164	1.72013	0.172814	6.50143e-12	1.35797e-09	2362	111.2	152	1.3669	0.171946	0.0643522	2.9107e-05	0.00810366
GO:0007275	multicellular organism development	0.185275	175.826	314	1.78586	0.330875	8.30284e-27	9.10476e-24	4728	222.589	300	1.34778	0.339367	0.0634518	1.5747e-09	4.5081e-06
GO:1902578	single-organism localization	0.102947	97.6967	177	1.81173	0.186512	8.31344e-15	2.80504e-12	2766	130.22	173	1.32852	0.195701	0.0625452	3.6408e-05	0.00958185
GO:0048856	anatomical structure development	0.197101	187.049	328	1.75355	0.345627	7.33091e-27	8.76976e-24	5084	239.349	316	1.32025	0.357466	0.0621558	4.43044e-09	8.3286e-06
GO:0044767	single-organism developmental process	0.206064	195.555	343	1.75398	0.361433	2.03554e-28	4.44617e-25	5357	252.202	330	1.30848	0.373303	0.0616016	4.27404e-09	8.3286e-06
GO:0030154	cell differentiation	0.138345	131.289	223	1.69854	0.234984	1.00339e-15	3.77245e-13	3468	163.269	213	1.30459	0.24095	0.0614187	1.13129e-05	0.00437843
GO:0032502	developmental process	0.20883	198.18	346	1.74589	0.364594	2.36517e-28	4.44617e-25	5444	256.297	332	1.29537	0.375566	0.0609846	1.18973e-08	1.73952e-05
GO:0048869	cellular developmental process	0.140922	133.735	227	1.69739	0.239199	5.38436e-16	2.14705e-13	3543	166.8	216	1.29496	0.244344	0.0609653	1.57595e-05	0.00545734
GO:0044707	single-multicellular organism process	0.211882	201.076	347	1.72572	0.365648	1.6462e-27	2.40693e-24	5541	260.864	337	1.29186	0.381222	0.0608194	1.14213e-08	1.73952e-05
GO:0051234	establishment of localization	0.156078	148.118	260	1.75536	0.273973	1.74704e-20	1.53262e-17	4344	204.511	261	1.27622	0.295249	0.0600829	4.11777e-06	0.00246299
GO:0006810	transport	0.152368	144.597	253	1.74969	0.266596	1.1056e-19	7.27429e-17	4234	199.332	253	1.26924	0.286199	0.0597544	9.60012e-06	0.00413251
GO:0048518	positive regulation of biological process	0.205721	195.229	316	1.61861	0.332982	4.65249e-20	3.64479e-17	5433	255.78	315	1.23153	0.356335	0.057979	5.88864e-06	0.00322869
GO:0051179	localization	0.191664	181.889	298	1.63836	0.314015	1.84438e-19	1.15572e-16	5262	247.729	303	1.22311	0.34276	0.0575827	1.83803e-05	0.00562478
GO:0032501	multicellular organismal process	0.237923	225.789	373	1.65199	0.393045	2.1058e-26	2.13155e-23	6553	308.508	370	1.19932	0.418552	0.0564627	6.6019e-06	0.00347498
GO:0044763	single-organism cellular process	0.330877	314.002	478	1.52228	0.503688	3.80967e-28	6.26644e-25	9965	469.141	529	1.12759	0.598416	0.0530858	1.94464e-05	0.00581579
GO:0044699	single-organism process	0.399784	379.395	580	1.52875	0.61117	2.09309e-39	2.75429e-35	12665	596.254	650	1.09014	0.735294	0.0513225	3.46526e-05	0.00930599
