# Supplementary material for: Human brain region-specific variably methylated regions are enriched for heritability of distinct neuropsychiatric traits
Source: Genome Biol. 2021 Apr 22;22:116. doi: 10.1186/s13059-021-02335-w (PMC8061076; doi:10.1186/s13059-021-02335-w)
Supplement: Supplementary file 17 — Additional file 17: Table S16. Results from SLDSR analyses. [file 13059_2021_2335_MOESM17_ESM.xlsx]

## Sheet: TableS16.SLDSR_results
Table S16. Results from SLDSR analyses using epigenetic features.
Trait	Stratum	Feature	Total.width..bp.	Proportion.of.SNPs	Coefficient	Coefficient_std_error	Coefficient_z.score	Coefficient_p	Coefficient_holm	Proportion.of.h2	Proportion.of.h2.standard.error	Enrichment	Enrichment_std_error
ADHD	Brain-linked (sig)	Amygdala_CG-VMRs	62173217	0.0242532	9.55e-08	3.6e-08	2.65117	0.0040107	0.240642	0.126723	0.0349554	5.225	1.44127
Alzheimers disease	Brain-linked (non-sig)	Amygdala_CG-VMRs	62173217	0.0242532	-3.53e-08	5.41e-08	-0.651623	0.742678	1	-0.0309791	0.0970026	-1.27732	3.99957
Anorexia nervosa	Brain-linked (non-sig)	Amygdala_CG-VMRs	62173217	0.0242532	1.2e-07	1.58e-07	0.75827	0.224145	1	0.0863188	0.0852912	3.55906	3.51669
Anxiety disorder	Brain-linked (non-sig)	Amygdala_CG-VMRs	62173217	0.0242532	1.83e-07	1.22e-07	1.50192	0.0665586	1	0.3661	0.260274	15.0949	10.7315
Autism spectrum disorder	Brain-linked (non-sig)	Amygdala_CG-VMRs	62173217	0.0242532	1.16e-07	1.59e-07	0.73068	0.232487	1	0.088293	0.0568375	3.64046	2.3435
Bipolar disorder	Brain-linked (non-sig)	Amygdala_CG-VMRs	62173217	0.0242532	3.22e-07	1.54e-07	2.09421	0.0181206	1	0.184788	0.0705429	7.6191	2.90859
BMI	Brain-linked (sig)	Amygdala_CG-VMRs	62173217	0.0242532	9e-08	3.06e-08	2.93994	0.00164136	0.103406	0.111124	0.0274879	4.58181	1.13337
Childhood cognitive performance	Brain-linked (non-sig)	Amygdala_CG-VMRs	62173217	0.0242532	1.84e-07	1.3e-07	1.41675	0.0782787	1	0.154375	0.105794	6.36514	4.36205
Cigarettes per day	Brain-linked (non-sig)	Amygdala_CG-VMRs	62173217	0.0242532	-6.96e-08	4.89e-08	-1.42268	0.922585	1	-0.0661067	0.0690982	-2.72568	2.84903
College attainment	Brain-linked (sig)	Amygdala_CG-VMRs	62173217	0.0242532	7.65e-08	2.78e-08	2.75157	0.00296553	0.177932	0.199938	0.0572059	8.24374	2.35869
Conscientiousness	Brain-linked (non-sig)	Amygdala_CG-VMRs	62173217	0.0242532	2.83e-07	1.09e-07	2.60894	0.00454113	0.295174	0.935631	1.31927	38.5776	54.3958
Coronary artery disease	Non-brain-linked	Amygdala_CG-VMRs	62173217	0.0242532	-3.72e-08	3.62e-08	-1.02832	0.8481	1	-0.00796605	0.0665604	-0.328453	2.74439
Crohns disease	Non-brain-linked	Amygdala_CG-VMRs	62173217	0.0242532	-2.32e-07	1.25e-07	-1.8529	0.968051	1	-0.00762121	0.035238	-0.314235	1.45292
Depressive symptoms	Brain-linked (sig)	Amygdala_CG-VMRs	62173217	0.0242532	1.34e-08	1.27e-08	1.05048	0.146748	1	0.0927773	0.0403205	3.82535	1.66248
Epilepsy	Brain-linked (non-sig)	Amygdala_CG-VMRs	62173217	0.0242532	1.17e-07	6.33e-08	1.85079	0.0321	1	0.185708	0.0841176	7.65703	3.4683
Ever smoked	Brain-linked (sig)	Amygdala_CG-VMRs	62173217	0.0242532	1.06e-07	3.09e-08	3.42165	0.000311208	0.0199173	0.207813	0.0549145	8.56847	2.26421
Extraversion	Brain-linked (non-sig)	Amygdala_CG-VMRs	62173217	0.0242532	6.23e-08	3.52e-08	1.76779	0.0385478	1	1.04274	1.97214	42.9939	81.3144
Focal epilepsy	Brain-linked (non-sig)	Amygdala_CG-VMRs	62173217	0.0242532	2.07e-08	7.38e-08	0.279967	0.389751	1	0.0640268	0.157736	2.63993	6.50372
Generalized epilepsy	Brain-linked (non-sig)	Amygdala_CG-VMRs	62173217	0.0242532	2.47e-07	1.21e-07	2.04895	0.0202333	1	0.156173	0.0634423	6.43924	2.61583
Height	Non-brain-linked	Amygdala_CG-VMRs	62173217	0.0242532	-1.33e-07	4.94e-08	-2.69885	0.996521	1	0.00133558	0.019458	0.0550681	0.802284
Intracarebral hemorrhage	Brain-linked (non-sig)	Amygdala_CG-VMRs	62173217	0.0242532	7.42e-07	6.55e-07	1.13305	0.128596	1	0.363186	0.389528	14.9747	16.0609
IQ	Brain-linked (sig)	Amygdala_CG-VMRs	62173217	0.0242532	1.25e-07	3.56e-08	3.52443	0.000212199	0.0120954	0.137164	0.0281114	5.65549	1.15908
Ischemic stroke	Brain-linked (non-sig)	Amygdala_CG-VMRs	62173217	0.0242532	-3.73e-08	6.8e-08	-0.549592	0.7087	1	-0.00122541	0.0986909	-0.0505258	4.06918
Major depressive disorder	Brain-linked (non-sig)	Amygdala_CG-VMRs	62173217	0.0242532	-1.54e-07	1.12e-07	-1.37529	0.915479	1	-0.131215	0.146268	-5.41021	6.03088
Neuroticism	Brain-linked (sig)	Amygdala_CG-VMRs	62173217	0.0242532	7.12e-08	2.06e-08	3.46615	0.000263989	0.0163673	0.135691	0.0266488	5.59475	1.09877
Openness	Brain-linked (non-sig)	Amygdala_CG-VMRs	62173217	0.0242532	1.03e-07	9.91e-08	1.03715	0.149832	1	0.200396	0.144011	8.26265	5.93781
PTSD	Brain-linked (non-sig)	Amygdala_CG-VMRs	62173217	0.0242532	-1.41e-07	1.68e-07	-0.837177	0.798753	1	0.115218	0.154677	4.75063	6.37757
Schizophrenia	Brain-linked (sig)	Amygdala_CG-VMRs	62173217	0.0242532	4.17e-07	7.48e-08	5.58262	1.18e-08	7.11e-07	0.157946	0.0225233	6.51238	0.92867
Subjective well-being	Brain-linked (sig)	Amygdala_CG-VMRs	62173217	0.0242532	1.9e-08	7.57e-09	2.51384	0.00597124	0.364246	0.174779	0.0519042	7.2064	2.14009
Years of education	Brain-linked (sig)	Amygdala_CG-VMRs	62173217	0.0242532	2.39e-08	1.08e-08	2.20307	0.0137951	0.827703	0.153272	0.0471471	6.31963	1.94395
ADHD	Brain-linked (sig)	Anterior_cingulate_cortex_BA24_CG-VMRs	9911278	0.00562783	-3.14e-08	5.02e-08	-0.624431	0.733828	1	-0.0018243	0.011697	-0.324157	2.07842
Alzheimers disease	Brain-linked (non-sig)	Anterior_cingulate_cortex_BA24_CG-VMRs	9911278	0.00562783	-5.15e-08	9.23e-08	-0.558521	0.711756	1	-0.0113893	0.0390977	-2.02374	6.94721
Anorexia nervosa	Brain-linked (non-sig)	Anterior_cingulate_cortex_BA24_CG-VMRs	9911278	0.00562783	1.29e-07	2.61e-07	0.495392	0.310162	1	0.0149948	0.0347994	2.66439	6.18345
Anxiety disorder	Brain-linked (non-sig)	Anterior_cingulate_cortex_BA24_CG-VMRs	9911278	0.00562783	2.44e-08	2.16e-07	0.112678	0.455143	1	0.0176681	0.0821046	3.13941	14.589
Autism spectrum disorder	Brain-linked (non-sig)	Anterior_cingulate_cortex_BA24_CG-VMRs	9911278	0.00562783	-1.01e-07	2.9e-07	-0.348665	0.63633	1	-0.0028105	0.0255837	-0.499392	4.54593
Bipolar disorder	Brain-linked (non-sig)	Anterior_cingulate_cortex_BA24_CG-VMRs	9911278	0.00562783	3.12e-07	2.55e-07	1.22629	0.110046	1	0.0404062	0.0253038	7.17971	4.4962
BMI	Brain-linked (sig)	Anterior_cingulate_cortex_BA24_CG-VMRs	9911278	0.00562783	4.54e-08	4.91e-08	0.923739	0.177811	1	0.0145015	0.0103222	2.57675	1.83414
Childhood cognitive performance	Brain-linked (non-sig)	Anterior_cingulate_cortex_BA24_CG-VMRs	9911278	0.00562783	2.77e-07	2.36e-07	1.1746	0.120077	1	0.0482481	0.0425926	8.57312	7.5682
Cigarettes per day	Brain-linked (non-sig)	Anterior_cingulate_cortex_BA24_CG-VMRs	9911278	0.00562783	9.88e-08	9.57e-08	1.03168	0.15111	1	0.0358587	0.0315346	6.37167	5.60333
College attainment	Brain-linked (sig)	Anterior_cingulate_cortex_BA24_CG-VMRs	9911278	0.00562783	3.57e-08	4.1e-08	0.871351	0.191781	1	0.0259002	0.0187927	4.60216	3.33924
Conscientiousness	Brain-linked (non-sig)	Anterior_cingulate_cortex_BA24_CG-VMRs	9911278	0.00562783	-1.61e-07	1.63e-07	-0.988937	0.838653	1	-0.0998487	0.205848	-17.7419	36.5768
Coronary artery disease	Non-brain-linked	Anterior_cingulate_cortex_BA24_CG-VMRs	9911278	0.00562783	-3.28e-08	6e-08	-0.54686	0.707762	1	-0.00163364	0.0270001	-0.29028	4.79759
Crohns disease	Non-brain-linked	Anterior_cingulate_cortex_BA24_CG-VMRs	9911278	0.00562783	-2.28e-08	2.57e-07	-0.0887596	0.535364	1	0.0107408	0.0174804	1.90852	3.10606
Depressive symptoms	Brain-linked (sig)	Anterior_cingulate_cortex_BA24_CG-VMRs	9911278	0.00562783	-2.89e-08	3.82e-08	-0.755896	0.775144	1	-0.0138003	0.0303679	-2.45216	5.39601
Epilepsy	Brain-linked (non-sig)	Anterior_cingulate_cortex_BA24_CG-VMRs	9911278	0.00562783	1.14e-07	1.05e-07	1.07738	0.140655	1	0.0407708	0.0315168	7.24449	5.60017
Ever smoked	Brain-linked (sig)	Anterior_cingulate_cortex_BA24_CG-VMRs	9911278	0.00562783	2.87e-08	4.95e-08	0.579541	0.281112	1	0.0173175	0.0189505	3.07711	3.36728
Extraversion	Brain-linked (non-sig)	Anterior_cingulate_cortex_BA24_CG-VMRs	9911278	0.00562783	-8.9e-09	5.55e-08	-0.160447	0.563736	1	-0.0261754	0.236011	-4.65106	41.9364
Focal epilepsy	Brain-linked (non-sig)	Anterior_cingulate_cortex_BA24_CG-VMRs	9911278	0.00562783	5.16e-08	1.19e-07	0.433817	0.332211	1	0.0294351	0.0575869	5.23028	10.2325
Generalized epilepsy	Brain-linked (non-sig)	Anterior_cingulate_cortex_BA24_CG-VMRs	9911278	0.00562783	1.92e-07	2.22e-07	0.865869	0.193281	1	0.0283385	0.0268324	5.03541	4.7678
Height	Non-brain-linked	Anterior_cingulate_cortex_BA24_CG-VMRs	9911278	0.00562783	-1.28e-07	1.02e-07	-1.25491	0.895244	1	-0.00115306	0.00941608	-0.204884	1.67313
Intracarebral hemorrhage	Brain-linked (non-sig)	Anterior_cingulate_cortex_BA24_CG-VMRs	9911278	0.00562783	-1.83e-07	1.24e-06	-0.14818	0.5589	1	-0.0158931	0.132373	-2.82402	23.5211
IQ	Brain-linked (sig)	Anterior_cingulate_cortex_BA24_CG-VMRs	9911278	0.00562783	1.28e-07	6.5e-08	1.96233	0.0248622	1	0.0291416	0.0121978	5.17811	2.16741
Ischemic stroke	Brain-linked (non-sig)	Anterior_cingulate_cortex_BA24_CG-VMRs	9911278	0.00562783	-1.43e-07	1.24e-07	-1.15778	0.876523	1	-0.0478874	0.0475626	-8.50903	8.45131
Major depressive disorder	Brain-linked (non-sig)	Anterior_cingulate_cortex_BA24_CG-VMRs	9911278	0.00562783	-5.42e-07	2.05e-07	-2.64546	0.995921	1	-0.147216	0.0912919	-26.1586	16.2215
Neuroticism	Brain-linked (sig)	Anterior_cingulate_cortex_BA24_CG-VMRs	9911278	0.00562783	-1.26e-08	4.48e-08	-0.282115	0.611072	1	0.00163703	0.015309	0.290881	2.72023
Openness	Brain-linked (non-sig)	Anterior_cingulate_cortex_BA24_CG-VMRs	9911278	0.00562783	2.51e-07	2.23e-07	1.12667	0.12994	1	0.0826058	0.074792	14.6781	13.2897
PTSD	Brain-linked (non-sig)	Anterior_cingulate_cortex_BA24_CG-VMRs	9911278	0.00562783	4.07e-09	2.91e-07	0.0139752	0.494425	1	-0.00237621	0.063408	-0.422224	11.2669
Schizophrenia	Brain-linked (sig)	Anterior_cingulate_cortex_BA24_CG-VMRs	9911278	0.00562783	3.29e-07	1.07e-07	3.07713	0.00104502	0.0470259	0.0273102	0.0074437	4.8527	1.32266
Subjective well-being	Brain-linked (sig)	Anterior_cingulate_cortex_BA24_CG-VMRs	9911278	0.00562783	1.61e-08	1.46e-08	1.10052	0.135553	1	0.0319365	0.0237778	5.67474	4.22503
Years of education	Brain-linked (sig)	Anterior_cingulate_cortex_BA24_CG-VMRs	9911278	0.00562783	1.13e-08	1.84e-08	0.613214	0.269867	1	0.0195839	0.0183088	3.47983	3.25326
ADHD	Brain-linked (sig)	basal_ganglia_CG-DMRs	24007242	0.00870132	1.33e-07	3.79e-08	3.52421	0.00021237	0.013804	0.0607265	0.0143795	6.979	1.65257
Alzheimers disease	Brain-linked (non-sig)	basal_ganglia_CG-DMRs	24007242	0.00870132	-3.41e-09	6.63e-08	-0.0514556	0.520519	1	0.0119511	0.0429089	1.37348	4.93131
Anorexia nervosa	Brain-linked (non-sig)	basal_ganglia_CG-DMRs	24007242	0.00870132	2.2e-07	1.8e-07	1.22084	0.111074	1	0.0545837	0.0389224	6.27304	4.47317
Anxiety disorder	Brain-linked (non-sig)	basal_ganglia_CG-DMRs	24007242	0.00870132	8.73e-08	1.43e-07	0.611281	0.270507	1	0.07678	0.0868589	8.82395	9.98227
Autism spectrum disorder	Brain-linked (non-sig)	basal_ganglia_CG-DMRs	24007242	0.00870132	3.85e-07	2.16e-07	1.77813	0.0376912	1	0.0670786	0.0324519	7.70901	3.72954
Bipolar disorder	Brain-linked (non-sig)	basal_ganglia_CG-DMRs	24007242	0.00870132	4.99e-07	3.07e-07	1.62765	0.0517993	1	0.0956778	0.0502338	10.9958	5.77312
BMI	Brain-linked (sig)	basal_ganglia_CG-DMRs	24007242	0.00870132	6.12e-08	3.22e-08	1.89929	0.028763	1	0.0337206	0.0104459	3.87534	1.2005
Childhood cognitive performance	Brain-linked (non-sig)	basal_ganglia_CG-DMRs	24007242	0.00870132	4.36e-08	1.57e-07	0.278131	0.390456	1	0.0224201	0.0429729	2.57663	4.93867
Cigarettes per day	Brain-linked (non-sig)	basal_ganglia_CG-DMRs	24007242	0.00870132	-5.4e-08	7.01e-08	-0.770599	0.779528	1	-0.0161747	0.0353027	-1.85888	4.05716
College attainment	Brain-linked (sig)	basal_ganglia_CG-DMRs	24007242	0.00870132	3.42e-08	3.31e-08	1.03213	0.151005	1	0.0422988	0.0240917	4.86119	2.76875
Conscientiousness	Brain-linked (non-sig)	basal_ganglia_CG-DMRs	24007242	0.00870132	7.32e-08	1.53e-07	0.479052	0.315951	1	0.117807	0.251695	13.5389	28.9261
Coronary artery disease	Non-brain-linked	basal_ganglia_CG-DMRs	24007242	0.00870132	5.28e-08	6.95e-08	0.7598	0.223687	1	0.0576632	0.047222	6.62695	5.427
Crohns disease	Non-brain-linked	basal_ganglia_CG-DMRs	24007242	0.00870132	-1.02e-07	1.83e-07	-0.556147	0.710945	1	0.0101522	0.0179359	1.16674	2.06128
Depressive symptoms	Brain-linked (sig)	basal_ganglia_CG-DMRs	24007242	0.00870132	1.45e-09	1.77e-08	0.0816443	0.467465	1	0.0169172	0.0214928	1.94422	2.47006
Epilepsy	Brain-linked (non-sig)	basal_ganglia_CG-DMRs	24007242	0.00870132	1.52e-08	1.06e-07	0.142781	0.443231	1	0.0189561	0.0486844	2.17853	5.59506
Ever smoked	Brain-linked (sig)	basal_ganglia_CG-DMRs	24007242	0.00870132	5.12e-08	3.37e-08	1.51788	0.0645223	1	0.0439095	0.0202327	5.0463	2.32525
Extraversion	Brain-linked (non-sig)	basal_ganglia_CG-DMRs	24007242	0.00870132	6.27e-08	4.97e-08	1.2608	0.103691	1	0.408207	0.877294	46.9133	100.823
Focal epilepsy	Brain-linked (non-sig)	basal_ganglia_CG-DMRs	24007242	0.00870132	-9.2e-08	8.16e-08	-1.12813	0.870367	1	-0.0660219	0.0711239	-7.58758	8.17393
Generalized epilepsy	Brain-linked (non-sig)	basal_ganglia_CG-DMRs	24007242	0.00870132	1.78e-07	1.78e-07	1.00104	0.158404	1	0.0456924	0.034161	5.2512	3.92595
Height	Non-brain-linked	basal_ganglia_CG-DMRs	24007242	0.00870132	-9.36e-08	6.12e-08	-1.53034	0.937034	1	0.00494884	0.0086632	0.568746	0.995619
Intracarebral hemorrhage	Brain-linked (non-sig)	basal_ganglia_CG-DMRs	24007242	0.00870132	1.54e-06	1.03e-06	1.50004	0.0668017	1	0.26586	0.289865	30.554	33.3128
IQ	Brain-linked (sig)	basal_ganglia_CG-DMRs	24007242	0.00870132	1.35e-07	4.69e-08	2.8795	0.00199156	0.10157	0.0534142	0.0133469	6.13863	1.53389
Ischemic stroke	Brain-linked (non-sig)	basal_ganglia_CG-DMRs	24007242	0.00870132	2.84e-08	1.1e-07	0.258174	0.398136	1	0.03361	0.0608278	3.86263	6.99065
Major depressive disorder	Brain-linked (non-sig)	basal_ganglia_CG-DMRs	24007242	0.00870132	1.27e-07	1.41e-07	0.901426	0.183681	1	0.0701618	0.0679257	8.06335	7.80637
Neuroticism	Brain-linked (sig)	basal_ganglia_CG-DMRs	24007242	0.00870132	5.11e-08	2.16e-08	2.3679	0.00894462	0.491954	0.0396388	0.0116057	4.55549	1.33379
Openness	Brain-linked (non-sig)	basal_ganglia_CG-DMRs	24007242	0.00870132	2.67e-07	2.07e-07	1.29411	0.0978145	1	0.149369	0.114822	17.1662	13.196
PTSD	Brain-linked (non-sig)	basal_ganglia_CG-DMRs	24007242	0.00870132	-2.02e-07	1.93e-07	-1.04324	0.851581	1	0.074363	0.0709754	8.54618	8.15686
Schizophrenia	Brain-linked (sig)	basal_ganglia_CG-DMRs	24007242	0.00870132	3.28e-07	1.11e-07	2.95643	0.00155612	0.0684694	0.0505518	0.012382	5.80968	1.42301
Subjective well-being	Brain-linked (sig)	basal_ganglia_CG-DMRs	24007242	0.00870132	2.25e-08	1.2e-08	1.88101	0.0299855	1	0.0729616	0.0312258	8.38513	3.58863
Years of education	Brain-linked (sig)	basal_ganglia_CG-DMRs	24007242	0.00870132	-3.19e-09	1.13e-08	-0.283026	0.611421	1	0.0131462	0.0174885	1.51083	2.00986
ADHD	Brain-linked (sig)	basal_ganglia_CH-DMRs	284398331	0.107429	-1.25e-08	7.03e-09	-1.78114	0.962556	1	0.0726649	0.0294772	0.676399	0.274388
Alzheimers disease	Brain-linked (non-sig)	basal_ganglia_CH-DMRs	284398331	0.107429	-1.89e-10	1.04e-08	-0.0180508	0.507201	1	0.0755472	0.0742707	0.703228	0.691346
Anorexia nervosa	Brain-linked (non-sig)	basal_ganglia_CH-DMRs	284398331	0.107429	5.31e-08	4.4e-08	1.20613	0.113884	1	0.247383	0.0974846	2.30276	0.907432
Anxiety disorder	Brain-linked (non-sig)	basal_ganglia_CH-DMRs	284398331	0.107429	-5.55e-08	2.46e-08	-2.25178	0.987832	1	-0.215603	0.227017	-2.00693	2.11318
Autism spectrum disorder	Brain-linked (non-sig)	basal_ganglia_CH-DMRs	284398331	0.107429	-1.08e-08	4.66e-08	-0.232095	0.591768	1	0.130734	0.0683345	1.21693	0.636088
Bipolar disorder	Brain-linked (non-sig)	basal_ganglia_CH-DMRs	284398331	0.107429	-1.2e-08	3.76e-08	-0.318444	0.624926	1	0.104106	0.0624088	0.969068	0.58093
BMI	Brain-linked (sig)	basal_ganglia_CH-DMRs	284398331	0.107429	-6.41e-09	4.91e-09	-1.30453	0.903973	1	0.0978061	0.0160198	0.910424	0.14912
Childhood cognitive performance	Brain-linked (non-sig)	basal_ganglia_CH-DMRs	284398331	0.107429	1.15e-08	2.57e-08	0.446641	0.327567	1	0.13691	0.0763227	1.27442	0.710446
Cigarettes per day	Brain-linked (non-sig)	basal_ganglia_CH-DMRs	284398331	0.107429	2.43e-09	1.16e-08	0.209762	0.416927	1	0.130347	0.065535	1.21333	0.61003
College attainment	Brain-linked (sig)	basal_ganglia_CH-DMRs	284398331	0.107429	-1.54e-08	5.76e-09	-2.67565	0.996271	1	-0.0117114	0.0495492	-0.109015	0.461227
Conscientiousness	Brain-linked (non-sig)	basal_ganglia_CH-DMRs	284398331	0.107429	3.25e-08	3.28e-08	0.992251	0.160538	1	0.572963	0.714428	5.3334	6.65023
Coronary artery disease	Non-brain-linked	basal_ganglia_CH-DMRs	284398331	0.107429	-1.05e-08	8.42e-09	-1.25224	0.894758	1	0.0413068	0.0620792	0.384503	0.577862
Crohns disease	Non-brain-linked	basal_ganglia_CH-DMRs	284398331	0.107429	-4.39e-08	3.42e-08	-1.28241	0.90015	1	0.0759576	0.0367654	0.707048	0.342229
Depressive symptoms	Brain-linked (sig)	basal_ganglia_CH-DMRs	284398331	0.107429	-3.89e-09	3.26e-09	-1.19461	0.88388	1	0.07701	0.0429484	0.716844	0.399783
Epilepsy	Brain-linked (non-sig)	basal_ganglia_CH-DMRs	284398331	0.107429	-1.76e-08	1.56e-08	-1.12871	0.870489	1	0.0444707	0.0802275	0.413953	0.746794
Ever smoked	Brain-linked (sig)	basal_ganglia_CH-DMRs	284398331	0.107429	7.49e-09	7.66e-09	0.977484	0.164165	1	0.179401	0.0501087	1.66995	0.466434
Extraversion	Brain-linked (non-sig)	basal_ganglia_CH-DMRs	284398331	0.107429	9.13e-09	8.15e-09	1.11982	0.131396	1	0.797252	1.38868	7.42119	12.9265
Focal epilepsy	Brain-linked (non-sig)	basal_ganglia_CH-DMRs	284398331	0.107429	-1.79e-08	1.77e-08	-1.00763	0.843183	1	-0.00702964	0.141564	-0.0654351	1.31774
Generalized epilepsy	Brain-linked (non-sig)	basal_ganglia_CH-DMRs	284398331	0.107429	8.68e-09	2.84e-08	0.305677	0.379925	1	0.128069	0.0615011	1.19213	0.57248
Height	Non-brain-linked	basal_ganglia_CH-DMRs	284398331	0.107429	1.26e-08	1.44e-08	0.873273	0.191257	1	0.134328	0.0227198	1.25038	0.211487
Intracarebral hemorrhage	Brain-linked (non-sig)	basal_ganglia_CH-DMRs	284398331	0.107429	-7.74e-08	1.42e-07	-0.543302	0.706539	1	-0.0297119	0.277451	-0.276572	2.58265
IQ	Brain-linked (sig)	basal_ganglia_CH-DMRs	284398331	0.107429	-9.58e-09	1.1e-08	-0.870629	0.808022	1	0.0992275	0.0352487	0.923655	0.328111
Ischemic stroke	Brain-linked (non-sig)	basal_ganglia_CH-DMRs	284398331	0.107429	2.54e-08	1.84e-08	1.38287	0.0833521	1	0.319981	0.121015	2.97853	1.12647
Major depressive disorder	Brain-linked (non-sig)	basal_ganglia_CH-DMRs	284398331	0.107429	3.3e-08	3.15e-08	1.04807	0.147302	1	0.248795	0.155015	2.3159	1.44295
Neuroticism	Brain-linked (sig)	basal_ganglia_CH-DMRs	284398331	0.107429	-4.3e-09	4.62e-09	-0.9318	0.82428	1	0.103632	0.0248258	0.964653	0.23109
Openness	Brain-linked (non-sig)	basal_ganglia_CH-DMRs	284398331	0.107429	-1.94e-08	2.92e-08	-0.664293	0.746748	1	0.0276455	0.15064	0.257337	1.40222
PTSD	Brain-linked (non-sig)	basal_ganglia_CH-DMRs	284398331	0.107429	9.1e-09	4.16e-08	0.218658	0.413458	1	0.106724	0.156302	0.993435	1.45493
Schizophrenia	Brain-linked (sig)	basal_ganglia_CH-DMRs	284398331	0.107429	-5.63e-08	1.42e-08	-3.96767	0.999964	1	0.0494785	0.0164222	0.460569	0.152866
Subjective well-being	Brain-linked (sig)	basal_ganglia_CH-DMRs	284398331	0.107429	-6.21e-09	1.94e-09	-3.20182	0.999317	1	-0.0330301	0.0590653	-0.30746	0.549807
Years of education	Brain-linked (sig)	basal_ganglia_CH-DMRs	284398331	0.107429	-4.19e-09	2.27e-09	-1.84882	0.967758	1	0.0455049	0.0407602	0.42358	0.379415
ADHD	Brain-linked (sig)	Caudate_basal_ganglia_CG-VMRs	14150337	0.00777235	3.78e-08	4.16e-08	0.909127	0.181641	1	0.0186516	0.0131999	2.39973	1.69831
Alzheimers disease	Brain-linked (non-sig)	Caudate_basal_ganglia_CG-VMRs	14150337	0.00777235	-2.07e-08	7.51e-08	-0.275194	0.608417	1	-0.00012369	0.0442449	-0.0159141	5.6926
Anorexia nervosa	Brain-linked (non-sig)	Caudate_basal_ganglia_CG-VMRs	14150337	0.00777235	4.31e-08	2.25e-07	0.191265	0.424159	1	0.00768516	0.040883	0.988782	5.26005
Anxiety disorder	Brain-linked (non-sig)	Caudate_basal_ganglia_CG-VMRs	14150337	0.00777235	2.73e-08	1.72e-07	0.15842	0.437063	1	0.0230394	0.0893288	2.96428	11.4932
Autism spectrum disorder	Brain-linked (non-sig)	Caudate_basal_ganglia_CG-VMRs	14150337	0.00777235	-1.37e-07	2.47e-07	-0.553538	0.710053	1	-0.00855498	0.0314917	-1.10069	4.05176
Bipolar disorder	Brain-linked (non-sig)	Caudate_basal_ganglia_CG-VMRs	14150337	0.00777235	1.79e-07	2.29e-07	0.779238	0.21792	1	0.0361998	0.0321867	4.6575	4.14118
BMI	Brain-linked (sig)	Caudate_basal_ganglia_CG-VMRs	14150337	0.00777235	7.99e-08	5.24e-08	1.52377	0.0637825	1	0.0294768	0.0151452	3.79252	1.9486
Childhood cognitive performance	Brain-linked (non-sig)	Caudate_basal_ganglia_CG-VMRs	14150337	0.00777235	5.06e-08	2.1e-07	0.241171	0.404711	1	0.0171553	0.0499441	2.20722	6.42587
Cigarettes per day	Brain-linked (non-sig)	Caudate_basal_ganglia_CG-VMRs	14150337	0.00777235	5.25e-08	7.29e-08	0.720173	0.235709	1	0.031143	0.033171	4.00689	4.26782
College attainment	Brain-linked (sig)	Caudate_basal_ganglia_CG-VMRs	14150337	0.00777235	1.32e-08	3.42e-08	0.385557	0.349912	1	0.020238	0.0222152	2.60384	2.85823
Conscientiousness	Brain-linked (non-sig)	Caudate_basal_ganglia_CG-VMRs	14150337	0.00777235	-2.55e-08	1.53e-07	-0.16676	0.56622	1	0.00791914	0.157253	1.01889	20.2324
Coronary artery disease	Non-brain-linked	Caudate_basal_ganglia_CG-VMRs	14150337	0.00777235	-6.62e-08	5.99e-08	-1.1056	0.865549	1	-0.0256236	0.0388695	-3.29677	5.001
Crohns disease	Non-brain-linked	Caudate_basal_ganglia_CG-VMRs	14150337	0.00777235	2.52e-07	2.6e-07	0.971745	0.165589	1	0.0348811	0.0227567	4.48784	2.92791
Depressive symptoms	Brain-linked (sig)	Caudate_basal_ganglia_CG-VMRs	14150337	0.00777235	-1.4e-08	2.16e-08	-0.649413	0.741964	1	-0.00386811	0.0234301	-0.497676	3.01454
Epilepsy	Brain-linked (non-sig)	Caudate_basal_ganglia_CG-VMRs	14150337	0.00777235	4.95e-08	9.09e-08	0.545177	0.292816	1	0.0301354	0.0364677	3.87725	4.69197
Ever smoked	Brain-linked (sig)	Caudate_basal_ganglia_CG-VMRs	14150337	0.00777235	1.43e-08	4.24e-08	0.336922	0.368088	1	0.0151014	0.0224183	1.94296	2.88436
Extraversion	Brain-linked (non-sig)	Caudate_basal_ganglia_CG-VMRs	14150337	0.00777235	-5.84e-08	4.69e-08	-1.24529	0.893488	1	-0.356421	0.894356	-45.8575	115.069
Focal epilepsy	Brain-linked (non-sig)	Caudate_basal_ganglia_CG-VMRs	14150337	0.00777235	1.52e-08	9.21e-08	0.165065	0.434446	1	0.0182302	0.0623323	2.34552	8.01975
Generalized epilepsy	Brain-linked (non-sig)	Caudate_basal_ganglia_CG-VMRs	14150337	0.00777235	-6.1e-08	1.61e-07	-0.379688	0.647912	1	-0.00384411	0.0280336	-0.494587	3.60684
Height	Non-brain-linked	Caudate_basal_ganglia_CG-VMRs	14150337	0.00777235	-6.48e-08	9.09e-08	-0.713055	0.762094	1	0.00439714	0.0117103	0.565741	1.50665
Intracarebral hemorrhage	Brain-linked (non-sig)	Caudate_basal_ganglia_CG-VMRs	14150337	0.00777235	-1.11e-06	1.12e-06	-0.993923	0.83987	1	-0.161082	0.249931	-20.725	32.1564
IQ	Brain-linked (sig)	Caudate_basal_ganglia_CG-VMRs	14150337	0.00777235	4.94e-08	5.52e-08	0.895139	0.185356	1	0.0199195	0.0142528	2.56287	1.83379
Ischemic stroke	Brain-linked (non-sig)	Caudate_basal_ganglia_CG-VMRs	14150337	0.00777235	-6.13e-08	1.03e-07	-0.593791	0.723674	1	-0.0280513	0.0513185	-3.60911	6.60269
Major depressive disorder	Brain-linked (non-sig)	Caudate_basal_ganglia_CG-VMRs	14150337	0.00777235	-3.76e-07	2.14e-07	-1.75604	0.960459	1	-0.13684	0.107599	-17.606	13.8438
Neuroticism	Brain-linked (sig)	Caudate_basal_ganglia_CG-VMRs	14150337	0.00777235	6.84e-09	3.03e-08	0.225872	0.41065	1	0.0109099	0.0152435	1.40367	1.96125
Openness	Brain-linked (non-sig)	Caudate_basal_ganglia_CG-VMRs	14150337	0.00777235	1.27e-07	1.93e-07	0.657125	0.25555	1	0.0616756	0.0803852	7.93525	10.3425
PTSD	Brain-linked (non-sig)	Caudate_basal_ganglia_CG-VMRs	14150337	0.00777235	-3.03e-07	1.99e-07	-1.52027	0.935779	1	0.0895075	0.0663354	11.5161	8.53478
Schizophrenia	Brain-linked (sig)	Caudate_basal_ganglia_CG-VMRs	14150337	0.00777235	1.95e-07	8.91e-08	2.18821	0.0143272	0.558762	0.0244086	0.00872322	3.14044	1.12234
Subjective well-being	Brain-linked (sig)	Caudate_basal_ganglia_CG-VMRs	14150337	0.00777235	8.56e-09	1.25e-08	0.687374	0.245924	1	0.0272354	0.0274488	3.50414	3.5316
Years of education	Brain-linked (sig)	Caudate_basal_ganglia_CG-VMRs	14150337	0.00777235	1.15e-08	1.66e-08	0.691402	0.244657	1	0.0255805	0.0231176	3.29121	2.97434
ADHD	Brain-linked (sig)	Frontal_Cortex_BA9_CG-VMRs	11635630	0.00659877	3.84e-08	4.85e-08	0.790292	0.214679	1	0.0158217	0.0131904	2.39768	1.99891
Alzheimers disease	Brain-linked (non-sig)	Frontal_Cortex_BA9_CG-VMRs	11635630	0.00659877	1.96e-08	9.67e-08	0.203209	0.419486	1	0.0215764	0.048164	3.26976	7.29894
Anorexia nervosa	Brain-linked (non-sig)	Frontal_Cortex_BA9_CG-VMRs	11635630	0.00659877	1.96e-07	2.66e-07	0.735544	0.231004	1	0.0267581	0.0404275	4.05501	6.12652
Anxiety disorder	Brain-linked (non-sig)	Frontal_Cortex_BA9_CG-VMRs	11635630	0.00659877	-6.04e-09	2.28e-07	-0.0264664	0.510557	1	0.00648068	0.101575	0.982105	15.3931
Autism spectrum disorder	Brain-linked (non-sig)	Frontal_Cortex_BA9_CG-VMRs	11635630	0.00659877	-3.25e-07	2.8e-07	-1.1601	0.876995	1	-0.0273687	0.0317389	-4.14755	4.80982
Bipolar disorder	Brain-linked (non-sig)	Frontal_Cortex_BA9_CG-VMRs	11635630	0.00659877	3.69e-07	2.6e-07	1.41981	0.0778311	1	0.053282	0.0308196	8.07454	4.67051
BMI	Brain-linked (sig)	Frontal_Cortex_BA9_CG-VMRs	11635630	0.00659877	1.03e-07	7.88e-08	1.30699	0.0956079	1	0.030473	0.0191371	4.61799	2.9001
Childhood cognitive performance	Brain-linked (non-sig)	Frontal_Cortex_BA9_CG-VMRs	11635630	0.00659877	3.77e-08	1.95e-07	0.193504	0.423282	1	0.00939745	0.038978	1.42412	5.90686
Cigarettes per day	Brain-linked (non-sig)	Frontal_Cortex_BA9_CG-VMRs	11635630	0.00659877	1.74e-07	8.82e-08	1.97777	0.0239772	1	0.0704211	0.0366955	10.6718	5.56096
College attainment	Brain-linked (sig)	Frontal_Cortex_BA9_CG-VMRs	11635630	0.00659877	2.17e-08	3.88e-08	0.558649	0.288201	1	0.0224381	0.0208241	3.40034	3.15576
Conscientiousness	Brain-linked (non-sig)	Frontal_Cortex_BA9_CG-VMRs	11635630	0.00659877	-6.93e-08	1.8e-07	-0.385464	0.650053	1	-0.0306942	0.164972	-4.65151	25.0005
Coronary artery disease	Non-brain-linked	Frontal_Cortex_BA9_CG-VMRs	11635630	0.00659877	-4.12e-08	7.28e-08	-0.56536	0.714086	1	-0.00667374	0.0385745	-1.01136	5.8457
Crohns disease	Non-brain-linked	Frontal_Cortex_BA9_CG-VMRs	11635630	0.00659877	-4e-07	2.33e-07	-1.7148	0.956809	1	-0.0147074	0.0170756	-2.22881	2.5877
Depressive symptoms	Brain-linked (sig)	Frontal_Cortex_BA9_CG-VMRs	11635630	0.00659877	-3.35e-08	3.16e-08	-1.05824	0.855027	1	-0.0209324	0.0296928	-3.17216	4.49974
Epilepsy	Brain-linked (non-sig)	Frontal_Cortex_BA9_CG-VMRs	11635630	0.00659877	1.28e-07	1.1e-07	1.16568	0.121872	1	0.05248	0.0389246	7.953	5.89877
Ever smoked	Brain-linked (sig)	Frontal_Cortex_BA9_CG-VMRs	11635630	0.00659877	1.52e-08	4.77e-08	0.319384	0.374718	1	0.0131328	0.0213651	1.99018	3.23774
Extraversion	Brain-linked (non-sig)	Frontal_Cortex_BA9_CG-VMRs	11635630	0.00659877	-4.69e-08	5.69e-08	-0.824452	0.795159	1	-0.229346	0.592354	-34.7559	89.7673
Focal epilepsy	Brain-linked (non-sig)	Frontal_Cortex_BA9_CG-VMRs	11635630	0.00659877	6.33e-08	1.17e-07	0.541356	0.294131	1	0.042113	0.0670351	6.38194	10.1587
Generalized epilepsy	Brain-linked (non-sig)	Frontal_Cortex_BA9_CG-VMRs	11635630	0.00659877	2.98e-09	1.98e-07	0.0150483	0.493997	1	0.0059267	0.0286547	0.898152	4.34243
Height	Non-brain-linked	Frontal_Cortex_BA9_CG-VMRs	11635630	0.00659877	-1.43e-07	9.57e-08	-1.49083	0.931997	1	-0.00324061	0.01033	-0.491093	1.56545
Intracarebral hemorrhage	Brain-linked (non-sig)	Frontal_Cortex_BA9_CG-VMRs	11635630	0.00659877	-1.22e-07	1.03e-06	-0.118285	0.547079	1	-0.0111216	0.130087	-1.68541	19.7139
IQ	Brain-linked (sig)	Frontal_Cortex_BA9_CG-VMRs	11635630	0.00659877	7.79e-09	5.68e-08	0.137108	0.445473	1	0.00750293	0.0122447	1.13702	1.85561
Ischemic stroke	Brain-linked (non-sig)	Frontal_Cortex_BA9_CG-VMRs	11635630	0.00659877	-5.42e-08	1.11e-07	-0.488669	0.687462	1	-0.0205442	0.0462293	-3.11333	7.00574
Major depressive disorder	Brain-linked (non-sig)	Frontal_Cortex_BA9_CG-VMRs	11635630	0.00659877	-4.31e-07	2.13e-07	-2.02468	0.97855	1	-0.135379	0.0925812	-20.5158	14.0301
Neuroticism	Brain-linked (sig)	Frontal_Cortex_BA9_CG-VMRs	11635630	0.00659877	-2.3e-08	3.67e-08	-0.627816	0.734938	1	-0.00282197	0.0149044	-0.427651	2.25866
Openness	Brain-linked (non-sig)	Frontal_Cortex_BA9_CG-VMRs	11635630	0.00659877	2.22e-07	2.09e-07	1.05824	0.144974	1	0.0843909	0.0767159	12.7889	11.6258
PTSD	Brain-linked (non-sig)	Frontal_Cortex_BA9_CG-VMRs	11635630	0.00659877	-3.52e-07	2.41e-07	-1.4596	0.9278	1	0.0861744	0.0650828	13.0592	9.86287
Schizophrenia	Brain-linked (sig)	Frontal_Cortex_BA9_CG-VMRs	11635630	0.00659877	1.29e-07	9.22e-08	1.40441	0.0800986	1	0.0149343	0.00769549	2.2632	1.1662
Subjective well-being	Brain-linked (sig)	Frontal_Cortex_BA9_CG-VMRs	11635630	0.00659877	1.89e-08	1.29e-08	1.45902	0.0722791	1	0.042087	0.0240013	6.378	3.63723
Years of education	Brain-linked (sig)	Frontal_Cortex_BA9_CG-VMRs	11635630	0.00659877	3.06e-09	1.7e-08	0.180285	0.428464	1	0.0128581	0.0197295	1.94856	2.98988
ADHD	Brain-linked (sig)	5-group_CG-DMRs	196870866	0.0724067	5.51e-08	1.74e-08	3.16335	0.00077982	0.0483488	0.245547	0.0474905	3.39122	0.655886
Alzheimers disease	Brain-linked (non-sig)	5-group_CG-DMRs	196870866	0.0724067	-1.04e-08	2.78e-08	-0.373355	0.645558	1	0.0273937	0.136051	0.378331	1.87898
Anorexia nervosa	Brain-linked (non-sig)	5-group_CG-DMRs	196870866	0.0724067	4.06e-08	8.84e-08	0.459131	0.32307	1	0.153411	0.126296	2.11874	1.74426
Anxiety disorder	Brain-linked (non-sig)	5-group_CG-DMRs	196870866	0.0724067	3.17e-08	6.16e-08	0.513715	0.303726	1	0.379345	0.308342	5.23909	4.25847
Autism spectrum disorder	Brain-linked (non-sig)	5-group_CG-DMRs	196870866	0.0724067	1.95e-07	1.03e-07	1.89992	0.0287218	1	0.323922	0.0982914	4.47366	1.35749
Bipolar disorder	Brain-linked (non-sig)	5-group_CG-DMRs	196870866	0.0724067	2.01e-07	9.44e-08	2.12607	0.0167485	0.988163	0.358985	0.118316	4.95789	1.63405
BMI	Brain-linked (sig)	5-group_CG-DMRs	196870866	0.0724067	3.18e-08	1.39e-08	2.29588	0.0108414	0.607119	0.179199	0.0325982	2.4749	0.45021
Childhood cognitive performance	Brain-linked (non-sig)	5-group_CG-DMRs	196870866	0.0724067	1.17e-07	7.21e-08	1.6201	0.052605	1	0.316903	0.164124	4.37671	2.2667
Cigarettes per day	Brain-linked (non-sig)	5-group_CG-DMRs	196870866	0.0724067	1.08e-08	3.36e-08	0.322044	0.37371	1	0.13593	0.122204	1.87732	1.68775
College attainment	Brain-linked (sig)	5-group_CG-DMRs	196870866	0.0724067	5.51e-08	1.4e-08	3.95054	3.9e-05	0.0025342	0.424567	0.0822893	5.86364	1.13649
Conscientiousness	Brain-linked (non-sig)	5-group_CG-DMRs	196870866	0.0724067	1.36e-07	6.79e-08	1.99521	0.0230097	1	1.39352	1.96385	19.2457	27.1224
Coronary artery disease	Non-brain-linked	5-group_CG-DMRs	196870866	0.0724067	9.68e-09	3.01e-08	0.321988	0.373731	1	0.211262	0.145948	2.91771	2.01567
Crohns disease	Non-brain-linked	5-group_CG-DMRs	196870866	0.0724067	-2.41e-07	8.2e-08	-2.93752	0.998346	1	-0.033505	0.0655733	-0.462734	0.905626
Depressive symptoms	Brain-linked (sig)	5-group_CG-DMRs	196870866	0.0724067	2.56e-08	7.44e-09	3.4392	0.000291721	0.0189619	0.349739	0.0767735	4.8302	1.06031
Epilepsy	Brain-linked (non-sig)	5-group_CG-DMRs	196870866	0.0724067	2.89e-08	3.76e-08	0.767945	0.22126	1	0.215	0.132272	2.96935	1.82679
Ever smoked	Brain-linked (sig)	5-group_CG-DMRs	196870866	0.0724067	4.15e-08	1.76e-08	2.35818	0.00918234	0.524992	0.298213	0.0816638	4.11858	1.12785
Extraversion	Brain-linked (non-sig)	5-group_CG-DMRs	196870866	0.0724067	1.22e-08	1.94e-08	0.629637	0.264466	1	0.795801	1.65714	10.9907	22.8866
Focal epilepsy	Brain-linked (non-sig)	5-group_CG-DMRs	196870866	0.0724067	1.09e-08	4.36e-08	0.24896	0.401696	1	0.104453	0.250744	1.44259	3.46299
Generalized epilepsy	Brain-linked (non-sig)	5-group_CG-DMRs	196870866	0.0724067	7.91e-08	7.2e-08	1.09779	0.136148	1	0.207149	0.10114	2.86091	1.39683
Height	Non-brain-linked	5-group_CG-DMRs	196870866	0.0724067	-1.46e-07	2.96e-08	-4.94322	1	1	-0.00343239	0.0302775	-0.0474043	0.418159
Intracarebral hemorrhage	Brain-linked (non-sig)	5-group_CG-DMRs	196870866	0.0724067	7.79e-08	3.76e-07	0.207228	0.417916	1	0.262127	0.480955	3.6202	6.64242
IQ	Brain-linked (sig)	5-group_CG-DMRs	196870866	0.0724067	1.16e-07	2.06e-08	5.62665	9.19e-09	5.97e-07	0.361082	0.0456461	4.98686	0.630413
Ischemic stroke	Brain-linked (non-sig)	5-group_CG-DMRs	196870866	0.0724067	-4.73e-08	3.89e-08	-1.21441	0.887704	1	-0.00162178	0.154603	-0.0223982	2.13521
Major depressive disorder	Brain-linked (non-sig)	5-group_CG-DMRs	196870866	0.0724067	1.12e-07	7.17e-08	1.56362	0.0589537	1	0.436485	0.280515	6.02824	3.87416
Neuroticism	Brain-linked (sig)	5-group_CG-DMRs	196870866	0.0724067	5.49e-08	1.54e-08	3.55447	0.000189374	0.0119305	0.310048	0.0473212	4.28203	0.653548
Openness	Brain-linked (non-sig)	5-group_CG-DMRs	196870866	0.0724067	1.41e-07	6.53e-08	2.1641	0.0152285	0.989851	0.673283	0.340976	9.29864	4.70918
PTSD	Brain-linked (non-sig)	5-group_CG-DMRs	196870866	0.0724067	1.39e-08	8.76e-08	0.158868	0.436886	1	-0.00828272	0.220897	-0.114392	3.05079
Schizophrenia	Brain-linked (sig)	5-group_CG-DMRs	196870866	0.0724067	2.9e-07	4.34e-08	6.68232	1.18e-11	7.29e-10	0.335978	0.0350395	4.64016	0.483926
Subjective well-being	Brain-linked (sig)	5-group_CG-DMRs	196870866	0.0724067	1.08e-08	4.5e-09	2.3991	0.00821763	0.48484	0.331435	0.0873198	4.57742	1.20596
Years of education	Brain-linked (sig)	5-group_CG-DMRs	196870866	0.0724067	1.61e-08	5.68e-09	2.84184	0.00224273	0.141292	0.331093	0.068975	4.57269	0.952606
ADHD	Brain-linked (sig)	5-group_CG-DMRs	1016894079	0.38439	5.78e-09	4.92e-09	1.17606	0.119786	1	0.483055	0.0449258	1.25668	0.116876
Alzheimers disease	Brain-linked (non-sig)	5-group_CG-DMRs	1016894079	0.38439	4.61e-10	6.46e-09	0.0714074	0.471537	1	0.277645	0.116574	0.722302	0.303271
Anorexia nervosa	Brain-linked (non-sig)	5-group_CG-DMRs	1016894079	0.38439	5.83e-09	2.57e-08	0.22668	0.410336	1	0.462151	0.128676	1.2023	0.334754
Anxiety disorder	Brain-linked (non-sig)	5-group_CG-DMRs	1016894079	0.38439	6.98e-09	1.71e-08	0.407633	0.341771	1	0.556139	0.265313	1.44681	0.69022
Autism spectrum disorder	Brain-linked (non-sig)	5-group_CG-DMRs	1016894079	0.38439	4.03e-08	2.56e-08	1.5746	0.0576745	1	0.629364	0.0957147	1.63731	0.249004
Bipolar disorder	Brain-linked (non-sig)	5-group_CG-DMRs	1016894079	0.38439	-5.79e-08	2.16e-08	-2.67993	0.996318	1	0.199193	0.0969977	0.518205	0.252342
BMI	Brain-linked (sig)	5-group_CG-DMRs	1016894079	0.38439	9.36e-10	4.27e-09	0.219491	0.413134	1	0.446852	0.0332156	1.1625	0.0864113
Childhood cognitive performance	Brain-linked (non-sig)	5-group_CG-DMRs	1016894079	0.38439	-1.24e-08	1.88e-08	-0.661501	0.745854	1	0.340289	0.130437	0.885271	0.339335
Cigarettes per day	Brain-linked (non-sig)	5-group_CG-DMRs	1016894079	0.38439	2.27e-09	8.73e-09	0.260193	0.397358	1	0.47476	0.105479	1.2351	0.274407
College attainment	Brain-linked (sig)	5-group_CG-DMRs	1016894079	0.38439	-1.03e-09	3.18e-09	-0.323421	0.626812	1	0.400526	0.0594261	1.04198	0.154599
Conscientiousness	Brain-linked (non-sig)	5-group_CG-DMRs	1016894079	0.38439	3.63e-08	2.04e-08	1.77907	0.0376138	1	1.61563	1.63489	4.2031	4.25321
Coronary artery disease	Non-brain-linked	5-group_CG-DMRs	1016894079	0.38439	3.36e-09	5.08e-09	0.662521	0.253819	1	0.498985	0.0851973	1.29812	0.221643
Crohns disease	Non-brain-linked	5-group_CG-DMRs	1016894079	0.38439	-2.88e-08	2.43e-08	-1.18217	0.88143	1	0.359048	0.0600734	0.934074	0.156282
Depressive symptoms	Brain-linked (sig)	5-group_CG-DMRs	1016894079	0.38439	3.86e-09	2.65e-09	1.45585	0.072717	1	0.561816	0.0800354	1.46158	0.208214
Epilepsy	Brain-linked (non-sig)	5-group_CG-DMRs	1016894079	0.38439	-1.43e-08	9.54e-09	-1.50049	0.933256	1	0.279632	0.125956	0.727471	0.327678
Ever smoked	Brain-linked (sig)	5-group_CG-DMRs	1016894079	0.38439	1.25e-09	4.66e-09	0.267498	0.394543	1	0.475715	0.0698679	1.23758	0.181763
Extraversion	Brain-linked (non-sig)	5-group_CG-DMRs	1016894079	0.38439	7.64e-10	4.57e-09	0.167014	0.43368	1	0.752707	0.980006	1.95819	2.54951
Focal epilepsy	Brain-linked (non-sig)	5-group_CG-DMRs	1016894079	0.38439	-1.54e-08	1.09e-08	-1.4086	0.920524	1	0.15645	0.258226	0.40701	0.671782
Generalized epilepsy	Brain-linked (non-sig)	5-group_CG-DMRs	1016894079	0.38439	-6.4e-09	1.9e-08	-0.336853	0.631886	1	0.382978	0.0929503	0.996328	0.241813
Height	Non-brain-linked	5-group_CG-DMRs	1016894079	0.38439	-7.99e-09	8.17e-09	-0.977938	0.835947	1	0.389508	0.0285501	1.01332	0.0742738
Intracarebral hemorrhage	Brain-linked (non-sig)	5-group_CG-DMRs	1016894079	0.38439	4.56e-08	9.3e-08	0.490837	0.311771	1	0.603593	0.400197	1.57026	1.04112
IQ	Brain-linked (sig)	5-group_CG-DMRs	1016894079	0.38439	1.61e-08	6e-09	2.68628	0.00361258	0.173404	0.570562	0.0455286	1.48433	0.118444
Ischemic stroke	Brain-linked (non-sig)	5-group_CG-DMRs	1016894079	0.38439	4.45e-09	9.65e-09	0.460907	0.322432	1	0.625896	0.137369	1.62828	0.35737
Major depressive disorder	Brain-linked (non-sig)	5-group_CG-DMRs	1016894079	0.38439	7.04e-09	1.87e-08	0.375681	0.353577	1	0.43034	0.218356	1.11954	0.568059
Neuroticism	Brain-linked (sig)	5-group_CG-DMRs	1016894079	0.38439	5.97e-09	3.21e-09	1.86181	0.0313148	1	0.523534	0.0428786	1.36199	0.11155
Openness	Brain-linked (non-sig)	5-group_CG-DMRs	1016894079	0.38439	1.06e-08	1.87e-08	0.566614	0.285488	1	0.599025	0.235178	1.55838	0.611821
PTSD	Brain-linked (non-sig)	5-group_CG-DMRs	1016894079	0.38439	-5.36e-08	2.33e-08	-2.2975	0.989205	1	0.865096	0.267757	2.25057	0.696576
Schizophrenia	Brain-linked (sig)	5-group_CG-DMRs	1016894079	0.38439	2.13e-09	9.01e-09	0.236359	0.406577	1	0.425373	0.0240438	1.10662	0.0625506
Subjective well-being	Brain-linked (sig)	5-group_CG-DMRs	1016894079	0.38439	5.78e-10	1.34e-09	0.432145	0.332818	1	0.496774	0.0854472	1.29237	0.222293
Years of education	Brain-linked (sig)	5-group_CG-DMRs	1016894079	0.38439	1.77e-10	1.35e-09	0.131163	0.447823	1	0.450689	0.0503493	1.17248	0.130985
ADHD	Brain-linked (sig)	Hippocampus(Dentate gyrus)_CG-VMRs	28811413	0.0139677	6.3e-08	3.89e-08	1.6203	0.0525844	1	0.0496669	0.0220005	3.55585	1.5751
Alzheimers disease	Brain-linked (non-sig)	Hippocampus(Dentate gyrus)_CG-VMRs	28811413	0.0139677	-6.66e-09	7.38e-08	-0.0902286	0.535947	1	0.0122039	0.0769548	0.873725	5.50949
Anorexia nervosa	Brain-linked (non-sig)	Hippocampus(Dentate gyrus)_CG-VMRs	28811413	0.0139677	-1.03e-07	1.81e-07	-0.568615	0.715191	1	-0.0263282	0.0609883	-1.88494	4.36639
Anxiety disorder	Brain-linked (non-sig)	Hippocampus(Dentate gyrus)_CG-VMRs	28811413	0.0139677	-1.81e-08	1.47e-07	-0.12314	0.549002	1	0.0106499	0.139115	0.762467	9.9598
Autism spectrum disorder	Brain-linked (non-sig)	Hippocampus(Dentate gyrus)_CG-VMRs	28811413	0.0139677	-2.46e-07	1.91e-07	-1.28833	0.901184	1	-0.0369209	0.0461145	-2.64331	3.30151
Bipolar disorder	Brain-linked (non-sig)	Hippocampus(Dentate gyrus)_CG-VMRs	28811413	0.0139677	2.17e-08	1.88e-07	0.115123	0.454174	1	0.0295258	0.0463303	2.11387	3.31697
BMI	Brain-linked (sig)	Hippocampus(Dentate gyrus)_CG-VMRs	28811413	0.0139677	1.53e-08	2.21e-08	0.692791	0.24422	1	0.0208754	0.0116367	1.49455	0.833116
Childhood cognitive performance	Brain-linked (non-sig)	Hippocampus(Dentate gyrus)_CG-VMRs	28811413	0.0139677	2.45e-07	1.55e-07	1.5771	0.0573858	1	0.111085	0.0712136	7.95297	5.09846
Cigarettes per day	Brain-linked (non-sig)	Hippocampus(Dentate gyrus)_CG-VMRs	28811413	0.0139677	1.41e-07	6.35e-08	2.21694	0.0133135	0.865378	0.123741	0.0554262	8.85909	3.96818
College attainment	Brain-linked (sig)	Hippocampus(Dentate gyrus)_CG-VMRs	28811413	0.0139677	2.4e-08	2.5e-08	0.959963	0.168537	1	0.0496753	0.0286656	3.55645	2.05228
Conscientiousness	Brain-linked (non-sig)	Hippocampus(Dentate gyrus)_CG-VMRs	28811413	0.0139677	-8e-09	1.46e-07	-0.0548669	0.521878	1	0.0344492	0.269521	2.46635	19.2961
Coronary artery disease	Non-brain-linked	Hippocampus(Dentate gyrus)_CG-VMRs	28811413	0.0139677	-1.57e-08	3.68e-08	-0.426723	0.665209	1	0.0110628	0.0404708	0.79203	2.89746
Crohns disease	Non-brain-linked	Hippocampus(Dentate gyrus)_CG-VMRs	28811413	0.0139677	-2.14e-07	1.73e-07	-1.24274	0.893018	1	-0.00883433	0.0258206	-0.632484	1.8486
Depressive symptoms	Brain-linked (sig)	Hippocampus(Dentate gyrus)_CG-VMRs	28811413	0.0139677	-1.42e-08	1.65e-08	-0.859271	0.804905	1	-0.00785415	0.0318837	-0.562309	2.28267
Epilepsy	Brain-linked (non-sig)	Hippocampus(Dentate gyrus)_CG-VMRs	28811413	0.0139677	8.21e-08	7.84e-08	1.04719	0.147505	1	0.0804381	0.0564948	5.75887	4.04468
Ever smoked	Brain-linked (sig)	Hippocampus(Dentate gyrus)_CG-VMRs	28811413	0.0139677	3.53e-09	3.82e-08	0.0922574	0.463247	1	0.0182637	0.0360078	1.30757	2.57794
Extraversion	Brain-linked (non-sig)	Hippocampus(Dentate gyrus)_CG-VMRs	28811413	0.0139677	-2.06e-08	3.62e-08	-0.569436	0.71547	1	-0.200003	0.611848	-14.319	43.8046
Focal epilepsy	Brain-linked (non-sig)	Hippocampus(Dentate gyrus)_CG-VMRs	28811413	0.0139677	4.72e-08	9.68e-08	0.487587	0.312921	1	0.069013	0.115338	4.94091	8.25747
Generalized epilepsy	Brain-linked (non-sig)	Hippocampus(Dentate gyrus)_CG-VMRs	28811413	0.0139677	9.01e-08	1.45e-07	0.623014	0.266638	1	0.0408468	0.0436585	2.92438	3.12568
Height	Non-brain-linked	Hippocampus(Dentate gyrus)_CG-VMRs	28811413	0.0139677	-1.01e-07	8.21e-08	-1.22666	0.890024	1	0.00109936	0.0187124	0.0787077	1.3397
Intracarebral hemorrhage	Brain-linked (non-sig)	Hippocampus(Dentate gyrus)_CG-VMRs	28811413	0.0139677	8.74e-08	8.3e-07	0.105275	0.458079	1	0.0447115	0.213748	3.20107	15.303
IQ	Brain-linked (sig)	Hippocampus(Dentate gyrus)_CG-VMRs	28811413	0.0139677	1.06e-08	4.21e-08	0.250632	0.401049	1	0.0202758	0.0195109	1.45162	1.39686
Ischemic stroke	Brain-linked (non-sig)	Hippocampus(Dentate gyrus)_CG-VMRs	28811413	0.0139677	-1.13e-07	8.1e-08	-1.39615	0.918666	1	-0.0814384	0.0744126	-5.83049	5.32749
Major depressive disorder	Brain-linked (non-sig)	Hippocampus(Dentate gyrus)_CG-VMRs	28811413	0.0139677	-3.41e-07	1.61e-07	-2.11307	0.982703	1	-0.229688	0.15828	-16.4443	11.3319
Neuroticism	Brain-linked (sig)	Hippocampus(Dentate gyrus)_CG-VMRs	28811413	0.0139677	-8.9e-09	1.8e-08	-0.495085	0.68973	1	0.00722464	0.0148558	0.51724	1.06359
Openness	Brain-linked (non-sig)	Hippocampus(Dentate gyrus)_CG-VMRs	28811413	0.0139677	1.69e-07	1.36e-07	1.24083	0.107334	1	0.146866	0.114838	10.5147	8.22173
PTSD	Brain-linked (non-sig)	Hippocampus(Dentate gyrus)_CG-VMRs	28811413	0.0139677	-1.81e-07	1.85e-07	-0.977983	0.835959	1	0.0935579	0.0971404	6.69818	6.95466
Schizophrenia	Brain-linked (sig)	Hippocampus(Dentate gyrus)_CG-VMRs	28811413	0.0139677	1.02e-07	7.35e-08	1.38671	0.0827647	1	0.0309784	0.012802	2.21786	0.916545
Subjective well-being	Brain-linked (sig)	Hippocampus(Dentate gyrus)_CG-VMRs	28811413	0.0139677	1.54e-08	9.54e-09	1.61953	0.0526666	1	0.078915	0.0379116	5.64983	2.71424
Years of education	Brain-linked (sig)	Hippocampus(Dentate gyrus)_CG-VMRs	28811413	0.0139677	3.36e-09	1.32e-08	0.255513	0.399164	1	0.0302981	0.0319717	2.16916	2.28898
ADHD	Brain-linked (sig)	Hippocampus_CG-VMRs	69858075	0.0281835	8.93e-08	3.91e-08	2.28627	0.0111191	0.656027	0.138017	0.0443219	4.89708	1.57262
Alzheimers disease	Brain-linked (non-sig)	Hippocampus_CG-VMRs	69858075	0.0281835	-5.72e-08	5.18e-08	-1.10469	0.865352	1	-0.0906198	0.108304	-3.21535	3.84281
Anorexia nervosa	Brain-linked (non-sig)	Hippocampus_CG-VMRs	69858075	0.0281835	8.74e-08	1.25e-07	0.696432	0.243079	1	0.0814714	0.0779564	2.89075	2.76603
Anxiety disorder	Brain-linked (non-sig)	Hippocampus_CG-VMRs	69858075	0.0281835	1.07e-07	1.14e-07	0.930899	0.175953	1	0.278291	0.231048	9.87424	8.19799
Autism spectrum disorder	Brain-linked (non-sig)	Hippocampus_CG-VMRs	69858075	0.0281835	2.69e-07	1.4e-07	1.92863	0.0268884	1	0.163189	0.0660058	5.79023	2.342
Bipolar disorder	Brain-linked (non-sig)	Hippocampus_CG-VMRs	69858075	0.0281835	2.49e-07	1.64e-07	1.5225	0.0639422	1	0.172844	0.0802879	6.1328	2.84876
BMI	Brain-linked (sig)	Hippocampus_CG-VMRs	69858075	0.0281835	8.21e-08	3.41e-08	2.40511	0.00808376	0.460774	0.119661	0.0350398	4.24578	1.24327
Childhood cognitive performance	Brain-linked (non-sig)	Hippocampus_CG-VMRs	69858075	0.0281835	1.64e-07	1.05e-07	1.55804	0.0596119	1	0.165926	0.101252	5.88735	3.5926
Cigarettes per day	Brain-linked (non-sig)	Hippocampus_CG-VMRs	69858075	0.0281835	-3.98e-09	4.7e-08	-0.0846755	0.53374	1	0.0264893	0.0749603	0.939887	2.65972
College attainment	Brain-linked (sig)	Hippocampus_CG-VMRs	69858075	0.0281835	6.05e-08	2.39e-08	2.52697	0.00575263	0.339405	0.191314	0.0549899	6.78817	1.95114
Conscientiousness	Brain-linked (non-sig)	Hippocampus_CG-VMRs	69858075	0.0281835	2.39e-07	1.17e-07	2.04143	0.020604	1	0.904697	1.26256	32.1002	44.7978
Coronary artery disease	Non-brain-linked	Hippocampus_CG-VMRs	69858075	0.0281835	4.25e-08	3.27e-08	1.29787	0.0971656	1	0.150907	0.0663709	5.35445	2.35496
Crohns disease	Non-brain-linked	Hippocampus_CG-VMRs	69858075	0.0281835	-2.11e-07	1.26e-07	-1.67598	0.953129	1	-0.0106451	0.0403662	-0.377708	1.43226
Depressive symptoms	Brain-linked (sig)	Hippocampus_CG-VMRs	69858075	0.0281835	-5.91e-09	1.41e-08	-0.419601	0.662612	1	0.0302263	0.0534432	1.07248	1.89626
Epilepsy	Brain-linked (non-sig)	Hippocampus_CG-VMRs	69858075	0.0281835	-1.93e-09	5.79e-08	-0.0332902	0.513278	1	0.0428481	0.0843196	1.52033	2.99181
Ever smoked	Brain-linked (sig)	Hippocampus_CG-VMRs	69858075	0.0281835	5.03e-08	2.76e-08	1.82303	0.0341497	1	0.137625	0.0527024	4.88319	1.86997
Extraversion	Brain-linked (non-sig)	Hippocampus_CG-VMRs	69858075	0.0281835	2.69e-08	2.72e-08	0.990256	0.161025	1	0.578736	1.14531	20.5346	40.6377
Focal epilepsy	Brain-linked (non-sig)	Hippocampus_CG-VMRs	69858075	0.0281835	-5.84e-09	6.34e-08	-0.092181	0.536723	1	0.0076591	0.156443	0.271758	5.55086
Generalized epilepsy	Brain-linked (non-sig)	Hippocampus_CG-VMRs	69858075	0.0281835	4.12e-08	1.01e-07	0.409603	0.341049	1	0.0593489	0.0600331	2.1058	2.13008
Height	Non-brain-linked	Hippocampus_CG-VMRs	69858075	0.0281835	-1.73e-07	4.12e-08	-4.19296	0.999986	1	-0.0235918	0.0182259	-0.837078	0.646688
Intracarebral hemorrhage	Brain-linked (non-sig)	Hippocampus_CG-VMRs	69858075	0.0281835	-3.45e-07	5.66e-07	-0.609376	0.728862	1	-0.118554	0.328889	-4.2065	11.6696
IQ	Brain-linked (sig)	Hippocampus_CG-VMRs	69858075	0.0281835	1.53e-07	3.6e-08	4.24755	1.08e-05	0.00065917	0.181044	0.0321204	6.42375	1.13969
Ischemic stroke	Brain-linked (non-sig)	Hippocampus_CG-VMRs	69858075	0.0281835	-7.71e-09	5.34e-08	-0.144329	0.55738	1	0.0447985	0.0914563	1.58953	3.24503
Major depressive disorder	Brain-linked (non-sig)	Hippocampus_CG-VMRs	69858075	0.0281835	-1.56e-07	1.03e-07	-1.51018	0.934502	1	-0.170392	0.183238	-6.04581	6.50162
Neuroticism	Brain-linked (sig)	Hippocampus_CG-VMRs	69858075	0.0281835	4.19e-08	1.62e-08	2.57927	0.00495053	0.287131	0.107479	0.0273834	3.81356	0.97161
Openness	Brain-linked (non-sig)	Hippocampus_CG-VMRs	69858075	0.0281835	8.68e-08	1.03e-07	0.8426	0.199726	1	0.201126	0.163566	7.13631	5.80362
PTSD	Brain-linked (non-sig)	Hippocampus_CG-VMRs	69858075	0.0281835	-4.92e-09	1.52e-07	-0.032299	0.512883	1	-0.000475942	0.161208	-0.0168873	5.71995
Schizophrenia	Brain-linked (sig)	Hippocampus_CG-VMRs	69858075	0.0281835	3.67e-07	7.17e-08	5.12097	1.52e-07	8.82e-06	0.162927	0.0252865	5.78093	0.89721
Subjective well-being	Brain-linked (sig)	Hippocampus_CG-VMRs	69858075	0.0281835	8.31e-09	6.97e-09	1.19207	0.116616	1	0.116192	0.0561612	4.12269	1.9927
Years of education	Brain-linked (sig)	Hippocampus_CG-VMRs	69858075	0.0281835	2.19e-08	9.56e-09	2.29568	0.010847	0.661667	0.16283	0.0475721	5.77749	1.68794
ADHD	Brain-linked (sig)	Hypothalamus_CG-VMRs	24314830	0.0108421	1.34e-07	4.16e-08	3.2137	0.000655179	0.0412763	0.0754297	0.0184469	6.95708	1.70141
Alzheimers disease	Brain-linked (non-sig)	Hypothalamus_CG-VMRs	24314830	0.0108421	-1.58e-07	6.71e-08	-2.34976	0.990607	1	-0.110171	0.0570682	-10.1614	5.26356
Anorexia nervosa	Brain-linked (non-sig)	Hypothalamus_CG-VMRs	24314830	0.0108421	-2.13e-08	1.91e-07	-0.111649	0.544449	1	-0.00180024	0.0482398	-0.166041	4.44929
Anxiety disorder	Brain-linked (non-sig)	Hypothalamus_CG-VMRs	24314830	0.0108421	-4.93e-08	1.43e-07	-0.345504	0.635142	1	0.00218033	0.10394	0.201098	9.5867
Autism spectrum disorder	Brain-linked (non-sig)	Hypothalamus_CG-VMRs	24314830	0.0108421	3.81e-08	1.87e-07	0.203843	0.419238	1	0.0278891	0.0307018	2.57229	2.83171
Bipolar disorder	Brain-linked (non-sig)	Hypothalamus_CG-VMRs	24314830	0.0108421	1.86e-07	2.14e-07	0.869723	0.192226	1	0.058379	0.0415542	5.38445	3.83266
BMI	Brain-linked (sig)	Hypothalamus_CG-VMRs	24314830	0.0108421	1.49e-07	9.68e-08	1.53708	0.0621364	1	0.0745577	0.0372626	6.87666	3.43683
Childhood cognitive performance	Brain-linked (non-sig)	Hypothalamus_CG-VMRs	24314830	0.0108421	1.86e-07	1.42e-07	1.31369	0.0944744	1	0.0677999	0.0488595	6.25336	4.50644
Cigarettes per day	Brain-linked (non-sig)	Hypothalamus_CG-VMRs	24314830	0.0108421	8.53e-08	6.2e-08	1.37477	0.0846014	1	0.0641354	0.0391524	5.91538	3.61113
College attainment	Brain-linked (sig)	Hypothalamus_CG-VMRs	24314830	0.0108421	6.66e-08	3.65e-08	1.82393	0.0340816	1	0.0852532	0.0330138	7.86313	3.04495
Conscientiousness	Brain-linked (non-sig)	Hypothalamus_CG-VMRs	24314830	0.0108421	2.98e-07	1.61e-07	1.8525	0.0319772	1	0.416962	0.532225	38.4575	49.0885
Coronary artery disease	Non-brain-linked	Hypothalamus_CG-VMRs	24314830	0.0108421	-4.24e-08	4.78e-08	-0.885699	0.81211	1	-0.00582314	0.041016	-0.537084	3.78302
Crohns disease	Non-brain-linked	Hypothalamus_CG-VMRs	24314830	0.0108421	1.17e-08	2.48e-07	0.0470215	0.481248	1	0.0292215	0.0346196	2.69517	3.19306
Depressive symptoms	Brain-linked (sig)	Hypothalamus_CG-VMRs	24314830	0.0108421	8.41e-09	1.84e-08	0.457489	0.32366	1	0.0381917	0.0268331	3.52252	2.47489
Epilepsy	Brain-linked (non-sig)	Hypothalamus_CG-VMRs	24314830	0.0108421	6.16e-08	6.99e-08	0.880676	0.189247	1	0.0514485	0.0391904	4.74523	3.61464
Ever smoked	Brain-linked (sig)	Hypothalamus_CG-VMRs	24314830	0.0108421	6.28e-08	3.94e-08	1.59517	0.0553372	1	0.0649699	0.0291101	5.99235	2.6849
Extraversion	Brain-linked (non-sig)	Hypothalamus_CG-VMRs	24314830	0.0108421	-6.98e-09	3.98e-08	-0.175185	0.569533	1	-0.0174685	0.329906	-1.61116	30.4282
Focal epilepsy	Brain-linked (non-sig)	Hypothalamus_CG-VMRs	24314830	0.0108421	2.6e-08	8.71e-08	0.298815	0.382541	1	0.0305857	0.0826185	2.821	7.62012
Generalized epilepsy	Brain-linked (non-sig)	Hypothalamus_CG-VMRs	24314830	0.0108421	1.35e-08	1.41e-07	0.0959536	0.461779	1	0.0159014	0.0339699	1.46663	3.13313
Height	Non-brain-linked	Hypothalamus_CG-VMRs	24314830	0.0108421	-2.83e-07	7.28e-08	-3.88416	0.999949	1	-0.0230102	0.0125353	-2.12229	1.15617
Intracarebral hemorrhage	Brain-linked (non-sig)	Hypothalamus_CG-VMRs	24314830	0.0108421	-1.4e-06	7.61e-07	-1.84582	0.967541	1	-0.279191	0.346346	-25.7505	31.9444
IQ	Brain-linked (sig)	Hypothalamus_CG-VMRs	24314830	0.0108421	1.53e-07	5.16e-08	2.96555	0.00151073	0.078558	0.0719953	0.0183054	6.64032	1.68836
Ischemic stroke	Brain-linked (non-sig)	Hypothalamus_CG-VMRs	24314830	0.0108421	-7.38e-08	9.04e-08	-0.816536	0.792903	1	-0.0292051	0.0635233	-2.69367	5.85893
Major depressive disorder	Brain-linked (non-sig)	Hypothalamus_CG-VMRs	24314830	0.0108421	-1.42e-07	1.67e-07	-0.852072	0.802913	1	-0.0437274	0.0941645	-4.0331	8.68504
Neuroticism	Brain-linked (sig)	Hypothalamus_CG-VMRs	24314830	0.0108421	6e-08	2.38e-08	2.52541	0.00577821	0.329358	0.0547232	0.0148743	5.04727	1.3719
Openness	Brain-linked (non-sig)	Hypothalamus_CG-VMRs	24314830	0.0108421	3.05e-09	1.49e-07	0.020455	0.49184	1	0.0360719	0.0858574	3.32701	7.91885
PTSD	Brain-linked (non-sig)	Hypothalamus_CG-VMRs	24314830	0.0108421	-1.17e-07	1.95e-07	-0.599764	0.725668	1	0.0408307	0.0790614	3.76593	7.29205
Schizophrenia	Brain-linked (sig)	Hypothalamus_CG-VMRs	24314830	0.0108421	3.81e-07	1.3e-07	2.94085	0.00163658	0.070373	0.0658042	0.0177385	6.0693	1.63607
Subjective well-being	Brain-linked (sig)	Hypothalamus_CG-VMRs	24314830	0.0108421	3.65e-08	1.09e-08	3.33783	0.000422184	0.027442	0.130464	0.0347067	12.0331	3.20109
Years of education	Brain-linked (sig)	Hypothalamus_CG-VMRs	24314830	0.0108421	2.33e-08	1.43e-08	1.62223	0.0523776	1	0.0689959	0.0278153	6.36368	2.56548
ADHD	Brain-linked (sig)	Nucleus_accumbens_basal_ganglia_CG-VMRs	28814375	0.0126437	6.63e-08	3.72e-08	1.78521	0.0371133	1	0.0506647	0.0198183	4.00712	1.56745
Alzheimers disease	Brain-linked (non-sig)	Nucleus_accumbens_basal_ganglia_CG-VMRs	28814375	0.0126437	-4.76e-08	5.03e-08	-0.947622	0.828339	1	-0.023729	0.0479947	-1.87675	3.79595
Anorexia nervosa	Brain-linked (non-sig)	Nucleus_accumbens_basal_ganglia_CG-VMRs	28814375	0.0126437	7.96e-08	1.57e-07	0.508624	0.305508	1	0.028141	0.0453394	2.2257	3.58594
Anxiety disorder	Brain-linked (non-sig)	Nucleus_accumbens_basal_ganglia_CG-VMRs	28814375	0.0126437	2.43e-08	1.3e-07	0.187	0.42583	1	0.0511198	0.112225	4.04312	8.87602
Autism spectrum disorder	Brain-linked (non-sig)	Nucleus_accumbens_basal_ganglia_CG-VMRs	28814375	0.0126437	1.34e-07	1.77e-07	0.75894	0.223944	1	0.0459932	0.0337346	3.63765	2.66811
Bipolar disorder	Brain-linked (non-sig)	Nucleus_accumbens_basal_ganglia_CG-VMRs	28814375	0.0126437	3.79e-07	2.44e-07	1.55165	0.0603735	1	0.106697	0.0561924	8.43875	4.44432
BMI	Brain-linked (sig)	Nucleus_accumbens_basal_ganglia_CG-VMRs	28814375	0.0126437	6.85e-08	3.26e-08	2.10234	0.0177619	0.959141	0.0480612	0.015522	3.80121	1.22765
Childhood cognitive performance	Brain-linked (non-sig)	Nucleus_accumbens_basal_ganglia_CG-VMRs	28814375	0.0126437	9.83e-09	1.61e-07	0.0610481	0.47566	1	0.0154299	0.0629955	1.22037	4.98238
Cigarettes per day	Brain-linked (non-sig)	Nucleus_accumbens_basal_ganglia_CG-VMRs	28814375	0.0126437	3.97e-08	5.86e-08	0.67827	0.2488	1	0.0428552	0.0432184	3.38947	3.41819
College attainment	Brain-linked (sig)	Nucleus_accumbens_basal_ganglia_CG-VMRs	28814375	0.0126437	1.21e-08	3.14e-08	0.383771	0.350574	1	0.0381962	0.0324513	3.02098	2.56661
Conscientiousness	Brain-linked (non-sig)	Nucleus_accumbens_basal_ganglia_CG-VMRs	28814375	0.0126437	2.64e-07	1.67e-07	1.58135	0.056899	1	0.4508	0.621043	35.6543	49.119
Coronary artery disease	Non-brain-linked	Nucleus_accumbens_basal_ganglia_CG-VMRs	28814375	0.0126437	1.15e-07	1.2e-07	0.96094	0.168291	1	0.138628	0.114245	10.9642	9.03578
Crohns disease	Non-brain-linked	Nucleus_accumbens_basal_ganglia_CG-VMRs	28814375	0.0126437	-2.41e-07	1.91e-07	-1.26346	0.896789	1	-0.00577801	0.0296626	-0.456989	2.34605
Depressive symptoms	Brain-linked (sig)	Nucleus_accumbens_basal_ganglia_CG-VMRs	28814375	0.0126437	8.47e-10	1.8e-08	0.0471579	0.481194	1	0.0252444	0.031178	1.99661	2.4659
Epilepsy	Brain-linked (non-sig)	Nucleus_accumbens_basal_ganglia_CG-VMRs	28814375	0.0126437	1.08e-07	8.46e-08	1.27778	0.100663	1	0.0870898	0.0558267	6.88802	4.41539
Ever smoked	Brain-linked (sig)	Nucleus_accumbens_basal_ganglia_CG-VMRs	28814375	0.0126437	7.63e-08	2.94e-08	2.59057	0.0047908	0.287448	0.0828264	0.0271025	6.55082	2.14357
Extraversion	Brain-linked (non-sig)	Nucleus_accumbens_basal_ganglia_CG-VMRs	28814375	0.0126437	3.08e-08	5e-08	0.617125	0.268576	1	0.291889	0.697946	23.0858	55.2013
Focal epilepsy	Brain-linked (non-sig)	Nucleus_accumbens_basal_ganglia_CG-VMRs	28814375	0.0126437	1.01e-09	8.24e-08	0.0122389	0.495118	1	0.00989723	0.0928028	0.782782	7.33987
Generalized epilepsy	Brain-linked (non-sig)	Nucleus_accumbens_basal_ganglia_CG-VMRs	28814375	0.0126437	2.28e-07	1.77e-07	1.28821	0.0988371	1	0.0750066	0.0469544	5.93235	3.71368
Height	Non-brain-linked	Nucleus_accumbens_basal_ganglia_CG-VMRs	28814375	0.0126437	-1.29e-07	8.41e-08	-1.52979	0.936965	1	-0.00117375	0.01748	-0.0928331	1.38251
Intracarebral hemorrhage	Brain-linked (non-sig)	Nucleus_accumbens_basal_ganglia_CG-VMRs	28814375	0.0126437	-2.79e-07	7.82e-07	-0.356755	0.639362	1	-0.0477376	0.203489	-3.77562	16.0941
IQ	Brain-linked (sig)	Nucleus_accumbens_basal_ganglia_CG-VMRs	28814375	0.0126437	9.81e-08	4.89e-08	2.00615	0.0224201	1	0.0579471	0.0202001	4.58309	1.59764
Ischemic stroke	Brain-linked (non-sig)	Nucleus_accumbens_basal_ganglia_CG-VMRs	28814375	0.0126437	-4.27e-08	8.74e-08	-0.488367	0.687355	1	-0.0168465	0.0697122	-1.33241	5.51361
Major depressive disorder	Brain-linked (non-sig)	Nucleus_accumbens_basal_ganglia_CG-VMRs	28814375	0.0126437	-1.78e-07	1.48e-07	-1.19807	0.884556	1	-0.0839192	0.103738	-6.63726	8.20474
Neuroticism	Brain-linked (sig)	Nucleus_accumbens_basal_ganglia_CG-VMRs	28814375	0.0126437	5.09e-08	2.62e-08	1.94594	0.0258307	1	0.0549647	0.018914	4.34722	1.49593
Openness	Brain-linked (non-sig)	Nucleus_accumbens_basal_ganglia_CG-VMRs	28814375	0.0126437	1.1e-07	1.58e-07	0.696887	0.242937	1	0.101705	0.110939	8.04399	8.77426
PTSD	Brain-linked (non-sig)	Nucleus_accumbens_basal_ganglia_CG-VMRs	28814375	0.0126437	-1.61e-07	1.8e-07	-0.894468	0.814464	1	0.0760381	0.0907867	6.01393	7.18042
Schizophrenia	Brain-linked (sig)	Nucleus_accumbens_basal_ganglia_CG-VMRs	28814375	0.0126437	2.52e-07	1.03e-07	2.43996	0.00734437	0.293775	0.0546899	0.016344	4.32548	1.29266
Subjective well-being	Brain-linked (sig)	Nucleus_accumbens_basal_ganglia_CG-VMRs	28814375	0.0126437	2.36e-08	1.11e-08	2.12936	0.0166123	0.897062	0.104582	0.0407759	8.27146	3.22501
Years of education	Brain-linked (sig)	Nucleus_accumbens_basal_ganglia_CG-VMRs	28814375	0.0126437	1.09e-08	1.23e-08	0.885829	0.187855	1	0.0477779	0.0274901	3.77881	2.17422
ADHD	Brain-linked (sig)	Putamen_basal_ganglia_CG-VMRs	19167094	0.00988565	3.36e-08	4.19e-08	0.801638	0.211381	1	0.0230934	0.0167127	2.33606	1.69061
Alzheimers disease	Brain-linked (non-sig)	Putamen_basal_ganglia_CG-VMRs	19167094	0.00988565	-3.23e-08	6.13e-08	-0.526861	0.700855	1	-0.00939667	0.0462436	-0.950536	4.67786
Anorexia nervosa	Brain-linked (non-sig)	Putamen_basal_ganglia_CG-VMRs	19167094	0.00988565	2.49e-07	1.8e-07	1.38262	0.0833906	1	0.0584486	0.0424754	5.91247	4.29668
Anxiety disorder	Brain-linked (non-sig)	Putamen_basal_ganglia_CG-VMRs	19167094	0.00988565	-1.34e-07	1.26e-07	-1.06244	0.855983	1	-0.0756931	0.0996896	-7.65686	10.0843
Autism spectrum disorder	Brain-linked (non-sig)	Putamen_basal_ganglia_CG-VMRs	19167094	0.00988565	2.29e-08	2.16e-07	0.106177	0.457721	1	0.0143612	0.0332952	1.45273	3.36803
Bipolar disorder	Brain-linked (non-sig)	Putamen_basal_ganglia_CG-VMRs	19167094	0.00988565	1.71e-07	1.83e-07	0.935815	0.174684	1	0.0454891	0.0324528	4.60153	3.28282
BMI	Brain-linked (sig)	Putamen_basal_ganglia_CG-VMRs	19167094	0.00988565	6.92e-08	5.3e-08	1.30538	0.0958812	1	0.0345368	0.0194519	3.49363	1.96769
Childhood cognitive performance	Brain-linked (non-sig)	Putamen_basal_ganglia_CG-VMRs	19167094	0.00988565	8.94e-08	1.61e-07	0.555261	0.289358	1	0.0336881	0.0495439	3.40778	5.0117
Cigarettes per day	Brain-linked (non-sig)	Putamen_basal_ganglia_CG-VMRs	19167094	0.00988565	-3.56e-10	5.5e-08	-0.00646183	0.502578	1	0.00967916	0.0316552	0.979113	3.20214
College attainment	Brain-linked (sig)	Putamen_basal_ganglia_CG-VMRs	19167094	0.00988565	-6.13e-09	3.07e-08	-0.199305	0.578988	1	0.010545	0.0250214	1.0667	2.53108
Conscientiousness	Brain-linked (non-sig)	Putamen_basal_ganglia_CG-VMRs	19167094	0.00988565	7.73e-08	1.24e-07	0.625637	0.265777	1	0.134134	0.230888	13.5685	23.3559
Coronary artery disease	Non-brain-linked	Putamen_basal_ganglia_CG-VMRs	19167094	0.00988565	-4.15e-08	5.58e-08	-0.743445	0.771394	1	-0.0138544	0.0456627	-1.40146	4.61909
Crohns disease	Non-brain-linked	Putamen_basal_ganglia_CG-VMRs	19167094	0.00988565	-1.35e-07	2.09e-07	-0.645004	0.740538	1	0.00243698	0.0258505	0.246517	2.61496
Depressive symptoms	Brain-linked (sig)	Putamen_basal_ganglia_CG-VMRs	19167094	0.00988565	-1.83e-08	1.71e-08	-1.07205	0.858151	1	-0.0107031	0.0240984	-1.08269	2.43771
Epilepsy	Brain-linked (non-sig)	Putamen_basal_ganglia_CG-VMRs	19167094	0.00988565	1.74e-08	7e-08	0.248937	0.401705	1	0.0217457	0.0352392	2.19972	3.56468
Ever smoked	Brain-linked (sig)	Putamen_basal_ganglia_CG-VMRs	19167094	0.00988565	3.93e-08	3.52e-08	1.11383	0.132675	1	0.0371006	0.0238346	3.75297	2.41103
Extraversion	Brain-linked (non-sig)	Putamen_basal_ganglia_CG-VMRs	19167094	0.00988565	-1.02e-08	3.4e-08	-0.301525	0.618493	1	-0.0623364	0.300291	-6.30575	30.3764
Focal epilepsy	Brain-linked (non-sig)	Putamen_basal_ganglia_CG-VMRs	19167094	0.00988565	-4.37e-08	8.01e-08	-0.545337	0.707239	1	-0.0284368	0.0760484	-2.87657	7.69281
Generalized epilepsy	Brain-linked (non-sig)	Putamen_basal_ganglia_CG-VMRs	19167094	0.00988565	-1.15e-07	1.27e-07	-0.907351	0.817889	1	-0.0161206	0.0292781	-1.63071	2.96167
Height	Non-brain-linked	Putamen_basal_ganglia_CG-VMRs	19167094	0.00988565	-3.37e-08	8.11e-08	-0.415239	0.661016	1	0.0106269	0.0132023	1.07498	1.3355
Intracarebral hemorrhage	Brain-linked (non-sig)	Putamen_basal_ganglia_CG-VMRs	19167094	0.00988565	-7.97e-07	8.85e-07	-0.900451	0.81606	1	-0.14132	0.229239	-14.2955	23.1891
IQ	Brain-linked (sig)	Putamen_basal_ganglia_CG-VMRs	19167094	0.00988565	1.25e-07	4.44e-08	2.81396	0.00244676	0.119891	0.0506463	0.0146352	5.12322	1.48045
Ischemic stroke	Brain-linked (non-sig)	Putamen_basal_ganglia_CG-VMRs	19167094	0.00988565	-5.85e-08	9.08e-08	-0.644687	0.740435	1	-0.0293943	0.0576628	-2.97343	5.83298
Major depressive disorder	Brain-linked (non-sig)	Putamen_basal_ganglia_CG-VMRs	19167094	0.00988565	-3.31e-07	1.43e-07	-2.31154	0.989598	1	-0.152771	0.10569	-15.4538	10.6912
Neuroticism	Brain-linked (sig)	Putamen_basal_ganglia_CG-VMRs	19167094	0.00988565	1.12e-08	2.66e-08	0.4219	0.336549	1	0.0172362	0.0168811	1.74356	1.70763
Openness	Brain-linked (non-sig)	Putamen_basal_ganglia_CG-VMRs	19167094	0.00988565	-7.33e-09	1.39e-07	-0.0527509	0.521035	1	0.0103461	0.0727838	1.04658	7.36257
PTSD	Brain-linked (non-sig)	Putamen_basal_ganglia_CG-VMRs	19167094	0.00988565	-2.78e-07	1.55e-07	-1.78973	0.963252	1	0.104558	0.06714	10.5767	6.79166
Schizophrenia	Brain-linked (sig)	Putamen_basal_ganglia_CG-VMRs	19167094	0.00988565	1.31e-07	7.68e-08	1.69945	0.0446171	1	0.0249158	0.00957773	2.5204	0.968852
Subjective well-being	Brain-linked (sig)	Putamen_basal_ganglia_CG-VMRs	19167094	0.00988565	9.91e-09	9.55e-09	1.03703	0.149862	1	0.03996	0.0269503	4.04223	2.72621
Years of education	Brain-linked (sig)	Putamen_basal_ganglia_CG-VMRs	19167094	0.00988565	6.96e-09	1.39e-08	0.50205	0.307816	1	0.0255515	0.0241047	2.58471	2.43836
