# Supplementary material for: Human brain region-specific variably methylated regions are enriched for heritability of distinct neuropsychiatric traits
Source: Genome Biol. 2021 Apr 22;22:116. doi: 10.1186/s13059-021-02335-w (PMC8061076; doi:10.1186/s13059-021-02335-w)
Supplement: Supplementary file 18 — Additional file 18: Table S17. Overlap between VMRs and SNPs at multiple allele frequencies. [file 13059_2021_2335_MOESM18_ESM.xlsx]

## Sheet: TableS17.VMR_SNPs
Table S17. Overlaps between VMRs and SNPs.
MAF=Minor Allele Frequency in the 26 individuals included in our study, not the full GTEx population.
Tissue	VMRs	Mb	% Overlap SNPs (MAF>0.019)	% Overlap SNPs (MAF>0.1)	% Overlap SNPs (MAF>=0.3)
Dentate gyrus	17731	16.64	93	71	54
Hippocampus	26536	34.81	95	76	58
Amygdala	34876	44.98	95	75	57
Putamen	10654	11.27	92	71	54
Hypothalamus	14602	14.07	91	67	49
Anterior cingulate cortex	7327	5.14	88	62	45
Nucleus accumbens	17144	18.66	92	70	52
Caudate	8137	7.19	89	68	51
Frontal cortex	8719	6.3	88	63	45
Lung	9770	8.59	90	66	49
Thyroid	11016	10.07	91	70	52
Ubiquitous	202	0.49	96	85	71
